# Supplementary material for: Data on microRNAs and microRNA-targeted mRNAs in Xenopus ectoderm
Source: Data Brief. 2016 Oct 14;9:699–703. doi: 10.1016/j.dib.2016.09.054 (PMC5079235; doi:10.1016/j.dib.2016.09.054)
Supplement: Supplementary file 2 — Supplementary Table 2. Identification of miRs from NOG and CABR ectoderm. The first worksheet lists all miRs identified by alignment to either hsa-miRs or xtr-miRs from miRBase 21, with genomic locations and mature miR sequences. The second sheet shows the read counts in each sample for all miRs. The third sheet provides the DESeq output data (base means, p values, log2 fold change, etc.) for all miRs. [file mmc2.xlsx]

## Sheet: Genomic_locations
miRNA	chromosomes	consensus mature sequence	consensus star sequence	consensus precursor sequence	precursor coordinate
xtr-let-7b	chr2L	ugagguaguaguuuguguaguu	cuagacaaacuacugccuugcc	ugagguaguaguuuguguaguuagggggcagugguguuugcccauggagauaacuagacaaacuacugccuugcc	chr2L:71842550..71842625:-
xtr-miR-101a	chr1L	uacaguacugugauaacugaag	ucgguuaucaugguaccgcugcu	ucgguuaucaugguaccgcugcuguauauaugaaagguacaguacugugauaacugaag	chr1L:125407042..125407101:-
xtr-miR-101a	chr4L	uacaguacugugauaacugaag	ucaguuaucacagugcugaugc	ucaguuaucacagugcugaugcugucuacucuaaagguacaguacugugauaacugaag	chr4L:73879802..73879861:+
xtr-miR-101a	chr4L	uacaguacugugauaacugaag	caguuaucacagugcugaugc	caguuaucacagugcugaugcugucuacucuaaagguacaguacugugauaacugaag	chr4L:73879803..73879861:+
xtr-miR-101a	Scaffold364455	uacaguacugugauaacugaag	ucaguuaucacagugcugaugc	ucaguuaucacagugcugaugcugucuacucuaaagguacaguacugugauaacugaag	Scaffold364455:21..80:+
xtr-miR-101a	Scaffold364455	uacaguacugugauaacugaag	caguuaucacagugcugaugc	caguuaucacagugcugaugcugucuacucuaaagguacaguacugugauaacugaag	Scaffold364455:22..80:+
xtr-miR-101a	Scaffold98	uacaguacugugauaacugaag	ucgguuaucaugguaccguugc	ucgguuaucaugguaccguugcuguguauaugaaagguacaguacugugauaacugaag	Scaffold98:320836..320895:-
xtr-miR-103	chr1L	agcagcauuguacagggcuauga	agcuucuuuacggugcugccuuguauc	agcuucuuuacggugcugccuuguaucauguaugucaagcagcauuguacagggcuauga	chr1L:3029204..3029264:-
xtr-miR-103	chr1S	agcagcauuguacagggcuauga	agcuucuuuacagugcugccuug	agcuucuuuacagugcugccuuguaucaucuaugucaagcagcauuguacagggcuauga	chr1S:6588861..6588921:+
xtr-miR-103	chr3S	agcagcauuguacagggcuauga	ucggcuucuuuacagugcugccuug	ucggcuucuuuacagugcugccuuguugcauauggaucaagcagcauuguacagggcuauga	chr3S:111915409..111915471:-
xtr-miR-10a	chr9	acccuguagauccgaauuugug	caaauucgugucuggggggaua	acccuguagauccgaauuuguguaagcacaaucauaucacaaauucgugucuggggggaua	chr9_10S:3133738..3133799:-
xtr-miR-10b	chr9	uacccuguagaaccgaauuugu	acagauucgauucuagggggau	uacccuguagaaccgaauuugugugguuuuaacagucacagauucgauucuagggggau	chr9_10S:62234258..62234317:-
xtr-miR-10c	chr2L	acccuguagaaucgaauuugugu	acagauucgucucuaggggggua	acccuguagaaucgaauuugugugaguucugagccacagauucgucucuaggggggua	chr2L:148329454..148329512:-
xtr-miR-10c	chr2S	acccuguagaaucgaauuugugu	acagauucgucucuaggggggua	acccuguagaaucgaauuugugugaguucugagccacagauucgucucuaggggggua	chr2S:128770424..128770482:-
xtr-miR-125b	chr2L	ucccugagacccuaacuuguga	acaaguuaggcucuugggaccu	ucccugagacccuaacuugugaggauuuuugagaaacaaucacaaguuaggcucuugggaccu	chr2L:26430216..26430279:+
xtr-miR-125b	chr2S	ucccugagacccuaacuuguga	acaaguuaggcucuugggaccu	ucccugagacccuaacuugugaggauuuuuuagcaacaaucacaaguuaggcucuugggaccu	chr2S:9057406..9057469:-
xtr-miR-125b	chr7L	ucccugagacccuaacuuguga	acggguuaggcucuugggagcu	ucccugagacccuaacuugugauguuuagcuuuaaaaauccacggguuaggcucuugggagcu	chr7L:71357862..71357925:-
xtr-miR-125b	chr7S	ucccugagacccuaacuuguga	acggguuaggcucuugggagcu	ucccugagacccuaacuugugauguuuagcuuuaaaaauccacggguuaggcucuugggagcu	chr7S:54281494..54281557:+
xtr-miR-125b	Scaffold279722	ucccugagacccuaacuuguga	acggguuaggcucuugggagcu	ucccugagacccuaacuugugauguuuagcuuuaaaaauccacggguuaggcucuugggagcu	Scaffold279722:17..80:-
xtr-miR-126-5p	chr8L	ucguaccgugaguaauaaugcg	cauuauuacuuuugguacgcg	cauuauuacuuuugguacgcgcugugucacaucaaacucguaccgugaguaauaaugcg	chr8L:4403102..4403161:+
xtr-miR-126-5p	chr8S	ucguaccgugaguaauaaugcg	cauuauuacuuuugguacgcg	cauuauuacuuuugguacgcgcugugucacaucaaacucguaccgugaguaauaaugcg	chr8S:29299479..29299538:+
xtr-miR-128	chr6L	ucacagugaaccggucucuuu	cgggggccguuacacuguaagaga	cgggggccguuacacuguaagagagugaguaguaggucucacagugaaccggucucuuu	chr6L:64325230..64325289:+
xtr-miR-128	chr6S	ucacagugaaccggucucuuu	ugggggcuguuucacuguaagaga	ugggggcuguuucacuguaagagagugaguaguaggucucacagugaaccggucucuuu	chr6S:55551348..55551407:-
xtr-miR-128	chr9	ucacagugaaccggucucuuu	cgggcccggagcgcugucugaga	cgggcccggagcgcugucugagaggguuuacguuucucacagugaaccggucucuuu	chr9_10S:46604436..46604493:+
xtr-miR-128	chr9	cgggcccggagcgcugucugaga	ucacagugaaccggucucuuu	cgggcccggagcgcugucugagaggguuuaaguuucucacagugaaccggucucuuu	chr9_10L:51208500..51208557:+
xtr-miR-129	chr3L	cuuuuugcggucugggcuugc	aagcccuuaucccaaaaagaa	cuuuuugcggucugggcuugcuguucucaaucaaaguauccaggaagcccuuaucccaaaaagaa	chr3L:78273084..78273149:-
xtr-miR-129	chr3S	cuuuuugcggucugggcuugc	aagcccuuaucccaaaaagaa	cuuuuugcggucugggcuugcuguucucagucaaaguaaccaggaagcccuuaucccaaaaagaa	chr3S:62848893..62848958:+
xtr-miR-129	chr4L	aagcccuuaccccaaaaagcau	cuuuuugcggucugggcuugcu	cuuuuugcggucugggcuugcuguauguaaauaccuagccgggaagcccuuaccccaaaaagcau	chr4L:6936681..6936746:+
xtr-miR-129	chr4S	aagcccuuaccccaaaaagcau	cuuuuugcggucugggcuugcu	cuuuuugcggucugggcuugcuguauauaaauaccuagccgggaagcccuuaccccaaaaagcau	chr4S:16206575..16206640:-
xtr-miR-130c	chr1L	cagugcaauauuaaaagggcauu	gcccuuuuucuguuguacuacu	gcccuuuuucuguuguacuacuggaauuuguaauuagcagugcaauauuaaaagggcauu	chr1L:154030183..154030243:-
xtr-miR-130c	chr1S	cagugcaauauuaaaagggcauu	gcccuuuuucuguuguacuacu	gcccuuuuucuguuguacuacuggaauuuguaauuagcagugcaauauuaaaagggcauu	chr1S:126989021..126989081:-
xtr-miR-135	chr3L	uauggcuuuuuauuccuauguga	auguagggauggaagccaugaa	uauggcuuuuuauuccuaugugauaguaauaaugucucauguagggauggaagccaugaa	chr3L:43937043..43937103:+
xtr-miR-135	chr3L	uauggcuuuuuauuccuauguga	uguagggauggaagccaugaaau	uauggcuuuuuauuccuaugugauaguaauaaugucucauguagggauggaagccaugaaau	chr3L:43937043..43937105:+
xtr-miR-135	chr3S	uauggcuuuuuauuccuauguga	auguagggauggaagccaugaa	uauggcuuuuuauuccuaugugauaguaauaaugucucauguagggauggaagccaugaa	chr3S:94405839..94405899:-
xtr-miR-135	chr3S	uauggcuuuuuauuccuauguga	uguagggauggaagccaugaaau	uauggcuuuuuauuccuaugugauaguaauaaugucucauguagggauggaagccaugaaau	chr3S:94405837..94405899:-
xtr-miR-135	Scaffold152	uauggcuuuuuauuccuauguga	acauagggcagaaagccaugug	uauggcuuuuuauuccuaugugauugcuuuccuaauucacauagggcagaaagccaugug	Scaffold152:61509..61569:+
xtr-miR-135	Scaffold190088	uauggcuuuuuauuccuauguga	auguagggauggaagccaugaa	uauggcuuuuuauuccuaugugauaguaauaaugucucauguagggauggaagccaugaa	Scaffold190088:15..75:+
xtr-miR-135	Scaffold190088	uauggcuuuuuauuccuauguga	uguagggauggaagccaugaaau	uauggcuuuuuauuccuaugugauaguaauaaugucucauguagggauggaagccaugaaau	Scaffold190088:15..77:+
xtr-miR-146b	chr1L	ugagaacugaauuccauggacu	guccacaggguucagugcucca	ugagaacugaauuccauggacuguuccacuggcagauuccucaguccacaggguucagugcucca	chr1L:5139366..5139431:+
xtr-miR-146b	chr1S	ugagaacugaauuccauggacu	guccacaggguucagugcucca	ugagaacugaauuccauggacuguuccacucgcagccucaguccacaggguucagugcucca	chr1S:4684930..4684992:-
xtr-miR-153	chr6L	uugcauagucacaaaagugauu	cauuuuugugacguugcagcu	cauuuuugugacguugcagcuaguaauaugagcccaguugcauagucacaaaagugauu	chr6L:14012474..14012533:-
xtr-miR-153	chr6L	uugcauagucacaaaagugauu	gucauuuuugugacguugcagcu	gucauuuuugugacguugcagcuaguaauaugagcccaguugcauagucacaaaagugauu	chr6L:14012474..14012535:-
xtr-miR-153	chr6S	uugcauagucacaaaagugauu	cauuuuugugacguugcagcu	cauuuuugugacguugcagcuaguaauaugagcccaguugcauagucacaaaagugauu	chr6S:11413828..11413887:-
xtr-miR-153	chr6S	uugcauagucacaaaagugauu	gucauuuuugugacguugcagcu	gucauuuuugugacguugcagcuaguaauaugagcccaguugcauagucacaaaagugauu	chr6S:11413828..11413889:-
xtr-miR-153	chr9	uugcauagucacaaaagugauc	ucauuuuugugauuugcagcu	ucauuuuugugauuugcagcuuguaauuuuggucucaguugcauagucacaaaagugauc	chr9_10S:46767067..46767127:-
xtr-miR-153	Scaffold400702	uugcauagucacaaaagugauu	cauuuuugugacguugcagcu	cauuuuugugacguugcagcuaguaauaugagcccaguugcauagucacaaaagugauu	Scaffold400702:11..70:-
xtr-miR-153	Scaffold400702	uugcauagucacaaaagugauu	gucauuuuugugacguugcagcu	gucauuuuugugacguugcagcuaguaauaugagcccaguugcauagucacaaaagugauu	Scaffold400702:11..72:-
xtr-miR-15c	chr8L	uagcagcacaucaugguuugua	cagaccauucugagcugccucu	uagcagcacaucaugguuuguagaaacaaggagauacagaccauucugagcugccucu	chr8L:47360631..47360689:-
xtr-miR-15c	chr8S	uagcagcacaucaugguuugua	cagaccauucugagcugccucu	uagcagcacaucaugguuuguagaaacaaggagauacagaccauucugagcugccucu	chr8S:74906129..74906187:-
xtr-miR-15c	Scaffold394203	uagcagcacaucaugguuugua	cagaccauucugagcugccucu	uagcagcacaucaugguuuguagaaacaaggagauacagaccauucugagcugccucu	Scaffold394203:24..82:+
xtr-miR-16c	chr8L	uagcagcacguaaauacuggag	ccaguauuacuuugcugcuaua	uagcagcacguaaauacuggaguccaugacuauaucugcacucuccaguauuacuuugcugcuaua	chr8L:47359298..47359364:-
xtr-miR-16c	chr8S	uagcagcacguaaauacuggag	ccaguauuacuuugcugcuaua	uagcagcacguaaauacuggaguucaucaccauaucugcacucuccaguauuacuuugcugcuaua	chr8S:74904633..74904699:-
xtr-miR-17-3p	Scaffold189599	acugcagugaaggcacuugua	caguguuugcuagagg	acugcagugaaggcacuuguagcauuauguugacaguguuugcuagagg	Scaffold189599:94..143:-
xtr-miR-17-5p	chr2L	caaagugcuuacagugcagguag	acugcagugaaggcacuugua	caaagugcuuacagugcagguagugauuuaacagaaccuacugcagugaaggcacuugua	chr2L:122810513..122810573:-
xtr-miR-17-5p	chr2S	caaagugcuuacagugcagguag	acugcagugaaggcacuugua	caaagugcuuacagugcagguagugauuuaacagaaccuacugcagugaaggcacuugua	chr2S:105074369..105074429:-
xtr-miR-181a-5p	chr4L	aacauucaacgcugucggugaguuu	accaucgaucguugacuguaca	aacauucaacgcugucggugaguuugguaucugaaggcaaaccaucgaucguugacuguaca	chr4L:102918634..102918696:-
xtr-miR-181a-5p	chr4S	aacauucaacgcugucggugaguuu	accaucgaucguugacuguaca	aacauucaacgcugucggugaguuugguaucuaaaggcaaaccaucgaucguugacuguaca	chr4S:84409568..84409630:-
xtr-miR-181a-5p	chr8L	accaucggccguugacuguacc	aacauucaacgcugucggugaguuu	aacauucaacgcugucggugaguuugagaaaguauaaaaauguaaaccaucggccguugacuguacc	chr8L:10248911..10248978:+
xtr-miR-181a-5p	chr8S	accaucggccguugacuguacc	aacauucaacgcugucggugaguuu	aacauucaacgcugucggugaguuugagaaaguguaaaaauguaaaccaucggccguugacuguacc	chr8S:40082711..40082778:+
xtr-miR-181b	chr4L	aacauucauugcugucgguggguu	ucgcugaacgaugaaugcaac	aacauucauugcugucgguggguugaguuaagaacacaagcucgcugaacgaugaaugcaac	chr4L:102917554..102917616:-
xtr-miR-181b	chr4S	aacauucauugcugucgguggguu	ucgcugaacgaugaaugcaac	aacauucauugcugucgguggguugaguuaagaacacaagcucgcugaacgaugaaugcaac	chr4S:84408759..84408821:-
xtr-miR-181b	chr8L	aacauucauugcugucgguggguu	cucauugaucaaugaaugcaaa	aacauucauugcugucgguggguuguaguuuagaauagcucauugaucaaugaaugcaaa	chr8L:10252489..10252549:+
xtr-miR-181b	chr8S	aacauucauugcugucgguggguu	cucauugaucaaugaaugcaaa	aacauucauugcugucgguggguuguaguuuagaauagcucauugaucaaugaaugcaaa	chr8S:40084755..40084815:+
xtr-miR-182-5p	chr3L	uuuggcaaugguagaacucacacug	gugguucuagacuugccaacu	uuuggcaaugguagaacucacacuggugagcuauguagauccggugguucuagacuugccaacu	chr3L:77430534..77430598:+
xtr-miR-182-5p	chr3L	uuuggcaaugguagaacucaca	gugguucuagacuugccaacua	uuuggcaaugguagaacucacacuggugagcuauguagauccggugguucuagacuugccaacua	chr3L:77430534..77430599:+
xtr-miR-182-5p	chr3S	uuuggcaaugguagaacucacacug	gugguucuagacuugccaacu	uuuggcaaugguagaacucacacuggugagcuauguagauccggugguucuagacuugccaacu	chr3S:63440697..63440761:-
xtr-miR-182-5p	chr3S	uuuggcaaugguagaacucaca	gugguucuagacuugccaacua	uuuggcaaugguagaacucacacuggugagcuauguagauccggugguucuagacuugccaacua	chr3S:63440696..63440761:-
xtr-miR-190	chr8L	ugauauguuugauauuagguug	acuaaauaucauacauauugcu	ugauauguuugauauuagguuguuuuacugaaacucaacuaaauaucauacauauugcu	chr8L:117603797..117603856:+
xtr-miR-190	chr8L	ugauauguuugauauuagguug	acuaaauaucauacauauugcua	ugauauguuugauauuagguuguuuuacugaaacucaacuaaauaucauacauauugcua	chr8L:117603797..117603857:+
xtr-miR-19b	chr2L	ugugcaaauccaugcaaaacug	aguuuugcagguuugcauccagc	aguuuugcagguuugcauccagcuguucucguggcuugcugugcaaauccaugcaaaacug	chr2L:122809951..122810012:-
xtr-miR-19b	chr2S	ugugcaaauccaugcaaaacug	aguuuugcagguuugcauccagc	aguuuugcagguuugcauccagcuuuucucuggcuugcugugcaaauccaugcaaaacug	chr2S:105073815..105073875:-
xtr-miR-19b	chr8L	ugugcaaauccaugcaaaacug	aguuuagcugguuugcaucagc	aguuuagcugguuugcaucagcuggcuacugugcugugcaaauccaugcaaaacug	chr8L:47281590..47281646:-
xtr-miR-19b	chr8S	ugugcaaauccaugcaaaacug	aguuuagcugguuugcaucagc	aguuuagcugguuugcaucagcuggcuacugugcugugcaaauccaugcaaaacug	chr8S:74825939..74825995:-
xtr-miR-202-5p	chr7L	uuccuaugcauauaccucuuu	aagaggcauagggcaugggaaaau	uuccuaugcauauaccucuuugaaaaauaaauguaaagaggcauagggcaugggaaaau	chr7L:21773499..21773558:+
xtr-miR-202-5p	chr7L	uuccuaugcauauaccucuuu	agaggcauagggcaugggaaaa	uuccuaugcauauaccucuuugaaaaauaaauguaaagaggcauagggcaugggaaaa	chr7L:21773499..21773557:+
xtr-miR-202-5p	chr7S	uuccuaugcauauaccucuuu	aagaggcauagggcaugggaaaau	uuccuaugcauauaccucuuugaauaaugaauguaaagaggcauagggcaugggaaaau	chr7S:16859611..16859670:+
xtr-miR-202-5p	chr7S	uuccuaugcauauaccucuuu	agaggcauagggcaugggaaaa	uuccuaugcauauaccucuuugaauaaugaauguaaagaggcauagggcaugggaaaa	chr7S:16859611..16859669:+
xtr-miR-204	chr1S	uucccuuugucauccuaugccu	gcugggaaggcaaagggacgu	uucccuuugucauccuaugccugagaauauauaaggggggcugggaaggcaaagggacgu	chr1S:105380308..105380368:-
xtr-miR-204	chr3L	uucccuuugucauccuaugccu	gcagggacagcaaggggacgc	uucccuuugucauccuaugccugagaauacuggagaggcagggacagcaaggggacgc	chr3L:87060656..87060714:+
xtr-miR-204	chr3S	uucccuuugucauccuaugccu	gcagggacagcaaagggaugc	uucccuuugucauccuaugccugagaauacuggagaggcagggacagcaaagggaugc	chr3S:55558204..55558262:-
xtr-miR-20a-5p	chr2L	uaaagugcuuauagugcagguag	acugcauuaagagcacuuaaag	uaaagugcuuauagugcagguaguuuuuuguguauucuacugcauuaagagcacuuaaag	chr2L:122810079..122810139:-
xtr-miR-20a-5p	chr2S	uaaagugcuuauagugcagguag	acugcauuaugagcacuuaaagu	uaaagugcuuauagugcagguaguuguuuguguauucuacugcauuaugagcacuuaaagu	chr2S:105073941..105074002:-
xtr-miR-215	chr5L	augaccuaugaaaugacagcca	cugucauuucuguaggccaaua	augaccuaugaaaugacagccacuuccacaccaaauaugucugucauuucuguaggccaaua	chr5L:14711200..14711262:-
xtr-miR-22-5p	chr2L	aagcugccaguugaagaacugu	aguucuucaguggcaagcuuua	aguucuucaguggcaagcuuuauguuguuccucugugcuaaagcugccaguugaagaacugu	chr2L:44773420..44773482:+
xtr-miR-22-5p	chr2S	aagcugccaguugaagaacugu	aguucuucaguggcaagcuuua	aguucuucaguggcaagcuuuauguuguucuucugugcuaaagcugccaguugaagaacugu	chr2S:33670783..33670845:-
xtr-miR-25	chr3L	cauugcacuugucucggucuga	ggcagagacaggagcaacugcu	ggcagagacaggagcaacugcuggugugccuugggagcauugcacuugucucggucuga	chr3L:136206013..136206072:+
xtr-miR-25	Scaffold20	cauugcacuugucucggucuga	ggcagagacaggagcaauugcu	ggcagagacaggagcaauugcugguguaccuugggagcauugcacuugucucggucuga	Scaffold20:3966089..3966148:+
xtr-miR-26	chr2L	uucaaguaauccaggauaggcu	ccuacucuugauuacuuguuuc	uucaaguaauccaggauaggcuguuuccccaaaguacggccuacucuugauuacuuguuuc	chr2L:143744929..143744990:-
xtr-miR-26	chr2S	uucaaguaauccaggauaggcu	ccuacucuugauuacuuguuuc	uucaaguaauccaggauaggcuguuuccucaaagcacggccuacucuugauuacuuguuuc	chr2S:124774259..124774320:-
xtr-miR-26	chr6L	uucaaguaauccaggauaggcu	ccuauucuugauuacuugcauu	uucaaguaauccaggauaggcuguucacauucugcguggccuauucuugauuacuugcauu	chr6L:8331422..8331483:+
xtr-miR-26	chr6S	uucaaguaauccaggauaggcu	ccuauucuuguuuacuugcauu	uucaaguaauccaggauaggcuguucacaaucugcguggccuauucuuguuuacuugcauu	chr6S:6762383..6762444:+
xtr-miR-26	chr9	uucaaguaauccaggauaggcu	ccuauucucgauuacuuggguc	uucaaguaauccaggauaggcuguaaugucuccugucagccuauucucgauuacuuggguc	chr9_10S:48217444..48217505:-
xtr-miR-26	chr9	uucaaguaauccaggauaggcu	ccuauucucgauuacuugggac	uucaaguaauccaggauaggcuguaaugccuccuuucagccuauucucgauuacuugggac	chr9_10L:52946170..52946231:-
xtr-miR-29c-3p	chr1L	uagcaccauuugaaaucgguua	accgaucucucuugguguuuag	accgaucucucuugguguuuagaggcuugggucuucaucuagcaccauuugaaaucgguua	chr2L:51916730..51916791:+
xtr-miR-29c-3p	chr1S	uagcaccauuugaaaucgguuau	gaccgauuucuucugguguucaga	gaccgauuucuucugguguucagagucuuuuguuuucuagcaccauuugaaaucgguuau	chr3L:75342423..75342483:-
xtr-miR-29c-3p	chr2L	uagcaccauuugaaaucgguuau	gaccgaucucucuugguguuuag	gaccgaucucucuugguguuuagaggcuugggucuucaucuagcaccauuugaaaucgguuau	chr2L:51916729..51916792:+
xtr-miR-29c-3p	chr3L	uagcaccauuugaaaucgguuau	accgauuucuucugguguucaga	accgauuucuucugguguucagagucuuuuguuuucuagcaccauuugaaaucgguuau	chr3L:75342423..75342482:-
xtr-miR-29c-3p	chr3S	uagcaccauuugaaaucgguuau	gacugauuucuucugguguucaga	gacugauuucuucugguguucagagucuuuuguuuucuagcaccauuugaaaucgguuau	chr3S:65251502..65251562:+
xtr-miR-29c-3p	chr8L	uagcaccauuugaaaucgguua	accgauuucuucugguguucaga	accgauuucuucugguguucagagucuuuuguuuucuagcaccauuugaaaucgguua	chr3L:75342424..75342482:-
xtr-miR-29c-3p	chr8S	uagcaccauuugaaaucgguua	acugauuucuucugguguucaga	acugauuucuucugguguucagagucuuuuguuuucuagcaccauuugaaaucgguua	chr3S:65251503..65251561:+
xtr-miR-29c-5p	chr2S	uagcaccauuugaaaucgguuau	gaccgaucucucuugguguucag	gaccgaucucucuugguguucagaggcucaggucuucaucuagcaccauuugaaaucgguuau	chr2S:41132891..41132954:+
xtr-miR-29c-5p	chr3L	uagcaccauuugaaaucgguua	accgaucucucuugguguucag	accgaucucucuugguguucagaggcucaggucuucaucuagcaccauuugaaaucgguua	chr2S:41132892..41132953:+
xtr-miR-301	chr2L	cagugcaauaguauugucaaagc	gcucugacuuuauugcacuacu	gcucugacuuuauugcacuacuguacuauacagcuagcagugcaauaguauugucaaagc	chr2L:93461351..93461411:+
xtr-miR-301	chr2L	cagugcaauaguauugucaaagc	gcucugacaguguugcacuacu	gcucugacaguguugcacuacugugaucucaaaugaagcagugcaauaguauugucaaagc	chr1S:126988159..126988220:-
xtr-miR-301	chr2S	cagugcaauaguauugucaaagc	gcucugacuuuauugcacuacu	gcucugacuuuauugcacuacuguacuauacagcuagcagugcaauaguauugucaaagc	chr2S:78482372..78482432:+
xtr-miR-301	Scaffold346960	cagugcaauaguauugucaaagc	gcucugacaguguugcacuacu	gcucugacaguguugcacuacugugaucucaaaugaagcagugcaauaguauugucaaagc	Scaffold346960:19..80:+
xtr-miR-30a-5p	chr5S	uguaaacauccucgacugga	ucagucagauguuugcagcugc	uguaaacauccucgacuggaagcugugaacaguugaagggcuuucagucagauguuugcagcugc	chr5S:74442172..74442237:+
xtr-miR-30a-5p	chr5S	uguaaacauccucgacuggaagcu	cuuucagucagauguuugcagc	uguaaacauccucgacuggaagcugugaacaguugaagggcuuucagucagauguuugcagc	chr5S:74442172..74442234:+
xtr-miR-30a-5p	Scaffold28	uguaaacauccucgacugga	cagucagauguuuacugc	uguaaacauccucgacuggaagcugugaagcaguugaagggcuuucagucagauguuuacugc	Scaffold28:212196..212259:-
xtr-miR-30c	chr2L	uguaaacauccuacacucucagcu	cugggagaaggguguuuacacc	uguaaacauccuacacucucagcuuugaacauaagguggcugggagaaggguguuuacacc	chr2L:85665364..85665425:+
xtr-miR-30c	chr2S	uguaaacauccuacacucucagcu	cugggagaaggguguuuacccc	uguaaacauccuacacucucagcugugaacauaagguggcugggagaaggguguuuacccc	chr2S:72165954..72166015:+
xtr-miR-30c	chr5S	uguaaacauccuacacucucagcu	cugggggaaggcuguuuacucu	uguaaacauccuacacucucagcuguggaaauacaaagcugggggaaggcuguuuacucu	chr5S:74453748..74453808:+
xtr-miR-30c	Scaffold28	uguaaacauccuacacucucagcu	cugggggaaggcuguuuacucu	uguaaacauccuacacucucagcuguggaaauacaaagcugggggaaggcuguuuacucu	Scaffold28:202616..202676:-
xtr-miR-30c	Scaffold376332	uguaaacauccuacacucucagcu	cugggggaaggcuguuuacucu	uguaaacauccuacacucucagcuguggaaauacaaagcugggggaaggcuguuuacucu	Scaffold376332:33..93:+
xtr-miR-30e	chr2L	uguaaacauccuugacuggaagcu	cuuucagucggauuuuuacagc	uguaaacauccuugacuggaagcugugaaauaauguaaguagcuuucagucggauuuuuacagc	chr2L:85663725..85663789:+
xtr-miR-30e	chr2S	uguaaacauccuugacuggaagcu	cuuucagucggauauuuacagc	uguaaacauccuugacuggaagcuguguaauaauguaaguagcuuucagucggauauuuacagc	chr2S:72164377..72164441:+
xtr-miR-338	chr9	uccagcaucagugauuuuguug	aacaauauccugaugccgucugagu	aacaauauccugaugccgucugagugugcgggauagcuccagcaucagugauuuuguug	chr9_10L:99952182..99952241:-
xtr-miR-338	chr9_10L	uccagcaucagugauuuuguu	aacaauauccugaugccgucugagu	aacaauauccugaugccgucugagugugcgggauagcuccagcaucagugauuuuguu	chr9_10L:99952183..99952241:-
xtr-miR-34b	chr7L	aggcaguguaguuagcugauugu	aaucacuagcuaaacugccauca	aggcaguguaguuagcugauuguguuaaaucaaaugugcaaucacuagcuaaacugccauca	chr7L:77191332..77191394:+
xtr-miR-34b	chr7S	aggcaguguaguuagcugauugu	aaucacuaacuaaacugccauc	aggcaguguaguuagcugauuguguuauaucaaaugugcaaucacuaacuaaacugccauc	chr7S:49916251..49916312:-
xtr-miR-34b	chr7S	aggcaguguaguuagcugauugu	aaucacuaacuaaacugccauca	aggcaguguaguuagcugauuguguuauaucaaaugugcaaucacuaacuaaacugccauca	chr7S:49916250..49916312:-
xtr-miR-363-5p	chr8L	aauugcacgguauccaucuguaa	cggguggaucacgaugcaauuuu	cggguggaucacgaugcaauuuuauuuaaguuugguaggagaaaaauugcacgguauccaucuguaa	chr8L:47281325..47281392:-
xtr-miR-363-5p	chr8S	aauugcacgguauccaucuguaa	cggguggaucacgaugcaauuuu	cggguggaucacgaugcaauuuuauugagcuugguaggagaaaaauugcacgguauccaucuguaa	chr8S:74825681..74825747:-
xtr-miR-365	chr9	uaaugccccuaaaaauccuuau	aagggacuuuugggggcagaugu	aagggacuuuugggggcagauguguuucacuuacacuaccauaaugccccuaaaaauccuuau	chr9_10S:80412399..80412462:-
xtr-miR-427	Scaffold20	aaagugcuuucuguuuugggcgu	acccaaaacagggcucucucu	acccaaaacagggcucucucuugugacugaauuaugaugagaaagugcuuucuguuuugggcgu	Scaffold20:4728550..4728614:+
xtr-miR-428a	chr8L	uaagugcucucuaguucgguugcu	uggccaaacuggggcgcugucu	uggccaaacuggggcgcugucuccuuguaucagugaguaagugcucucuaguucgguugcu	chr8L:769512..769573:+
xtr-miR-428a	chr8S	uaagugcucucuaguucgguugcu	ggccaaacuggggcgcugcca	ggccaaacuggggcgcugccacuguagcuugggguaagugcucucuaguucgguugcu	chr8S:26165048..26165106:+
xtr-miR-428b	chr8L	aaagugcuucucguucggcuga	agccaaacagaagcucauucu	agccaaacagaagcucauucuuguugucucuaugagaaagugcuucucguucggcuga	chr8L:769954..770012:+
xtr-miR-449a-5p	chr1L	aggcaguguaauguuagcuggu	cgguuaacuuacaccugccccc	aggcaguguaauguuagcugguugggaaguaacagacaccgguuaacuuacaccugccccc	chr1L:195800366..195800427:+
xtr-miR-449a-5p	chr1S	aggcaguguaauguuagcuggu	cgguuaacuuacaccugccccc	aggcaguguaauguuagcugguuggaaaguaucagacaccgguuaacuuacaccugccccc	chr1S:160677844..160677905:+
xtr-miR-449b-5p	chr1S	cagucgcuuauacucugccacc	aggcaguguaguuuuagcuggcugcu	aggcaguguaguuuuagcuggcugcuugcuauuaaauucagcagucgcuuauacucugccacc	chr1S:160677699..160677762:+
xtr-miR-7	chr1L	uggaagacuagugauuuuguuguu	caacaaaucacagucugccaua	uggaagacuagugauuuuguuguuuuuagauaacaacauugacaacaaaucacagucugccaua	chr1L:132439524..132439588:-
xtr-miR-7	chr1S	uggaagacuagugauuuuguuguu	caacaaaucacagucugccaua	uggaagacuagugauuuuguuguuuuuagauaacagcauugacaacaaaucacagucugccaua	chr1S:109380419..109380483:-
xtr-miR-92a	chr2L	uauugcacuugucccggccugu	agguugggauugguugcaaugcu	agguugggauugguugcaaugcuguacuauuuauguaguauugcacuugucccggccugu	chr2L:122809828..122809888:-
xtr-miR-92a	chr2S	uauugcacuugucccggccugu	agguugggauugguugcaaugcu	agguugggauugguugcaaugcuguccuauuuauguaguauugcacuugucccggccugu	chr2S:105073692..105073752:-
xtr-miR-92a	chr8L	uauugcacuugucccggccugu	ggguggggauuuguugcacuacu	ggguggggauuuguugcacuacuuguguuuuuauuaaaaguauugcacuugucccggccugu	chr8L:47281457..47281519:-
xtr-miR-92a	chr8S	uauugcacuugucccggccugu	ggguggggauuuguugcacgacu	ggguggggauuuguugcacgacuuguguuuuuauuaaaaguauugcacuugucccggccugu	chr8S:74825808..74825870:-
xtr-miR-9b-5p	chr1L	ucuuugguuaccuagcuguauga	uaaagcuagacaaccgaacgua	ucuuugguuaccuagcuguaugaguauaucuaaugucauaaagcuagacaaccgaacgua	chr1L:110937830..110937890:+
xtr-miR-9b-5p	Scaffold21	ucuuugguuaccuagcuguauga	uaaagcuagacaaccgaacgua	ucuuugguuaccuagcuguaugaguauaucuaaugucauaaagcuagacaaccgaacgua	Scaffold21:1491789..1491849:-
hsa-let-7a-5p	chr2L	ugagguaguaguuuguguaguu	cuagacaaacuacugccuugcc	ugagguaguaguuuguguaguuagggggcagugguguuugcccauggagauaacuagacaaacuacugccuugcc	chr2L:71842550..71842625:-
hsa-let-7a-5p	chr4S	ugagguaguuguuuguacaguu	auggagaaaucaauuacuucaga	auggagaaaucaauuacuucagacagacugcuuggaucugggcugagguaguuguuuguacaguu	chr4S:100855747..100855812:+
hsa-let-7a-5p	chr8S	ugagguaguagauuguauaguu	cuauacaguuuacugucuuuc	ugagguaguagauuguauaguuuuggggucacacccgaucugggagauaacuauacaguuuacugucuuuc	chr8S:36830641..36830712:-
hsa-let-7a-5p	chr8S	ugagguaguagauuguauaguu	cuauacaguuuacugucuuucc	ugagguaguagauuguauaguuuuggggucacacccgaucugggagauaacuauacaguuuacugucuuucc	chr8S:36830640..36830712:-
hsa-let-7a-5p	Scaffold76043	ugagguaguaaguuguauuguu	cuauacagcuuacugccuuccc	ugagguaguaaguuguauuguuguggggguguuuuauuuccccaaauuaggagauaacuauacagcuuacugccuuccc	Scaffold76043:124..203:-
hsa-miR-101-3p	chr1L	uacaguacugugauaacugaag	ucgguuaucaugguaccgcugcu	ucgguuaucaugguaccgcugcuguauauaugaaagguacaguacugugauaacugaag	chr1L:125407042..125407101:-
hsa-miR-101-3p	chr4L	uacaguacugugauaacugaag	ucaguuaucacagugcugaugc	ucaguuaucacagugcugaugcugucuacucuaaagguacaguacugugauaacugaag	chr4L:73879802..73879861:+
hsa-miR-101-3p	chr4L	uacaguacugugauaacugaag	caguuaucacagugcugaugc	caguuaucacagugcugaugcugucuacucuaaagguacaguacugugauaacugaag	chr4L:73879803..73879861:+
hsa-miR-101-3p	Scaffold364455	uacaguacugugauaacugaag	ucaguuaucacagugcugaugc	ucaguuaucacagugcugaugcugucuacucuaaagguacaguacugugauaacugaag	Scaffold364455:21..80:+
hsa-miR-101-3p	Scaffold364455	uacaguacugugauaacugaag	caguuaucacagugcugaugc	caguuaucacagugcugaugcugucuacucuaaagguacaguacugugauaacugaag	Scaffold364455:22..80:+
hsa-miR-101-3p	Scaffold98	uacaguacugugauaacugaag	ucgguuaucaugguaccguugc	ucgguuaucaugguaccguugcuguguauaugaaagguacaguacugugauaacugaag	Scaffold98:320836..320895:-
hsa-miR-103a-3p	chr1L	agcagcauuguacagggcuauga	agcuucuuuacggugcugccuuguauc	agcuucuuuacggugcugccuuguaucauguaugucaagcagcauuguacagggcuauga	chr1L:3029204..3029264:-
hsa-miR-103a-3p	chr1S	agcagcauuguacagggcuauga	agcuucuuuacagugcugccuug	agcuucuuuacagugcugccuuguaucaucuaugucaagcagcauuguacagggcuauga	chr1S:6588861..6588921:+
hsa-miR-103a-3p	chr3S	agcagcauuguacagggcuauga	ucggcuucuuuacagugcugccuug	ucggcuucuuuacagugcugccuuguugcauauggaucaagcagcauuguacagggcuauga	chr3S:111915409..111915471:-
hsa-miR-103a-3p	chr7L	agcagcauuguacagggcuauc	agcuucuuuacaguguugccuug	agcuucuuuacaguguugccuuguggcauggaguucaagcagcauuguacagggcuauc	chr7L:31182983..31183042:-
hsa-miR-103a-3p	chr7S	agcagcauuguacagggcuauc	agcuucuuuacaguguugccuug	agcuucuuuacaguguugccuuguggcauggaguucaagcagcauuguacagggcuauc	chr7S:24758124..24758183:+
hsa-miR-10a-5p	chr9	uacccuguagaaccgaauuugu	acagauucgauucuagggggau	uacccuguagaaccgaauuugugugguuuuaacagucacagauucgauucuagggggau	chr9_10S:62234258..62234317:-
hsa-miR-10a-5p	chr9	uacccuguagauccgaauuugug	caaauucgugucuggggggaua	uacccuguagauccgaauuuguguaagcacaaucauaucacaaauucgugucuggggggaua	chr9_10S:3133738..3133800:-
hsa-miR-1185-5p	chr5S	agaggauaaccgaugagcuuugu	agaacuuaucugguauccauugu	agaggauaaccgaugagcuuuguaguauacaauucuucagaacuuaucugguauccauugu	chr5S:87197906..87197967:-
hsa-miR-124-5p	chr5L	cguguucacagcggaccuugau	uuaaggcacgcggugaaugccaa	cguguucacagcggaccuugauuuaaauguccauacaauuaaggcacgcggugaaugccaa	chr5L:152336641..152336702:+
hsa-miR-124-5p	chr5S	cguguucacagcggaccuugau	uuaaggcacgcggugaaugccaa	cguguucacagcggaccuugauuuaaauguccauacaauuaaggcacgcggugaaugccaa	chr5S:131380156..131380217:+
hsa-miR-124-5p	chr6L	cguguucacagcggaccuugau	uuaaggcacgcggugaaugccaa	cguguucacagcggaccuugauuuaaugucauacaauuaaggcacgcggugaaugccaa	chr6L:119151818..119151877:+
hsa-miR-124-5p	chr6S	cguguucacagcggaccuugau	uuaaggcacgcggugaaugccaa	cguguucacagcggaccuugauuuaaugucauacaauuaaggcacgcggugaaugccaa	chr6S:95184343..95184402:+
hsa-miR-124-5p	chr9	cguguucacaguggaccuugau	uuaaggcacgcggugaaugccaa	cguguucacaguggaccuugauuuaauguccauacaauuaaggcacgcggugaaugccaa	chr9_10S:15896980..15897040:+
hsa-miR-124-5p	Scaffold300050	cguguucacagcggaccuugau	uuaaggcacgcggugaaugccaa	cguguucacagcggaccuugauuuaaauguccauacaauuaaggcacgcggugaaugccaa	Scaffold300050:17..78:-
hsa-miR-1246	chr4L	aauggauucugauguaguaacu	uuacuugucagaauccugaca	aauggauucugauguaguaacugccuuucauucuuguuacuugucagaauccugaca	chr4L:80748873..80748930:-
hsa-miR-1246	chr4L	aauggauucugauguaguaacu	uacuugucagaauccug	aauggauucugauguaguaacugccuuucauucuuguuacuugucagaauccug	chr4L:80748876..80748930:-
hsa-miR-1258	chr3L	aguuaggacaugguuuucugcc	ccggauaccuauguccuagcuga	aguuaggacaugguuuucugccaaacagagaggccggauaccuauguccuagcuga	chr3L:55284117..55284173:-
hsa-miR-125b-5p	chr2L	ucccugagacccuaacuuguga	acaaguuaggcucuugggaccu	ucccugagacccuaacuugugaggauuuuugagaaacaaucacaaguuaggcucuugggaccu	chr2L:26430216..26430279:+
hsa-miR-125b-5p	chr2S	ucccugagacccuaacuuguga	acaaguuaggcucuugggaccu	ucccugagacccuaacuugugaggauuuuuuagcaacaaucacaaguuaggcucuugggaccu	chr2S:9057406..9057469:-
hsa-miR-125b-5p	chr7L	ucccugagacccuaacuuguga	acggguuaggcucuugggagcu	ucccugagacccuaacuugugauguuuagcuuuaaaaauccacggguuaggcucuugggagcu	chr7L:71357862..71357925:-
hsa-miR-125b-5p	chr7L	ucccugagacccuuaaccuguga	acaggugagguucugaggagc	ucccugagacccuuaaccugugaggaagacauaugucacaggugagguucugaggagc	chr7L:115953284..115953342:-
hsa-miR-125b-5p	chr7S	ucccugagacccuaacuuguga	acggguuaggcucuugggagcu	ucccugagacccuaacuugugauguuuagcuuuaaaaauccacggguuaggcucuugggagcu	chr7S:54281494..54281557:+
hsa-miR-125b-5p	Scaffold279722	ucccugagacccuaacuuguga	acggguuaggcucuugggagcu	ucccugagacccuaacuugugauguuuagcuuuaaaaauccacggguuaggcucuugggagcu	Scaffold279722:17..80:-
hsa-miR-125b-5p	Scaffold401483	ucccugagacccuuaaccuguga	acaggugagguucugaggagcu	ucccugagacccuuaaccugugaggaagaccuaugucacaggugagguucugaggagcu	Scaffold401483:25..84:+
hsa-miR-125b-5p	Scaffold401483	ucccugagacccuuaaccuguga	acaggugagguucugaggagc	ucccugagacccuuaaccugugaggaagaccuaugucacaggugagguucugaggagc	Scaffold401483:25..83:+
hsa-miR-129-1-3p	chr4L	aagcccuuaccccaaaaagcau	cuuuuugcggucugggcuugcu	cuuuuugcggucugggcuugcuguauguaaauaccuagccgggaagcccuuaccccaaaaagcau	chr4L:6936681..6936746:+
hsa-miR-129-1-3p	chr4S	aagcccuuaccccaaaaagcau	cuuuuugcggucugggcuugcu	cuuuuugcggucugggcuugcuguauauaaauaccuagccgggaagcccuuaccccaaaaagcau	chr4S:16206575..16206640:-
hsa-miR-129-1-3p	Scaffold72	aagcccuuaccccaaaaagcau	ucuuuuuguugucugggcuuuc	ucuuuuuguugucugggcuuucugggucuaucacccccauaucagaaagcccuuaccccaaaaagcau	Scaffold72:173148..173216:+
hsa-miR-129-5p	chr3L	cuuuuugcggucugggcuugc	aagcccuuaucccaaaaagaa	cuuuuugcggucugggcuugcuguucucaaucaaaguauccaggaagcccuuaucccaaaaagaa	chr3L:78273084..78273149:-
hsa-miR-129-5p	chr3S	cuuuuugcggucugggcuugc	aagcccuuaucccaaaaagaa	cuuuuugcggucugggcuugcuguucucagucaaaguaaccaggaagcccuuaucccaaaaagaa	chr3S:62848893..62848958:+
hsa-miR-130a-3p	chr1L	uagugcaauauugcuuauaggguc	gacccuaucaauauugccucugcuuu	gacccuaucaauauugccucugcuuuugugcucagaguaguagugcaauauugcuuauaggguc	chr1L:154022922..154022986:-
hsa-miR-130a-3p	chr1L	uagugcaauauugcuuauaggguc	cccuaucaauauugccucug	cccuaucaauauugccucugcuuuugugcucagaguaguagugcaauauugcuuauaggguc	chr1L:154022922..154022984:-
hsa-miR-130a-3p	chr1S	uagugcaauauugcuuauaggguc	gacccuaucaauauugccucugcuuu	gacccuaucaauauugccucugcuuuugugcucagaguaguagugcaauauugcuuauaggguc	chr1S:126982885..126982949:-
hsa-miR-130a-3p	chr1S	uagugcaauauugcuuauaggguc	cccuaucaauauugccucug	cccuaucaauauugccucugcuuuugugcucagaguaguagugcaauauugcuuauaggguc	chr1S:126982885..126982947:-
hsa-miR-130a-3p	chr2L	cagugcaauguuaaaagggcauu	gcccuuuuuauguuguacuacua	gcccuuuuuauguuguacuacuaguggucacacacaaaaaaagcagugcaauguuaaaagggcauu	chr2L:93461141..93461207:+
hsa-miR-130a-3p	chr2S	cagugcaauaguauugucaaagc	gcucugacuuuauugcacuacu	gcucugacuuuauugcacuacuguacuauacagcuagcagugcaauaguauugucaaagc	chr2S:78482372..78482432:+
hsa-miR-130a-3p	Scaffold346960	cagugcaauaguauugucaaagc	gcucugacaguguugcacuacu	gcucugacaguguugcacuacugugaucucaaaugaagcagugcaauaguauugucaaagc	Scaffold346960:19..80:+
hsa-miR-130b-5p	chr1L	acucuuucccuguugcacuacu	cagugcaaugaugaaagggcauc	acucuuucccuguugcacuacugugccagugaauaaagcagugcaaugaugaaagggcauc	chr1L:154020919..154020980:-
hsa-miR-130b-5p	chr1S	acucuuucccuguugcacuacu	cagugcaaugaugaaagggcauc	acucuuucccuguugcacuacugugccagugaauaaagcagugcaaugaugaaagggcauc	chr1S:126980960..126981021:-
hsa-miR-132-5p	chr2L	accguggcuuuagauuguuacu	uaacagucuacagccauggucg	accguggcuuuagauuguuacuguagaucuacauugguaacagucuacagccauggucg	chr2L:34168977..34169036:+
hsa-miR-132-5p	chr2L	accguggcuuuagauuguuacu	uaacagucuacagccaugguc	accguggcuuuagauuguuacuguagaucuacauugguaacagucuacagccaugguc	chr2L:34168977..34169035:+
hsa-miR-132-5p	chr2S	accguggcuuuagauuguuacu	uaacagucuacagccauggucg	accguggcuuuagauuguuacuguagaucugcauugguaacagucuacagccauggucg	chr2S:3720429..3720488:-
hsa-miR-132-5p	chr2S	accguggcuuuagauuguuacu	uaacagucuacagccaugguc	accguggcuuuagauuguuacuguagaucugcauugguaacagucuacagccaugguc	chr2S:3720430..3720488:-
hsa-miR-135a-5p	chr3L	uauggcuuuuuauuccuauguga	auguagggauggaagccaugaa	uauggcuuuuuauuccuaugugauaguaauaaugucucauguagggauggaagccaugaa	chr3L:43937043..43937103:+
hsa-miR-135a-5p	chr3L	uauggcuuuuuauuccuauguga	uguagggauggaagccaugaaau	uauggcuuuuuauuccuaugugauaguaauaaugucucauguagggauggaagccaugaaau	chr3L:43937043..43937105:+
hsa-miR-135a-5p	chr3S	uauggcuuuuuauuccuauguga	auguagggauggaagccaugaa	uauggcuuuuuauuccuaugugauaguaauaaugucucauguagggauggaagccaugaa	chr3S:94405839..94405899:-
hsa-miR-135a-5p	chr3S	uauggcuuuuuauuccuauguga	uguagggauggaagccaugaaau	uauggcuuuuuauuccuaugugauaguaauaaugucucauguagggauggaagccaugaaau	chr3S:94405837..94405899:-
hsa-miR-135a-5p	Scaffold152	uauggcuuuuuauuccuauguga	acauagggcagaaagccaugug	uauggcuuuuuauuccuaugugauugcuuuccuaauucacauagggcagaaagccaugug	Scaffold152:61509..61569:+
hsa-miR-135a-5p	Scaffold190088	uauggcuuuuuauuccuauguga	auguagggauggaagccaugaa	uauggcuuuuuauuccuaugugauaguaauaaugucucauguagggauggaagccaugaa	Scaffold190088:15..75:+
hsa-miR-135a-5p	Scaffold190088	uauggcuuuuuauuccuauguga	uguagggauggaagccaugaaau	uauggcuuuuuauuccuaugugauaguaauaaugucucauguagggauggaagccaugaaau	Scaffold190088:15..77:+
hsa-miR-139-5p	Scaffold120372	ucuacagugcaugugucuccagu	guugaggccuggguguau	guugaggccuggguguauucuacagugcaugugucuccagu	Scaffold120372:12..53:-
hsa-miR-139-5p	Scaffold120372	ucuacagugcaugugucuccagu	gggagaccaucguugaggccugggugu	gggagaccaucguugaggccuggguguauucuacagugcaugugucuccagu	Scaffold120372:12..64:-
hsa-miR-140-3p	chr4L	uaccacaggguagaaccacggac	cagugguuuuacccuaugguag	cagugguuuuacccuaugguagguuacgucaggcuguucuaccacaggguagaaccacggac	chr4L:49691134..49691196:-
hsa-miR-140-3p	chr4S	uaccacaggguagaaccacggac	cagugguuuuacccuaugguag	cagugguuuuacccuaugguagguuacgucaggcuguucuaccacaggguagaaccacggac	chr4S:41490089..41490151:-
hsa-miR-143-3p	chr3L	ugagaugaagcacuguagcu	gugcagugcugcaucucugg	gugcagugcugcaucucuggucaauugugagucugagaugaagcacuguagcu	chr3L:33628851..33628904:-
hsa-miR-143-3p	chr3L	ugagaugaagcacuguagcuc	ggugcagugcugcaucucugg	ggugcagugcugcaucucuggucaauugugagucugagaugaagcacuguagcuc	chr3L:33628850..33628905:-
hsa-miR-143-3p	chr3S	ugagaugaagcacuguagcu	gugcagugcugcaucucugg	gugcagugcugcaucucuggucaguugugagucugagaugaagcacuguagcu	chr3S:104712078..104712131:+
hsa-miR-143-3p	chr3S	ugagaugaagcacuguagcuc	ggugcagugcugcaucucugg	ggugcagugcugcaucucuggucaguugugagucugagaugaagcacuguagcuc	chr3S:104712077..104712132:+
hsa-miR-143-3p	Scaffold30	agagaugauguagccucaaaa	uagagguuucaaagguacauuucucc	agagaugauguagccucaaaauggaauuuuagagguuucaaagguacauuucucc	Scaffold30:2724514..2724569:-
hsa-miR-143-5p	chr8L	ugugcaguagaguagaauuugc	ucuuuacccuucugcacaugu	ugugcaguagaguagaauuugcagcuuuaaagucugaucuuuacccuucugcacaugu	chr8L:82951611..82951669:+
hsa-miR-146a-5p	chr1L	ugagaacugaauuccauggacu	guccacaggguucagugcucca	ugagaacugaauuccauggacuguuccacuggcagauuccucaguccacaggguucagugcucca	chr1L:5139366..5139431:+
hsa-miR-146a-5p	chr1S	ugagaacugaauuccauggacu	guccacaggguucagugcucca	ugagaacugaauuccauggacuguuccacucgcagccucaguccacaggguucagugcucca	chr1S:4684930..4684992:-
hsa-miR-148a-3p	chr2L	ucagugcaucacagaacuuugu	gaaguucuguuuuacacuccggcu	gaaguucuguuuuacacuccggcugugaguaaguggaagucagugcaucacagaacuuugu	chr2L:147835048..147835109:-
hsa-miR-148a-3p	chr2S	ucagugcaucacagaacuuugu	gaaguucuguuauacacuccggcu	gaaguucuguuauacacuccggcugugaguaaguggaagucagugcaucacagaacuuugu	chr2S:128275328..128275389:-
hsa-miR-148a-3p	chr6L	ucagugcacuacagaacuuugu	aaaguucugugacacuucgacu	aaaguucugugacacuucgacucugaauuugauagcagucagugcacuacagaacuuugu	chr6L:38950313..38950373:-
hsa-miR-148a-3p	chr6S	ucagugcacuacagaacuuugu	aaaguucugugacacuuagacu	aaaguucugugacacuuagacucugaauaugaaagcagucagugcacuacagaacuuugu	chr6S:33088325..33088385:-
hsa-miR-153-3p	chr6L	uugcauagucacaaaagugauu	cauuuuugugacguugcagcu	cauuuuugugacguugcagcuaguaauaugagcccaguugcauagucacaaaagugauu	chr6L:14012474..14012533:-
hsa-miR-153-3p	chr6L	uugcauagucacaaaagugauu	gucauuuuugugacguugcagcu	gucauuuuugugacguugcagcuaguaauaugagcccaguugcauagucacaaaagugauu	chr6L:14012474..14012535:-
hsa-miR-153-3p	chr6S	uugcauagucacaaaagugauu	cauuuuugugacguugcagcu	cauuuuugugacguugcagcuaguaauaugagcccaguugcauagucacaaaagugauu	chr6S:11413828..11413887:-
hsa-miR-153-3p	chr6S	uugcauagucacaaaagugauu	gucauuuuugugacguugcagcu	gucauuuuugugacguugcagcuaguaauaugagcccaguugcauagucacaaaagugauu	chr6S:11413828..11413889:-
hsa-miR-153-3p	chr9	uugcauagucacaaaagugauc	ucauuuuugugauuugcagcu	ucauuuuugugauuugcagcuuguaauuuuggucucaguugcauagucacaaaagugauc	chr9_10S:46767067..46767127:-
hsa-miR-153-3p	Scaffold400702	uugcauagucacaaaagugauu	cauuuuugugacguugcagcu	cauuuuugugacguugcagcuaguaauaugagcccaguugcauagucacaaaagugauu	Scaffold400702:11..70:-
hsa-miR-153-3p	Scaffold400702	uugcauagucacaaaagugauu	gucauuuuugugacguugcagcu	gucauuuuugugacguugcagcuaguaauaugagcccaguugcauagucacaaaagugauu	Scaffold400702:11..72:-
hsa-miR-15a-5p	chr2S	uagcagcacguaaauauugga	caauauuaacugugcugcuaga	uagcagcacguaaauauuggaguugaaauggucccaauauuaacugugcugcuaga	chr2S:132249732..132249788:-
hsa-miR-15a-5p	chr5L	uagcagcacaucaugauuugc	cuaaucauuauuugcugcuuca	uagcagcacaucaugauuugcaugcuguaucagagauucuaaucauuauuugcugcuuca	chr5L:111755329..111755389:-
hsa-miR-15a-5p	chr5S	uagcagcacaucaugauuugc	cuaaucauuauuugcugcuuca	uagcagcacaucaugauuugcaugcuguauuagauucuaaucauuauuugcugcuuca	chr5S:95635347..95635405:-
hsa-miR-15a-5p	chr8L	uagcagcacaucaugguuugua	cagaccauucugagcugccucu	uagcagcacaucaugguuuguagaaacaaggagauacagaccauucugagcugccucu	chr8L:47360631..47360689:-
hsa-miR-15a-5p	chr8S	uagcagcacaucaugguuugua	cagaccauucugagcugccucu	uagcagcacaucaugguuuguagaaacaaggagauacagaccauucugagcugccucu	chr8S:74906129..74906187:-
hsa-miR-15a-5p	Scaffold394203	uagcagcacaucaugguuugua	cagaccauucugagcugccucu	uagcagcacaucaugguuuguagaaacaaggagauacagaccauucugagcugccucu	Scaffold394203:24..82:+
hsa-miR-17-3p	Scaffold189599	acugcagugaaggcacuugua	caguguuugcuagagg	acugcagugaaggcacuuguagcauuauguugacaguguuugcuagagg	Scaffold189599:94..143:-
hsa-miR-17-5p	chr2L	caaagugcuuacagugcagguag	acugcagugaaggcacuugua	caaagugcuuacagugcagguagugauuuaacagaaccuacugcagugaaggcacuugua	chr2L:122810513..122810573:-
hsa-miR-17-5p	chr2S	caaagugcuuacagugcagguag	acugcagugaaggcacuugua	caaagugcuuacagugcagguagugauuuaacagaaccuacugcagugaaggcacuugua	chr2S:105074369..105074429:-
hsa-miR-17-5p	chr3L	caaagugcuguucgugcagguag	acugcaugagcagcacuuccug	caaagugcuguucgugcagguagcuuuauaacagaccuacugcaugagcagcacuuccug	chr3L:136205870..136205930:+
hsa-miR-17-5p	chr8L	caaagugcucauagugcagguag	acuguaauaugggcacuuaca	caaagugcucauagugcagguaguuguauucauguucuacuguaauaugggcacuuaca	chr8L:47281700..47281759:-
hsa-miR-17-5p	chr8S	caaagugcucauagugcagguag	acuguaauaugggcacuuaca	caaagugcucauagugcagguaguuguauucguauucuacuguaauaugggcacuuaca	chr8S:74826052..74826111:-
hsa-miR-17-5p	Scaffold20	caaagugcuguucgugcagguag	acugcaugggcagcacuuccu	caaagugcuguucgugcagguagauuuauaacauuccuacugcaugggcagcacuuccu	Scaffold20:3965944..3966003:+
hsa-miR-181a-5p	chr4L	aacauucauugcugucgguggguu	ucgcugaacgaugaaugcaac	aacauucauugcugucgguggguugaguuaagaacacaagcucgcugaacgaugaaugcaac	chr4L:102917554..102917616:-
hsa-miR-181a-5p	chr4L	aacauucaacgcugucggugaguuu	accaucgaucguugacuguaca	aacauucaacgcugucggugaguuugguaucugaaggcaaaccaucgaucguugacuguaca	chr4L:102918634..102918696:-
hsa-miR-181a-5p	chr4S	aacauucauugcugucgguggguu	ucgcugaacgaugaaugcaac	aacauucauugcugucgguggguugaguuaagaacacaagcucgcugaacgaugaaugcaac	chr4S:84408759..84408821:-
hsa-miR-181a-5p	chr4S	aacauucaacgcugucggugaguuu	accaucgaucguugacuguaca	aacauucaacgcugucggugaguuugguaucuaaaggcaaaccaucgaucguugacuguaca	chr4S:84409568..84409630:-
hsa-miR-181a-5p	chr8L	aacauucauugcugucgguggguu	cucauugaucaaugaaugcaaa	aacauucauugcugucgguggguuguaguuuagaauagcucauugaucaaugaaugcaaa	chr8L:10252489..10252549:+
hsa-miR-181a-5p	chr8S	aacauucauugcugucgguggguu	cucauugaucaaugaaugcaaa	aacauucauugcugucgguggguuguaguuuagaauagcucauugaucaaugaaugcaaa	chr8S:40084755..40084815:+
hsa-miR-182-5p	chr3L	uuuggcaaugguagaacucacacug	gugguucuagacuugccaacu	uuuggcaaugguagaacucacacuggugagcuauguagauccggugguucuagacuugccaacu	chr3L:77430534..77430598:+
hsa-miR-182-5p	chr3L	uuuggcaaugguagaacucaca	gugguucuagacuugccaacua	uuuggcaaugguagaacucacacuggugagcuauguagauccggugguucuagacuugccaacua	chr3L:77430534..77430599:+
hsa-miR-182-5p	chr3S	uuuggcaaugguagaacucacacug	gugguucuagacuugccaacu	uuuggcaaugguagaacucacacuggugagcuauguagauccggugguucuagacuugccaacu	chr3S:63440697..63440761:-
hsa-miR-182-5p	chr3S	uuuggcaaugguagaacucaca	gugguucuagacuugccaacua	uuuggcaaugguagaacucacacuggugagcuauguagauccggugguucuagacuugccaacua	chr3S:63440696..63440761:-
hsa-miR-183-5p	chr3L	uauggcacugguagaauucacug	gugaauuaccauagggccauaaa	uauggcacugguagaauucacugugaaaacacaaaaucagugaauuaccauagggccauaaa	chr3L:77426071..77426133:+
hsa-miR-183-5p	chr3S	uauggcacugguagaauucacug	gugaauuaccauagggccauaaa	uauggcacugguagaauucacugugaaaacacaaaaucagugaauuaccauagggccauaaa	chr3S:63445444..63445506:-
hsa-miR-183-5p	Scaffold278381	uauggcacugguagaauucacug	gugaauuaccauagggccauaaa	uauggcacugguagaauucacugugaaaacacaaaaucagugaauuaccauagggccauaaa	Scaffold278381:27..89:+
hsa-miR-184	chr3L	uggacggagaacugauaaggcu	ccuuaucacuuuuccagcccagc	ccuuaucacuuuuccagcccagcuuuucaugacaaacuguuggacggagaacugauaaggcu	chr3L:109805777..109805839:+
hsa-miR-184	chr3S	uggacggagaacugauaaggcu	ccuuaucacuuuuccagcccagc	ccuuaucacuuuuccagcccagcuuuucaugacaaacuguuggacggagaacugauaaggcu	chr3S:34567046..34567108:-
hsa-miR-190a-5p	chr8L	ugauauguuugauauuagguug	acuaaauaucauacauauugcu	ugauauguuugauauuagguuguuuuacugaaacucaacuaaauaucauacauauugcu	chr8L:117603797..117603856:+
hsa-miR-190a-5p	chr8L	ugauauguuugauauuagguug	acuaaauaucauacauauugcua	ugauauguuugauauuagguuguuuuacugaaacucaacuaaauaucauacauauugcua	chr8L:117603797..117603857:+
hsa-miR-190a-5p	chr8S	ugauauguuugauauuggguugu	gacuaaauaucuuacauauuguu	ugauauguuugauauuggguuguuuuacugaaacucgacuaaauaucuuacauauuguu	chr8S:97271666..97271725:+
hsa-miR-191-5p	chr4L	caacggaaucccaaaagcagcug	gcugcaguugggacccguucac	caacggaaucccaaaagcagcuguuguggaaauguucagcugcaguugggacccguucac	chr4L:131980893..131980953:-
hsa-miR-191-5p	chr4S	caacggaaucccaaaagcagcug	gcugcaguugggacccguucac	caacggaaucccaaaagcagcuguuguggaaauguucagcugcaguugggacccguucac	chr4S:109639098..109639158:-
hsa-miR-192-5p	chr4L	augaccuaugaauugacagcc	cugucaauucuguaggccacag	augaccuaugaauugacagccaguggauguacagucugccugucaauucuguaggccacag	chr4L:23108390..23108451:+
hsa-miR-192-5p	chr4S	augaccuaugaauugacagcu	cugucaguucuguagggcacag	augaccuaugaauugacagcuaguggauguacagucugacugucaguucuguagggcacag	chr4S:2844506..2844567:-
hsa-miR-192-5p	chr5L	augaccuaugaaaugacagcca	cugucauuucuguaggccaaua	augaccuaugaaaugacagccacuuccacaccaaauaugucugucauuucuguaggccaaua	chr5L:14711200..14711262:-
hsa-miR-193a-3p	chr9	aacuggcccgcaaagucccgcu	cgggauuuugggggcgagaug	cgggauuuugggggcgagaugagcuaaugauuuauccaacuggcccgcaaagucccgcu	chr9_10L:89772105..89772164:-
hsa-miR-196a-5p	chr2L	uagguaguuucauguuguuggga	gcggcaacaagaaacugccuuaa	uagguaguuucauguuguugggauugcuuuuucuuaacgcggcaacaagaaacugccuuaa	chr2L:148421442..148421503:-
hsa-miR-196a-5p	chr2S	uagguaguuucauguuguuggga	gcggcaacaagaaacugccuuaa	uagguaguuucauguuguugggauugcuaauuucuuaacgcggcaacaagaaacugccuuaa	chr2S:128866418..128866480:-
hsa-miR-196a-5p	chr6L	uagguaguuuuauguuguuggg	cuacaacacgaaacugccuuaa	uagguaguuuuauguuguugggcauuucuccuuucucucuacaacacgaaacugccuuaa	chr6L:39677177..39677237:-
hsa-miR-196a-5p	chr6S	uagguaguuuuauguuguuggg	cuacaacacgaaacugccuuaa	uagguaguuuuauguuguugggcauuucacuuuucucucuacaacacgaaacugccuuaa	chr6S:33766006..33766066:-
hsa-miR-19a-3p	chr2L	ugugcaaauccaugcaaaacug	aguuuugcagguuugcauccagc	aguuuugcagguuugcauccagcuguucucguggcuugcugugcaaauccaugcaaaacug	chr2L:122809951..122810012:-
hsa-miR-19a-3p	chr2S	ugugcaaauccaugcaaaacug	aguuuugcagguuugcauccagc	aguuuugcagguuugcauccagcuuuucucuggcuugcugugcaaauccaugcaaaacug	chr2S:105073815..105073875:-
hsa-miR-19a-3p	chr8L	ugugcaaauccaugcaaaacug	aguuuagcugguuugcaucagc	aguuuagcugguuugcaucagcuggcuacugugcugugcaaauccaugcaaaacug	chr8L:47281590..47281646:-
hsa-miR-19a-3p	chr8S	ugugcaaauccaugcaaaacug	aguuuagcugguuugcaucagc	aguuuagcugguuugcaucagcuggcuacugugcugugcaaauccaugcaaaacug	chr8S:74825939..74825995:-
hsa-miR-200b-3p	chr7L	uaauacugccugguaaugaugau	caucuuacugggcagcauugga	caucuuacugggcagcauuggauuaugucuauguuucuaauacugccugguaaugaugau	chr7L:81512563..81512623:-
hsa-miR-200b-3p	chr7S	uaauacugccugguaaugaugau	caucuuacugggcagcauugga	caucuuacugggcagcauuggauuaugucuauguuucuaauacugccugguaaugaugau	chr7S:57426637..57426697:-
hsa-miR-200b-5p	chr7L	caucuuacuagacagugcugga	uaacacugucugguaacgauguu	caucuuacuagacagugcuggauuuauuuuauguuuucuaacacugucugguaacgauguu	chr7L:81510838..81510899:-
hsa-miR-200b-5p	chr7S	caucuuacuagacagugcugga	uaacacugucugguaacgauguu	caucuuacuagacagugcuggauuuauuuuaucuuuucuaacacugucugguaacgauguu	chr7S:57424910..57424971:-
hsa-miR-202-5p	chr7L	uuccuaugcauauaccucuuu	aagaggcauagggcaugggaaaau	uuccuaugcauauaccucuuugaaaaauaaauguaaagaggcauagggcaugggaaaau	chr7L:21773499..21773558:+
hsa-miR-202-5p	chr7L	uuccuaugcauauaccucuuu	agaggcauagggcaugggaaaa	uuccuaugcauauaccucuuugaaaaauaaauguaaagaggcauagggcaugggaaaa	chr7L:21773499..21773557:+
hsa-miR-202-5p	chr7S	uuccuaugcauauaccucuuu	aagaggcauagggcaugggaaaau	uuccuaugcauauaccucuuugaauaaugaauguaaagaggcauagggcaugggaaaau	chr7S:16859611..16859670:+
hsa-miR-202-5p	chr7S	uuccuaugcauauaccucuuu	agaggcauagggcaugggaaaa	uuccuaugcauauaccucuuugaauaaugaauguaaagaggcauagggcaugggaaaa	chr7S:16859611..16859669:+
hsa-miR-203a-3p	chr8L	gugaaauguuuaggaccacuug	agugguucuuaacaguucaaca	agugguucuuaacaguucaacaguucucuaucgaaauugugaaauguuuaggaccacuug	chr8L:75358818..75358878:+
hsa-miR-203a-3p	chr8S	gugaaauguuuaggaccacuug	agugguucuuaacaguucaacag	agugguucuuaacaguucaacaguucucuaucgaaauugugaaauguuuaggaccacuug	chr8S:10666657..10666717:-
hsa-miR-204-5p	chr1S	uucccuuugucauccuaugccu	gcugggaaggcaaagggacgu	uucccuuugucauccuaugccugagaauauauaaggggggcugggaaggcaaagggacgu	chr1S:105380308..105380368:-
hsa-miR-204-5p	chr3L	uucccuuugucauccuaugccu	gcagggacagcaaggggacgc	uucccuuugucauccuaugccugagaauacuggagaggcagggacagcaaggggacgc	chr3L:87060656..87060714:+
hsa-miR-204-5p	chr3S	uucccuuugucauccuaugccu	gcagggacagcaaagggaugc	uucccuuugucauccuaugccugagaauacuggagaggcagggacagcaaagggaugc	chr3S:55558204..55558262:-
hsa-miR-21-5p	chr2L	uagcuuaucagacugauguuga	caacaacagucgguaggcuguc	uagcuuaucagacugauguugacuguuggaugucauggcaacaacagucgguaggcuguc	chr2L:89473353..89473413:+
hsa-miR-21-5p	chr2S	uagcuuaucagacugauguuga	caacaacagucgguaggcuguc	uagcuuaucagacugauguugacuguuggaugucauggcaacaacagucgguaggcuguc	chr2S:74960062..74960122:+
hsa-miR-21-5p	chr4S	gagcuuaucuguuaucugcugu	uguagauaacaaauaaguucug	uguagauaacaaauaaguucugaagaaucucauuauauacuacagagcuuaucuguuaucugcugu	chr4S:32942294..32942360:-
hsa-miR-21-5p	Scaffold285991	uagcuuaucagacugauguuga	caacaacagucgguaggcuguc	uagcuuaucagacugauguugacuguuggaugucauggcaacaacagucgguaggcuguc	Scaffold285991:34..94:-
hsa-miR-210-3p	chr4L	cugugcgugugacagcggcua	agccacugacuaacgcacauug	agccacugacuaacgcacauugcgcugcugcuaaaaugccacugugcgugugacagcggcua	chr4L:24194576..24194638:-
hsa-miR-210-3p	chr4S	cugugcgugugacagcggcua	agccacugacuaacgcacauug	agccacugacuaacgcacauugcgcugcugcuaaaaugccacugugcgugugacagcggcua	chr4S:2480883..2480945:+
hsa-miR-210-5p	chr2L	agccccuguuggaauugaaccc	guucaaauccaaacagggcccu	agccccuguuggaauugaacccaagguuguaguucucagguccuggguucaaauccaaacagggcccu	chr2L:3587670..3587738:+
hsa-miR-212-5p	chr2L	accuuggcucuagacugcuuacu	uaacagucuacagucauggcu	accuuggcucuagacugcuuacugugaaacugugcuauaggaacaguaacagucuacagucauggcu	chr2L:34163057..34163124:+
hsa-miR-212-5p	chr2S	accuuggcucuagacugcuuacu	uaacagucuacagucauggcu	accuuggcucuagacugcuuacugugaaacugggcuauaggaacaguaacagucuacagucauggcu	chr2S:3729997..3730064:-
hsa-miR-216a-3p	chr6L	ucacagugaaccggucucuuu	cgggggccguuacacuguaagaga	cgggggccguuacacuguaagagagugaguaguaggucucacagugaaccggucucuuu	chr6L:64325230..64325289:+
hsa-miR-216a-3p	chr6S	ucacagugaaccggucucuuu	ugggggcuguuucacuguaagaga	ugggggcuguuucacuguaagagagugaguaguaggucucacagugaaccggucucuuu	chr6S:55551348..55551407:-
hsa-miR-216a-3p	chr9	ucacagugaaccggucucuuu	cgggcccggagcgcugucugaga	cgggcccggagcgcugucugagaggguuuacguuucucacagugaaccggucucuuu	chr9_10S:46604436..46604493:+
hsa-miR-216a-5p	chr5L	uaaucucagcuggcaacuguga	acuugcacggcuaagcuaaau	acuugcacggcuaagcuaaauggcugugaauuggcuuaaucucagcuggcaacuguga	chr5L:33746882..33746940:+
hsa-miR-217	chr5S	uacugcaucaggaacugau	caguuccuaaugcauugcc	uacugcaucaggaacugauuggaucccagggagcagccaucaguuccuaaugcauugcc	chr5S:27721408..27721467:+
hsa-miR-22-3p	chr2L	aagcugccaguugaagaacugu	aguucuucaguggcaagcuuua	aguucuucaguggcaagcuuuauguuguuccucugugcuaaagcugccaguugaagaacugu	chr2L:44773420..44773482:+
hsa-miR-22-3p	chr2S	aagcugccaguugaagaacugu	aguucuucaguggcaagcuuua	aguucuucaguggcaagcuuuauguuguucuucugugcuaaagcugccaguugaagaacugu	chr2S:33670783..33670845:-
hsa-miR-2276-3p	chr1L	acugcaaguuggaugcauggcu	ucaugcaaccaacucucagaau	acugcaaguuggaugcauggcucaagcaucugaauacagucaugcaaccaacucucagaau	chr1L:133593969..133594030:+
hsa-miR-24-3p	chr1L	uggcucaguucagcaggaacagg	gugccuacugaacugauaucagu	gugccuacugaacugauaucaguucuauuucauacacuggcucaguucagcaggaacagg	chr1L:133896974..133897034:+
hsa-miR-24-3p	chr1S	uggcucaguucagcaggaacagg	uggcccuugagcaaagcgcug	uggcucaguucagcaggaacaggagucuggcccuugagcaaagcgcug	chr1S:110918621..110918669:+
hsa-miR-24-3p	Scaffold20	uggcucaguucagcaggac	ccuacugggcugauaaucagu	ccuacugggcugauaaucaguuguuaugucuuccccuggcucaguucagcaggac	Scaffold20:2508947..2509002:+
hsa-miR-25-3p	chr2L	uauugcacuugucccggccugu	agguugggauugguugcaaugcu	agguugggauugguugcaaugcuguacuauuuauguaguauugcacuugucccggccugu	chr2L:122809828..122809888:-
hsa-miR-25-3p	chr2S	uauugcacuugucccggccugu	agguugggauugguugcaaugcu	agguugggauugguugcaaugcuguccuauuuauguaguauugcacuugucccggccugu	chr2S:105073692..105073752:-
hsa-miR-25-3p	chr3L	cauugcacuugucucggucuga	ggcagagacaggagcaacugcu	ggcagagacaggagcaacugcuggugugccuugggagcauugcacuugucucggucuga	chr3L:136206013..136206072:+
hsa-miR-25-3p	chr6L	uauugcacauuacuaaguug	caauuuagaaugugugauauu	uauugcacauuacuaaguugcagguugccucauugcaauuuagaaugugugauauu	chr6L:71966099..71966155:-
hsa-miR-25-3p	chr8L	uauugcacuugucccggccugu	ggguggggauuuguugcacuacu	ggguggggauuuguugcacuacuuguguuuuuauuaaaaguauugcacuugucccggccugu	chr8L:47281457..47281519:-
hsa-miR-25-3p	chr8L	aauugcacgguauccaucuguaa	cggguggaucacgaugcaauuuu	cggguggaucacgaugcaauuuuauuuaaguuugguaggagaaaaauugcacgguauccaucuguaa	chr8L:47281325..47281392:-
hsa-miR-25-3p	chr8S	uauugcacuugucccggccugu	ggguggggauuuguugcacgacu	ggguggggauuuguugcacgacuuguguuuuuauuaaaaguauugcacuugucccggccugu	chr8S:74825808..74825870:-
hsa-miR-25-3p	chr8S	aauugcacgguauccaucuguaa	cggguggaucacgaugcaauuuu	cggguggaucacgaugcaauuuuauugagcuugguaggagaaaaauugcacgguauccaucuguaa	chr8S:74825681..74825747:-
hsa-miR-25-3p	Scaffold20	cauugcacuugucucggucuga	ggcagagacaggagcaauugcu	ggcagagacaggagcaauugcugguguaccuugggagcauugcacuugucucggucuga	Scaffold20:3966089..3966148:+
hsa-miR-25-3p	Scaffold384566	uauugcacucgucccggccucc	aggaucgggaugcugugcacuguu	aggaucgggaugcugugcacuguuguccuuucaccugccaauauugcacucgucccggccucc	Scaffold384566:33..96:-
hsa-miR-26a-5p	chr2L	uucaaguaauccaggauaggcu	ccuacucuugauuacuuguuuc	uucaaguaauccaggauaggcuguuuccccaaaguacggccuacucuugauuacuuguuuc	chr2L:143744929..143744990:-
hsa-miR-26a-5p	chr2S	uucaaguaauccaggauaggcu	ccuacucuugauuacuuguuuc	uucaaguaauccaggauaggcuguuuccucaaagcacggccuacucuugauuacuuguuuc	chr2S:124774259..124774320:-
hsa-miR-26a-5p	chr3L	uucaaguaccaucuaacagucau	uggcuguuagugggacuugcagc	uucaaguaccaucuaacagucaugugacuuuucauucauggcuguuagugggacuugcagc	chr3L:4251839..4251900:-
hsa-miR-26a-5p	chr6L	uucaaguaauccaggauaggcu	ccuauucuugauuacuugcauu	uucaaguaauccaggauaggcuguucacauucugcguggccuauucuugauuacuugcauu	chr6L:8331422..8331483:+
hsa-miR-26a-5p	chr6S	uucaaguaauccaggauaggcu	ccuauucuuguuuacuugcauu	uucaaguaauccaggauaggcuguucacaaucugcguggccuauucuuguuuacuugcauu	chr6S:6762383..6762444:+
hsa-miR-26a-5p	chr8L	uucaaguaccaucuaacagucau	uggcuguuagugggacuugcagc	uucaaguaccaucuaacagucaugugaauuuacauucauggcuguuagugggacuugcagc	chr8L:110768848..110768909:-
hsa-miR-26a-5p	chr9	uucaaguaauccaggauaggcu	ccuauucucgauuacuuggguc	uucaaguaauccaggauaggcuguaaugucuccugucagccuauucucgauuacuuggguc	chr9_10S:48217444..48217505:-
hsa-miR-26a-5p	chr9	uucaaguaauccaggauaggcu	ccuauucucgauuacuugggac	uucaaguaauccaggauaggcuguaaugccuccuuucagccuauucucgauuacuugggac	chr9_10L:52946170..52946231:-
hsa-miR-26a-5p	Scaffold143	uucaaguaucuuuuccuuuuaa	agaagggcaagauagcauggaug	agaagggcaagauagcauggaugugaguauguucauucaaguaucuuuuccuuuuaa	Scaffold143:37591..37648:-
hsa-miR-26a-5p	Scaffold216897	uucaaguaccaucuaacagucau	uggcuguuagugggacuugcagc	uucaaguaccaucuaacagucaugugaauuuacauucauggcuguuagugggacuugcagc	Scaffold216897:21..82:-
hsa-miR-26a-5p	Scaffold448	uucaaguagcaucuaacagucau	uggcuguuagugggacuugcagc	uucaaguagcaucuaacagucaugugaauuuucauucauggcuguuagugggacuugcagc	Scaffold448:6062..6123:-
hsa-miR-27a-3p	chr1L	uucacaguggcuaaguucug	agagcuuagcugauuggugaac	agagcuuagcugauuggugaacagugauugaucuccucuuuguucacaguggcuaaguucug	chr1L:133896517..133896579:+
hsa-miR-27a-3p	chr1S	uucacaguggcuaaguucug	agagcuuagcugauuggugaac	agagcuuagcugauuggugaacagugauugauuuccucuuuguucacaguggcuaaguucug	chr1S:110918142..110918204:+
hsa-miR-298	chr3L	ugcagaagcuguugagacugug	ugucuuaccagcuucugaagg	ugcagaagcuguugagacugugauucugcaaauaaaaggcacugucuuaccagcuucugaagg	chr3L:90260334..90260397:-
hsa-miR-29a-3p	chr2L	uagcaccauuugaaaucgguuau	gaccgaucucucuugguguuuag	gaccgaucucucuugguguuuagaggcuugggucuucaucuagcaccauuugaaaucgguuau	chr2L:51916729..51916792:+
hsa-miR-29a-3p	chr2L	uagcaccauuugaaaucgguua	accgaucucucuugguguuuag	accgaucucucuugguguuuagaggcuugggucuucaucuagcaccauuugaaaucgguua	chr2L:51916730..51916791:+
hsa-miR-29a-3p	chr2S	uagcaccauuugaaaucgguuau	gaccgaucucucuugguguucag	gaccgaucucucuugguguucagaggcucaggucuucaucuagcaccauuugaaaucgguuau	chr2S:41132891..41132954:+
hsa-miR-29a-3p	chr2S	uagcaccauuugaaaucgguua	accgaucucucuugguguucag	accgaucucucuugguguucagaggcucaggucuucaucuagcaccauuugaaaucgguua	chr2S:41132892..41132953:+
hsa-miR-29a-3p	chr3L	uagcaccauuugaaaucgguuau	accgauuucuucugguguucaga	accgauuucuucugguguucagagucuuuuguuuucuagcaccauuugaaaucgguuau	chr3L:75342423..75342482:-
hsa-miR-29a-3p	chr3L	uagcaccauuugaaaucgguua	accgauuucuucugguguucaga	accgauuucuucugguguucagagucuuuuguuuucuagcaccauuugaaaucgguua	chr3L:75342424..75342482:-
hsa-miR-29a-3p	chr3S	uagcaccauuugaaaucgguuau	gacugauuucuucugguguucaga	gacugauuucuucugguguucagagucuuuuguuuucuagcaccauuugaaaucgguuau	chr3S:65251502..65251562:+
hsa-miR-29a-3p	chr3S	uagcaccauuugaaaucgguua	acugauuucuucugguguucaga	acugauuucuucugguguucagagucuuuuguuuucuagcaccauuugaaaucgguua	chr3S:65251503..65251561:+
hsa-miR-302a-3p	chr1L	aaagugcuuccuguuuugggcgu	acccaaaacuaagcucucucu	acccaaaacuaagcucucucuuguguucucuugauggucagaaagugcuuccuguuuugggcgu	chr1L:218016323..218016387:-
hsa-miR-302a-3p	chr6S	aaagugcuuuuuguuuugggcauu	acccaaaacuaggcccacucu	acccaaaacuaggcccacucuuguguuucaauuauuaagaaagugcuuuuuguuuugggcauu	chr6S:96373820..96373883:+
hsa-miR-302a-3p	chr8L	uaagugcucucuaguucgguugcu	uggccaaacuggggcgcugucu	uggccaaacuggggcgcugucuccuuguaucagugaguaagugcucucuaguucgguugcu	chr8L:769512..769573:+
hsa-miR-302a-3p	chr8S	aaagugcuucuuguucggcugu	agccaaacagaagcucugucu	agccaaacagaagcucugucuugucgucucuaugagaaagugcuucuuguucggcugu	chr8S:26165478..26165536:+
hsa-miR-302a-3p	chr8S	uaagugcuuucuaguuugguuau	agccagacugaggcccucucu	agccagacugaggcccucucuuguuaccaagugggaguaagugcuuucuaguuugguuau	chr8S:26164879..26164939:+
hsa-miR-302a-3p	Scaffold20	aaagugcuuuuuguuuugggcauu	acccaaaacucggcccucucuu	acccaaaacucggcccucucuuguguuucaauuauuaagaaagugcuuuuuguuuugggcauu	Scaffold20:4536811..4536874:-
hsa-miR-302a-3p	Scaffold20	aaagugcuuucuguuuugggcgu	acccaaaacagggcucucuc	acccaaaacagggcucucucuugugacugaauuaugaugagaaagugcuuucuguuuugggcgu	Scaffold20:4728550..4728614:+
hsa-miR-302a-3p	Scaffold200035	aaagugcuuccuguuuugggcgu	acccaaaacuaagcucuc	acccaaaacuaagcucuccuuguguucucuugauggucagaaagugcuuccuguuuugggcgu	Scaffold200035:70..133:+
hsa-miR-302a-3p	Scaffold326540	aaagugcuuucuguuuuggguga	acccagaacaaggcucucuuc	acccagaacaaggcucucuucuuuugaccaucagggauagugagaaagugcuuucuguuuuggguga	Scaffold326540:26..93:-
hsa-miR-302a-3p	Scaffold40012	aaagugcuuucuguuuuggguga	acccagaacaaggcucucuuc	acccagaacaaggcucucuucuuuugaccuuuagggauggugagaaagugcuuucuguuuuggguga	Scaffold40012:304..371:+
hsa-miR-30a-5p	chr2L	uguaaacauccuugacuggaagcu	cuuucagucggauuuuuacagc	uguaaacauccuugacuggaagcugugaaauaauguaaguagcuuucagucggauuuuuacagc	chr2L:85663725..85663789:+
hsa-miR-30a-5p	chr2L	uguaaacauccuacacucucagcu	cugggagaaggguguuuacacc	uguaaacauccuacacucucagcuuugaacauaagguggcugggagaaggguguuuacacc	chr2L:85665364..85665425:+
hsa-miR-30a-5p	chr2S	uguaaacauccuugacuggaagcu	cuuucagucggauauuuacagc	uguaaacauccuugacuggaagcuguguaauaauguaaguagcuuucagucggauauuuacagc	chr2S:72164377..72164441:+
hsa-miR-30a-5p	chr2S	uguaaacauccuacacucucagcu	cugggagaaggguguuuacccc	uguaaacauccuacacucucagcugugaacauaagguggcugggagaaggguguuuacccc	chr2S:72165954..72166015:+
hsa-miR-30a-5p	chr5S	uguaaacauccucgacugga	ucagucagauguuugcagcugc	uguaaacauccucgacuggaagcugugaacaguugaagggcuuucagucagauguuugcagcugc	chr5S:74442172..74442237:+
hsa-miR-30a-5p	chr5S	uguaaacauccucgacuggaagcu	cuuucagucagauguuugcagc	uguaaacauccucgacuggaagcugugaacaguugaagggcuuucagucagauguuugcagc	chr5S:74442172..74442234:+
hsa-miR-30a-5p	chr6L	uguaaacauccccgacuggaagcu	cuuucagucugguguuugcugcu	uguaaacauccccgacuggaagcugugaggcugcaccuuagcuuucagucugguguuugcugcu	chr6L:146409190..146409254:-
hsa-miR-30a-5p	chr6L	uguaaacauccuacacucagcu	cugggugggggguguuugcuuc	uguaaacauccuacacucagcuccaauguacgcucugacugggugggggguguuugcuuc	chr6L:146406236..146406296:-
hsa-miR-30a-5p	chr6S	uguaaacauccccgacuggaagcu	cuuucagucugauguuugcugc	uguaaacauccccgacuggaagcugugaggcugcauuuuagcuuucagucugauguuugcugc	chr6S:121556967..121557030:-
hsa-miR-30a-5p	chr6S	uguaaacauccuacacucagcu	cugggugggggguguuugccu	uguaaacauccuacacucagcucgaauguauaaccugacugggugggggguguuugccu	chr6S:121552649..121552708:-
hsa-miR-30a-5p	Scaffold28	uguaaacauccuacacucucagcu	cugggggaaggcuguuuacucu	uguaaacauccuacacucucagcuguggaaauacaaagcugggggaaggcuguuuacucu	Scaffold28:202616..202676:-
hsa-miR-30a-5p	Scaffold28	uguaaacauccucgacuggaagcu	cuuucagucagauguuuacugc	uguaaacauccucgacuggaagcugugaagcaguugaagggcuuucagucagauguuuacugc	Scaffold28:212196..212259:-
hsa-miR-30a-5p	Scaffold376332	uguaaacauccuacacucucagcu	cugggggaaggcuguuuacucu	uguaaacauccuacacucucagcuguggaaauacaaagcugggggaaggcuguuuacucu	Scaffold376332:33..93:+
hsa-miR-31-5p	chr1L	aggcaagauguuggcaaagcug	gcugugccaucauauugccauc	aggcaagauguuggcaaagcuguagcaucagaaaccugcugugccaucauauugccauc	chr1L:118696114..118696173:-
hsa-miR-31-5p	chr2L	uggcaagacaaacaacaugaac	gucguguugauugucuugguu	gucguguugauugucuugguuaauauguucucuaguuuacaaauggcaagacaaacaacaugaac	chr2L:117403489..117403554:-
hsa-miR-31-5p	chr2L	uggcaagacaaacaacaugaac	ucguguugauugucuugguuaaua	ucguguugauugucuugguuaauauguucucuaguuuacaaauggcaagacaaacaacaugaac	chr2L:117403489..117403553:-
hsa-miR-3128	chr2L	ucuggcaaaccuacauuaugaa	uguaauuuagguuuggcagaga	ucuggcaaaccuacauuaugaaucaaaagcuaaugauuuguaauuuagguuuggcagaga	chr2L:67989237..67989297:-
hsa-miR-3130-3p	chr8L	ucugcaccuauuguauuggacg	uucaauugcauuaggugcaggaa	ucugcaccuauuguauuggacgcaucuugcaauuguucaauugcauuaggugcaggaa	chr8L:80539109..80539167:+
hsa-miR-3159	chr9	caggauuacaugagggugcgccca	gguaagggcacaugggucggca	gguaagggcacaugggucggcauaggaaaaacgucagggauaacaugcccugucaaggccuugcaggauuacaugagggugcgccca	chr9_10S:37363779..37363866:-
hsa-miR-3176	chr1L	ccuggccuguaauuaacgaaaag	uuucaauguuacaggcuucacg	ccuggccuguaauuaacgaaaaggacgcgauuuggcuuuucaauguuacaggcuucacg	chr1L:142618195..142618254:+
hsa-miR-3176	chr1L	ccuggccuguaauuaacgaaaag	uuuucaauguuacaggcuu	ccuggccuguaauuaacgaaaaggacgcgauuuggcuuuucaauguuacaggcuu	chr1L:142618195..142618250:+
hsa-miR-3180-3p	Scaffold156	aggggcggagagcgguggcgu	gucauuggcccguccccugc	gucauuggcccguccccugccagguuuccccaaggagaaaagguggcaacccuacauacaggggcggagagcgguggcgu	Scaffold156:84685..84765:+
hsa-miR-3180-3p	Scaffold156	aggggcggagagcgguggcguu	ugucauuggcccguccccugc	ugucauuggcccguccccugccagguuuccccaaggagaaaagguggcaacccuacauacaggggcggagagcgguggcguu	Scaffold156:84684..84766:+
hsa-miR-3180-3p	Scaffold341242	aggggcggagagcgguggcguc	cacacaggucgcuccuugguucuuuu	aggggcggagagcgguggcgucagcccugggcauuuggcccugggcauuugcuuggcacacaggucgcuccuugguucuuuu	Scaffold341242:2..84:-
hsa-miR-338-3p	chr9	uccagcaucagugauuuuguug	aacaauauccugaugccgucugagu	aacaauauccugaugccgucugagugugcgggauagcuccagcaucagugauuuuguug	chr9_10L:99952182..99952241:-
hsa-miR-338-3p	chr9	uccagcaucagugauuuuguu	aacaauauccugaugccgucugagu	aacaauauccugaugccgucugagugugcgggauagcuccagcaucagugauuuuguu	chr9_10L:99952183..99952241:-
hsa-miR-34a-5p	chr1L	aggcaguguauuguuaguuugcug	gcagcuacguacacuaccaca	aggcaguguauuguuaguuugcuguugaacuuaaaccagcagcuacguacacuaccaca	chr1L:195801625..195801684:+
hsa-miR-34a-5p	chr1S	aggcaguguaucguuaguuugcug	gcagcuauguacacuaccaca	aggcaguguaucguuaguuugcuguugaacuuaaaccagcagcuauguacacuaccaca	chr1S:160679577..160679636:+
hsa-miR-34a-5p	chr6S	uggcagugagaacuauguaucu	gacaauguuuucacuaccagc	uggcagugagaacuauguaucuauguaucuaugaaaagacaauguuuucacuaccagc	chr6S:41890649..41890707:-
hsa-miR-34a-5p	chr7L	aggcaguguagauagaugauuuga	aaucacuaacuacacagccagg	aggcaguguagauagaugauuugaaauuauaucaaucacuaacuacacagccagg	chr7L:77192764..77192819:+
hsa-miR-34a-5p	chr7S	aggcaguguaguuagaugauuuga	aaucacuaacuacacagcuaggu	aggcaguguaguuagaugauuugauuuaauaucaaucacuaacuacacagcuaggu	chr7S:49925142..49925198:+
hsa-miR-34a-5p	chr7S	aggcaguguaguuagaugauuuga	aaucacuaacuacacagcuagg	aggcaguguaguuagaugauuugauuuaauaucaaucacuaacuacacagcuagg	chr7S:49925142..49925197:+
hsa-miR-365a-3p	chr9	uaaugccccuaaaaauccuuau	aagggacuuuugggggcagaugu	aagggacuuuugggggcagauguguuucacuuacacuaccauaaugccccuaaaaauccuuau	chr9_10S:80412399..80412462:-
hsa-miR-3692-5p	chr1S	ucugcugguuccucauuugaaa	ucaugcagugaaccccagcau	ucugcugguuccucauuugaaaauguuguauugucuuuucaugcagugaaccccagcau	chr1S:46727500..46727559:-
hsa-miR-3692-5p	chr8L	acugcuggacuuuucccugacu	ccagggaggugucaguggcca	acugcuggacuuuucccugacucgugauauuauagauagagccagggaggugucaguggcca	chr8L:59901793..59901855:+
hsa-miR-375	chr9	uuuguucguucggcucgcguua	acgucgagccagacgugcaaugc	acgucgagccagacgugcaaugcuuuguaacaacguuuuguucguucggcucgcguua	chr9_10L:52424251..52424309:+
hsa-miR-376a-3p	chr3L	uucauagaucuugguauucuga	ugaaugccaagguuuaugaau	ugaaugccaagguuuaugaauuagaguagguucauucauagaucuugguauucuga	chr3L:4251639..4251695:-
hsa-miR-376a-3p	Scaffold448	uucauagaucuugguauucuga	ugaaugccaagguuuaugaau	ugaaugccaagguuuaugaauuagaguagguucauucauagaucuugguauucuga	Scaffold448:5865..5921:-
hsa-miR-3935	chr2S	aguagauacagauaaguucug	gagcuuaucuguuuucugcugu	aguagauacagauaaguucugaagaaucacauuguauacuauagagcuuaucuguuuucugcugu	chr2S:67962960..67963025:-
hsa-miR-3935	chr3L	aguagauaacagagagguucug	gaguuuaucuuuaaucugcugu	aguagauaacagagagguucugaagaaucccauuguauacuacagaguuuaucuuuaaucugcugu	chr3L:74162250..74162316:-
hsa-miR-3935	chr3S	aguagauaacauauguucugga	uacagaguuucuguuaucugcu	aguagauaacauauguucuggagaaucccauuguauacuacagaguuucuguuaucugcu	chr3S:71394556..71394616:-
hsa-miR-3935	chr4S	uguagauaacagaucaguucug	gagcuuaucuguuaucugcugu	uguagauaacagaucaguucugaagaaucccauuuuacuacuacagagcuuaucuguuaucugcugu	chr4S:86419453..86419520:-
hsa-miR-3935	chr5L	aguagauagcagguaaguucug	aagcuuaucccucaucugcugu	aguagauagcagguaaguucugaagaaucccauuauauaccacaaagcuuaucccucaucugcugu	chr5L:130737593..130737659:-
hsa-miR-4252	chr4L	agccacugacuaacgcacauug	cugugcgugugacagcggcu	agccacugacuaacgcacauugcgcugcugcuaaaaugccacugugcgugugacagcggcu	chr4L:24194577..24194638:-
hsa-miR-4252	chr4S	agccacugacuaacgcacauug	cugugcgugugacagcggcu	agccacugacuaacgcacauugcgcugcugcuaaaaugccacugugcgugugacagcggcu	chr4S:2480883..2480944:+
hsa-miR-4252	chr8S	ugccacugaaguccuggaaccc	guaacagggcaucaguggcaug	ugccacugaaguccuggaaccccgcauuacuguaugaguaacagggcaucaguggcaug	chr8S:27111723..27111782:-
hsa-miR-4326	chr4L	uguuccucugguuuggccuaag	ugagucagaucuguggagucu	uguuccucugguuuggccuaagcuauuguacuacuugagucagaucuguggagucu	chr4L:64832821..64832877:+
hsa-miR-4326	chr4L	uguuccucugguuuggccuaag	ugagucagaucuguggagucuaca	uguuccucugguuuggccuaagcuauuguacuacuugagucagaucuguggagucuaca	chr4L:64832821..64832880:+
hsa-miR-4426	chr7S	gaagauggacuuucaggcccc	ggccugaaaguccaucuucug	ggccugaaaguccaucuucugaaccgcuuucaagaacagaagauggacuuucaggcccc	chr7S:81010542..81010601:-
hsa-miR-4426	chr7S	gaagauggacuuucaggcccc	ggccugaaaguccaucuucug	ggccugaaaguccaucuucuguucuugaaagcgguucagaagauggacuuucaggcccc	chr7S:81010544..81010603:+
hsa-miR-4427	chr3S	ucugaauaccaugcucuccuuggcc	ugaaggggaaggcaccauggaggagc	ugaaggggaaggcaccauggaggagcuacagacauauugaugaguucugaauaccaugcucuccuuggcc	chr3S:19084573..19084643:-
hsa-miR-4427	chr9	ucugaauauuuugguuuccuuu	uguaaaccaacuuauucauuuu	ucugaauauuuugguuuccuuucauucuguuccgauuguaaaccaacuuauucauuuu	chr9_10L:30140898..30140956:-
hsa-miR-4427	chr9	ucugaauauuuugguuuccuuu	uuguaaaccaacuuauucauuu	ucugaauauuuugguuuccuuucauucuguuccgauuguaaaccaacuuauucauuu	chr9_10L:30140899..30140956:-
hsa-miR-4524a-3p	chr8L	ugagacaggaucuggaggagacc	aggaauccaagcgcaucaucuuacg	ugagacaggaucuggaggagaccaaggagggccugaaaaggcacuuugaggaggaauccaagcgcaucaucuuacg	chr8L:96855984..96856060:-
hsa-miR-455-5p	chr8S	uaugugcccuuggacuacaucg	augcaguccaugggcauauaca	uaugugcccuuggacuacaucguggaagccagcaccaugcaguccaugggcauauaca	chr8S:35045502..35045560:-
hsa-miR-455-5p	chr8S	uaugugcccuuggacuacaucg	gcaguccaugggcauauacacu	uaugugcccuuggacuacaucguggaagccagcaccaugcaguccaugggcauauacacu	chr8S:35045500..35045560:-
hsa-miR-455-5p	Scaffold366768	uaugugcccuuggacuacaucg	augcaguccaugggcauauaca	uaugugcccuuggacuacaucguggaagccagcaccaugcaguccaugggcauauaca	Scaffold366768:37..95:-
hsa-miR-455-5p	Scaffold366768	uaugugcccuuggacuacaucg	gcaguccaugggcauauacacu	uaugugcccuuggacuacaucguggaagccagcaccaugcaguccaugggcauauacacu	Scaffold366768:35..95:-
hsa-miR-455-5p	Scaffold70	uaugugcccuuggacuacaucg	augcaguccaugggcauauaca	uaugugcccuuggacuacaucguggaagccagcaccaugcaguccaugggcauauaca	Scaffold70:371806..371864:-
hsa-miR-455-5p	Scaffold70	uaugugcccuuggacuacaucg	gcaguccaugggcauauacacu	uaugugcccuuggacuacaucguggaagccagcaccaugcaguccaugggcauauacacu	Scaffold70:371804..371864:-
hsa-miR-4687-3p	chr8L	uggcuguuagugggacuugcagc	agcccuaauacauuggaaguagcucug	uggcuguuagugggacuugcagcuggugcacacucauccaucugugccaguagcccuaauacauuggaaguagcucug	chr8L:110768793..110768871:-
hsa-miR-4687-3p	Scaffold11037	uggcuguuaguggcccuugcagc	uagaggacuaucuaacaguca	uagaggacuaucuaacagucaugugaauuuauaugcauggcuguuaguggcccuugcagc	Scaffold11037:865..925:-
hsa-miR-4687-3p	Scaffold143	uggcuguuagugggucucaagc	uuucaggcccaugucacaaucaug	uuucaggcccaugucacaaucaugugaauucauauucauggcuguuagugggucucaagc	Scaffold143:37283..37343:-
hsa-miR-4687-3p	Scaffold2145	uggcuguuaguggcccuugcagc	ugcaaggucccucuaacagucau	ugcaaggucccucuaacagucaugugaauuuauauugauggcuguuaguggcccuugcagc	Scaffold2145:549..610:-
hsa-miR-489-3p	chr6L	uugacaucaucauacuugggau	cccaagcaagcugauguuaggc	uugacaucaucauacuugggauguauaacacaaagucccaagcaagcugauguuaggc	chr6L:6918547..6918605:-
hsa-miR-489-3p	chr6S	uugacaucaucauacuugggau	cccaagcaagcugauguuaggc	uugacaucaucauacuugggauguauaacacaaagucccaagcaagcugauguuaggc	chr6S:5596745..5596803:-
hsa-miR-489-3p	Scaffold345938	uugacaucaucauacuugggau	cccaagcaagcugauguuaggc	uugacaucaucauacuugggauguauaacacaaagucccaagcaagcugauguuaggc	Scaffold345938:18..76:+
hsa-miR-548t-5p	chr8L	gaaaagugcuuucuuguuugggcc	cccuaaacagggcacuuucuc	cccuaaacagggcacuuucucugugcguuauaauugggaaaagugcuuucuuguuugggcc	chr8L:768106..768167:+
hsa-miR-580-3p	chr3L	cugagaauuguaguccagcagc	ggcuggacucaaauaucuagca	ggcuggacucaaauaucuagcauaauuuaauauugcugaagaaugcugagaauuguaguccagcagc	chr3L:25599641..25599708:-
hsa-miR-580-3p	chr4L	cugagaauuguaguccagcaac	ugcuagacuacaacauucagga	ugcuagacuacaacauucaggagacuuuacucuuugauuuuuaucuugaaagaaugcugagaauuguaguccagcaac	chr4L:43122249..43122327:-
hsa-miR-580-3p	Scaffold103	uugagaauccuggacagc	ugacgggugacucguug	ugacgggugacucguugucuugagaauccuggacagc	Scaffold103:81285..81322:+
hsa-miR-6516-3p	chr7S	cucauguauacuacugcacaca	ugugcagauacaggugugagcu	ugugcagauacaggugugagcuucucccagugucugaugcucauguauacuacugcacaca	chr7S:62863302..62863363:-
hsa-miR-654-3p	chr8L	uaugucugugaccugcuucuca	guaaguagaauacaggcaauuuuaua	guaaguagaauacaggcaauuuuauaguuuuauucuuuuuauaugucugugaccugcuucuca	chr8L:76217175..76217238:+
hsa-miR-656-3p	chr2L	aauauuaucugugcugcuaga	uagcagcacguaaauguugga	uagcagcacguaaauguuggaguuaaaauggucccaauauuaucugugcugcuaga	chr2L:152104656..152104712:-
hsa-miR-6780a-3p	chr6L	uuccucugcauaguuacauggau	ccauugcuugcauaggcaagg	uuccucugcauaguuacauggauacauauuaauugaauuguccauugcuugcauaggcaagg	chr6L:13865498..13865560:+
hsa-miR-6832-3p	chr1L	gcccuuuuucuguuguacuacu	cagugcaauauuaaaagggcauu	gcccuuuuucuguuguacuacuggaauuuguaauuagcagugcaauauuaaaagggcauu	chr1L:154030183..154030243:-
hsa-miR-6832-3p	chr1S	gcccuuuuucuguuguacuacu	cagugcaauauuaaaagggcauu	gcccuuuuucuguuguacuacuggaauuuguaauuagcagugcaauauuaaaagggcauu	chr1S:126989021..126989081:-
hsa-miR-6889-3p	chr8L	ucugugccgaaagauugggaac	accccuucuuaggaaacagggu	accccuucuuaggaaacaggguccuucugugugugagagccucugugccgaaagauugggaac	chr8L:1593627..1593690:+
hsa-miR-7-5p	chr1L	uggaagacuagugauuuuguuguu	caacaaaucacagucugccaua	uggaagacuagugauuuuguuguuuuuagauaacaacauugacaacaaaucacagucugccaua	chr1L:132439524..132439588:-
hsa-miR-7-5p	chr1S	uggaagacuagugauuuuguuguu	caacaaaucacagucugccaua	uggaagacuagugauuuuguuguuuuuagauaacagcauugacaacaaaucacagucugccaua	chr1S:109380419..109380483:-
hsa-miR-7152-5p	chr5S	uuuccuguggcagaaugaacugaca	aggguuuucccugcuacugagagu	aggguuuucccugcuacugagaguucagccagucagucagugcugugaccauuuccuguggcagaaugaacugaca	chr5S:56985719..56985795:-
hsa-miR-7152-5p	chr6L	auuccuguagaacuugccaga	gagcaaguuuccagcauggu	gagcaaguuuccagcaugguuggguuugccguagcccugcccauuccuguagaacuugccaga	chr6L:2949168..2949231:+
hsa-miR-7152-5p	chr8S	cuuccuguggaucgcccca	cugcgacuccggacgcggg	cugcgacuccggacgcgggccgggcccuuccuguggaucgcccca	chr8S:24721473..24721518:+
hsa-miR-7154-5p	Scaffold448	uucaugaaucucgccacucuga	uggauggcaaguuucauggaug	uggauggcaaguuucauggaugugaguauguucauucaugaaucucgccacucuga	Scaffold448:6666..6722:-
hsa-miR-769-3p	chr9	uugggaucugugaguuguagu	uacaacucccagaaacucguca	uacaacucccagaaacucgucaggcuucugcuacuguugggaucugugaguuguagu	chr9_10L:59518966..59519023:-
hsa-miR-9-5p	chr1L	ucuuugguuaccuagcuguauga	uaaagcuagacaaccgaacgua	ucuuugguuaccuagcuguaugaguauaucuaaugucauaaagcuagacaaccgaacgua	chr1L:110937830..110937890:+
hsa-miR-9-5p	Scaffold21	ucuuugguuaccuagcuguauga	uaaagcuagacaaccgaacgua	ucuuugguuaccuagcuguaugaguauaucuaaugucauaaagcuagacaaccgaacgua	Scaffold21:1491789..1491849:-
hsa-miR-99a-5p	chr2L	aacccguagauccgaucuugugg	caagcucguuucuaugggucugu	aacccguagauccgaucuuguggugaauuccuuugcucaagcucguuucuaugggucugu	chr2L:26340431..26340491:+
hsa-miR-99a-5p	chr2S	aacccguagauccgaucuugugg	caagcucguuucuaugggucugu	aacccguagauccgaucuuguggugaauuccuuugcucaagcucguuucuaugggucugu	chr2S:9131687..9131747:-
hsa-miR-99a-5p	chr7L	aacccguagauccgaacuugug	cgagugugcgggucugugucggcuugg	aacccguagauccgaacuugugcugugccccucucacaagcucgagugugcgggucugugucggcuugg	chr7L:115971044..115971113:-
hsa-miR-99a-5p	Scaffold71	aacccguagauccgaacuugug	caagcucgagugugcgggucug	aacccguagauccgaacuugugcugugccccucucacaagcucgagugugcgggucug	Scaffold71:490989..491047:-

## Sheet: Raw_ReadCounts
miRs	Cabr2	Cabr3	Cabr5	Nog2	Nog3	Nog5
hsa-let-7a-5p	2946	3393	2024	3236	3748	2774
hsa-let-7b	49	69	31	79	102	15
hsa-let-7f-2	2946	3393	2024	3236	3748	2774
hsa-miR-101-3p	3844	6752	4047	5958	7608	4305
hsa-miR-103a-3p	389	302	291	331	410	378
hsa-miR-106a	647	1626	1146	1338	2500	2084
hsa-miR-107	389	203	234	331	410	291
hsa-miR-10a-5p	447	1200	2353	531	17079	2088
hsa-miR-1185-5p	180	83	286	176	158	307
hsa-miR-124-5p	44	57	52	299	407	355
hsa-miR-1246	0	9	0	19	27	44
hsa-miR-1258	77	273	335	178	597	444
hsa-miR-125a	128	193	74	105	126	95
hsa-miR-125b-5p	232	462	92	259	413	106
hsa-miR-129-1-3p	60	446	666	138	517	573
hsa-miR-129-5p	17	133	180	36	126	166
hsa-miR-130a	149	268	130	165	271	226
hsa-miR-130a-3p	1182	2914	1660	3540	2911	1801
hsa-miR-130b	3474	10657	8084	3540	10150	13579
hsa-miR-130b-5p	3474	10657	8084	0	10150	13579
hsa-miR-132	43	179	243	83	187	222
hsa-miR-132-5p	43	179	243	83	187	222
hsa-miR-1321	1053	964	2336	1023	2686	5477
hsa-miR-135a-5p	18	31	26	0	26	17
hsa-miR-139	1355	272	103	1322	366	57
hsa-miR-139-5p	55	13	15	41	13	14
hsa-miR-140	272	577	704	304	664	919
hsa-miR-143-3p	105	398	135	121	355	152
hsa-miR-1468-5p	0	0	0	0	0	747
hsa-miR-146a	230	357	170	327	348	254
hsa-miR-146a-5p	12599	18248	7276	10437	16251	7634
hsa-miR-148a-3p	96840	148166	87255	128604	143374	95110
hsa-miR-148b	2477	2855	2469	2183	2428	2794
hsa-miR-153-3p	65	188	88	121	148	145
hsa-miR-15a	178	327	237	361	386	329
hsa-miR-15a-5p	2841	2902	2970	4079	4809	5630
hsa-miR-15b	918	1516	1006	1508	1802	1273
hsa-miR-16-1-3p	0	0	2055	0	0	0
hsa-miR-16-2	971	1608	960	1985	2127	1141
hsa-miR-17-3p	883	1911	753	1865	2409	1123
hsa-miR-17-5p	2073	3582	2605	3975	5359	4101
hsa-miR-181a-5p	1290	1150	1057	613	803	775
hsa-miR-182-5p	1451	1804	9576	3212	3151	11481
hsa-miR-183-5p	275	437	1306	825	671	1166
hsa-miR-184	85	184	715	36	194	233
hsa-miR-18a-3p	0	0	0	0	0	952
hsa-miR-190a-5p	50	33	37	75	23	0
hsa-miR-191-5p	220	223	62	301	157	54
hsa-miR-192-5p	368	336	142	261	468	266
hsa-miR-193a-3p	126	42	65	71	87	50
hsa-miR-196a-5p	19	37	24	0	20	24
hsa-miR-19a-3p	5650	8020	4754	7007	9011	5648
hsa-miR-200a	9352	17772	10822	3206	16638	7915
hsa-miR-200b-3p	2054	3567	2617	911	4108	2232
hsa-miR-200b-5p	9352	17772	10822	3206	16638	7915
hsa-miR-202-5p	63	82	70	44	76	63
hsa-miR-203a	146	308	794	28	104	330
hsa-miR-203a-3p	0	0	0	28	0	330
hsa-miR-203a-5p	146	308	794	0	0	0
hsa-miR-204-5p	768	601	210	1172	834	230
hsa-miR-20b	405	804	655	1101	1276	1046
hsa-miR-21-5p	0	0	0	4651	0	36125
hsa-miR-210	223	71	103	65	129	81
hsa-miR-212-5p	24	75	34	34	54	40
hsa-miR-215	368	336	142	261	468	266
hsa-miR-216a	52	35	8	31	39	0
hsa-miR-216a-3p	350	491	161	492	655	287
hsa-miR-217	0	0	0	26	39	0
hsa-miR-22-3p	53654	60207	29615	54156	57468	36592
hsa-miR-222	171	78	158	88	73	142
hsa-miR-2276-3p	52	0	10	76	22	20
hsa-miR-24-2	439	1033	854	60	471	311
hsa-miR-24-3p	68	183	130	0	65	32
hsa-miR-25-3p	87597	139652	67003	155512	209125	112348
hsa-miR-26a-5p	5728	9290	9567	7367	19008	21163
hsa-miR-27a-3p	1851	2022	687	2236	2018	894
hsa-miR-298	0	21	13	43	15	19
hsa-miR-29a-3p	13	27	22	37	28	6
hsa-miR-302a-3p	472152	955512	553239	735575	902211	666780
hsa-miR-30a-5p	19903	35714	26875	41509	59613	45051
hsa-miR-30b	801	1741	811	1392	1602	1026
hsa-miR-30d	4103	6936	3308	4420	7445	4558
hsa-miR-31-5p	0	19	22	15	9	27
hsa-miR-3128	0	29	131	54	89	258
hsa-miR-3130-3p	10	29	18	34	19	12
hsa-miR-3159	32	0	17	0	0	0
hsa-miR-3176	14	7	43	0	12	28
hsa-miR-3180-3p	54	288	197	18	105	185
hsa-miR-338-3p	159	148	354	220	289	265
hsa-miR-33a-3p	14	12	0	0	0	0
hsa-miR-33b	82	487	367	95	408	527
hsa-miR-34a	849	0	187	851	623	98
hsa-miR-34a-5p	15072	18532	9829	9690	11006	2578
hsa-miR-365a-3p	14	28	10	12	27	16
hsa-miR-3692-5p	120	92	150	115	146	205
hsa-miR-375	97	313	101	95	300	92
hsa-miR-375	97	313	101	95	300	92
hsa-miR-376a-3p	26052	31427	17819	37933	33894	20384
hsa-miR-3935	778	39	1829	1262	1108	2102
hsa-miR-4252	223	71	103	65	129	11
hsa-miR-429	864	1207	1117	448	1871	1164
hsa-miR-4326	138	78	64	263	269	184
hsa-miR-4426	23	16	23	0	12	58
hsa-miR-4427	25	0	16	9	0	0
hsa-miR-4524a-3p	152	185	130	150	203	117
hsa-miR-455-5p	38	0	75	32	51	75
hsa-miR-4687-3p	28	84	111	31	169	121
hsa-miR-489-3p	16	115	19	23	153	0
hsa-miR-548t-5p	29618	53799	42017	32120	108080	77305
hsa-miR-580-3p	149	43	209	280	45	74
hsa-miR-6516-3p	529	412	186	698	397	185
hsa-miR-654-3p	39	76	23	73	90	19
hsa-miR-656-3p	362	588	518	489	623	599
hsa-miR-6780a-3p	27	91	40	28	96	42
hsa-miR-6832-3p	832	2856	1915	0	2869	3524
hsa-miR-6889-3p	0	88	117	168	107	121
hsa-miR-7-5p	687	1028	1469	1320	2195	1889
hsa-miR-7152-5p	16	0	14	32	544	26672
hsa-miR-7154-5p	2603	3505	1596	3318	3315	2110
hsa-miR-769-3p	14	22	24	13	23	45
hsa-miR-9-5p	214	173	274	222	280	328
hsa-miR-92b	21	23	18	3	22	41
hsa-miR-93	2073	3582	2605	3710	0	4101
hsa-miR-936	76	27	42	0	45	80
hsa-miR-99a	106	220	115	212	202	0
hsa-miR-99a-5p	2700	4118	1632	3826	3098	1674
xtr-let-7b	110	149	61	101	112	77
xtr-miR-101a	3844	6752	4047	5958	7608	4305
xtr-miR-103	305	302	291	309	308	378
xtr-miR-10a	439	18677	739	1017	17079	792
xtr-miR-10b	447	1200	2353	531	1063	2088
xtr-miR-10c	147	321	570	68	159	358
xtr-miR-125b	232	462	251	259	413	242
xtr-miR-126-5p	323	682	248	534	510	246
xtr-miR-128	473	839	996	492	1018	1432
xtr-miR-129	60	446	666	138	517	573
xtr-miR-130c	832	2856	1915	1068	2869	3524
xtr-miR-135	18	31	26	0	26	17
xtr-miR-146b	12599	18248	7276	10437	16251	7634
xtr-miR-153	65	188	88	121	148	145
xtr-miR-15c	2841	0	2970	4079	4809	5630
xtr-miR-16c	2016	2902	2055	2989	3977	2651
xtr-miR-17-3p	883	1911	753	1865	2409	1123
xtr-miR-17-5p	1972	3272	1598	3975	5359	2417
xtr-miR-181a-5p	2857	1676	1777	1685	1579	1122
xtr-miR-181b	1290	1150	1057	613	803	624
xtr-miR-182-5p	1451	1804	9576	3212	3151	11481
xtr-miR-190	50	33	37	75	23	0
xtr-miR-19b	5650	8020	4754	7007	9011	5648
xtr-miR-202-5p	63	82	70	44	76	63
xtr-miR-204	768	601	210	1172	834	230
xtr-miR-20a-5p	626	1075	442	1300	1559	815
xtr-miR-215	114	26	40	103	52	67
xtr-miR-22-5p	53654	60207	29615	54156	57468	36592
xtr-miR-25	1084	2233	2228	2053	3506	3764
xtr-miR-26	5728	9290	9567	7367	19008	21163
xtr-miR-29c-3p	13	27	22	37	28	6
xtr-miR-301	1182	2914	1660	1665	2911	1801
xtr-miR-30a-5p	9036	17872	9801	10354	17324	10678
xtr-miR-30c	2570	5337	3195	6585	8216	6017
xtr-miR-30e	19903	35714	26875	41509	59613	45051
xtr-miR-338	159	148	354	220	289	401
xtr-miR-34b	1864	595	470	1960	1209	249
xtr-miR-363-5p	9492	15631	9142	15842	21271	14250
xtr-miR-365	14	28	10	12	27	16
xtr-miR-427	148871	243110	98612	237399	215120	125872
xtr-miR-428a	28026	51264	62913	38996	130817	115858
xtr-miR-428b	7506	14757	16258	10560	35163	25078
xtr-miR-449a-5p	605	5009	2166	602	2662	474
xtr-miR-449b-5p	440	4896	1996	327	2025	370
xtr-miR-7	687	1028	1469	1320	2195	1889
xtr-miR-92a	87597	139652	67003	155512	209125	112348
xtr-miR-9b-5p	214	173	274	222	280	328

## Sheet: DESeq_analysis
	id	baseMean	baseMean_CABR	baseMean_Nog	foldChange	log2FoldChange	pval	padj
1	hsa-miR-4427	10.4843	17.8622	3.1064	0.173909	-2.52359	0.155502	0.998582		Positive Log2FC ration indicates that miR is differentially expressed in Neural Ectoderm.
2	hsa-miR-24-3p	80.456	134.323	26.5884	0.197943	-2.33684	0.0145265	0.348548		Negative Log2FC ration indicates that miR is differentially expressed in Epidermal Ectoderm.
3	hsa-miR-24-2	536.536	832.231	240.841	0.289392	-1.7889	0.0181981	0.348548
4	xtr-miR-449b-5p	1543.76	2363.97	723.563	0.30608	-1.70802	0.107721	0.998582
5	hsa-miR-203a	311.909	474.827	148.991	0.313779	-1.67218	0.214372	0.998582
6	hsa-miR-4252	109.853	162.731	56.975	0.350117	-1.51409	0.265695	0.998582
7	hsa-miR-184	260.128	380.744	139.512	0.36642	-1.44843	0.387889	0.998582
8	xtr-miR-449a-5p	1772.78	2539.28	1006.29	0.396287	-1.33538	0.141048	0.998582
9	hsa-miR-34a-5p	11408.5	15956.4	6860.58	0.429957	-1.21774	0.125418	0.998582
10	hsa-miR-135a-5p	19.7045	27.3156	12.0934	0.442728	-1.17551	0.353985	0.998582
11	xtr-miR-135	19.7045	27.3156	12.0934	0.442728	-1.17551	0.353985	0.998582
12	hsa-miR-196a-5p	20.8521	28.6096	13.0945	0.457698	-1.12753	0.321758	0.998582
13	xtr-miR-181b	976.366	1333.3	619.435	0.464589	-1.10597	0.142802	0.998582
14	xtr-miR-10c	286.593	387.57	185.615	0.478921	-1.06214	0.265322	0.998582
15	hsa-miR-3176	19.193	25.8081	12.5779	0.487364	-1.03693	0.498733	0.998582
16	hsa-miR-210	122.003	162.731	81.2754	0.499445	-1.0016	0.395334	0.998582
17	hsa-miR-181a-5p	1002.58	1333.3	671.854	0.503905	-0.988778	0.186424	0.998582
18	hsa-miR-3180-3p	139.846	184.25	95.4409	0.517996	-0.948988	0.192356	0.998582
19	xtr-miR-181a-5p	1914.93	2482.73	1347.13	0.542598	-0.882044	0.294575	0.998582
20	hsa-miR-216a	28.2471	36.5066	19.9877	0.547508	-0.869049	0.538345	0.998582
21	hsa-miR-200a	10686.6	13556.7	7816.58	0.576586	-0.794393	0.342866	0.998582
22	hsa-miR-200b-5p	10686.6	13556.7	7816.58	0.576586	-0.794393	0.342866	0.998582
23	hsa-miR-222	130.272	163.49	97.0537	0.593636	-0.75235	0.419649	0.998582
24	hsa-miR-139-5p	28.379	34.6506	22.1074	0.638009	-0.648351	0.677504	0.998582
25	hsa-miR-936	48.7665	59.0443	38.4886	0.651859	-0.617368	0.668129	0.998582
26	hsa-miR-193a-3p	78.9108	95.2392	62.5825	0.657108	-0.605797	0.641666	0.998582
27	hsa-miR-190a-5p	39.1157	46.8673	31.3641	0.669212	-0.579465	0.604647	0.998582
28	xtr-miR-190	39.1157	46.8673	31.3641	0.669212	-0.579465	0.604647	0.998582
29	hsa-miR-202-5p	67.4453	79.7341	55.1566	0.691756	-0.531664	0.585237	0.998582
30	xtr-miR-202-5p	67.4453	79.7341	55.1566	0.691756	-0.531664	0.585237	0.998582
31	hsa-miR-200b-3p	2525.08	2982.57	2067.59	0.693225	-0.528604	0.554618	0.998582
32	hsa-miR-125a	120.352	141.477	99.2273	0.701369	-0.511755	0.51668	0.998582
33	hsa-miR-146a-5p	11919.2	13715.7	10122.7	0.738037	-0.438234	0.570249	0.998582
34	xtr-miR-146b	11919.2	13715.7	10122.7	0.738037	-0.438234	0.570249	0.998582
35	xtr-let-7b	102.068	115.873	88.2639	0.761732	-0.392645	0.634433	0.998582
36	hsa-miR-139	647.478	731.709	563.246	0.769769	-0.377503	0.890717	0.998582
37	xtr-miR-10b	1327.09	1492.89	1161.28	0.777869	-0.362401	0.702127	0.998582
38	hsa-miR-99a	138.468	155.657	121.279	0.779146	-0.360035	0.657956	0.998582
39	hsa-miR-148b	2609.66	2917.69	2301.63	0.788856	-0.342167	0.666255	0.998582
40	hsa-miR-375	153.85	171.527	136.172	0.793881	-0.333005	0.661648	0.998582
41	hsa-miR-580-3p	148.845	164.64	133.049	0.808123	-0.307353	0.815653	0.998582
42	xtr-miR-125b	303.388	335.015	271.761	0.81119	-0.301889	0.670435	0.998582
43	hsa-miR-4524a-3p	156.858	172.981	140.734	0.813581	-0.297642	0.752798	0.998582
44	xtr-miR-10a	5173.39	5653.46	4693.31	0.830167	-0.268527	0.833511	0.998582
45	hsa-miR-125b-5p	247.38	270.21	224.549	0.831014	-0.267055	0.701684	0.998582
46	hsa-miR-143	195.77	212.466	179.073	0.842833	-0.246681	0.696219	0.998582
47	hsa-miR-143-3p	195.77	212.466	179.073	0.842833	-0.246681	0.696219	0.998582
48	hsa-miR-212-5p	41.9596	45.438	38.4813	0.846897	-0.239742	0.738711	0.998582
49	hsa-miR-129-5p	108.915	117.771	100.059	0.849604	-0.235138	0.775905	0.998582
50	hsa-miR-22-3p	49051.3	53021.5	45081.1	0.850242	-0.234055	0.643424	0.998582
51	xtr-miR-22-5p	49051.3	53021.5	45081.1	0.850242	-0.234055	0.643424	0.998582
52	hsa-miR-429	1092.26	1180.23	1004.29	0.850927	-0.232893	0.838262	0.998582
53	hsa-miR-191-5p	173.313	186.598	160.027	0.857606	-0.221612	0.784699	0.998582
54	hsa-miR-99a-5p	2832.83	3026.18	2639.48	0.872216	-0.197243	0.758175	0.998582
55	xtr-miR-34b	1126.09	1201.31	1050.87	0.874768	-0.193027	0.97925	0.998582
56	xtr-miR-30a-5p	12215.5	13024.8	11406.3	0.875739	-0.191427	0.776848	0.998582
57	hsa-miR-129-1-3p	395.695	421.719	369.671	0.87658	-0.190043	0.832928	0.998582
58	xtr-miR-129	395.695	421.719	369.671	0.87658	-0.190043	0.832928	0.998582
59	hsa-miR-6780a-3p	50.3829	53.6589	47.1069	0.877896	-0.187878	0.826795	0.998582
60	hsa-miR-92b	21.8583	23.2087	20.5078	0.883628	-0.178489	0.89102	0.998582
61	hsa-miR-365a-3p	17.1392	18.1521	16.1263	0.888396	-0.170725	0.88316	0.998582
62	xtr-miR-365	17.1392	18.1521	16.1263	0.888396	-0.170725	0.88316	0.998582
63	hsa-miR-132	159.092	167.935	150.249	0.894684	-0.160551	0.819886	0.998582
64	hsa-miR-132-5p	159.092	167.935	150.249	0.894684	-0.160551	0.819886	0.998582
65	xtr-miR-126-5p	413.471	435.773	391.168	0.897641	-0.155789	0.752468	0.998582
66	hsa-miR-93	2847.31	2990.43	2704.18	0.904279	-0.14516	0.672607	0.998582
67	hsa-miR-103a-3p	360.752	378.395	343.11	0.906751	-0.141221	0.924803	0.998582
68	hsa-miR-130b-5p	7471.14	7811.14	7131.14	0.912945	-0.1314	0.840034	0.998582
69	xtr-miR-103	325.757	340.289	311.225	0.914591	-0.128801	0.883012	0.998582
70	hsa-miR-338-3p	247	257.245	236.754	0.920342	-0.119757	0.969684	0.998582
71	hsa-miR-192-5p	305.701	317.52	293.881	0.925551	-0.111615	0.966331	0.998582
72	hsa-miR-215	305.701	317.52	293.881	0.925551	-0.111615	0.966331	0.998582
73	hsa-miR-148a-3p	115962	120374	111550	0.926699	-0.109827	0.690908	0.998582
74	hsa-miR-1185-5p	213.036	221.123	204.95	0.92686	-0.109577	0.975442	0.998582
75	hsa-miR-6516-3p	414.572	429.458	399.687	0.930676	-0.103649	0.926386	0.998582
76	hsa-miR-27a-3p	1620.14	1677.58	1562.7	0.931525	-0.102333	0.899487	0.998582
77	xtr-miR-301	1954.96	2016.77	1893.15	0.938703	-0.0912588	0.863753	0.998582
78	xtr-miR-215	73.1927	75.1916	71.1938	0.946832	-0.07882	0.958679	0.998582
79	hsa-miR-4426	23.6074	24.2225	22.9924	0.949217	-0.0751906	0.965421	0.998582
80	hsa-miR-489-3p	45.5534	46.7315	44.3754	0.949583	-0.0746346	0.957001	0.998582
81	hsa-miR-30d	5002.08	5123.24	4880.91	0.952701	-0.0699051	0.926231	0.998582
82	hsa-miR-7154-5p	2732.77	2798.37	2667.18	0.953117	-0.0692743	0.913936	0.998582
83	hsa-miR-107	320.378	327.848	312.908	0.95443	-0.0672885	0.934095	0.998582
84	xtr-miR-29c-5p	21.2966	21.7617	20.8315	0.957257	-0.0630217	0.966761	0.998582
85	hsa-let-7a-5p	3035	3097.51	2972.5	0.959641	-0.0594334	0.957377	0.998582
86	hsa-let-7f-2	3035	3097.51	2972.5	0.959641	-0.0594334	0.957377	0.998582
87	hsa-miR-29a-3p	21.9177	22.3135	21.5218	0.964521	-0.0521154	0.961304	0.998582
88	xtr-miR-29c-3p	21.9177	22.3135	21.5218	0.964521	-0.0521154	0.961304	0.998582
89	hsa-miR-19a-3p	6619.31	6713.46	6525.16	0.971953	-0.0410419	0.966573	0.998582
90	xtr-miR-19b	6619.31	6713.46	6525.16	0.971953	-0.0410419	0.966573	0.998582
91	hsa-miR-33b	317.024	321.146	312.902	0.974329	-0.0375187	0.86465	0.998582
92	hsa-miR-656-3p	531.333	537.576	525.09	0.976774	-0.0339031	0.951268	0.998582
93	hsa-miR-6832-3p	1926.26	1945.93	1906.6	0.97979	-0.0294558	0.923375	0.998582
94	hsa-miR-302a-3p	701764	703307	700221	0.995612	-0.00634465	0.664394	0.998582
95	hsa-miR-9-5p	256.829	256.487	257.171	1.00267	0.00384306	0.928696	0.998582
96	xtr-miR-9b-5p	256.829	256.487	257.171	1.00267	0.00384306	0.928696	0.998582
97	xtr-miR-427	175834	174801	176867	1.01181	0.0169443	0.933445	0.998582
98	hsa-miR-376a-3p	27996.3	27751.8	28240.9	1.01763	0.025207	0.962711	0.998582
99	hsa-miR-101-3p	5309.47	5256.18	5362.75	1.02028	0.0289593	0.984899	0.998582
100	xtr-miR-101a	5309.47	5256.18	5362.75	1.02028	0.0289593	0.984899	0.998582
101	hsa-miR-140	575.805	569.523	582.088	1.02206	0.0314837	0.982983	0.998582
102	hsa-miR-3130-3p	20.15	19.8741	20.4259	1.02777	0.0395127	0.959389	0.998582
103	hsa-miR-130a	197.233	194.52	199.945	1.02789	0.0396799	0.998582	0.998582
104	hsa-miR-455-5p	48.5167	47.8066	49.2267	1.02971	0.0422319	0.813248	0.998582
105	hsa-miR-34a	468.736	461.357	476.115	1.03199	0.0454274	0.800943	0.998582
106	hsa-miR-3692-5p	143.292	140.957	145.628	1.03314	0.0470364	0.898994	0.998582
107	hsa-miR-30b	1196.21	1174.26	1218.15	1.03737	0.0529305	0.988022	0.998582
108	hsa-miR-146a	278.021	272.124	283.918	1.04334	0.0612084	0.973677	0.998582
109	hsa-let-7b	55.3333	53.9008	56.7658	1.05315	0.0747143	0.903694	0.998582
110	xtr-miR-128	880.687	852.004	909.369	1.06733	0.0940052	0.902758	0.998582
111	hsa-miR-130b	8082.07	7811.14	8352.99	1.06937	0.0967608	0.975907	0.998582
112	hsa-miR-153-3p	122.285	117.224	127.346	1.08635	0.119493	0.997465	0.998582
113	xtr-miR-153	122.285	117.224	127.346	1.08635	0.119493	0.997465	0.998582
114	hsa-miR-183-5p	813.473	777.618	849.327	1.09222	0.127258	0.867117	0.998582
115	xtr-miR-338	270.606	257.245	283.966	1.10387	0.142573	0.790522	0.998582
116	hsa-miR-654-3p	50.6304	48.0351	53.2256	1.10806	0.148031	0.905188	0.998582
117	hsa-miR-15b	1318.15	1244.74	1391.56	1.11795	0.16086	0.837796	0.998582
118	xtr-miR-16c	2725.94	2552.79	2899.08	1.13565	0.183521	0.803832	0.998582
119	hsa-miR-204-5p	641.395	599.806	682.983	1.13867	0.187354	0.783445	0.998582
120	xtr-miR-204	641.395	599.806	682.983	1.13867	0.187354	0.783445	0.998582
121	hsa-miR-4687-3p	87.0356	81.1192	92.952	1.14587	0.196443	0.777847	0.998582
122	hsa-miR-769-3p	23.8944	22.2028	25.5861	1.15239	0.204623	0.889617	0.998582
123	hsa-miR-182-5p	5451.79	5058.93	5844.66	1.15532	0.208287	0.861654	0.998582
124	xtr-miR-182-5p	5451.79	5058.93	5844.66	1.15532	0.208287	0.861654	0.998582
125	xtr-miR-130c	2110.58	1945.93	2275.23	1.16922	0.225552	0.852143	0.998582
126	hsa-miR-31-5p	15.4513	14.2089	16.6937	1.17487	0.232505	0.988583	0.998582
127	hsa-miR-216a-3p	392.65	359.864	425.436	1.18221	0.24149	0.740557	0.998582
128	hsa-miR-15a	299.152	267.565	330.739	1.23611	0.305802	0.723024	0.998582
129	hsa-miR-16-2	1431.6	1275.42	1587.77	1.24491	0.316038	0.674264	0.998582
130	xtr-miR-363-5p	13912.6	12344.7	15480.5	1.25402	0.326558	0.662582	0.998582
131	hsa-miR-130a-3p	2278.55	2016.77	2540.32	1.2596	0.332961	0.743848	0.998582
132	hsa-miR-3935	1269.16	1109.15	1429.16	1.28852	0.365714	0.573494	0.998582
133	hsa-miR-17-3p	1421	1234.73	1607.26	1.30172	0.380415	0.643768	0.998582
134	xtr-miR-17-3p	1421	1234.73	1607.26	1.30172	0.380415	0.643768	0.998582
135	hsa-miR-25-3p	124029	105577	142480	1.34954	0.432463	0.156146	0.998582
136	xtr-miR-92a	124029	105577	142480	1.34954	0.432463	0.156146	0.998582
137	hsa-miR-17-5p	3531.16	2990.43	4071.89	1.36164	0.445345	0.59766	0.998582
138	hsa-miR-15a-5p	3903.79	3299.98	4507.6	1.36595	0.449903	0.566916	0.998582
139	hsa-miR-7-5p	1414.06	1194.01	1634.11	1.36858	0.452683	0.486042	0.998582
140	xtr-miR-7	1414.06	1194.01	1634.11	1.36858	0.452683	0.486042	0.998582
141	hsa-miR-2276-3p	33.0396	27.665	38.4141	1.38854	0.473573	0.635678	0.998582
142	hsa-miR-548t-5p	54533.2	45404.6	63661.9	1.4021	0.487592	0.248152	0.998582
143	xtr-miR-25	2433.08	2015.93	2850.22	1.41385	0.499631	0.532574	0.998582
144	xtr-miR-17-5p	2967.97	2448.65	3487.29	1.42417	0.51012	0.525965	0.998582
145	hsa-miR-1258	302.269	246.791	357.747	1.44959	0.535647	0.461583	0.998582
146	xtr-miR-20a-5p	931.815	760.727	1102.9	1.4498	0.535855	0.472429	0.998582
147	xtr-miR-428b	17413.8	14103	20724.7	1.46953	0.555351	0.37391	0.998582
148	hsa-miR-106a	1494.93	1209.21	1780.65	1.47257	0.558335	0.46883	0.998582
149	hsa-miR-30a-5p	36999.7	29836.2	44163.3	1.48019	0.565784	0.294342	0.998582
150	xtr-miR-30e	36999.7	29836.2	44163.3	1.48019	0.565784	0.294342	0.998582
151	hsa-miR-20b	859.764	672.516	1047.01	1.55686	0.638637	0.387622	0.998582
152	hsa-miR-26a-5p	11738.6	9060.91	14416.2	1.59103	0.669963	0.36304	0.998582
153	xtr-miR-26	11738.6	9060.91	14416.2	1.59103	0.669963	0.36304	0.998582
154	xtr-miR-30c	5129.43	3940.58	6318.28	1.60339	0.681124	0.452981	0.998582
155	xtr-miR-428a	68666.6	52499.7	84833.6	1.61589	0.692326	0.205059	0.998582
156	hsa-miR-1321	2294.93	1695.76	2894.1	1.70667	0.771183	0.42924	0.998582
157	hsa-miR-6889-3p	98.7197	71.9664	125.473	1.7435	0.801984	0.429986	0.998582
158	xtr-miR-15c	3503.45	2499.29	4507.6	1.80355	0.850837	0.195772	0.998582
159	hsa-miR-4326	164.461	110.208	218.713	1.98455	0.988814	0.181114	0.998582
160	hsa-miR-3128	95.396	61.3939	129.398	2.10767	1.07565	0.452981	0.998582
161	hsa-miR-298	18.0512	11.0925	25.0098	2.25465	1.1729	0.446559	0.998582
162	hsa-miR-10a-5p	3234.18	1492.89	4975.47	3.33277	1.73672	0.297779	0.998582
163	hsa-miR-124-5p	190.123	56.8809	323.366	5.68497	2.50715	0.0026496	0.113933
164	hsa-miR-1246	15.3728	2.48316	28.2625	11.3817	3.50864	0.0237261	0.408089
165	hsa-miR-7152-5p	4706.35	12.9643	9399.74	725.047	9.50193	0.0469501	0.672951
166	hsa-miR-203a-5p	237.414	474.827	0	0	-Inf	1.8644e-05	0.00320677
167	hsa-miR-3159	10.7226	21.4453	0	0	-Inf	0.0107441	0.307998
168	hsa-miR-33a-3p	4.83092	9.66183	0	0	-Inf	0.018238	0.348548
169	hsa-miR-16-1-3p	408.973	817.946	0	0	-Inf	0.0255878	1
170	hsa-miR-21-5p	7073.03	0	14146.1	Inf	Inf	0.00108609	0.0934038
171	hsa-miR-217	9.13094	0	18.2619	Inf	Inf	0.00345002	0.118681
172	hsa-miR-203a-3p	62.1117	0	124.223	Inf	Inf	0.0385957	0.603497
173	hsa-miR-18a-3p	167.597	0	335.194	Inf	Inf	0.0432436	1
174	hsa-miR-1468-5p	131.507	0	263.014	Inf	Inf	0.0485915	1
