# Supplementary material for: Data on microRNAs and microRNA-targeted mRNAs in Xenopus ectoderm
Source: Data Brief. 2016 Oct 14;9:699–703. doi: 10.1016/j.dib.2016.09.054 (PMC5079235; doi:10.1016/j.dib.2016.09.054)
Supplement: Supplementary file 3 — Supplementary Table 3. Epidermal vs neural Ago–RNP RNAs. The first sheet provides the DESeq analysis of the Ago–RNP RNAs. The second sheet includes read counts for all biological replicates. [file mmc3.xlsx]

## Sheet: DESeq Ago RNA
	Gene ID	baseMean	baseMeanCABR	baseMean NOG	foldChange	log2FoldChange	pval
1	plac8l1|Taira201203lung_000232443	11.4969	20.6317	2.36201	0.114485	-3.12678	0.116501
2	arrb1|Ueno201210eye_000014896	11.2292	20.0963	2.36201	0.117535	-3.08884	0.108402
3	c14orf37|Chung201110_000144419	13.024	23.2924	2.75568	0.118308	-3.07938	0.0806869
4	fcgbp|Taira201203skin_000000010	10.9192	19.4764	2.36201	0.121275	-3.04364	0.103649
5	des|Taira201203st25_000034313	17.5296	31.1226	3.93668	0.126489	-2.98291	0.0636637
6	cd109|Taira201203skin_000003778	17.3385	30.7404	3.93668	0.128062	-2.96508	0.270624
7	znf184|Ueno201210st08_000113088	23.0911	40.6708	5.51136	0.135511	-2.88351	0.0664692
8	prps1|XBv5_28422232	11.5239	20.2921	2.75568	0.1358	-2.88044	0.127217
9	znf721|Ueno201210st09_000163386	23.0361	40.5608	5.51136	0.135879	-2.87961	0.0668048
10	plac8l1|Taira201203spleen_000236905	11.3175	19.8793	2.75568	0.138621	-2.85079	0.13317
11	rnf157|JGIv10_10029823	10.7212	18.6867	2.75568	0.147467	-2.76153	0.144728
12	camsap1l1|JGIv16_16030328	10.1924	17.6291	2.75568	0.156314	-2.67748	0.143911
13	oxnad1|Quigley201212_002180488	11.6012	20.0531	3.14935	0.15705	-2.6707	0.146249
14	crot|Ueno201210st08_000144664	12.689	21.8349	3.54301	0.162264	-2.62359	0.124643
15	gpatch3|Chang2013_000185432	8.40277	14.4435	2.36201	0.163534	-2.61234	0.271079
16	unnamed|Taira201203st25_000007051	8.26495	14.1679	2.36201	0.166716	-2.58454	0.282365
17	ptprj|Ueno201210kidney_000119905	12.2577	20.9724	3.54301	0.168937	-2.56544	0.241631
18	nalcn|Ueno201210brain_000018525	9.41949	16.0833	2.75568	0.171338	-2.54509	0.220664
19	klhl30|Ueno201210heart_000065980	7.89441	13.4268	2.36201	0.175917	-2.50703	0.224837
20	unnamed|JGIv610_0037877	7.8849	13.4078	2.36201	0.176167	-2.50499	0.262017
21	gfpt2|Chang2013_000557524	7.80416	13.2463	2.36201	0.178314	-2.4875	0.263295
22	unnamed|Taira201203testis_000000682	8.94893	15.1422	2.75568	0.181987	-2.45809	0.234073
23	krtcap3|Taira201203ovary_000103586	11.4686	19.3942	3.54301	0.182685	-2.45257	0.189774
24	agap3|Taira201203skin_000031486	10.0179	16.9405	3.09533	0.182718	-2.45231	0.175723
25	ltn1|Ueno201210kidney_000028490	7.63556	12.9091	2.36201	0.182972	-2.4503	0.295342
26	kif5b|Chang2013_000664520	9.97712	16.8589	3.09533	0.183602	-2.44534	0.154667
27	gtpbp6|Blower201306_000373293	9.9056	16.6618	3.14935	0.189015	-2.40342	0.223864
28	krtcap3|Taira201203st35_000206729	11.1426	18.7423	3.54301	0.189039	-2.40325	0.202951
29	ccdc108|JGIv610_0030925	12.3286	20.7205	3.93668	0.18999	-2.39601	0.150701
30	nedd4|Taira201203st12_000009174	8.28809	13.923	2.65314	0.190558	-2.3917	0.228725
31	sik3|Taira201203st25_000006000	9.51487	15.8804	3.14935	0.198317	-2.33412	0.278692
32	brwd3|Ueno201302st10_000386853	11.8193	19.7019	3.93668	0.199813	-2.32328	0.166595
33	ccnt2|Ismailoglu201203_000000844	5.96748	9.9337	2.00126	0.201462	-2.31142	0.438332
34	dock4|TXGP201107_000001594	9.36344	15.5775	3.14935	0.202172	-2.30634	0.292561
35	birc2|Ueno2012102cells_000047823	9.24808	15.3468	3.14935	0.205212	-2.28482	0.317511
36	unnamed|Taira201203brain_000013482	15.8987	26.34	5.45734	0.207189	-2.27098	0.160747
37	unnamed|Ueno201210stomach_000118013	9.14523	15.1411	3.14935	0.208	-2.26535	0.229311
38	unnamed|Ueno201302st10_000635699	20.3976	33.7632	7.03202	0.208275	-2.26344	0.169341
39	cd81|Ueno201210intestine_000044998	6.8314	11.3008	2.36201	0.209013	-2.25834	0.324381
40	st3gal3|TeperekTkacz201206_000120742	14.0176	23.1711	4.8641	0.209921	-2.25208	0.193865
41	grm6|Taira201203brain_000035866	9.0742	14.9991	3.14935	0.20997	-2.25175	0.254993
42	setbp1|JGIv16_16038614	6.74205	11.1221	2.36201	0.212371	-2.23534	0.360928
43	ranbp2|Ueno201302st08_000344486	12.2515	20.1726	4.33035	0.214665	-2.21984	0.209653
44	unnamed|Taira201203intestine_000049117	5.60901	9.21676	2.00126	0.217133	-2.20335	0.478142
45	hpn|Taira201203testis_000147482	7.64695	12.5382	2.75568	0.219782	-2.18585	0.351455
46	unnamed|Ueno201210testis_000107814	7.64695	12.5382	2.75568	0.219782	-2.18585	0.351455
47	saysd1|Taira201203st09_000109916	5.51435	9.02743	2.00126	0.221687	-2.17341	0.556465
48	madd|JGIv16_16003725	10.9286	17.8775	3.97972	0.222611	-2.1674	0.205395
49	myo10|Taira201203st09_000009887	17.2824	28.266	6.29869	0.222836	-2.16595	0.179889
50	ryr1|JGIv16_16058193	24.4681	39.9898	8.94635	0.223716	-2.16026	0.11081
51	unnamed|Quigley201307_002246072	6.37264	10.4105	2.3348	0.224274	-2.15666	0.456006
52	abhd6|Audic201207_000131353	7.48398	12.2123	2.75568	0.225648	-2.14785	0.365804
53	unnamed|JGIv14_28708342	12.811	20.8979	4.72402	0.226052	-2.14527	0.244529
54	unnamed|Taira201203heart_000000943	6.36435	10.3667	2.36201	0.227846	-2.13387	0.412576
55	cbx8|Taira201203spleen_000115031	9.51734	15.4971	3.53753	0.228269	-2.13119	0.224319
56	kcnq5|Taira201203brain_000023008	12.6725	20.621	4.72402	0.229088	-2.12603	0.228644
57	st3gal3|Ueno201210st08_000136339	12.944	21.0239	4.8641	0.231361	-2.11178	0.303635
58	fam69b|Ueno201210eye_000139103	15.4334	24.9618	5.90502	0.236563	-2.0797	0.248976
59	krt5|JGIv16_16025592	6.89235	11.1316	2.65314	0.238344	-2.06888	0.346714
60	huwe1|JGIv16_16032884	6.84918	11.0452	2.65314	0.240208	-2.05765	0.341161
61	tbc1d2b|Ueno201210kidney_000037455	7.98601	12.8767	3.09533	0.240383	-2.05659	0.263342
62	mesdc1|Chang2013_000063726	8.11059	13.0718	3.14935	0.240926	-2.05334	0.318198
63	fut11|Taira201203st25_000192134	24.4251	39.3591	9.49107	0.24114	-2.05206	0.159065
64	dock4|Taira201203ovary_000009211	12.1561	19.5882	4.72402	0.241167	-2.05189	0.279786
65	clmn|JGIv16_16050516	5.14376	8.28626	2.00126	0.241516	-2.04981	0.550317
66	unnamed|JGIv610_0048646	6.05675	9.75149	2.36201	0.24222	-2.04561	0.458291
67	nol8|Audic201207_000062501	14.06	22.6087	5.51136	0.243771	-2.0364	0.184144
68	unnamed|JGIv610_0017462	43.9171	70.5238	17.3104	0.245455	-2.02647	0.137261
69	rnf115|Taira201203intestine_000071774	51.7013	82.9319	20.4707	0.246838	-2.01836	0.257303
70	taf2|Park201106_000325826	5.95826	9.55451	2.36201	0.247214	-2.01617	0.458536
71	marf1|JGIv16_16031177	7.71625	12.3372	3.09533	0.250895	-1.99484	0.296789
72	slc33a1|Audic201207_000040511	6.8676	10.9795	2.75568	0.250983	-1.99434	0.425339
73	ddx46|Ueno201302st10_000479254	12.754	20.3904	5.11769	0.250985	-1.99433	0.214756
74	gda|Taira201203skin_000023248	6.85788	10.9601	2.75568	0.251429	-1.99178	0.363773
75	nr3c1|Ismailoglu201203_000137489	5.85769	9.35337	2.36201	0.25253	-1.98547	0.521137
76	unnamed|JGIv16_16078949	6.83153	10.9074	2.75568	0.252643	-1.98483	0.391374
77	abcf2|Ueno201210brain_000046438	5.85179	9.34158	2.36201	0.252849	-1.98365	0.451927
78	kcnc4|Ueno201302st08_000566190	6.5829	10.4975	2.66835	0.25419	-1.97602	0.472549
79	slc5a12|Taira201203intestine_000114714	5.75804	9.18127	2.3348	0.254301	-1.97539	0.522563
80	fdxr|Quigley201307_002285669	10.6706	17.0109	4.33035	0.254564	-1.9739	0.292376
81	vegt|Chang2013_000089732	9.68079	15.4249	3.93668	0.255216	-1.97021	0.592806
82	arid1b|Blower201306_000214354	11.9393	19.0144	4.8641	0.255811	-1.96685	0.223892
83	ap2m1|Ueno201210intestine_000018730	832.549	1324.78	340.32	0.256888	-1.96079	0.348334
84	dlg4|Taira201203st40_000073948	5.77105	9.18009	2.36201	0.257297	-1.95849	0.454586
85	igbp1|Taira201203spleen_000187917	5.76749	9.17298	2.36201	0.257497	-1.95738	0.475785
86	snd1|Ueno201210egg_000056954	6.47653	10.2999	2.65314	0.257589	-1.95686	0.352747
87	kcnh2|Taira201203brain_000025384	12.9474	20.5885	5.30629	0.257731	-1.95606	0.212956
88	pzp|Ueno201210kidney_000047085	8.64282	13.7426	3.54301	0.257812	-1.95561	0.337461
89	abhd6|Taira201203st40_000146328	6.71114	10.6666	2.75568	0.258346	-1.95262	0.453343
90	unnamed|JGIv16_16023571	6.70257	10.6495	2.75568	0.258762	-1.9503	0.416092
91	nalcn|JGIv16_16019156	9.57403	15.2114	3.93668	0.258799	-1.9501	0.348241
92	nhlrc3|JGIv15_15014882	54.4119	86.3847	22.4391	0.259758	-1.94476	0.33105
93	met|Ueno201210kidney_000023224	6.42683	10.2005	2.65314	0.260099	-1.94287	0.37307
94	znf516|Ueno201302st08_000354729	5.61962	8.90444	2.3348	0.262207	-1.93122	0.53076
95	mll2|JGIv16_16074720	5.66576	8.9695	2.36201	0.263338	-1.92501	0.46738
96	napb|Chang2013_000047121	49.871	78.9427	20.7994	0.263475	-1.92426	0.137407
97	sh3d21|Quigley201212_000872289	26.0813	41.1995	10.9632	0.266101	-1.90995	0.163739
98	syde2|TXGP201107_000008687	6.5396	10.3235	2.75568	0.266932	-1.90546	0.432758
99	bahcc1|TXGP201107_000003630	7.42736	11.7054	3.14935	0.269051	-1.89405	0.38561
100	adarb2|JGIv16_16060411	6.25648	9.85981	2.65314	0.269087	-1.89386	0.377433
101	abcf2|Ueno2012104cells_000051781	6.47986	10.204	2.75568	0.270058	-1.88866	0.443587
102	nell2|Taira201203liver_000028193	4.69154	7.38181	2.00126	0.271107	-1.88307	0.592983
103	prrt2|Ueno201302st35_000456531	5.53414	8.70626	2.36201	0.2713	-1.88204	0.494354
104	ap5z1|Park201106_000680400	8.28967	13.0363	3.54301	0.27178	-1.87949	0.370506
105	nusap1|Ueno201302st08_000339586	32.2237	50.669	13.7784	0.271929	-1.8787	0.194751
106	cyp2c18|Ueno201210stomach_000082607	9.30157	14.6234	3.97972	0.272147	-1.87754	0.291738
107	unnamed|JGIv14_28745702	9.19723	14.4578	3.93668	0.272288	-1.87679	0.364641
108	hmcn2|Ueno201302st35_000345483	22.6047	35.5242	9.68516	0.272635	-1.87496	0.182664
109	arhgef5|TXGP201107_000132840	5.5075	8.65299	2.36201	0.27297	-1.87318	0.627584
110	xrn1|TXGP201107_000015640	6.14996	9.64678	2.65314	0.275029	-1.86235	0.460139
111	cit|JGIv15_15042673	24.445	38.261	10.629	0.277804	-1.84786	0.286268
112	ppap2b|Ueno201210kidney_000211359	10.1648	15.9077	4.42191	0.277973	-1.84698	0.288259
113	fam129b|JGIv10_10013300	13.5399	21.1747	5.90502	0.278872	-1.84233	0.39956
114	ncam1|MK201406_0003770	7.21793	11.2865	3.14935	0.279036	-1.84148	0.624331
115	gli1|JGIv16_16069245	6.08017	9.5072	2.65314	0.279067	-1.84132	0.430801
116	dennd1b|Taira201203stomach_000075677	5.40605	8.45009	2.36201	0.279525	-1.83895	0.573069
117	jph3|Taira201203eye_000149880	6.26692	9.77816	2.75568	0.28182	-1.82716	0.441062
118	unnamed|JGIv16_16070018	6.26692	9.77816	2.75568	0.28182	-1.82716	0.441062
119	mtx1|Ueno201210st15_000137229	20.3625	31.7301	8.99487	0.28348	-1.81868	0.185668
120	polr2m|Quigley201212_001563649	6.22609	9.69651	2.75568	0.284193	-1.81506	0.461118
121	ubxn11|Quigley201207_000367080	5.33184	8.30167	2.36201	0.284522	-1.81339	0.499332
122	lrrc8b|Taira201203ovary_000034628	35.677	55.5212	15.8328	0.285167	-1.81012	0.177691
123	popdc2|Ueno201210heart_000003427	10.6353	16.5466	4.72402	0.285498	-1.80845	0.285327
124	corin|Ueno201210eye_000062292	13.1097	20.3684	5.85101	0.287259	-1.79958	0.268285
125	myo6|Taira201203stomach_000009937	5.9745	9.28065	2.66835	0.287517	-1.79828	0.548766
126	wdr82|Taira201203st25_000240275	8.81128	13.6859	3.93668	0.287646	-1.79764	0.343578
127	pnisr|TeperekTkacz201205_000517334	16.7266	25.9734	7.4797	0.287975	-1.79598	0.253154
128	lhx6|Ueno201210brain_000248500	7.03723	10.9251	3.14935	0.288266	-1.79453	0.438551
129	tmtc1|Taira201203heart_000012770	6.15689	9.5581	2.75568	0.288308	-1.79432	0.455258
130	sema3a|MK201406_0178910	18.4365	28.6115	8.26154	0.288749	-1.79211	0.222739
131	cacna1e|Ueno201210brain_000001107	5.20317	8.07153	2.3348	0.289264	-1.78954	0.620489
132	unnamed|Taira201203st15_000032655	6.13913	9.52259	2.75568	0.289383	-1.78895	0.480184
133	tmco4|JGIv610_0010988	20.47	31.7455	9.19445	0.28963	-1.78772	0.200149
134	npl|Ueno201210st08_000184611	16.0585	24.8908	7.22611	0.290312	-1.78432	0.211725
135	brs3|JGIv610_0005483	5.23096	8.0999	2.36201	0.29161	-1.77789	0.604158
136	znf469|Taira201203lung_000051938	8.71098	13.4853	3.93668	0.291924	-1.77633	0.406508
137	znf638|JGIv16_16036736	6.08412	9.41256	2.75568	0.292766	-1.77218	0.488375
138	braf|Ueno2012106cells_000081982	5.21293	8.06386	2.36201	0.292913	-1.77146	0.529226
139	ctps1|Quigley201307_002059891	13.0244	20.1437	5.90502	0.293145	-1.77031	0.271003
140	10a1|JGIv610_0027951	6.91981	10.6903	3.14935	0.294599	-1.76318	0.45415
141	fndc7|JGIv10_10010847	18.3461	28.3335	8.35859	0.295007	-1.76118	0.219092
142	sema4a|Quigley201212_001852636	58.5903	90.4817	26.699	0.295076	-1.76084	0.178295
143	abhd6|Ueno201210spleen_000166000	6.90798	10.6666	3.14935	0.295253	-1.75998	0.492038
144	gper1|Taira201203heart_000124575	8.6196	13.3025	3.93668	0.295935	-1.75665	0.393184
145	brd3|Ueno201210st15_000026652	5.80246	8.95177	2.65314	0.296382	-1.75447	0.442986
146	egln3|TeperekTkacz201205_000145846	6.0238	9.29191	2.75568	0.296567	-1.75357	0.468639
147	sgsm3|Ueno2012104cells_000053956	4.37357	6.74588	2.00126	0.296664	-1.7531	0.712494
148	gad1|Taira201203eye_000010613	5.16117	7.96032	2.36201	0.296723	-1.75281	0.55286
149	hsp70|Blower201306_000024160	7.7226	11.9077	3.53753	0.297079	-1.75108	0.370284
150	hsp70|XBv5_189083795	7.7226	11.9077	3.53753	0.297079	-1.75108	0.370284
151	wif1|Taira201203st20_000133788	5.15554	7.94906	2.36201	0.297143	-1.75077	0.610224
152	acap3|Ueno201210eye_000080223	6.54172	10.0816	3.00189	0.297761	-1.74777	0.643186
153	acap3|Ueno201210testis_000073702	6.51658	10.0313	3.00189	0.299253	-1.74056	0.644971
154	znf142|JGIv10_10023376	5.12597	7.88994	2.36201	0.29937	-1.74	0.552049
155	unnamed|Ueno201210liver_000007278	7.68571	11.8284	3.54301	0.299535	-1.73921	0.432805
156	itgb7|Taira201203spleen_000040525	5.12066	7.87932	2.36201	0.299773	-1.73806	0.520405
157	unnamed|Taira201203eye_000175258	5.11297	7.86393	2.36201	0.30036	-1.73524	0.522991
158	srsf9|Ueno2012102cells_000090192	5.94095	9.12622	2.75568	0.301952	-1.72761	0.626736
159	gcdh|TXGP201107_000362710	6.78139	10.4134	3.14935	0.302431	-1.72532	0.495995
160	igsf9|Ismailoglu201203_000003496	9.50462	14.5873	4.42191	0.303133	-1.72198	0.377218
161	smad4|Ueno201302st10_000594919	5.06208	7.76215	2.36201	0.304298	-1.71644	0.588308
162	zar1l|Ueno2012104cells_000158796	8.43326	12.9298	3.93668	0.304465	-1.71565	0.405948
163	snx2|Taira201203st30_000157061	8.50628	13.0328	3.97972	0.30536	-1.71141	0.310425
164	gper1|Taira201203lung_000190149	9.24766	14.165	4.33035	0.305708	-1.70977	0.402392
165	efha2|Ueno201210brain_000191692	5.87825	9.00083	2.75568	0.306158	-1.70765	0.555162
166	unnamed|Ismailoglu201203_000000066	21.8186	33.4018	10.2354	0.306432	-1.70636	0.337278
167	psmb7|Taira201203liver_000003325	5.0337	7.7054	2.36201	0.30654	-1.70585	0.537594
168	gprc5a|Ueno201210st25_000133437	5.02839	7.69478	2.36201	0.306963	-1.70386	0.52144
169	cd97|JGIv16_16021000	10.8711	16.6246	5.11769	0.307839	-1.69975	0.470029
170	fam159a|Taira201203eye_000262984	5.84988	8.94408	2.75568	0.308101	-1.69853	0.502464
171	ift122|Quigley201307_001050671	17.517	26.7725	8.26154	0.308584	-1.69627	0.241267
172	nupl1|Ueno201210brain_000134533	12.5177	19.1304	5.90502	0.308673	-1.69585	0.325853
173	adck1|Taira201203brain_000123339	5.83538	8.91508	2.75568	0.309103	-1.69384	0.51505
174	fam171a1|Park201106_000341041	8.32146	12.7062	3.93668	0.309823	-1.69049	0.422596
175	prickle1|TeperekTkacz201205_000491866	7.48753	11.4321	3.54301	0.309919	-1.69004	0.521614
176	ptges2|Ueno2012102cells_000003734	5.82235	8.88903	2.75568	0.310009	-1.68962	0.554173
177	negr1|Taira201203brain_000126746	8.31615	12.6956	3.93668	0.310082	-1.68928	0.393748
178	znf208|TXGP201107_000305618	5.56437	8.47559	2.65314	0.313034	-1.67561	0.467429
179	sema4b|JGIv610_0023739	11.5578	17.6042	5.51136	0.31307	-1.67544	0.334199
180	trak1|Ueno201210intestine_000030762	13.1993	20.0999	6.29869	0.31337	-1.67406	0.333873
181	arfgef1|Audic201207_000343656	6.59685	10.0443	3.14935	0.313544	-1.67326	0.46266
182	myb|JGIv14_28746388	6.57909	10.0088	3.14935	0.314657	-1.66815	0.489537
183	eomes|Ismailoglu201203_000111942	6.57378	9.99821	3.14935	0.314991	-1.66662	0.46115
184	tbx21|Taira201203st30_000121240	6.57378	9.99821	3.14935	0.314991	-1.66662	0.46115
185	arrdc1|Chang2013_000339381	5.53773	8.42232	2.65314	0.315014	-1.66651	0.513261
186	atl1|Taira201203brain_000026047	13.9285	21.1647	6.69236	0.316205	-1.66107	0.317567
187	crebbp|Ueno201210st25_000001467	14.6923	22.2986	7.08603	0.317779	-1.65391	0.317299
188	plxnb2|Blower201306_000276245	14.6724	22.2643	7.08054	0.318021	-1.6528	0.271187
189	myo10|JGIv16_16032216	7.33845	11.1339	3.54301	0.318219	-1.65191	0.554043
190	frmd8|Quigley201207_000816433	5.48629	8.31943	2.65314	0.31891	-1.64878	0.474078
191	gxylt1|JGIv15_15036814	5.50511	8.34186	2.66835	0.319874	-1.64442	0.640956
192	fut6|Quigley201307_001189973	5.6792	8.60273	2.75568	0.320326	-1.64239	0.561556
193	prickle1|Chang2013_000435483	7.29942	11.0558	3.54301	0.320466	-1.64176	0.529266
194	kif1b|Ueno201210brain_000012784	5.48677	8.30519	2.66835	0.321287	-1.63807	0.62812
195	sspo|Ueno201210st20_000000001	8.89808	13.4658	4.33035	0.321581	-1.63675	0.382403
196	nek7|Quigley201307_001251455	11.1087	16.8086	5.40882	0.32179	-1.63581	0.338728
197	c11orf30|Ueno2012106cells_000021155	4.85092	7.33982	2.36201	0.321807	-1.63573	0.5645
198	unnamed|Ueno201302st08_000577551	13.5199	20.4501	6.58983	0.32224	-1.63379	0.318172
199	peak1|JGIv14_28752535	23.3013	35.1971	11.4054	0.324043	-1.62574	0.22542
200	chrm3|Ueno201210st20_000110167	4.80477	7.24753	2.36201	0.325905	-1.61747	0.588074
201	sfxn1|Taira201203ovary_000124384	47.5109	71.6553	23.3665	0.326096	-1.61663	0.45854
202	palm|Ueno201210kidney_000085974	8.79748	13.2646	4.33035	0.326459	-1.61503	0.515621
203	unnamed|JGIv16_16039546	15.2676	23.018	7.51724	0.326581	-1.61449	0.242973
204	unnamed|JGIv16_16071224	25.4644	38.3908	12.5379	0.326585	-1.61447	0.237403
205	pcbp3|Taira201203st30_000042627	7.97719	12.0177	3.93668	0.327574	-1.61011	0.444407
206	slc8b1|JGIv16_16029766	8.04603	12.1123	3.97972	0.328567	-1.60574	0.392498
207	ophn1|Taira201203skin_000022808	4.71899	7.10318	2.3348	0.328698	-1.60516	0.676747
208	nek11|Quigley201307_001209700	7.39405	11.1191	3.66898	0.32997	-1.59959	0.590832
209	exosc3|Taira201203st20_000177349	4.75507	7.14812	2.36201	0.330438	-1.59755	0.689112
210	sh3bp1|Ueno201210kidney_000066338	5.36313	8.05792	2.66835	0.331146	-1.59446	0.684837
211	c22orf23|Ueno201210eye_000237723	6.3129	9.47645	3.14935	0.332334	-1.5893	0.513541
212	unnamed|JGIv14_28744863	5.51623	8.27677	2.75568	0.332941	-1.58666	0.685305
213	usp37|Quigley201207_000016536	5.51623	8.27677	2.75568	0.332941	-1.58666	0.685305
214	lama5|JGIv16_16013190	4.7258	7.08959	2.36201	0.333166	-1.58569	0.586237
215	nipal3|Taira201203kidney_000092878	5.51092	8.26615	2.75568	0.333369	-1.58481	0.572239
216	riok2|TeperekTkacz201206_000447403	3.99735	5.99344	2.00126	0.333908	-1.58248	0.764915
217	unnamed|JGIv16_16048953	7.07232	10.6016	3.54301	0.334195	-1.58124	0.437844
218	rbck1|Taira201203st10_000052694	13.3117	19.9366	6.68687	0.335407	-1.57602	0.321172
219	tmprss6|Ueno201210liver_000012093	20.2468	30.3122	10.1814	0.335883	-1.57397	0.280361
220	dip2c|Ueno201210brain_000000794	5.47897	8.20226	2.75568	0.335966	-1.57361	0.59003
221	trim7|Taira201203kidney_000105315	4.68055	6.9991	2.36201	0.337473	-1.56715	0.585879
222	fry|Taira201203ovary_000002163	12.4004	18.5022	6.29869	0.34043	-1.55457	0.338808
223	hnf1a|XGI_TC437999	6.97291	10.4028	3.54301	0.340582	-1.55392	0.48964
224	tbp|Ueno201302st08_000365539	10.8426	16.1738	5.51136	0.340757	-1.55318	0.420111
225	pnliprp1|Ueno201302st10_000445817	8.50794	12.6855	4.33035	0.341361	-1.55063	0.455266
226	hfe2|Ueno201210st25_000112989	16.9949	25.3345	8.65521	0.341637	-1.54946	0.256683
227	birc6|JGIv16_16055353	5.40977	8.06386	2.75568	0.341732	-1.54906	0.569966
228	sun2|Ueno201210brain_000005932	5.39558	8.03548	2.75568	0.342939	-1.54398	0.551718
229	usp36|Taira201203intestine_000033733	14.0401	20.9026	7.17758	0.343382	-1.54211	0.310121
230	sdha|Ueno201302st08_000513300	3.90391	5.80655	2.00126	0.344656	-1.53677	0.692314
231	dis3l2|Ismailoglu201203_000057967	9.47963	14.0952	4.8641	0.34509	-1.53496	0.385816
232	tpx2|Taira201203lung_000221262	4.60247	6.84294	2.36201	0.345175	-1.5346	0.59252
233	ikzf2|Taira201203spleen_000153450	5.3672	7.97872	2.75568	0.345378	-1.53375	0.535342
234	cxorf22|Quigley201307_001142174	5.36363	7.97159	2.75568	0.345687	-1.53246	0.562334
235	ngef|Quigley201212_001656135	5.36363	7.97159	2.75568	0.345687	-1.53246	0.562334
236	fkbp8|JGIv16_16066872	6.86613	10.1892	3.54301	0.347721	-1.524	0.517834
237	fkbp8|Park201106_000041789	6.86613	10.1892	3.54301	0.347721	-1.524	0.517834
238	esrrg|Taira201203stomach_000018757	6.10172	9.0541	3.14935	0.347836	-1.52352	0.530742
239	smarcb1|Taira201203brain_000000994	3.87728	5.7533	2.00126	0.347846	-1.52348	0.71181
240	rer1|Ueno201302st10_000480782	47.2352	70.0795	24.391	0.348047	-1.52265	0.254728
241	kif23|Quigley201112_000141151	17.4282	25.8561	9.00036	0.348094	-1.52245	0.550121
242	nkap|Quigley201212_001720975	5.16381	7.65926	2.66835	0.348382	-1.52126	0.635829
243	vopp1|Audic201207_000299912	5.32812	7.90056	2.75568	0.348795	-1.51955	0.701432
244	vopp1|Ueno201210kidney_000195224	5.32812	7.90056	2.75568	0.348795	-1.51955	0.701432
245	cdh23|Taira201203kidney_000059260	4.56696	6.77191	2.36201	0.348795	-1.51955	0.708478
246	wbp11|Quigley201212_000800615	9.87384	14.63	5.11769	0.349808	-1.51536	0.379162
247	utp3|Ueno2012102cells_000153651	8.35326	12.3762	4.33035	0.349894	-1.51501	0.476894
248	smad6|Park201106_000729279	12.8354	19.0151	6.65567	0.350021	-1.51449	0.370579
249	apmap|Taira201203st30_000053869	8.34795	12.3655	4.33035	0.350195	-1.51377	0.441945
250	kif23|Ueno201302st08_000430869	17.3501	25.6999	9.00036	0.35021	-1.51371	0.54281
251	unnamed|Quigley201307_001606778	5.30299	7.8503	2.75568	0.351028	-1.51034	0.606001
252	plxnd1|Park201106_000485112	5.9561	8.81687	3.09533	0.35107	-1.51017	0.527105
253	nop9|JGIv14_28716425	5.13361	7.59887	2.66835	0.351151	-1.50984	0.757457
254	marf1|Ueno201210skin_000008830	23.08	34.1614	11.9986	0.351234	-1.5095	0.25352
255	shprh|Ueno201210skin_000009987	4.53327	6.70453	2.36201	0.3523	-1.50512	0.591287
256	znf654|JGIv15_15003095	6.0414	8.93346	3.14935	0.352534	-1.50417	0.515012
257	unnamed|Quigley201212_001114182	15.1025	22.3317	7.87337	0.352564	-1.50404	0.540028
258	ankrd13b|Ueno201210intestine_000143378	4.5297	6.69739	2.36201	0.352676	-1.50358	0.638426
259	akap1|JGIv610_0032465	8.28405	12.2378	4.33035	0.353852	-1.49878	0.462268
260	wdr60|Quigley201307_001705231	8.28405	12.2378	4.33035	0.353852	-1.49878	0.462268
261	unnamed|JGIv16_16017659	17.0114	25.1251	8.89782	0.354141	-1.4976	0.269871
262	sdf4|Taira201203brain_000065471	6.01476	8.88018	3.14935	0.354649	-1.49554	0.551072
263	10a1|JGIv610_0016100	4.50663	6.65126	2.36201	0.355122	-1.49361	0.631151
264	kiaa1211|JGIv14_28728216	4.49776	6.6335	2.36201	0.356073	-1.48976	0.659438
265	kazn|Ueno201210st40_000049663	18.3495	27.0623	9.63664	0.35609	-1.48968	0.268408
266	lss|Taira201203brain_000141052	38.1105	56.1979	20.0231	0.356296	-1.48885	0.279753
267	ephb4|Blower201306_000397115	18.0476	26.6086	9.48667	0.356527	-1.48792	0.388402
268	ctr9|Ueno201210ovary_000002088	5.04618	7.43921	2.65314	0.356643	-1.48745	0.536235
269	adra1b|JGIv16_16061958	4.49245	6.62288	2.36201	0.356644	-1.48744	0.609774
270	a2ml1|JGIv610_0028015	4.43978	6.54476	2.3348	0.356744	-1.48704	0.770883
271	myh14|Taira201203kidney_000003530	5.23942	7.72315	2.75568	0.356807	-1.48678	0.564791
272	nudc|Taira201203testis_000144146	11.1875	16.4756	5.89953	0.358078	-1.48165	0.355539
273	hmcn1|JGIv16_16073572	5.69261	8.38332	3.00189	0.358079	-1.48165	0.614036
274	abcf2|JGIv14_28742731	4.47852	6.59504	2.36201	0.35815	-1.48137	0.703968
275	mtch2|Ueno201210kidney_000154595	4.47826	6.5945	2.36201	0.358179	-1.48125	0.599397
276	fndc7|JGIv16_16032679	22.7476	33.4965	11.9986	0.358206	-1.48114	0.26788
277	acaa2|Taira201203st20_000025047	8.19709	12.0638	4.33035	0.358953	-1.47813	0.48114
278	xrcc4|Ueno201210kidney_000037308	9.68216	14.2466	5.11769	0.359221	-1.47706	0.425521
279	srsf10|JGIv16_16022067	178.101	261.82	94.3825	0.360486	-1.47198	0.321361
280	kcnq4|Taira201203spleen_000053416	5.19859	7.6415	2.75568	0.36062	-1.47145	0.58797
281	ccno|Taira201203testis_000060738	4.45338	6.54476	2.36201	0.360901	-1.47032	0.705994
282	dnmt3a|Ueno201302st35_000345634	5.8316	8.56786	3.09533	0.361273	-1.46884	0.506824
283	camk1g|JGIv16_16060589	11.2404	16.4998	5.98098	0.362488	-1.464	0.385949
284	gpr149|JGIv16_16049499	8.13677	11.9432	4.33035	0.362579	-1.46363	0.455992
285	ncoa6|Ueno201210st08_000007167	141.774	208.055	75.4919	0.362845	-1.46257	0.286836
286	rai14|JGIv16_16060099	11.6269	17.0576	6.19616	0.363249	-1.46097	0.397803
287	usp24|JGIv16_16068399	8.29019	12.1585	4.42191	0.363689	-1.45922	0.427942
288	trappc10|Ueno201302st35_000363402	4.96809	7.28305	2.65314	0.36429	-1.45684	0.5428
289	ggcx|Park201106_000688038	5.14891	7.54214	2.75568	0.365371	-1.45257	0.576708
290	unnamed|JGIv14_28749413	5.14001	7.52434	2.75568	0.366235	-1.44916	0.718906
291	eppk1|Quigley201307_001045064	7.42255	10.8654	3.97972	0.366275	-1.449	0.462511
292	abca3|Taira201203lung_000009450	6.60557	9.66813	3.54301	0.366463	-1.44826	0.515555
293	unnamed|JGIv16_16023449	4.39661	6.4312	2.36201	0.367273	-1.44507	0.651827
294	xpc|JGIv610_0038693	5.12435	7.49301	2.75568	0.367766	-1.44314	0.617903
295	coq9|Ueno201210testis_000152238	9.85811	14.4099	5.30629	0.368238	-1.44129	0.345573
296	pold1|Ueno201302st08_000408969	5.85	8.55066	3.14935	0.368316	-1.44098	0.663406
297	megf8|Ueno201210kidney_000002816	6.562	9.58648	3.53753	0.369012	-1.43826	0.487903
298	chmp2b|Ueno201302st10_000642444	4.36823	6.37445	2.36201	0.370543	-1.43229	0.615848
299	cul1|Quigley201207_000121782	18.1985	26.5554	9.84171	0.370611	-1.43202	0.345692
300	pqlc2|Taira201203st12_000108601	4.89532	7.1375	2.65314	0.371719	-1.42772	0.583066
301	lmbrd1|Ismailoglu201203_000155093	8.70892	12.6938	4.72402	0.372151	-1.42604	0.473242
302	ccdc89|Taira201203testis_000079799	4.35047	6.33893	2.36201	0.372619	-1.42423	0.640168
303	fbp1|Ueno2012102cells_000122735	6.51497	9.49242	3.53753	0.372669	-1.42403	0.505575
304	unnamed|Taira201203testis_000042731	8.70005	12.6761	4.72402	0.372672	-1.42402	0.490978
305	cep112|TXGP201107_000094296	5.7894	8.42945	3.14935	0.373612	-1.42039	0.553512
306	midn|Taira201203brain_000098513	4.3407	6.31938	2.36201	0.373772	-1.41977	0.726047
307	unnamed|Quigley201212_001017874	10.8371	15.7693	5.90502	0.374464	-1.4171	0.417077
308	pgr|Taira201203lung_000049779	9.20142	13.3877	5.01515	0.374609	-1.41654	0.448188
309	syne2|Taira201203stomach_000000007	5.67543	8.25553	3.09533	0.374941	-1.41527	0.517904
310	brd2|Ueno201210stomach_000049486	11.5469	16.795	6.29869	0.375033	-1.41491	0.379938
311	slc9a5|Taira201203brain_000092715	4.3274	6.2928	2.36201	0.375351	-1.41369	0.636606
312	slc18a2|Ueno201210st40_000072192	4.27681	6.21882	2.3348	0.375442	-1.41334	0.794542
313	pcbp2|Taira201203st30_000015276	7.9309	11.5315	4.33035	0.375525	-1.41302	0.500874
314	march9|Ueno201210eye_000136943	10.8141	15.7231	5.90502	0.375563	-1.41287	0.413756
315	ino80|Quigley201207_000001274	4.27416	6.21352	2.3348	0.375762	-1.41211	0.717117
316	clip1|Ismailoglu201203_000003285	12.7674	18.5512	6.98349	0.376444	-1.40949	0.403789
317	paxip1|Quigley201212_001631381	7.91672	11.5031	4.33035	0.376451	-1.40946	0.482371
318	smo|Audic201207_000011486	6.46892	9.39483	3.54301	0.377124	-1.40689	0.546365
319	sept5|JGIv16_16052594	3.65191	5.30255	2.00126	0.377415	-1.40578	0.745472
320	unnamed|Quigley201212_002037383	7.17862	10.4206	3.93668	0.37778	-1.40438	0.50863
321	arl14ep|Taira201203testis_000199542	12.1018	17.5652	6.63835	0.377927	-1.40382	0.367562
322	znf654|Chang2013_000020497	6.45829	9.37357	3.54301	0.377979	-1.40362	0.51754
323	plxnb1|Ismailoglu201203_000011361	18.7955	27.264	10.3269	0.378775	-1.40059	0.33369
324	unnamed|JGIv14_28701103	18.6848	27.0913	10.2784	0.379399	-1.39821	0.349723
325	nus1|TXGP201107_000289878	16.1575	23.4172	8.89782	0.379969	-1.39604	0.352796
326	kank4|Taira201203testis_000072135	4.84494	7.02153	2.66835	0.380024	-1.39584	0.789443
327	ventx2|Quigley201212_001058202	4.28658	6.21115	2.36201	0.380285	-1.39485	0.673622
328	asap1|Taira201203spleen_000033103	13.7377	19.9042	7.57125	0.380385	-1.39447	0.316295
329	unnamed|Quigley201307_001154763	5.71307	8.2768	3.14935	0.380503	-1.39402	0.622436
330	ano1|TeperekTkacz201206_000223006	4.81221	6.97128	2.65314	0.380582	-1.39372	0.595732
331	unnamed|JGIv16_16039094	7.1378	10.3389	3.93668	0.380764	-1.39303	0.535549
332	xylt1|JGIv16_16081360	5.70775	8.26615	3.14935	0.380993	-1.39216	0.61227
333	sik1|Taira201203testis_000111899	142.076	205.722	78.4307	0.381247	-1.3912	0.255076
334	c2orf43|JGIv16_16078977	7.83477	11.3392	4.33035	0.381893	-1.38876	0.548263
335	unnamed|JGIv16_16021262	13.6102	19.6977	7.52273	0.38191	-1.3887	0.358329
336	cluh|JGIv16_16080653	4.79417	6.93521	2.65314	0.382562	-1.38624	0.58203
337	tfap2b|Audic201207_000041863	4.79417	6.93521	2.65314	0.382562	-1.38624	0.58203
338	ppp1r3g|Ueno201210egg_000073726	9.06126	13.1074	5.01515	0.382621	-1.38601	0.4057
339	ints12|Taira201203spleen_000043047	4.8198	6.97125	2.66835	0.382764	-1.38547	0.791248
340	unnamed|JGIv16_16025133	17.1992	24.8589	9.53959	0.38375	-1.38176	0.309874
341	gpc5|Ueno201210muscle_000015385	10.3596	14.9707	5.74848	0.383982	-1.38089	0.367922
342	unnamed|JGIv14_28739583	18.5219	26.7653	10.2784	0.38402	-1.38075	0.355915
343	nup98|Ueno201302st10_000413914	38.4458	55.5528	21.3387	0.384115	-1.38039	0.231963
344	ywhaz|Ueno201302st35_000472821	4.80561	6.94288	2.66835	0.384329	-1.37959	0.733063
345	p2ry2|Ueno201210skin_000183124	4.79647	6.92459	2.66835	0.385344	-1.37578	0.673257
346	gpr124|Ueno201210eye_000043706	7.76055	11.1908	4.33035	0.386958	-1.36975	0.490432
347	ybx1|Ueno201210spleen_000140791	4.23157	6.10112	2.36201	0.387144	-1.36906	0.685003
348	adamts9|JGIv16_16045374	5.37789	7.75388	3.00189	0.387147	-1.36905	0.703073
349	ino80e|Ueno201210spleen_000243233	33.8108	48.731	18.8906	0.38765	-1.36717	0.378844
350	unnamed|Taira201203lung_000021739	4.22626	6.0905	2.36201	0.387819	-1.36655	0.641675
351	tomm22|TeperekTkacz201206_000300937	6.56029	9.4516	3.66898	0.388186	-1.36518	0.654457
352	psmf1|Taira201203intestine_000074778	7.7428	11.1552	4.33035	0.38819	-1.36517	0.518613
353	adcy6|JGIv16_16014465	12.5648	18.0975	7.03202	0.388562	-1.36378	0.403593
354	negr1|Taira201203eye_000145704	6.3305	9.118	3.54301	0.388574	-1.36374	0.55392
355	znf615|JGIv10_10007386	17.0342	24.5288	9.53959	0.388914	-1.36248	0.318397
356	znf646|Ismailoglu201203_000001640	7.73037	11.1304	4.33035	0.389057	-1.36195	0.526411
357	lrrfip2|Taira201203muscle_000039494	14.7504	21.2339	8.26703	0.389332	-1.36093	0.400572
358	nup98|TXGP201107_000258596	38.8319	55.8829	21.7809	0.389759	-1.35935	0.236948
359	ciao1|JGIv15_15029572	5.5157	7.93607	3.09533	0.390034	-1.35833	0.586744
360	10a1|JGIv15_15035841	4.2085	6.05499	2.36201	0.390093	-1.35811	0.676244
361	scml2|Quigley201112_000855514	9.11783	13.118	5.11769	0.390128	-1.35798	0.468656
362	ccbl2|Ueno201210egg_000092876	3.56495	5.12863	2.00126	0.390213	-1.35766	0.776847
363	ywhae|Audic201207_000021646	8.30934	11.9491	4.66961	0.390793	-1.35552	0.626219
364	egln3|Quigley201212_001576829	14.8661	21.3735	8.35859	0.391072	-1.35449	0.338376
365	unnamed|JGIv14_28708505	18.2787	26.2791	10.2784	0.391125	-1.3543	0.366473
366	cdh10|Ueno201210brain_000144738	36.1043	51.8998	20.3087	0.391306	-1.35363	0.302958
367	bcl2l2|Ueno201210intestine_000196728	8.39219	12.0604	4.72402	0.391698	-1.35219	0.448755
368	arhgap39|Taira201203ovary_000048883	4.19074	6.01947	2.36201	0.392395	-1.34962	0.762377
369	krt5|Ueno201210skin_000138999	10.0578	14.4454	5.67024	0.39253	-1.34912	0.594901
370	sdf4|Ismailoglu201203_000125939	5.58353	8.01772	3.14935	0.392798	-1.34814	0.603204
371	dkk3|Ueno201210heart_000045804	4.18543	6.00885	2.36201	0.393088	-1.34707	0.669613
372	coch|JGIv10_10035000	38.6667	55.5095	21.8239	0.393156	-1.34683	0.244238
373	ephb4|Audic201207_000779605	18.548	26.6086	10.4873	0.394132	-1.34325	0.444196
374	rab40c|Quigley201212_002081400	21.3894	30.6832	12.0957	0.394212	-1.34295	0.29041
375	unc13b|Taira201203brain_000006207	7.0333	10.0869	3.97972	0.394543	-1.34174	0.541457
376	tbc1d23|Quigley201212_001484088	4.86851	6.98134	2.75568	0.39472	-1.3411	0.64305
377	spata5|Ueno201210st25_000058390	12.4145	17.7971	7.03202	0.395122	-1.33963	0.364687
378	kiaa0513|Taira201203eye_000047420	5.46426	7.83318	3.09533	0.395157	-1.3395	0.538272
379	kiaa0319l|Quigley201112_000465374	8.33891	11.9538	4.72402	0.395189	-1.33938	0.52042
380	irs1|Taira201203ovary_000037256	5.55159	7.95383	3.14935	0.395953	-1.3366	0.617696
381	atxn7|Ueno201302st08_000379445	13.6967	19.6225	7.77083	0.396016	-1.33637	0.405819
382	nostrin|Taira201203stomach_000131874	7.63071	10.9311	4.33035	0.396151	-1.33588	0.510485
383	dst|JGIv16_16060803	4.7018	6.73526	2.66835	0.396176	-1.33579	0.722071
384	lphn3|Taira201203lung_000257502	7.62981	10.9293	4.33035	0.396216	-1.33564	0.53425
385	kat2b|Taira201203skin_000078384	57.3743	82.1823	32.5664	0.396271	-1.33544	0.583864
386	unnamed|JGIv14_28753764	18.0906	25.9029	10.2784	0.396806	-1.33349	0.373686
387	cdh10|Taira201203brain_000106723	35.728	51.1474	20.3087	0.397063	-1.33256	0.30904
388	trappc11|JGIv16_16013866	22.9367	32.7962	13.0771	0.398739	-1.32648	0.275204
389	alyref|Ueno201302st10_000511497	7.75132	11.0807	4.42191	0.399063	-1.32531	0.447046
390	hnrnpll|Quigley201307_000280999	6.19741	8.85181	3.54301	0.400259	-1.32099	0.566989
391	lama5|Quigley201212_000351632	4.63711	6.62109	2.65314	0.400711	-1.31936	0.622637
392	unnamed|JGIv14_28739541	4.8135	6.87131	2.75568	0.401041	-1.31818	0.652844
393	islr2|JGIv14_28739693	5.24272	7.48355	3.00189	0.401132	-1.31785	0.72585
394	unnamed|JGIv16_16054135	4.62913	6.60512	2.65314	0.40168	-1.31588	0.610123
395	prmt2|Ueno201210testis_000047699	5.23709	7.47229	3.00189	0.401737	-1.31568	0.796423
396	rpl36a|Ueno201210skin_000026725	4.11623	5.87045	2.36201	0.402356	-1.31346	0.659352
397	brpf1|Ismailoglu201203_000029917	6.17254	8.80206	3.54301	0.402521	-1.31286	0.698691
398	fam69b|Taira201203heart_000095904	18.4197	26.2643	10.575	0.402639	-1.31244	0.372352
399	zc3h3|Taira201203testis_000096858	14.7244	20.9932	8.45563	0.40278	-1.31194	0.333223
400	card9|Audic201207_000894934	18.4821	26.3352	10.629	0.403606	-1.30898	0.722638
401	taf1c|Park201106_000679399	56.613	80.6596	32.5664	0.403751	-1.30846	0.598051
402	ift27|Ueno2012102cells_000163973	5.47351	7.79767	3.14935	0.403883	-1.30799	0.621264
403	bcl9l|Taira201203eye_000041884	21.7078	30.9208	12.4949	0.404092	-1.30724	0.611423
404	twsg2|Ueno201210kidney_000266857	8.88716	12.6566	5.11769	0.404348	-1.30633	0.446652
405	arhgef17|Ueno201210spleen_000007201	40.7352	58.0123	23.4581	0.404364	-1.30627	0.305059
406	coch|Ueno201210eye_000099774	38.6379	55.0097	22.2661	0.404767	-1.30484	0.256834
407	c19orf68|JGIv15_15053731	4.09847	5.83493	2.36201	0.404805	-1.3047	0.698327
408	c9orf150|Ueno201302st35_000533545	6.82547	9.71427	3.93668	0.405248	-1.30312	0.55037
409	lama2|Taira201203st30_000005255	33.4246	47.5705	19.2788	0.405268	-1.30305	0.287088
410	vax1|XGI_TC423308	57.1418	81.3234	32.9601	0.405297	-1.30295	0.50735
411	dennd5a|JGIv16_16033736	4.09316	5.82431	2.36201	0.405543	-1.30207	0.658392
412	rab3b|Ueno201210skin_000064861	5.19982	7.39775	3.00189	0.405784	-1.30121	0.810216
413	inpp5f|Blower201306_000187215	4.04405	5.7533	2.3348	0.40582	-1.30109	0.754639
414	ppp2r2a|Quigley201307_000482284	16.0902	22.889	9.29149	0.405937	-1.30067	0.379794
415	slc2a4|Ueno201302st35_000371022	8.86052	12.6034	5.11769	0.406058	-1.30024	0.474411
416	celsr3|JGIv16_16010451	4.76379	6.77191	2.75568	0.406928	-1.29715	0.759114
417	tspan5|Audic201207_000884546	4.76379	6.77191	2.75568	0.406928	-1.29715	0.759114
418	ikbkb|MK201406_0101348	3.45817	4.91507	2.00126	0.407168	-1.2963	0.843625
419	tbc1d9b|TXGP201107_000252178	9.166	13.0257	5.30629	0.40737	-1.29559	0.414117
420	ehmt1|Ueno201210st25_000012560	46.3796	65.9092	26.85	0.407379	-1.29556	0.316
421	fgd5|JGIv16_16070416	4.75848	6.76129	2.75568	0.407567	-1.29489	0.662849
422	sptan1|MK201406_0083010	6.09883	8.66013	3.53753	0.408484	-1.29165	0.550301
423	fip1l1|JGIv15_15064845	10.837	15.3753	6.29869	0.409664	-1.28749	0.47373
424	arf6|Ueno201210kidney_000184958	4.06121	5.76042	2.36201	0.410041	-1.28616	0.668324
425	pde4c|Taira201203lung_000007515	7.43221	10.5341	4.33035	0.41108	-1.28251	0.746305
426	clcnkb|Audic201207_000102758	6.0785	8.61399	3.54301	0.411309	-1.2817	0.599327
427	tgfb1i1|Amin201106_000015736	4.05234	5.74266	2.36201	0.411309	-1.2817	0.684335
428	twsg2|Ueno201210testis_000159594	9.43714	13.3629	5.51136	0.412436	-1.27776	0.441038
429	unnamed|JGIv14_28728360	4.03815	5.71428	2.36201	0.413352	-1.27456	0.667119
430	golga2|Quigley201212_000791871	3.98697	5.63913	2.3348	0.414036	-1.27217	0.776677
431	pcmt1|Quigley201307_001463710	4.70347	6.65126	2.75568	0.414309	-1.27122	0.673082
432	xkr8|Quigley201212_002129798	10.7414	15.1895	6.2932	0.414313	-1.27121	0.48639
433	kcnq3|JGIv16_16031679	6.79198	9.60424	3.97972	0.414371	-1.27101	0.50553
434	itga6|JGIv14_28704968	7.38965	10.4489	4.33035	0.41443	-1.2708	0.56064
435	chmp7|XBv5_33416805	41.5447	58.6984	24.391	0.41553	-1.26697	0.313219
436	iqsec1|Taira201203brain_000026093	66.012	93.2558	38.7681	0.415718	-1.26632	0.598178
437	unnamed|Quigley201307_001639266	4.02039	5.67877	2.36201	0.415937	-1.26556	0.700981
438	rab11fip2|Ueno201210brain_000051702	11.8561	16.7287	6.98349	0.417456	-1.2603	0.446668
439	kif17|JGIv16_16036960	5.25308	7.41083	3.09533	0.417677	-1.25954	0.559954
440	unnamed|Ueno201210st25_000055227	4.67152	6.58737	2.75568	0.418328	-1.25729	0.692872
441	unnamed|JGIv610_0016577	17.0027	23.9752	10.0303	0.418362	-1.25718	0.316063
442	unnamed|Taira201203st08_000121624	6.67105	9.40542	3.93668	0.418555	-1.25651	0.756104
443	tmem9b|Taira201203st15_000136701	5.33684	7.52434	3.14935	0.418555	-1.25651	0.764061
444	nipa2|Amin201106_000208882	107.121	150.948	63.2936	0.419307	-1.25392	0.344081
445	crim1|Ueno201210eye_000069655	3.99732	5.63263	2.36201	0.419344	-1.2538	0.694392
446	iqsec1|Ueno201210brain_000030681	66.2638	93.3659	39.1618	0.419444	-1.25345	0.601054
447	clcnkb|JGIv16_16003693	5.99154	8.44007	3.54301	0.419785	-1.25228	0.623154
448	nefm|Audic201207_000447134	8.22441	11.5847	4.8641	0.419871	-1.25198	0.441123
449	zbtb8a|Ueno201302st10_000386142	3.98962	5.61723	2.36201	0.420494	-1.24984	0.777516
450	dchs1|Ueno201210testis_000000562	90.2582	127.059	53.4574	0.420729	-1.24904	0.394605
451	anxa11|TXGP201107_000381848	4.50482	6.34128	2.66835	0.42079	-1.24883	0.773055
452	kcnmb4|Ueno201210lung_000147299	30.3481	42.6901	18.0062	0.421789	-1.24541	0.558412
453	unnamed|Ueno201302st10_000484241	7.29738	10.2644	4.33035	0.42188	-1.24509	0.543963
454	man1c1|TXGP201107_000315696	16.5818	23.322	9.84171	0.421993	-1.24471	0.581833
455	unnamed|JGIv14_28742025	13.9152	19.5633	8.26703	0.422579	-1.24271	0.743033
456	unnamed|Quigley201307_001319655	12.5863	17.693	7.4797	0.422749	-1.24213	0.405393
457	stxbp5l|Taira201203brain_000028307	32.3375	45.4503	19.2248	0.422984	-1.24132	0.3285
458	unnamed|Taira201203testis_000005033	5.95929	8.37556	3.54301	0.423018	-1.24121	0.724216
459	fn1|Ueno201210ovary_000001867	5.20338	7.31142	3.09533	0.423356	-1.24006	0.597693
460	slc26a9|Taira201203pancreas_000024328	9.92497	13.9449	5.90502	0.423453	-1.23973	0.549469
461	zcchc11|Taira201203brain_000037717	13.1338	18.4483	7.81935	0.423852	-1.23837	0.437338
462	sh2d3c|Taira201203spleen_000031660	4.45521	6.25728	2.65314	0.424009	-1.23783	0.670409
463	prom2|Taira201203skin_000059505	3.9639	5.56579	2.36201	0.42438	-1.23657	0.690889
464	unnamed|Ueno201302st35_000453965	30.2757	42.5021	18.0492	0.424667	-1.2356	0.384164
465	gpr64|Taira201203eye_000005148	5.93415	8.32528	3.54301	0.425573	-1.23252	0.72596
466	ppp4r1l|Park201106_000677020	12.0203	16.863	7.17758	0.425642	-1.23229	0.466112
467	unnamed|JGIv16_16042271	16.4772	23.1127	9.84171	0.425814	-1.23171	0.393718
468	coro7|Ueno201210intestine_000036253	13.8336	19.4002	8.26703	0.426132	-1.23063	0.407223
469	sec24d|Taira201203brain_000022844	4.6112	6.46672	2.75568	0.426132	-1.23063	0.654434
470	unnamed|Ueno201210intestine_000221210	6.58235	9.22802	3.93668	0.426601	-1.22904	0.578448
471	hist2h3d|Taira201203st10_000136868	5.26351	7.37767	3.14935	0.426876	-1.22811	0.663103
472	dut|Taira201203pancreas_000000477	5.26233	7.37531	3.14935	0.427012	-1.22765	0.638842
473	tlx2|JGIv16_16038300	3.94231	5.52261	2.36201	0.427698	-1.22533	0.704656
474	dmrt1|MK201406_0138183	17.7297	24.8303	10.629	0.428067	-1.22409	0.744504
475	bnc1|Ueno201302st08_000395915	8.90018	12.4637	5.3367	0.42818	-1.22371	0.783958
476	n4bp2|JGIv610_0007157	3.89321	5.45162	2.3348	0.428277	-1.22338	0.770582
477	unnamed|Taira201203lung_000169276	15.4931	21.6947	9.29149	0.428285	-1.22336	0.419166
478	col6a2|Taira201203lung_000065368	11.1464	15.606	6.68687	0.428482	-1.22269	0.506351
479	ap4e1|JGIv16_16036328	5.15162	7.20791	3.09533	0.429436	-1.21949	0.58727
480	t2r21|JGIv14_28701170	7.21089	10.0857	4.33607	0.429921	-1.21786	0.713447
481	prpf19|Audic201207_000137008	152.005	212.546	91.4647	0.430329	-1.21649	0.353631
482	atf6b|Quigley201212_000811097	4.57925	6.40283	2.75568	0.430385	-1.2163	0.666253
483	afap1|Ismailoglu201203_000058348	5.22507	7.3008	3.14935	0.43137	-1.213	0.621225
484	cers6|Taira201203eye_000123132	7.82754	10.9311	4.72402	0.432165	-1.21035	0.540541
485	btbd10|JGIv14_28729536	4.56506	6.37445	2.75568	0.432301	-1.20989	0.651801
486	brip1|Blower201306_000361589	9.12656	12.7418	5.51136	0.432543	-1.20909	0.512855
487	lhfp|Amin201106_000282160	7.16959	10.0088	4.33035	0.432653	-1.20872	0.594345
488	act3|Ueno201210st15_000047206	3.91036	5.45871	2.36201	0.432704	-1.20855	0.723218
489	sirt3|Taira201203st20_000175484	4.55618	6.35669	2.75568	0.433508	-1.20587	0.663207
490	man2b2|Ueno201302st10_000494129	34.66	48.3266	20.9935	0.43441	-1.20287	0.27951
491	ppm1d|Quigley201307_001172478	7.29702	10.1721	4.42191	0.434708	-1.20188	0.487199
492	gdf9|Chang2013_000328651	20.848	29.0611	12.6349	0.434771	-1.20167	0.370494
493	mta2|Ueno2012102cells_000020566	92.8727	129.451	56.2946	0.434872	-1.20134	0.631102
494	sdsl|Ueno201210kidney_000116976	3.89617	5.43034	2.36201	0.434966	-1.20103	0.695878
495	kcnk4|Ueno201210brain_000205782	10.295	14.3454	6.24468	0.435308	-1.19989	0.463984
496	ell2|Quigley201212_000232709	4.53843	6.32118	2.75568	0.435944	-1.19779	0.705347
497	unnamed|Quigley201212_001997571	6.5836	9.16469	4.00252	0.436733	-1.19518	0.758015
498	fbxl5|Ueno201210ovary_000012284	927.816	1291.5	564.127	0.436798	-1.19496	0.402115
499	akap13|Taira201203ovary_000002181	4.36294	6.07274	2.65314	0.436894	-1.19465	0.638782
500	exoc5|Blower201306_000341312	32.4185	45.1215	19.7155	0.436942	-1.19449	0.310874
501	fam195b|Taira201203kidney_000183683	20.3655	28.3442	12.3868	0.437014	-1.19425	0.328501
502	cd22|JGIv10_10010311	7.11458	9.89881	4.33035	0.437462	-1.19277	0.603152
503	cd22|Ueno201210spleen_000100534	7.11458	9.89881	4.33035	0.437462	-1.19277	0.603152
504	cd22|Ueno201210spleen_000214968	7.11458	9.89881	4.33035	0.437462	-1.19277	0.603152
505	unnamed|Taira201203testis_000059113	7.11458	9.89881	4.33035	0.437462	-1.19277	0.603152
506	spata18|Ueno201302st35_000445394	6.46702	8.99735	3.93668	0.437538	-1.19252	0.56839
507	susd2|Taira201203testis_000028253	7.10481	9.87928	4.33035	0.438327	-1.18992	0.618271
508	vtcn1|Quigley201307_000019581	5.16649	7.18364	3.14935	0.438405	-1.18966	0.688403
509	myh2|JGIv14_28747499	11.6127	16.1449	7.08054	0.438563	-1.18914	0.449909
510	kalrn|JGIv16_16018497	3.87311	5.3842	2.36201	0.438693	-1.18872	0.693795
511	slc25a29|Quigley201212_001476937	4.51536	6.27504	2.75568	0.439149	-1.18722	0.696675
512	dcp1a|Blower201306_000369880	19.7378	27.4285	12.0472	0.439221	-1.18698	0.368508
513	pcdha13|Ueno201210brain_000084648	5.07028	7.04523	3.09533	0.439352	-1.18655	0.61105
514	chrna7|Taira201203brain_000134280	16.2692	22.6051	9.93326	0.439427	-1.18631	0.44768
515	col6a3|Taira201203skin_000000253	5.79813	8.05324	3.54301	0.439949	-1.18459	0.608167
516	abca1|Park201106_000161078	3.86423	5.36645	2.36201	0.440144	-1.18395	0.709309
517	pih1d2|Quigley201307_002105287	8.37071	11.6237	5.11769	0.440279	-1.18351	0.576272
518	nrxn2|Taira201203brain_000007941	5.99745	8.32592	3.66898	0.440669	-1.18223	0.699976
519	atxn7|Ueno201210spleen_000092084	16.3112	22.6405	9.98178	0.440881	-1.18154	0.412386
520	vamp7|Ueno201210st09_000107169	10.2904	14.2821	6.29869	0.441019	-1.18109	0.482323
521	paqr4|Taira201203eye_000012595	5.98235	8.29573	3.66898	0.442273	-1.17699	0.748871
522	pcif1|Quigley201212_000816540	3.25793	4.5146	2.00126	0.443286	-1.17369	0.886676
523	dmrt1|Taira201203testis_000133743	17.9265	24.8303	11.0227	0.443921	-1.17162	0.757981
524	dmrt1|Ueno201210testis_000101617	17.9265	24.8303	11.0227	0.443921	-1.17162	0.757981
525	grhl3|Park201106_000188911	10.7903	14.9423	6.63835	0.444265	-1.17051	0.440774
526	unnamed|JGIv16_16051493	5.95929	8.24959	3.66898	0.444747	-1.16894	0.739807
527	tspan31|Taira201203st10_000177818	38.5827	53.4052	23.7602	0.444904	-1.16844	0.547107
528	nsf|JGIv16_16013376	4.47424	6.19279	2.75568	0.444981	-1.16818	0.768232
529	tprn|JGIv16_16007867	6.38714	8.8376	3.93668	0.445447	-1.16667	0.612159
530	hivep1|Taira201203spleen_000007137	3.78791	5.24101	2.3348	0.445488	-1.16654	0.867271
531	prss3|Taira201203pancreas_000000068	21686	29993.4	13378.7	0.446055	-1.16471	0.534919
532	smcr8|JGIv15_15064002	32.6677	45.1723	20.1631	0.446361	-1.16372	0.370331
533	unnamed|Quigley201307_001614685	4.46035	6.16501	2.75568	0.446986	-1.1617	0.707274
534	uckl1|Taira201203eye_000135990	7.00812	9.68589	4.33035	0.447078	-1.1614	0.565489
535	igfbp1|Taira201203kidney_000112911	4.29374	5.93434	2.65314	0.447083	-1.16138	0.631444
536	arhgap30|Taira201203liver_000012848	28.7164	39.6858	17.7471	0.447191	-1.16104	0.346492
537	eomes|Taira201203st30_000150138	5.72179	7.90056	3.54301	0.448451	-1.15698	0.787133
538	rbm17|Blower201306_000166296	3.81452	5.26704	2.36201	0.448451	-1.15698	0.817966
539	mal2|Ismailoglu201203_000154027	4.30576	5.94316	2.66835	0.448978	-1.15528	0.863396
540	znf148|Ueno201210skin_000102494	4.30576	5.94316	2.66835	0.448978	-1.15528	0.863396
541	tmed8|JGIv16_16039066	23.0693	31.8319	14.3066	0.449444	-1.15379	0.378072
542	inhba|JGIv14_28747311	7.52852	10.3874	4.66961	0.449545	-1.15346	0.686321
543	herc2|JGIv15_15021453	28.8195	39.7354	17.9037	0.450573	-1.15017	0.420707
544	znf219|Taira201203st12_000038015	7.01746	9.67166	4.36327	0.45114	-1.14835	0.655753
545	prss2|JGIv15_15026667	8.22342	11.3292	5.11769	0.451727	-1.14648	0.560469
546	cdk2ap1|Taira201203st35_000093820	3.79503	5.22804	2.36201	0.451796	-1.14626	0.701775
547	aimp2|Taira201203egg_000105861	10.8208	14.9062	6.73539	0.451853	-1.14608	0.497344
548	prpf19|Taira201203ovary_000113153	125.153	172.312	77.994	0.452632	-1.14359	0.37706
549	cib3|JGIv610_0005354	12.2252	16.8305	7.61978	0.452735	-1.14326	0.396137
550	c6orf211|JGIv14_28704048	3.7885	5.21498	2.36201	0.452927	-1.14265	0.79316
551	pkmyt1|Ueno201302st35_000393218	5.34767	7.35991	3.33544	0.45319	-1.14181	0.796357
552	col6a2|Taira201203muscle_000022632	10.7152	14.7435	6.68687	0.453547	-1.14067	0.526
553	prrc2b|Taira201203heart_000003856	4.41421	6.07274	2.75568	0.453778	-1.13994	0.694339
554	fn1|Ueno201302st10_000389835	3.77727	5.19253	2.36201	0.454886	-1.13642	0.736951
555	unnamed|JGIv14_28742278	3.77727	5.19253	2.36201	0.454886	-1.13642	0.736951
556	dclk1|Ueno201210brain_000046475	29.8573	41.04	18.6745	0.455032	-1.13596	0.367813
557	frem1|JGIv16_16055564	5.03516	6.92097	3.14935	0.455044	-1.13592	0.776006
558	unnamed|Quigley201307_001294370	4.40533	6.05499	2.75568	0.455109	-1.13572	0.718147
559	rab7b|Taira201203eye_000240607	8.16841	11.2191	5.11769	0.456157	-1.1324	0.568057
560	prosapip1|Taira201203st09_000033121	23.6077	32.4181	14.7974	0.456453	-1.13146	0.361887
561	zan|JGIv16_16041755	5.01921	6.88907	3.14935	0.457151	-1.12926	0.670504
562	fgf13|Audic201207_000643245	3.76308	5.16415	2.36201	0.457386	-1.12852	0.712083
563	vps9d1|JGIv15_15000263	4.38757	6.01947	2.75568	0.457794	-1.12723	0.812525
564	ybx1|Ueno201210kidney_000008147	4.38757	6.01947	2.75568	0.457794	-1.12723	0.812525
565	entpd5|Taira201203st35_000083296	3.1846	4.36793	2.00126	0.458172	-1.12604	0.800366
566	c12orf23|Taira201203st25_000126693	4.38226	6.00885	2.75568	0.458603	-1.12468	0.710143
567	rassf2|Taira201203st30_000235546	4.38226	6.00885	2.75568	0.458603	-1.12468	0.710143
568	ube3a|TXGP201107_000271561	9.13866	12.5288	5.74848	0.45882	-1.124	0.437516
569	rbm45|Quigley201212_000638011	24.5457	33.6468	15.4446	0.459022	-1.12336	0.374623
570	10a1|JGIv16_16057733	54.4002	74.5676	34.2327	0.459082	-1.12318	0.368789
571	fhl5|Ueno201210stomach_000090274	18.4342	25.2635	11.605	0.459358	-1.12231	0.398686
572	cmpk2|Ueno201210lung_000037748	4.9153	6.73526	3.09533	0.459572	-1.12164	0.642771
573	nop56|Taira201203st25_000165788	4.91412	6.73291	3.09533	0.459732	-1.12113	0.620891
574	smad6|Ueno201302st08_000532582	6.24696	8.55724	3.93668	0.460041	-1.12016	0.598266
575	kmt2b|Ueno201302st08_000343656	6.86789	9.40542	4.33035	0.46041	-1.11901	0.791036
576	cnst|Taira201203eye_000035559	56.1719	76.8872	35.4567	0.461152	-1.11668	0.339284
577	pole|Park201106_000657124	9.81059	13.425	6.19616	0.461538	-1.11548	0.462191
578	cacul1|Park201106_000272793	28.2714	38.6447	17.8982	0.463148	-1.11046	0.369392
579	actl6b|MK201406_0003383	11.1898	15.2937	7.08603	0.463331	-1.10988	0.519266
580	g0s2|Amin201106_000133703	13.103	17.8959	8.31007	0.464357	-1.10669	0.422992
581	unnamed|JGIv16_16044054	19.4614	26.579	12.3438	0.464419	-1.1065	0.41718
582	trnt1|TeperekTkacz201206_000266328	8.68114	11.8509	5.51136	0.465057	-1.10452	0.534504
583	mbd5|JGIv16_16053241	4.33613	5.91658	2.75568	0.465755	-1.10236	0.699526
584	unnamed|Taira201203spleen_000014805	4.33613	5.91658	2.75568	0.465755	-1.10236	0.699526
585	unnamed|JGIv16_16002826	5.5745	7.60599	3.54301	0.465819	-1.10216	0.716778
586	tmprss15|Ueno201210intestine_000053710	12.6784	17.2948	8.06197	0.46615	-1.10114	0.472061
587	polr1b|Blower201306_000277783	4.95001	6.75067	3.14935	0.466524	-1.09998	0.661887
588	sulf2|TeperekTkacz201206_000390908	16.7023	22.7755	10.629	0.466688	-1.09947	0.444764
589	zfhx3|JGIv16_16062106	17.9914	24.5288	11.4539	0.466958	-1.09863	0.383587
590	anxa7|Taira201203muscle_000002975	4.32725	5.89882	2.75568	0.467157	-1.09802	0.720591
591	capn8|Quigley201212_002053743	4.16596	5.67877	2.65314	0.467204	-1.09788	0.685859
592	fgf13|Taira201203egg_000039221	3.70807	5.05412	2.36201	0.467343	-1.09745	0.721409
593	atp6v1c1|Ueno201302st10_000527671	9.88756	13.4764	6.29869	0.467386	-1.09731	0.556594
594	spata18|Quigley201307_000804657	6.79694	9.26354	4.33035	0.467462	-1.09708	0.583771
595	znf106|JGIv15_15072182	8.52131	11.6125	5.43014	0.467612	-1.09662	0.606109
596	ankrd57|Taira201203pancreas_000018519	91.0122	124.01	58.0139	0.467815	-1.09599	0.340548
597	lgmn|Taira201203intestine_000088831	7.62814	10.3922	4.8641	0.468053	-1.09526	0.501529
598	nup205|Quigley201112_000456098	5.55143	7.55985	3.54301	0.468662	-1.09338	0.704779
599	myo9a|Taira201203brain_000001816	3.13373	4.26619	2.00126	0.469098	-1.09204	0.8002
600	cyp2c18|Ueno201210skin_000049877	6.22765	8.47559	3.97972	0.46955	-1.09065	0.566564
601	anxa11|Ueno201210intestine_000120171	5.21931	7.10318	3.33544	0.469569	-1.09059	0.799408
602	znf827|JGIv16_16024131	10.4339	14.1969	6.67087	0.469882	-1.08963	0.716962
603	dnali1|XBv5_148233371	8.60837	11.7054	5.51136	0.47084	-1.08669	0.571782
604	otud4|Ueno2012106cells_000019140	4.30418	5.85269	2.75568	0.47084	-1.08669	0.713909
605	ece2|Ueno201210kidney_000019834	3.12544	4.24961	2.00126	0.470928	-1.08642	0.828305
606	cacna1h|Taira201203brain_000004445	4.14289	5.63263	2.65314	0.471031	-1.08611	0.678495
607	prrt3|Taira201203testis_000035006	4.16587	5.66338	2.66835	0.471158	-1.08572	0.810577
608	lamb1|Quigley201207_000001508	30.5277	41.48	19.5754	0.471924	-1.08337	0.370769
609	c2orf42|Taira201203testis_000129169	5.51468	7.49184	3.53753	0.472184	-1.08258	0.625478
610	slc22a4|Ueno201210stomach_000115954	3.11922	4.23717	2.00126	0.47231	-1.08219	0.881834
611	atp9a|JGIv16_16033438	5.51261	7.48769	3.53753	0.472445	-1.08178	0.635076
612	dctn2|Ueno2012102cells_000087525	4.13227	5.6114	2.65314	0.472814	-1.08066	0.642494
613	unnamed|Park201106_000524142	10.3325	14.0266	6.63835	0.473269	-1.07927	0.512974
614	wdr70|Quigley201207_000584618	5.51418	7.48534	3.54301	0.473327	-1.07909	0.664886
615	higd2a|Ueno201210st10_000003829	3.67612	4.99023	2.36201	0.473327	-1.07909	0.734587
616	esco1|Ismailoglu201203_000028607	45.6476	61.9485	29.3466	0.473726	-1.07788	0.311889
617	trappc1|Quigley201307_001474176	14.8088	20.0781	9.53959	0.475125	-1.07362	0.406618
618	fam126b|Ueno201210brain_000038042	6.71886	9.10738	4.33035	0.475477	-1.07255	0.589725
619	slc6a5|JGIv15_15071096	7.23687	9.80412	4.66961	0.47629	-1.07009	0.847814
620	nlgn3|Ueno201210brain_000074781	7.76399	10.5128	5.01515	0.477051	-1.06779	0.567526
621	a4gnt|JGIv16_16076328	14.0045	18.96	9.04888	0.47726	-1.06715	0.436075
622	tmem184c|Ueno201302st10_000441202	7.74259	10.482	5.00315	0.477308	-1.06701	0.854883
623	dnase1l3|Ueno201302st10_000661057	28.0215	37.9342	18.1087	0.477372	-1.06681	0.555946
624	rftn1|Taira201203lung_000109453	4.87219	6.59504	3.14935	0.477533	-1.06633	0.799501
625	clic6|Taira201203eye_000034696	35.499	48.0306	22.9673	0.478181	-1.06437	0.388458
626	rcc1|TXGP201107_000403581	18.6021	25.1571	12.0472	0.478878	-1.06227	0.359421
627	porcn|Ueno2012102cells_000097595	6.07304	8.2094	3.93668	0.479534	-1.0603	0.633693
628	fam188b2|Ueno201210stomach_000094803	21.1611	28.6033	13.7189	0.479626	-1.06002	0.415728
629	znf106|Ueno201302st10_000389440	4.08905	5.52496	2.65314	0.480211	-1.05826	0.727487
630	unnamed|Taira201203intestine_000018120	91.9968	124.226	59.7671	0.481114	-1.05555	0.601154
631	abhd6|Audic201207_000078199	9.60943	12.9742	6.24468	0.481316	-1.05494	0.597386
632	cdca2|Taira201203ovary_000003041	4.10436	5.54036	2.66835	0.48162	-1.05403	0.785679
633	unnamed|Park201106_000335279	29.4112	39.6946	19.1277	0.481871	-1.05328	0.416875
634	yipf6|Chang2013_000508124	3.62641	4.89082	2.36201	0.482948	-1.05006	0.846361
635	mlec|Taira201203st25_000083402	12.6904	17.1138	8.26703	0.483061	-1.04972	0.499141
636	rras2|TXGP201107_000409779	13.8095	18.6187	9.00036	0.483404	-1.0487	0.46962
637	stx4|Ueno201210testis_000127446	5.4361	7.32918	3.54301	0.483412	-1.04867	0.669411
638	kbtbd11|JGIv14_28734542	3.07042	4.13958	2.00126	0.483445	-1.04858	0.840042
639	cnksr2|Ueno201210brain_000012783	4.8302	6.51106	3.14935	0.483692	-1.04784	0.730845
640	ryr3|JGIv16_16025909	17.5512	23.6486	11.4539	0.484339	-1.04591	0.410719
641	arpc3|Taira201203heart_000043610	4.7402	6.38507	3.09533	0.484777	-1.04461	0.669486
642	aagab|Quigley201212_001950476	16.4759	22.1827	10.7691	0.485474	-1.04253	0.470872
643	dusp11|JGIv16_16072400	3.6134	4.86479	2.36201	0.485531	-1.04236	0.832226
644	rreb1|Taira201203ovary_000006553	4.08129	5.49423	2.66835	0.485664	-1.04197	0.782891
645	unnamed|Audic201207_000180948	8.42914	11.3469	5.51136	0.485714	-1.04182	0.572818
646	scara3|Taira201203eye_000043641	4.21191	5.66815	2.75568	0.486169	-1.04047	0.70211
647	spock2|Ueno201210brain_000018121	14.0489	18.9033	9.19445	0.486394	-1.0398	0.411709
648	apoa1|JGIv610_0051695	8.10655	10.9068	5.30629	0.486511	-1.03945	0.521222
649	znf3|Taira201203lung_000270608	4.05031	5.44748	2.65314	0.487041	-1.03788	0.703219
650	rp11-766f14.2|JGIv16_16019293	86.8722	116.819	56.9254	0.487295	-1.03713	0.685876
651	tnip2|Chang2013_000317883	5.40415	7.26529	3.54301	0.487663	-1.03604	0.683074
652	unnamed|JGIv16_16013570	44.6739	60.0497	29.2981	0.487898	-1.03535	0.32647
653	znf630|Audic201207_000207530	4.19947	5.64325	2.75568	0.488314	-1.03412	0.839838
654	impg2|Taira201203eye_000009295	4.79915	6.44896	3.14935	0.488349	-1.03401	0.708033
655	pcsk1|JGIv16_16004853	3.59804	4.83407	2.36201	0.488618	-1.03322	0.740485
656	tmem55a|TeperekTkacz201205_000536032	23.5882	31.6887	15.4877	0.488744	-1.03285	0.485386
657	fdx1l|Ueno201210lung_000079412	4.19416	5.63263	2.75568	0.489234	-1.0314	0.73428
658	pdpk1|Taira201203testis_000018499	98.7606	132.631	64.8903	0.489254	-1.03134	0.626204
659	unnamed|Quigley201307_002234748	4.79027	6.4312	3.14935	0.489698	-1.03004	0.73445
660	cmya5|JGIv16_16028675	4.03286	5.41258	2.65314	0.490181	-1.02861	0.699671
661	cct6a|Taira201203st35_000000167	17.7096	23.7657	11.6535	0.490349	-1.02812	0.401229
662	slc24a1|Taira201203eye_000132693	9.12015	12.2365	6.00378	0.490645	-1.02725	0.850509
663	mcrs1|Quigley201307_001555936	75.3777	101.121	49.6343	0.49084	-1.02668	0.572591
664	krit1|Taira201203skin_000067420	7.16796	9.61191	4.72402	0.491476	-1.02481	0.647866
665	sox13|Taira201203st25_000100625	4.77609	6.40283	3.14935	0.491868	-1.02366	0.70272
666	arnt2|Park201106_000035919	4.77252	6.39569	3.14935	0.492417	-1.02205	0.833264
667	ubr4|JGIv15_15022084	13.6324	18.2644	9.00036	0.492782	-1.02098	0.487274
668	tmem216|Taira201203st12_000141383	6.55382	8.77729	4.33035	0.493358	-1.01929	0.612029
669	camsap1l1|MK201406_0100851	23.5095	31.4829	15.5362	0.49348	-1.01894	0.436175
670	unnamed|Taira201203stomach_000133615	34.6868	46.4063	22.9673	0.494919	-1.01474	0.406391
671	ccno|Taira201203brain_000178045	4.16131	5.56695	2.75568	0.495007	-1.01448	0.827922
672	lpcat4|Amin201106_000210329	78.4876	104.99	51.9853	0.495145	-1.01408	0.41163
673	lpcat4|Quigley201112_000402516	78.4876	104.99	51.9853	0.495145	-1.01408	0.41163
674	abhd6|Taira201203st35_000045195	9.49587	12.6985	6.2932	0.495585	-1.0128	0.609901
675	vgll1|JGIv16_16058627	4.74414	6.33893	3.14935	0.496826	-1.00919	0.717834
676	hecw1|Ueno201210brain_000012397	28.1547	37.6184	18.691	0.496858	-1.00909	0.407118
677	rgp1|Ueno2012102cells_000035031	44.4143	59.3255	29.5032	0.49731	-1.00778	0.411008
678	ssh2|JGIv16_16047330	4.14802	5.54036	2.75568	0.497382	-1.00757	0.723991
679	hdac5|Ueno201210brain_000017217	32.7029	43.6626	21.7433	0.497985	-1.00583	0.622368
680	abhd6|Park201106_000017304	9.39145	12.5382	6.24468	0.498052	-1.00563	0.622157
681	inhba|JGIv14_28750301	6.51762	8.69917	4.33607	0.498446	-1.00449	0.763859
682	dnm2|Quigley201307_000899506	12.4263	16.5856	8.26703	0.498447	-1.00449	0.543525
683	sfxn3|Taira201203testis_000137012	3.54302	4.72404	2.36201	0.499998	-1.00001	0.750261
684	ep400|Taira201203spleen_000001745	316.025	421.321	210.728	0.50016	-0.999539	0.39455
685	zbtb17|Ueno2012102cells_000039565	15.1942	20.2555	10.1328	0.500252	-0.999274	0.497451
686	dna2|Park201106_000492251	7.66798	10.2183	5.11769	0.500837	-0.997587	0.59942
687	znf536|TeperekTkacz201206_000578682	8.5349	11.3723	5.69745	0.500991	-0.997143	0.656506
688	shank3|Taira201203lung_000002480	7.06472	9.40542	4.72402	0.502265	-0.993478	0.824694
689	naa30|Taira201203st08_000042911	36.8244	49.0043	24.6446	0.502906	-0.99164	0.451327
690	lphn1|Ueno201210eye_000003860	5.94371	7.90769	3.97972	0.503271	-0.990592	0.627553
691	kcnc4|JGIv16_16073041	10.1784	13.5386	6.81833	0.503623	-0.989585	0.638878
692	unnamed|Taira201203testis_000061659	6.46329	8.59624	4.33035	0.50375	-0.989221	0.691575
693	fbxo38|Ueno201210stomach_000023721	7.91844	10.5306	5.30629	0.503893	-0.988812	0.538924
694	usp37|TXGP201107_000010247	16.8594	22.4104	11.3084	0.504602	-0.986782	0.471823
695	ctdspl2|TeperekTkacz201206_000259621	11.2845	14.9978	7.57125	0.504823	-0.986151	0.573219
696	lhfpl4|Taira201203eye_000032149	3.51996	4.6779	2.36201	0.504929	-0.985847	0.747375
697	sun1|TXGP201107_000285991	4.96938	6.60333	3.33544	0.505114	-0.985318	0.859006
698	fzd3|Quigley201207_000471026	20.1359	26.7471	13.5248	0.505655	-0.983775	0.417287
699	pde2a|Ueno201210heart_000011028	9.3616	12.43	6.2932	0.506292	-0.981959	0.58515
700	sema3f|Ueno201210spleen_000127069	4.68351	6.21767	3.14935	0.506516	-0.981321	0.723913
701	atp2c1|Audic201207_000401799	7.57488	10.0532	5.0966	0.506964	-0.980045	0.722205
702	atp8b2|Park201106_000165283	15.8613	21.0506	10.6721	0.506973	-0.980018	0.439516
703	aagab|Taira201203testis_000203058	17.247	22.889	11.605	0.507011	-0.97991	0.487868
704	myo1a|JGIv10_10037109	4.59823	6.10112	3.09533	0.507339	-0.978979	0.713032
705	celsr3|JGIv16_16038068	10.8979	14.4578	7.33796	0.507543	-0.978397	0.712116
706	hhip|Ueno201210eye_000138134	3.93406	5.21498	2.65314	0.508754	-0.97496	0.781782
707	cluh|Audic201207_000699212	23.6206	31.3114	15.9298	0.508756	-0.974954	0.426741
708	cntn1|JGIv14_28750265	3.5022	4.64239	2.36201	0.508792	-0.974852	0.797848
709	dab2ip|Ueno201210eye_000035121	3.5022	4.64239	2.36201	0.508792	-0.974852	0.797848
710	unnamed|JGIv16_16075474	7.00266	9.2813	4.72402	0.508983	-0.974311	0.601621
711	cramp1l|Ueno201210st10_000019450	5.83523	7.73377	3.93668	0.509025	-0.974192	0.710067
712	dhx15|Ueno201302st08_000493189	3.95468	5.24101	2.66835	0.509129	-0.973898	1
713	cdc42bpb|JGIv16_16045237	3.93171	5.21028	2.65314	0.509213	-0.973659	0.697981
714	map1a|Taira201203lung_000030507	4.66606	6.18277	3.14935	0.509374	-0.973201	0.721589
715	a1cf|JGIv15_15066325	4.44739	5.89288	3.00189	0.50941	-0.973102	1
716	nudc|Taira201203st12_000099684	16.1583	21.4019	10.9147	0.509987	-0.971467	0.469374
717	nup153|Taira201203st40_000008111	20.6631	27.3646	13.9615	0.510203	-0.970857	0.436022
718	dgkz|Ueno201210heart_000004304	3.45518	4.57555	2.3348	0.510279	-0.970642	0.847054
719	edem2|Taira201203intestine_000099554	11.6376	15.4073	7.86788	0.510659	-0.969569	0.454086
720	btrc|Ueno201302st08_000367912	3.4531	4.5714	2.3348	0.510742	-0.969335	0.86171
721	rasef|Taira201203skin_000085424	13.8931	18.3922	9.39403	0.510763	-0.969275	0.491768
722	slc1a4|Taira201203intestine_000084114	135.688	179.62	91.7559	0.510834	-0.969074	0.40466
723	rpl26|Ueno201302st10_000571456	4.65718	6.16501	3.14935	0.510842	-0.969052	0.746648
724	unnamed|TeperekTkacz201205_000480567	29.0633	38.4596	19.6669	0.511366	-0.967571	0.37837
725	myl12b|Quigley201307_000819196	2.95625	3.91124	2.00126	0.51167	-0.966716	0.906604
726	mif4gd|Audic201207_000794215	27.6731	36.6067	18.7395	0.511915	-0.966024	0.602966
727	smg1|Quigley201112_000134947	19.3821	25.6385	13.1256	0.511951	-0.965922	0.464072
728	fbn3|JGIv610_0000472	7.83505	10.3638	5.30629	0.512002	-0.96578	0.515674
729	srf|Ueno201302st35_000400746	13.3683	17.6822	9.05437	0.512061	-0.965611	0.818335
730	scai|Ueno201210testis_000013761	2.95449	3.90771	2.00126	0.512131	-0.965415	0.83828
731	smarca2|Taira201203brain_000017908	2.95449	3.90771	2.00126	0.512131	-0.965415	0.83828
732	kiaa0889|TXGP201107_000019732	7.17384	9.48359	4.8641	0.512896	-0.963262	0.543908
733	ivns1abp|Ismailoglu201203_000108660	20.8979	27.6237	14.1721	0.513041	-0.962855	0.630636
734	kif20a|Ueno201210st40_000055633	4.64299	6.13664	3.14935	0.513204	-0.962396	0.716826
735	ankrd54|Ueno201210muscle_000046361	5.22135	6.89969	3.54301	0.513503	-0.961554	0.777624
736	unnamed|JGIv14_28721483	3.47914	4.59628	2.36201	0.513896	-0.960451	0.748456
737	caskin1|Ueno201210testis_000011410	31.2711	41.306	21.2361	0.514117	-0.959832	0.390734
738	nrd1|Taira201203eye_000027022	3.475	4.58798	2.36201	0.514825	-0.957846	0.758479
739	fam53c|TXGP201107_000244976	9.18621	12.1277	6.24468	0.514909	-0.95761	0.578662
740	cfl1|Ueno201210st15_000038064	45.4855	60.0497	30.9213	0.514928	-0.957556	0.354859
741	dnah5|JGIv16_16003500	4.05218	5.34869	2.75568	0.515206	-0.956778	0.777126
742	kpna6|Ismailoglu201203_000034800	7.52069	9.9237	5.11769	0.515703	-0.955386	0.596057
743	pdgfc|Park201106_000592337	8.67037	11.4357	5.90502	0.516367	-0.953531	0.55228
744	eml5|Ueno201210brain_000014755	3.41939	4.50398	2.3348	0.518387	-0.9479	0.830733
745	fam211a|Taira201203intestine_000142864	3.88558	5.11801	2.65314	0.518393	-0.947881	0.692239
746	acss1|Ueno201210pancreas_000034666	14.3973	18.9529	9.84171	0.519272	-0.945439	0.590617
747	arhgef17|Ueno201210heart_000006923	22.156	29.164	15.148	0.519407	-0.945064	0.513846
748	unnamed|JGIv14_28742210	11.7175	15.4215	8.01344	0.519629	-0.944445	0.485016
749	itga5|Quigley201307_001295583	60.2309	79.251	41.2107	0.520002	-0.943412	0.393229
750	zcchc11|Chang2013_000281495	21.9975	28.944	15.0509	0.520003	-0.943409	0.531908
751	pmm2|JGIv16_16032734	21.1274	27.797	14.4577	0.520117	-0.943091	0.47526
752	naa30|Ueno201302st08_000450243	39.7351	52.2696	27.2007	0.520391	-0.942331	0.448612
753	ablim2|Ueno201210brain_000178420	36.7807	48.3831	25.1783	0.520394	-0.942323	0.487888
754	fam193a|Taira201203testis_000025517	47.4343	62.3672	32.5015	0.52113	-0.940284	0.402783
755	casz1|Taira201203st20_000003107	7.88275	10.3567	5.40882	0.522255	-0.937174	0.600839
756	ankzf1|TeperekTkacz201205_000082805	5.15474	6.77195	3.53753	0.522379	-0.936831	0.649936
757	necab3|Taira201203brain_000045079	4.01493	5.27418	2.75568	0.522485	-0.936538	0.739392
758	pafah1b3|Ueno201210ovary_000114739	8.6029	11.3008	5.90502	0.522532	-0.936408	0.596151
759	lhx6|Taira201203brain_000152618	9.09629	11.9479	6.24468	0.52266	-0.936056	0.60194
760	slc9a4|Taira201203pancreas_000003471	18.0418	23.6912	12.3923	0.523076	-0.934907	0.424673
761	pdzd2|Ismailoglu201203_000004610	4.58441	6.01947	3.14935	0.523193	-0.934584	0.859936
762	kif13b|Taira201203ovary_000007540	5.15746	6.77191	3.54301	0.523193	-0.934584	0.852665
763	zbtb7b|Quigley201112_000669405	3.43831	4.5146	2.36201	0.523193	-0.934584	0.875155
764	zbtb7b|Quigley201207_000477896	3.43831	4.5146	2.36201	0.523193	-0.934584	0.875155
765	cep192|Quigley201212_000355446	7.94013	10.4229	5.45734	0.523591	-0.933488	0.608155
766	cttn|Ueno201210intestine_000093844	9.79716	12.8589	6.73539	0.523791	-0.932936	0.505105
767	card14|Ueno201210intestine_000072907	24.3927	32.0141	16.7712	0.523868	-0.932724	0.445379
768	foxp4|JGIv16_16024929	31.2523	41.015	21.4897	0.523948	-0.932504	0.44621
769	spen|JGIv16_16040873	5.14437	6.75122	3.53753	0.523983	-0.932408	0.696586
770	prkx|Taira201203intestine_000007079	10.3666	13.6042	7.12906	0.524033	-0.93227	0.546663
771	aldoa|Quigley201307_001451645	4.00606	5.25644	2.75568	0.524248	-0.931679	0.729788
772	dennd2a|Ueno201210st20_000026903	3.433	4.50398	2.36201	0.524427	-0.931187	0.770371
773	dennd4c|Taira201203intestine_000003181	14.8665	19.503	10.2299	0.524528	-0.930909	0.515855
774	rasef|Taira201203skin_000090190	13.0769	17.1535	9.00036	0.524696	-0.930446	0.507701
775	fau|Taira201203st15_000122476	6.29055	8.25075	4.33035	0.524844	-0.930041	0.82479
776	cntrob|Quigley201307_001603439	17.5545	23.0133	12.0957	0.525596	-0.927975	0.43303
777	unnamed|Quigley201307_001319728	3.99717	5.23866	2.75568	0.526027	-0.926791	0.78949
778	incenp|Ueno201302st35_000465397	5.32013	6.97128	3.66898	0.5263	-0.926044	0.828544
779	slc4a11|TXGP201107_000085189	43.5339	57.0363	30.0314	0.526532	-0.925408	0.379651
780	osbpl8|Ismailoglu201203_000050257	5.13499	6.72697	3.54301	0.526688	-0.924979	0.760211
781	smarca5|Taira201203ovary_000076933	9.61197	12.5856	6.63835	0.527456	-0.922877	0.559935
782	cd34|Taira201203pancreas_000014223	4.55603	5.96272	3.14935	0.528173	-0.920918	0.741127
783	hnrnpll|Chang2013_000731448	6.26297	8.18987	4.33607	0.529443	-0.917453	0.770102
784	vat1l|JGIv14_28710010	6.81986	8.9157	4.72402	0.529854	-0.916333	0.648359
785	bsn|JGIv16_16002014	8.5132	11.1269	5.89953	0.530206	-0.915374	0.572314
786	nusap1|Taira201203ovary_000007228	31.569	41.2491	21.8889	0.530651	-0.914165	0.628615
787	fbn1|JGIv10_10025838	7.64694	9.98759	5.30629	0.531288	-0.912434	0.533989
788	arfip2|JGIv16_16024489	36.3063	47.4178	25.1948	0.531336	-0.912304	0.575437
789	oxr1|Taira201203stomach_000023022	5.27902	6.88907	3.66898	0.53258	-0.908931	0.801844
790	fbn2|JGIv16_16054496	8.28101	10.8045	5.75757	0.532889	-0.908094	0.716683
791	unnamed|Taira201203brain_000015702	10.2495	13.37	7.12906	0.533215	-0.907211	0.575484
792	unnamed|Taira201203st20_000037884	10.2495	13.37	7.12906	0.533215	-0.907211	0.575484
793	celf5|Ueno201210eye_000190500	43.4553	56.6742	30.2365	0.533514	-0.906401	0.43876
794	pcdh17|Taira201203brain_000035965	7.62387	9.94146	5.30629	0.533753	-0.905755	0.532687
795	cpd|Ueno201302st08_000352729	30.8592	40.2341	21.4842	0.53398	-0.905142	0.431641
796	nr1d2|Ueno201210brain_000068501	5.7457	7.48887	4.00252	0.534463	-0.903838	0.843323
797	bptf|TXGP201107_000002049	44.4973	57.9277	31.0669	0.536304	-0.898876	0.425901
798	pex2|Taira201203st08_000182053	11.7569	15.3008	8.21302	0.536772	-0.897619	0.539623
799	elac2|JGIv16_16047006	6.1971	8.06386	4.33035	0.537007	-0.896986	0.71401
800	med13l|Taira201203egg_000001652	9.49209	12.3513	6.63286	0.537017	-0.896961	0.592687
801	arhgap23|Taira201203eye_000000784	4.42788	5.76042	3.09533	0.537345	-0.896078	0.686124
802	kbtbd12|Taira201203muscle_000019206	7.80349	10.1496	5.45734	0.537689	-0.895157	0.607116
803	clca1|MK201406_0012514	3.78974	4.92634	2.65314	0.538563	-0.892812	0.735648
804	foxl2|Audic201207_000184729	3.78974	4.92634	2.65314	0.538563	-0.892812	0.735648
805	tulp4|JGIv16_16055017	4.76411	6.19279	3.33544	0.5386	-0.892715	0.915946
806	cct3|Ueno2012102cells_000011423	3.33243	4.33006	2.3348	0.539208	-0.891086	0.859056
807	kiaa1462|Ismailoglu201203_000058303	31.3762	40.7666	21.9859	0.539312	-0.890807	0.443137
808	tubb6|Taira201203st35_000030875	20.4793	26.5998	14.3588	0.539808	-0.889482	0.485238
809	vwa5b1|Ueno201210brain_000035890	7.56529	9.82429	5.30629	0.540119	-0.888651	0.580047
810	sh2b3|TeperekTkacz201202_000059958	3.36704	4.37208	2.36201	0.540249	-0.888303	0.771822
811	dock10|Ueno201210spleen_000010284	19.959	25.9024	14.0155	0.54109	-0.886061	0.441227
812	nt5c3a|Ismailoglu201203_000009908	43.6355	56.6244	30.6466	0.541227	-0.885696	0.61712
813	ckap4|Quigley201212_000006123	5.04212	6.54123	3.54301	0.541643	-0.884585	0.761383
814	unnamed|Taira201203ovary_000000481	16.5102	21.4154	11.605	0.541898	-0.883907	0.582994
815	zbtb17|Quigley201212_000417107	16.1621	20.9618	11.3624	0.542052	-0.883498	0.534549
816	clcn3|Quigley201307_001153601	22.313	28.9334	15.6927	0.542374	-0.882639	0.526607
817	or52m1|MK201406_0053773	7.12159	9.22802	5.01515	0.54347	-0.879728	0.627664
818	col6a3|JGIv16_16052911	16.5401	21.4268	11.6535	0.543875	-0.878652	0.463854
819	nkx6-3|Ueno201210stomach_000156691	4.46907	5.7888	3.14935	0.544042	-0.878211	0.770082
820	scn8a|JGIv16_16063087	8.08235	10.4673	5.69745	0.544311	-0.877496	0.789659
821	gfpt1|Quigley201307_000637998	5.64557	7.31142	3.97972	0.544315	-0.877487	0.668673
822	clcn7|TXGP201107_000332697	123.913	160.422	87.4045	0.544842	-0.87609	0.58672
823	dbt|Ueno201302st10_000559310	77.5436	100.346	54.741	0.545521	-0.874294	0.496403
824	asap1|Ueno201210intestine_000055180	39.8369	51.5348	28.139	0.546021	-0.872972	0.675392
825	sh2d3c|Taira201203st25_000071740	5.00743	6.47734	3.53753	0.546139	-0.872661	0.729574
826	atpaf2|Ueno201302st08_000418780	4.37936	5.66338	3.09533	0.546552	-0.871569	0.732943
827	trub2|Park201106_000762912	4.37817	5.66101	3.09533	0.546781	-0.870965	0.765457
828	kif27|JGIv16_16039379	86.4242	111.717	61.1312	0.547197	-0.869869	0.432253
829	sv2a|Ueno201210brain_000003490	17.2374	22.2821	12.1927	0.547199	-0.869863	0.492013
830	grm5|Ueno201210brain_000024885	7.23318	9.34867	5.11769	0.547424	-0.869269	0.717807
831	rps6ka3|Taira201203st08_000079224	27.0172	34.9067	19.1277	0.547967	-0.86784	0.510306
832	unnamed|Ueno201302st10_000390416	12.495	16.1407	8.8493	0.548259	-0.86707	0.552305
833	slc4a11|Taira201203spleen_000080018	42.4016	54.7719	30.0314	0.5483	-0.866962	0.410448
834	unnamed|Taira201203kidney_000116387	6.234	8.0461	4.42191	0.549572	-0.863621	0.689299
835	unnamed|Ueno201210skin_000012672	5.5424	7.14812	3.93668	0.55073	-0.860584	0.871343
836	rhobtb2|Taira201203brain_000001738	7.2048	9.29191	5.11769	0.550768	-0.860484	0.657351
837	uhrf1bp1l|JGIv16_16011402	13.9823	18.0313	9.93326	0.550891	-0.860162	0.562502
838	smoc1|Ueno201210skin_000154032	6.21981	8.01772	4.42191	0.551517	-0.858524	0.651063
839	dlg2|Taira201203ovary_000062263	8.00634	10.3152	5.69745	0.552333	-0.85639	0.774686
840	dnhd1|Quigley201307_000538891	7.45526	9.60424	5.30629	0.552494	-0.855968	0.59597
841	iqca1|Quigley201307_002253246	7.66746	9.87757	5.45734	0.552499	-0.855957	0.578786
842	rbpms2|Taira201203stomach_000033186	14.3794	18.5234	10.2354	0.552564	-0.855787	0.70572
843	zan|Taira201203intestine_000001806	12.9078	16.6211	9.19445	0.553179	-0.854181	0.515939
844	atp5f1|Taira201203stomach_000064228	4.96935	6.39569	3.54301	0.553969	-0.852122	1
845	abcc4|JGIv16_16076205	4.9613	6.38507	3.53753	0.554031	-0.851962	0.707012
846	nrxn2|JGIv16_16076237	3.27386	4.21292	2.3348	0.554201	-0.851519	1
847	fscn1|JGIv15_15031622	30.2735	38.9493	21.5976	0.554504	-0.85073	0.552901
848	unnamed|Taira201203lung_000029368	9.99042	12.8518	7.12906	0.554714	-0.850185	0.575961
849	specc1l|TXGP201107_000240839	3.86052	4.96535	2.75568	0.554981	-0.84949	0.876904
850	pacs1|Chang2013_000048451	8.82281	11.3469	6.29869	0.555101	-0.849177	0.627843
851	sec16a|Quigley201212_000959252	11.906	15.3079	8.50416	0.55554	-0.848037	0.492356
852	tgfb2|Audic201207_000386058	4.40843	5.66751	3.14935	0.555684	-0.847662	0.870653
853	cyp2b6|Quigley201212_000963741	4.95516	6.36731	3.54301	0.556438	-0.845707	0.798124
854	fam109b|Taira201203st10_000161930	4.3963	5.64325	3.14935	0.558073	-0.841475	1
855	gsx2|Taira201203st30_000254763	82.8986	106.403	59.3945	0.558205	-0.841134	0.426299
856	trmt12|Ueno201210ovary_000079994	5.5848	7.16708	4.00252	0.55846	-0.840475	0.849136
857	meis3|JGIv610_0012551	5.11043	6.55187	3.66898	0.559989	-0.836529	0.873147
858	unnamed|Taira201203st35_000108831	5.48208	7.02748	3.93668	0.560184	-0.836026	0.764223
859	kif14|JGIv610_0029333	7.5296	9.65037	5.40882	0.560478	-0.835271	0.644392
860	mtfr1|Taira201203eye_000211237	4.30897	5.52261	3.09533	0.560484	-0.835254	0.72763
861	tdrd5|JGIv16_16061229	3.8348	4.91392	2.75568	0.56079	-0.834467	0.77293
862	mast1|Taira201203eye_000008381	18.0678	23.1446	12.9911	0.5613	-0.833155	0.60989
863	arfip2|Quigley201212_001817048	3.82325	4.89082	2.75568	0.563439	-0.827669	1
864	sept6|Ueno201210spleen_000083452	3.82325	4.89082	2.75568	0.563439	-0.827669	1
865	sorbs1|Ueno201210stomach_000016552	3.82325	4.89082	2.75568	0.563439	-0.827669	1
866	znf33a|JGIv10_10004681	3.82325	4.89082	2.75568	0.563439	-0.827669	1
867	thap9|JGIv14_28752427	32.1343	41.1072	23.1614	0.56344	-0.827667	0.498729
868	myo1e|JGIv16_16062341	15.0042	19.1907	10.8176	0.563691	-0.827023	0.534133
869	scd|Ueno201210brain_000044614	15.2859	19.5492	11.0227	0.563845	-0.826629	0.637868
870	med21|Quigley201212_000564257	46.4612	59.4176	33.5048	0.563888	-0.82652	0.732768
871	zmat5|TeperekTkacz201206_000160757	19.3584	24.7554	13.9615	0.563979	-0.826287	0.466791
872	prx|Taira201203spleen_000000806	6.5501	8.37618	4.72402	0.563982	-0.826278	0.74667
873	rpl4|Taira201203st20_000082188	16.2104	20.7133	11.7075	0.565216	-0.823126	0.546943
874	cldn19|Ueno201210intestine_000217484	13.4288	17.1576	9.69997	0.565347	-0.822792	0.767042
875	tanc2|JGIv16_16071760	5.98593	7.6415	4.33035	0.566688	-0.819373	0.727662
876	kiaa1024|JGIv14_28748757	6.71955	8.575	4.8641	0.567242	-0.817964	0.589656
877	l1cam|JGIv16_16080521	7.03147	8.97245	5.09048	0.567346	-0.8177	0.786093
878	mad2l1|Taira201203stomach_000185723	9.23969	11.787	6.69236	0.567773	-0.816613	0.625798
879	hoxa1|Quigley201307_001762496	7.32217	9.33805	5.30629	0.568244	-0.815418	0.607088
880	g6pc2|JGIv14_28751150	7.34503	9.35337	5.3367	0.570564	-0.809539	1
881	armc6|Quigley201112_000383161	3.2502	4.13839	2.36201	0.570756	-0.809054	1
882	drd2|Ueno201210brain_000228343	3.2502	4.13839	2.36201	0.570756	-0.809054	1
883	unnamed|JGIv14_28735942	3.2502	4.13839	2.36201	0.570756	-0.809054	1
884	vps13b|TXGP201107_000241235	3.2502	4.13839	2.36201	0.570756	-0.809054	1
885	lef1|Audic201207_000794140	8.11309	10.3212	5.90502	0.572128	-0.80559	0.722851
886	tmem39b|Ueno201210brain_000236220	6.47559	8.22716	4.72402	0.574198	-0.800379	0.678837
887	xrcc4|TeperekTkacz201202_000138913	11.1281	14.1366	8.11958	0.574366	-0.799958	0.690497
888	aifm3|JGIv16_16021697	6.6648	8.4655	4.8641	0.574579	-0.799423	0.681174
889	got2|Taira201203lung_000002555	5.93091	7.53148	4.33035	0.574967	-0.798449	0.737314
890	vgll2|JGIv15_15033737	3.63358	4.61401	2.65314	0.575019	-0.798318	0.743293
891	atp5i|Ismailoglu201203_000233364	6.46671	8.2094	4.72402	0.57544	-0.797262	0.693735
892	fkbp15|Quigley201212_001284924	9.01808	11.4463	6.58983	0.575715	-0.796572	0.577699
893	psmg3|Taira201203testis_000250160	16.75	21.2587	12.2413	0.575823	-0.796302	0.549203
894	psap|Ueno2012102cells_000124958	9.68579	12.291	7.08054	0.576074	-0.795675	0.574374
895	lrrc8c|Taira201203spleen_000007559	18.3087	23.2327	13.3847	0.576115	-0.795571	0.564271
896	or1l4|JGIv14_28753678	11.2284	14.2442	8.21262	0.57656	-0.794458	1
897	n4bp2l2|Taira201203testis_000104938	4.23089	5.36645	3.09533	0.576794	-0.793871	0.730464
898	atf7|Taira201203st25_000148582	156.53	198.541	114.518	0.576798	-0.793862	0.438614
899	kiaa2026|Taira201203st08_000014884	4.30403	5.45871	3.14935	0.576939	-0.793509	0.804791
900	arhgef12|TXGP201107_000020987	11.8271	14.9991	8.65521	0.57705	-0.793231	0.604331
901	nacc1|Ismailoglu201203_000019507	5.91375	7.49716	4.33035	0.577599	-0.79186	0.75465
902	sri|Taira201203intestine_000146476	20.7137	26.2466	15.1809	0.578396	-0.78987	0.58109
903	unnamed|JGIv610_0001773	6.03171	7.6415	4.42191	0.57867	-0.789188	0.67251
904	plod1|TXGP201107_000097633	6.44364	8.16326	4.72402	0.578692	-0.789131	0.689936
905	atf7|Ueno201210st25_000123535	156.672	198.431	114.912	0.579102	-0.788112	0.441151
906	tmem229b|JGIv16_16050806	18.5633	23.5102	13.6164	0.579169	-0.787944	0.487512
907	unnamed|JGIv610_0017908	20.7594	26.2792	15.2396	0.57991	-0.7861	0.464077
908	csf2rb|Taira201203spleen_000046245	7.90035	9.99821	5.80249	0.580353	-0.784998	0.630785
909	aff1|Taira201203muscle_000018982	7.50278	9.49421	5.51136	0.580496	-0.784641	0.688423
910	jph1|Taira201203brain_000096531	8.5708	10.8429	6.29869	0.580904	-0.783629	0.672612
911	unnamed|JGIv16_16021199	4.20782	5.32031	3.09533	0.581796	-0.781415	0.72428
912	rbfox2|Audic201207_000684661	12.3018	15.5492	9.05437	0.582305	-0.780154	0.648853
913	muc6|JGIv16_16023581	3.60163	4.55012	2.65314	0.583093	-0.778201	0.760883
914	stx16|Ueno201210skin_000039080	5.34367	6.75067	3.93668	0.583155	-0.778049	0.725292
915	clock|JGIv610_0037759	4.07414	5.14639	3.00189	0.5833	-0.777689	0.866735
916	nipbl|XBv5_90819153	12.4115	15.677	9.14593	0.583398	-0.777447	0.570842
917	psmc3|Ueno201302st10_000398530	4.80788	6.07274	3.54301	0.583429	-0.777371	0.766439
918	clcn3|TeperekTkacz201205_000048204	20.2648	25.5758	14.9539	0.58469	-0.774257	0.558494
919	flnc|JGIv15_15000993	5.41976	6.83699	4.00252	0.585421	-0.772453	0.882705
920	sall1|JGIv14_28715993	9.65206	12.1751	7.12906	0.585546	-0.772145	0.611838
921	cryba4|Ueno201302st35_000626941	11.784	14.8642	8.70374	0.585551	-0.772134	0.618682
922	srf|TeperekTkacz201205_000034901	26.642	33.6006	19.6834	0.585805	-0.771509	0.603108
923	dvl1|JGIv16_16006183	19.0275	23.9964	14.0585	0.58586	-0.771371	0.49205
924	foxl2|Taira201203st40_000051803	9.58107	12.0816	7.08054	0.58606	-0.77088	0.628392
925	slc26a11|Audic201207_000010288	18.8297	23.7408	13.9185	0.586267	-0.770371	0.548723
926	kiaa1462|Taira201203heart_000030829	29.1445	36.7453	21.5437	0.586299	-0.770292	0.486795
927	col6a3|Park201106_000160912	10.1603	12.808	7.51262	0.586556	-0.769658	0.69834
928	csrp2bp|JGIv14_28746802	2.70605	3.41085	2.00126	0.586734	-0.769221	0.862992
929	cic|Ueno201302st08_000346279	5.85283	7.37531	4.33035	0.587141	-0.768221	0.739749
930	sacs|JGIv16_16066720	17.0209	21.4444	12.5974	0.587445	-0.767475	1
931	ndrg4|Park201106_000522757	10.4994	13.228	7.77083	0.587453	-0.767455	0.619398
932	unnamed|JGIv14_28753668	68.0937	85.7602	50.4271	0.588001	-0.76611	0.554903
933	rps6ka3|Amin201106_000202647	27.4196	34.5305	20.3087	0.588139	-0.765772	0.550315
934	mbtps2|Ueno2012104cells_000106442	5.96781	7.51372	4.42191	0.588511	-0.764859	0.710817
935	unnamed|Quigley201112_000802282	4.78124	6.01947	3.54301	0.588592	-0.764659	1
936	ybx1|Taira201203ovary_000088268	4.78124	6.01947	3.54301	0.588592	-0.764659	1
937	dhrs4|Ueno201210stomach_000160066	10.1512	12.7796	7.52273	0.58865	-0.764517	0.595047
938	insm1|Ueno201210stomach_000104067	12.6722	15.9503	9.39403	0.588956	-0.763769	0.546507
939	nr2e3|JGIv14_28751237	3.57856	4.50398	2.65314	0.589066	-0.763499	0.753665
940	unnamed|Taira201203st08_000005817	3.71679	4.6779	2.75568	0.589084	-0.763455	0.782994
941	slc35f6|Taira201203kidney_000132023	14.7137	18.5128	10.9147	0.589575	-0.762252	0.579968
942	dnase1l3|Quigley201212_001077083	4.77593	6.00885	3.54301	0.589633	-0.762112	0.785
943	nup188|Ueno2012102cells_000000402	11.392	14.3283	8.45563	0.590136	-0.76088	0.571365
944	insr|Taira201203ovary_000033428	171.094	215.106	127.083	0.590791	-0.759279	0.430444
945	pklr|Ueno201210kidney_000167361	2.69361	3.38595	2.00126	0.591048	-0.758652	1
946	abhd6|Audic201207_000422780	9.52959	11.9786	7.08054	0.591097	-0.758533	0.676143
947	ckm|Taira201203brain_000108036	6.2842	7.89878	4.66961	0.591181	-0.758328	1
948	luc7l3|Ueno201302st10_000495229	17.6646	22.1981	13.1311	0.591543	-0.757444	0.57296
949	fam57b|Ueno201210brain_000070075	9.00188	11.3114	6.69236	0.591647	-0.757191	0.698599
950	col20a1|Ueno201210eye_000008216	5.38102	6.75951	4.00252	0.592132	-0.75601	0.859878
951	clstn3|Taira201203testis_000064624	4.48404	5.63263	3.33544	0.592163	-0.755935	0.868772
952	sema3d|Taira201203heart_000065098	4.76174	5.98047	3.54301	0.59243	-0.755283	0.755373
953	loxl3|Ueno201210spleen_000065933	11.1095	13.9521	8.26703	0.592531	-0.755037	0.626524
954	unnamed|Quigley201307_002224321	4.23127	5.31319	3.14935	0.592741	-0.754527	0.818619
955	znf470|Ismailoglu201203_000058964	27.4446	34.4571	20.4322	0.592974	-0.75396	0.627921
956	znf687|JGIv14_28729891	41.728	52.3617	31.0943	0.593837	-0.751862	0.756142
957	st6galnac2|Quigley201212_001654616	11.484	14.4099	8.55817	0.593908	-0.751689	0.578866
958	sox14|JGIv14_28752044	38.407	48.1843	28.6298	0.594172	-0.751048	0.678483
959	zmynd11|Taira201203lung_000149470	4.75287	5.96272	3.54301	0.594195	-0.750993	0.776482
960	slc28a2|Taira201203kidney_000117560	24.806	31.1196	18.4923	0.594234	-0.750897	0.764557
961	ruvbl2|Ueno201210skin_000224983	19.6542	24.6566	14.6518	0.594235	-0.750895	0.506563
962	lamb1|Taira201203st12_000004087	32.1743	40.3513	23.9973	0.594709	-0.749744	0.488537
963	spire1|Ueno201210kidney_000028484	3.57729	4.48623	2.66835	0.594787	-0.749555	0.897851
964	c12orf51|Taira201203ovary_000000173	5.33324	6.68677	3.97972	0.595162	-0.748645	0.683102
965	pdxk|TeperekTkacz201202_000023206	3.5555	4.45785	2.65314	0.595162	-0.748645	0.74877
966	wdfy3|Blower201306_000388116	3.5555	4.45785	2.65314	0.595162	-0.748645	0.74877
967	rnf222|Taira201203st10_000162771	23.5753	29.5545	17.5961	0.595376	-0.748126	0.469762
968	unnamed|Taira201203intestine_000092832	8.96463	11.2369	6.69236	0.59557	-0.747656	0.662513
969	isg20l2|Taira201203lung_000218813	10.9341	13.7036	8.1645	0.595791	-0.747122	0.586429
970	med1|Ueno201210brain_000022998	5.92168	7.42145	4.42191	0.595828	-0.747032	0.691944
971	tmtops|JGIv16_16008273	2.67942	3.35758	2.00126	0.596044	-0.74651	0.891516
972	mybpc3|Ueno201302st35_000393306	3.1615	3.96099	2.36201	0.596319	-0.745844	0.79112
973	cep41|Quigley201307_001558263	11.5868	14.5128	8.6607	0.596762	-0.744772	0.676949
974	sox2|Ueno201302st10_000429974	3.12302	3.91124	2.3348	0.596948	-0.744323	1
975	hnrnpu|Ueno201210egg_000035106	74.7685	93.6361	55.9009	0.597002	-0.744193	0.601696
976	ep300|Ueno201302st10_000389951	5.26202	6.58737	3.93668	0.597611	-0.742721	0.810939
977	mis18bp1|Chang2013_000010518	4.20819	5.26704	3.14935	0.597935	-0.741939	1
978	unnamed|JGIv14_28725184	4.20819	5.26704	3.14935	0.597935	-0.741939	1
979	rnpepl1|Audic201207_000069605	11.5601	14.4649	8.65521	0.59836	-0.740914	0.652794
980	ruvbl2|Quigley201307_001712752	20.0941	25.1428	15.0455	0.5984	-0.740818	0.511428
981	prr14|Taira201203intestine_000089249	292.284	365.689	218.88	0.59854	-0.740479	0.60869
982	casz1|Ueno201210eye_000007375	11.3559	14.2076	8.50416	0.598563	-0.740426	0.54421
983	dgkq|Taira201203st08_000061889	4.20288	5.25642	3.14935	0.599143	-0.739028	0.795597
984	rasal1|JGIv10_10032450	17.7152	22.1537	13.2767	0.599299	-0.738653	0.571172
985	abhd16a|JGIv16_16010047	25.2672	31.5953	18.9391	0.599429	-0.73834	0.633509
986	gtf2e2|Ismailoglu201203_000212836	8.40045	10.5022	6.29869	0.599749	-0.73757	0.654797
987	kif24|Quigley201212_000357626	6.82502	8.53234	5.11769	0.599799	-0.73745	0.78171
988	unnamed|Taira201203st15_000124808	63.6312	79.5425	47.7199	0.59993	-0.737135	0.540181
989	unnamed|Ueno201210eye_000165423	36.0972	45.1073	27.0871	0.600505	-0.735753	0.468627
990	lima1|Taira201203kidney_000037776	4.71945	5.89588	3.54301	0.600931	-0.734729	0.770774
991	mgst3|Ueno2012106cells_000184357	6.66422	8.32528	5.00315	0.600959	-0.734661	1
992	plch1|Taira201203eye_000028230	70.7513	88.3364	53.1663	0.601862	-0.732496	0.51097
993	myef2|Ueno201210st15_000078161	6.47286	8.08161	4.8641	0.601872	-0.732471	0.666381
994	kiaa1797|Ueno201210testis_000012624	12.8219	16.0071	9.63664	0.602024	-0.732107	0.574203
995	cpsf1|Ueno2012102cells_000005086	10.9906	13.7142	8.26703	0.602806	-0.730234	0.660177
996	fbxo3|Ueno201302st08_000516057	7.53695	9.40365	5.67024	0.602983	-0.729811	1
997	prmt5|Park201106_000525319	20.3411	25.3735	15.3088	0.603337	-0.728964	0.592673
998	grhl3|Ueno201302st10_000517633	18.354	22.892	13.8159	0.603526	-0.728511	0.51868
999	gemin8|Taira201203st10_000181729	4.11051	5.12568	3.09533	0.603887	-0.727649	0.752907
1000	glce|Ueno201210st09_000055616	3.13662	3.91124	2.36201	0.603903	-0.72761	0.894604
1001	unnamed|Taira201203egg_000003388	3.13486	3.90771	2.36201	0.604448	-0.726309	0.817222
1002	znf248|JGIv14_28715443	3.13486	3.90771	2.36201	0.604448	-0.726309	0.817222
1003	trap1|TXGP201107_000107658	5.75333	7.1706	4.33607	0.6047	-0.725708	1
1004	unnamed|Taira201203stomach_000118549	9.97334	12.4294	7.51724	0.604793	-0.725486	0.573624
1005	pik3r2|TXGP201107_000006944	30.4578	37.9537	22.9619	0.604996	-0.725002	0.538497
1006	ctns|Chang2013_000755130	187.876	234.064	141.687	0.605333	-0.7242	0.457358
1007	arl6ip5|Taira201203pancreas_000006483	3.6529	4.55012	2.75568	0.605628	-0.723497	0.81548
1008	prmt5|Taira201203st08_000125780	20.201	25.1534	15.2486	0.606225	-0.722075	0.602037
1009	ccz1b|Taira201203testis_000126325	4.17094	5.19253	3.14935	0.606515	-0.721384	0.816644
1010	slc39a4|JGIv15_15033259	18.5552	23.095	14.0155	0.606865	-0.720553	0.503733
1011	frem2|JGIv16_16025471	6.63534	8.25553	5.01515	0.60749	-0.719068	0.684997
1012	cep41|Chung201110_000092795	11.4537	14.2466	8.6607	0.607912	-0.718065	0.680626
1013	chst8|Taira201203brain_000169412	3.64402	4.53236	2.75568	0.608	-0.717856	0.854706
1014	trrap|Ueno201210st20_000000391	3.64402	4.53236	2.75568	0.608	-0.717856	0.854706
1015	stat1|Taira201203testis_000088223	5.8436	7.26529	4.42191	0.608635	-0.716351	0.694214
1016	pdzd8|Ueno201302st35_000374766	7.27385	9.03634	5.51136	0.60991	-0.713332	0.749733
1017	kif21b|Taira201203brain_000000008	18.6991	23.2262	14.1721	0.610175	-0.712705	0.63767
1018	duox1|Ueno201210skin_000040408	19.843	24.646	15.04	0.610241	-0.712549	0.479794
1019	znf423|JGIv610_0015722	6.79534	8.44007	5.15061	0.610256	-0.712513	0.803907
1020	actc1|Taira201203eye_000228697	3.63514	4.5146	2.75568	0.610392	-0.712192	1
1021	nphs2|JGIv16_16061230	3.63514	4.5146	2.75568	0.610392	-0.712192	1
1022	sv2a|Ueno201210brain_000002447	20.8845	25.9366	15.8324	0.610426	-0.712111	0.62807
1023	doc2a|Taira201203eye_000192954	47.1852	58.5795	35.7909	0.61098	-0.710804	0.540338
1024	stxbp5|JGIv16_16045029	5.70555	7.08075	4.33035	0.611567	-0.709418	0.729483
1025	prpf6|Quigley201112_000364437	3.62983	4.50398	2.75568	0.611831	-0.708794	0.807653
1026	unnamed|Ueno201210heart_000005786	32.1227	39.8545	24.391	0.612001	-0.708394	0.492389
1027	unnamed|Taira201203liver_000055220	4.66591	5.7888	3.54301	0.612047	-0.708286	0.807113
1028	kcp|Amin201106_000163378	12.4971	15.5031	9.49107	0.612206	-0.70791	0.613358
1029	slc5a9|Taira201203kidney_000005992	2.63446	3.26766	2.00126	0.612446	-0.707347	0.909467
1030	unnamed|Ueno201210brain_000268785	2.63446	3.26766	2.00126	0.612446	-0.707347	0.909467
1031	tmem51|Ueno2012104cells_000037879	9.30325	11.5315	7.07505	0.613543	-0.704763	0.626776
1032	dusp11|TXGP201107_000417323	4.13959	5.12983	3.14935	0.613928	-0.703859	0.797014
1033	ccnl1|Ueno201210muscle_000037549	2.63031	3.25936	2.00126	0.614003	-0.703681	1
1034	dnaaf1|Quigley201307_001516324	2.63031	3.25936	2.00126	0.614003	-0.703681	1
1035	traf6|Park201106_000065047	2.63031	3.25936	2.00126	0.614003	-0.703681	1
1036	btbd7|Taira201203st08_000047610	9.28907	11.5031	7.07505	0.615057	-0.701208	0.598446
1037	pde5a|TXGP201107_000253559	6.70936	8.30103	5.11769	0.616513	-0.697798	1
1038	plxnb1|Taira201203st35_000002319	94.212	116.47	71.9543	0.617795	-0.694799	0.505906
1039	zfand6|Taira201203testis_000166667	4.05166	5.00799	3.09533	0.61808	-0.694135	0.735106
1040	fnbp1|JGIv16_16012528	7.21353	8.9157	5.51136	0.618163	-0.693941	0.7055
1041	sbf1|JGIv16_16034214	30.9227	38.1932	23.6522	0.619276	-0.691346	0.657424
1042	namptl|TXGP201107_000258734	11.3153	13.9698	8.6607	0.619958	-0.689757	0.634666
1043	tap1|XBv5_37781021	7.84155	9.67931	6.00378	0.62027	-0.689032	1
1044	gsx2|Ueno201210st30_000202374	107.406	132.564	82.2483	0.620442	-0.688632	0.487607
1045	unnamed|Taira201203kidney_000008956	8.73569	10.779	6.69236	0.620869	-0.68764	0.71674
1046	pcsk9|Taira201203kidney_000082657	5.13781	6.33893	3.93668	0.621032	-0.68726	0.788119
1047	vps53|Quigley201307_000922430	5.19127	6.40283	3.97972	0.621556	-0.686043	0.715996
1048	ss18|Ismailoglu201203_000097162	15.5115	19.1268	11.8961	0.62196	-0.685107	0.58047
1049	c17orf70|Ueno201302st10_000425706	6.67242	8.22716	5.11769	0.622048	-0.684902	0.706376
1050	fos|Park201106_000734195	37.4359	46.1561	28.7158	0.622146	-0.684674	0.524592
1051	rps12|Taira201203intestine_000139233	14.9714	18.4548	11.4879	0.62249	-0.683877	0.811817
1052	pik3r1|Quigley201112_000474768	12.29	15.1375	9.44255	0.623787	-0.680875	0.678219
1053	unnamed|Park201106_000422167	15.8041	19.464	12.1442	0.623931	-0.680543	0.544446
1054	per1|Ueno201210st20_000028061	31.187	38.3827	23.9914	0.625059	-0.677937	0.554495
1055	ppfibp2|Taira201203skin_000047564	4.60558	5.66815	3.54301	0.625074	-0.677901	0.766494
1056	unnamed|JGIv16_16024852	25.5574	31.4534	19.6615	0.625098	-0.677845	0.498561
1057	unnamed|Ismailoglu201203_000068358	6.65111	8.18453	5.11769	0.625288	-0.677407	0.780765
1058	cdc14a|Quigley201307_000906865	6.13663	7.54923	4.72402	0.625761	-0.676316	0.745865
1059	abcc8|JGIv610_0009029	9.18792	11.3008	7.07505	0.626067	-0.675611	0.594995
1060	tn3|JGIv16_16052983	5.1682	6.35669	3.97972	0.626067	-0.675611	0.710209
1061	emilin1|Ueno201210kidney_000017954	4.01971	4.94409	3.09533	0.626067	-0.675611	0.748711
1062	alk|Taira201203ovary_000070410	7.65962	9.4197	5.89953	0.626298	-0.67508	0.644985
1063	unnamed|Taira201203eye_000021692	10.8483	13.338	8.35859	0.626673	-0.674214	0.632992
1064	aldoc|Taira201203st25_000125493	9.12203	11.212	7.03202	0.627184	-0.673038	0.658961
1065	anks6|Taira201203st20_000066637	3.46105	4.25376	2.66835	0.627292	-0.67279	0.894913
1066	unnamed|JGIv14_28705563	4.59313	5.64325	3.54301	0.627832	-0.67155	1
1067	unnamed|Quigley201212_002144607	4.59313	5.64325	3.54301	0.627832	-0.67155	1
1068	chrnb4|JGIv16_16007135	3.06209	3.76217	2.36201	0.627832	-0.67155	1
1069	chrnb4|JGIv16_16034179	3.06209	3.76217	2.36201	0.627832	-0.67155	1
1070	lyar|JGIv15_15012161	3.06209	3.76217	2.36201	0.627832	-0.67155	1
1071	mars2|Ueno201302st08_000571349	3.06209	3.76217	2.36201	0.627832	-0.67155	1
1072	utp15|Taira201203st20_000140427	3.06209	3.76217	2.36201	0.627832	-0.67155	1
1073	apcdd1|Audic201207_000817995	6.05351	7.43741	4.66961	0.627854	-0.671499	0.892058
1074	rpusd2|Ueno201302st10_000558817	4.75579	5.8426	3.66898	0.62797	-0.671233	1
1075	ampd3|Amin201106_000017229	9.18453	11.283	7.08603	0.628025	-0.671105	0.695592
1076	kbtbd11|Ueno201210brain_000022160	11.5992	14.2466	8.95184	0.628348	-0.670365	0.660167
1077	pip5kl1|Ueno201302st08_000475443	4.58782	5.63263	3.54301	0.629015	-0.668833	0.807908
1078	znf638|JGIv15_15004032	4.58782	5.63263	3.54301	0.629015	-0.668833	0.807908
1079	galt|Taira201203spleen_000045138	3.45276	4.23717	2.66835	0.629747	-0.667155	1
1080	rcor3|Taira201203ovary_000168161	6.29006	7.71602	4.8641	0.63039	-0.665684	0.760865
1081	ern1|TXGP201107_000058147	17.0343	20.8944	13.1742	0.630512	-0.665405	0.521547
1082	bves|Taira201203muscle_000078774	3.05147	3.74093	2.36201	0.631396	-0.663382	0.808347
1083	cacna1b|Ueno201210brain_000000292	12.1977	14.9529	9.44255	0.631485	-0.66318	0.647399
1084	unnamed|Ueno201210st20_000076659	12.6361	15.49	9.78221	0.631516	-0.663108	0.633608
1085	unnamed|Taira201203kidney_000004793	30.3619	37.2173	23.5066	0.631604	-0.662908	0.572519
1086	unnamed|Taira201203kidney_000005156	30.3619	37.2173	23.5066	0.631604	-0.662908	0.572519
1087	idh2|Taira201203testis_000137035	3.99665	4.89796	3.09533	0.631964	-0.662085	0.744442
1088	caskin1|Ueno201210testis_000007849	42.261	51.7834	32.7386	0.632222	-0.661497	0.521403
1089	slc35b2|JGIv16_16003056	10.9101	13.3646	8.45563	0.632687	-0.660436	0.650247
1090	ttc3|JGIv16_16067437	15.8272	19.3646	12.2898	0.634651	-0.655965	0.575522
1091	ppp1r3g|Ueno201210kidney_000006579	10.9477	13.3913	8.50416	0.635051	-0.655056	0.580436
1092	cep350|Quigley201307_001688683	4.55313	5.56874	3.53753	0.635247	-0.654611	0.775715
1093	pcsk9|Ueno201210pancreas_000019418	5.05973	6.18277	3.93668	0.636718	-0.651273	0.790129
1094	nav2|Ueno201210heart_000002189	3.03489	3.70777	2.36201	0.637044	-0.650535	0.843693
1095	unnamed|Taira201203liver_000006821	5.11319	6.24666	3.97972	0.637095	-0.65042	0.719504
1096	celf5|Ueno201210eye_000188566	14.9027	18.2005	11.605	0.63762	-0.649232	0.625463
1097	spire1|TXGP201107_000289570	2.56939	3.13752	2.00126	0.637848	-0.648715	0.914904
1098	unnamed|Ueno201210kidney_000139123	7.46784	9.118	5.81769	0.638045	-0.648269	0.783793
1099	kifc3|Quigley201212_000460679	15.0268	18.346	11.7075	0.63815	-0.648032	0.614924
1100	ulk1|Ueno201210lung_000031713	8.58841	10.4845	6.69236	0.638312	-0.647665	0.697829
1101	e2f1|Taira201203stomach_000120048	25.5564	31.1978	19.915	0.638348	-0.647586	0.555059
1102	p2ry11|Ueno201210st10_000170219	8.58719	10.482	6.69236	0.638461	-0.64733	1
1103	oxnad1|Audic201207_000992591	22.1949	27.0913	17.2984	0.638522	-0.647191	0.622616
1104	ryr3|Taira201203heart_000000131	5.67325	6.92459	4.42191	0.638581	-0.647059	0.680185
1105	tpr|Quigley201207_000653789	37.4711	45.7247	29.2175	0.638987	-0.646141	0.689153
1106	c1orf172|JGIv10_10000694	13.493	16.4649	10.521	0.638996	-0.646122	0.579633
1107	ltbp4|Ueno201210brain_000015846	21.4769	26.1945	16.7592	0.639798	-0.644313	0.687546
1108	txnrd1|MK201406_0221241	6.44299	7.85562	5.03036	0.640352	-0.643064	0.88746
1109	cldn4|Quigley201112_000106252	20.2008	24.608	15.7936	0.641807	-0.639789	0.689671
1110	10a1|JGIv16_16065795	9.65029	11.755	7.54554	0.641898	-0.639584	0.851045
1111	ubr4|TXGP201107_000240476	7.41942	9.03634	5.80249	0.642128	-0.639067	0.73884
1112	herc2|JGIv16_16034526	24.3994	29.7142	19.0847	0.642275	-0.638737	0.643757
1113	rps5|Ueno201210lung_000045613	2979.59	3627.87	2331.31	0.642613	-0.637979	0.566956
1114	c3orf38|Ueno201210kidney_000267748	7.34628	8.94408	5.74848	0.642714	-0.637752	0.67661
1115	setbp1|Taira201203spleen_000003245	3.39046	4.12777	2.65314	0.642755	-0.637658	0.779307
1116	fkbp11|Audic201207_000664677	7.35467	8.95177	5.75757	0.643177	-0.636713	0.797268
1117	rtl1|Ismailoglu201203_000181786	7.03961	8.56786	5.51136	0.643259	-0.636527	0.752391
1118	pum1|Quigley201207_000658734	3.40811	4.14787	2.66835	0.643305	-0.636425	0.894796
1119	klc1|Ueno201210st30_000049459	4.02008	4.89082	3.14935	0.64393	-0.635024	1
1120	spock2|Ueno201210spleen_000008668	4.02008	4.89082	3.14935	0.64393	-0.635024	1
1121	unnamed|JGIv14_28735944	4.02008	4.89082	3.14935	0.64393	-0.635024	1
1122	ocrl|Quigley201212_000964965	3.40604	4.14373	2.66835	0.643949	-0.634983	0.906005
1123	tra2a|TeperekTkacz201206_000444136	17.9558	21.842	14.0695	0.64415	-0.634531	0.63267
1124	fam53a|Quigley201212_000543379	15.1102	18.3673	11.8531	0.645338	-0.631874	0.711953
1125	hltf|Quigley201212_000043943	3.38158	4.11001	2.65314	0.645532	-0.631439	0.809221
1126	slc18a2|JGIv16_16074893	7.22314	8.77603	5.67024	0.646105	-0.630159	1
1127	astn2|Ueno201210brain_000056541	16.4078	19.9325	12.883	0.646332	-0.629653	0.58076
1128	krt16|Audic201207_000236945	50.6197	61.4633	39.7761	0.647151	-0.627825	0.539901
1129	eif2b4|Ueno2012106cells_000121958	15.5036	18.8145	12.1927	0.64805	-0.625823	0.603388
1130	ccdc43|TeperekTkacz201205_000307154	7.87713	9.5581	6.19616	0.648262	-0.625351	0.691014
1131	rbfox3|Ueno201302st35_000578479	17.0118	20.6388	13.3847	0.648521	-0.624774	0.664333
1132	trak1|Taira201203brain_000051691	54.0155	65.5223	42.5087	0.648766	-0.624229	0.743882
1133	lmbr1l|Ueno201210st09_000057562	14.505	17.5936	11.4164	0.648894	-0.623944	0.669825
1134	dennd5a|Taira201203heart_000021823	2.99646	3.6309	2.36201	0.65053	-0.620314	0.816931
1135	b4galnt3|Quigley201207_000660263	13.4153	16.2555	10.575	0.650551	-0.620266	0.659529
1136	stac2|Taira201203heart_000065184	13.0954	15.8639	10.3269	0.650971	-0.619336	0.650106
1137	bora|MK201406_0101898	8.85288	10.7223	6.98349	0.651307	-0.618589	0.654325
1138	fam159b|Audic201207_001037104	5.98577	7.24753	4.72402	0.651811	-0.617475	0.810746
1139	nktr|Ueno201210skin_000033785	9.55802	11.5705	7.54554	0.652136	-0.616756	0.808134
1140	cog6|Taira201203st10_000140679	7.47956	9.0541	5.90502	0.652193	-0.616629	0.752778
1141	dscr3|Ueno201210eye_000229484	5.60048	6.77904	4.42191	0.652291	-0.616413	0.725879
1142	sema3d|Taira201203heart_000059214	19.2504	23.3007	15.2001	0.652345	-0.616293	0.66624
1143	wnk4|Taira201203kidney_000010739	13.2001	15.9763	10.424	0.652466	-0.616025	0.665535
1144	cdon|JGIv16_16075437	9.74256	11.7864	7.69871	0.653185	-0.614436	0.834633
1145	znf704|Ismailoglu201203_000101908	4.98165	6.02661	3.93668	0.653217	-0.614366	0.792888
1146	cdh20|Taira201203brain_000057410	8.05004	9.73555	6.36453	0.653741	-0.613208	0.828191
1147	unnamed|JGIv10_10003156	6.15165	7.43921	4.8641	0.653846	-0.612977	0.699543
1148	gcnt3|Taira201203kidney_000094367	7.46712	9.02921	5.90502	0.653991	-0.612656	1
1149	mnt|Ueno2012106cells_000087860	4.97808	6.01947	3.93668	0.653991	-0.612656	1
1150	pde5a|Taira201203heart_000021735	5.97334	7.22266	4.72402	0.654056	-0.612515	1
1151	notch3|Park201106_000657055	81.6143	98.6789	64.5497	0.654139	-0.61233	0.530846
1152	rapgefl1|Taira201203intestine_000040929	6.46656	7.81542	5.11769	0.654819	-0.610832	0.763668
1153	zfp106|Taira201203st10_000001967	11.1943	13.522	8.86662	0.655719	-0.60885	0.766062
1154	slc12a4|Ueno201302st35_000423631	2.5265	3.05175	2.00126	0.655776	-0.608726	0.918483
1155	add1|Taira201203lung_000100660	8.4999	10.2644	6.73539	0.65619	-0.607816	0.67005
1156	fgfr1op|Quigley201307_001828104	16.6921	20.1561	13.2282	0.656287	-0.6076	0.692441
1157	rev1|Ueno2012106cells_000044752	14.2646	17.2208	11.3084	0.656667	-0.606767	0.724144
1158	rbm8a|Taira201203spleen_000095607	5.04886	6.0952	4.00252	0.656668	-0.606765	0.941936
1159	pik3r1|Ueno201210spleen_000018415	12.9037	15.5776	10.2299	0.656706	-0.606681	0.697894
1160	supt6h|Taira201203st08_000004555	7.9984	9.65508	6.34173	0.656828	-0.606412	0.773002
1161	lrp1|Blower201306_000275388	18.1027	21.8502	14.3552	0.65698	-0.606078	0.674817
1162	cldn6|Taira201203skin_000107654	20.8868	25.2043	16.5693	0.657401	-0.605155	0.703571
1163	akna|Quigley201212_001425008	9.35793	11.2902	7.42569	0.657713	-0.60447	0.629296
1164	zfp106|Taira201203egg_000000582	12.1512	14.6601	9.64235	0.657728	-0.604437	0.765395
1165	stk35|Quigley201307_001850127	24.7244	29.8272	19.6216	0.657844	-0.604182	0.713664
1166	rp11-766f14.2|JGIv16_16070064	8.42511	10.1579	6.69236	0.658836	-0.602009	1
1167	cd151|Audic201207_000135258	260.446	313.81	207.082	0.659897	-0.599687	0.514097
1168	lhfp|Quigley201307_001123698	3.46479	4.1739	2.75568	0.660216	-0.598989	0.840051
1169	sorbs1|Ueno201210kidney_000019473	4.9497	5.96272	3.93668	0.660216	-0.598989	0.810408
1170	cdh20|JGIv610_0015837	7.58247	9.13396	6.03099	0.660282	-0.598846	0.831443
1171	prex2|Ueno201210egg_000018033	3.33544	4.01774	2.65314	0.660357	-0.598681	0.78994
1172	fam53a|Park201106_000249077	13.9091	16.7524	11.0657	0.660548	-0.598264	0.713188
1173	gng12|Quigley201212_001425097	7.96427	9.5912	6.33733	0.660744	-0.597837	0.897363
1174	dnal1|Quigley201307_002155513	15.8756	19.1162	12.6349	0.660954	-0.597379	0.587923
1175	kdm5c|Quigley201207_000105758	7.28632	8.77016	5.80249	0.661618	-0.59593	0.748791
1176	prdm6|Taira201203lung_000146566	16.7381	20.1455	13.3307	0.661723	-0.595701	0.66581
1177	arhgef6|Taira201203spleen_000078563	16.5448	19.91	13.1797	0.661961	-0.595182	0.656423
1178	sulf2|Taira201203st25_000043718	8.4003	10.1082	6.69236	0.66207	-0.594945	0.716249
1179	zbed4|Quigley201112_000144617	23.2762	28.007	18.5454	0.662171	-0.594723	0.654054
1180	plxna1|Taira201203st25_000004386	37.7641	45.4373	30.0909	0.662252	-0.594549	0.59349
1181	prdm15|JGIv16_16049655	9.37862	11.283	7.47421	0.662429	-0.594162	0.682363
1182	rab11fip3|JGIv16_16030868	13.5016	16.2425	10.7607	0.662506	-0.593995	0.843074
1183	epb41l1|JGIv16_16058400	5.44041	6.54476	4.33607	0.662525	-0.593953	1
1184	tsc1|Taira201203st08_000037363	9.06646	10.9068	7.22611	0.662532	-0.593939	0.666852
1185	mast1|Ueno201210brain_000016480	11.7233	14.1011	9.3455	0.662751	-0.593462	0.74439
1186	msh6|Ueno201302st10_000448833	7.52922	9.05466	6.00378	0.66306	-0.592788	1
1187	unnamed|JGIv610_0001981	11.9623	14.385	9.53959	0.663161	-0.592569	0.704674
1188	unnamed|JGIv610_0054475	11.9623	14.385	9.53959	0.663161	-0.592569	0.704674
1189	znf852|Ueno2012102cells_000007466	6.41154	7.7054	5.11769	0.664169	-0.590377	0.772955
1190	unnamed|Ueno201210heart_000080686	3.87774	4.66015	3.09533	0.664214	-0.59028	0.787348
1191	sh3glb1|JGIv15_15019892	8.95775	10.7636	7.15187	0.664447	-0.589774	0.829536
1192	irf2bpl|Quigley201207_000571332	67.5497	81.1676	53.9317	0.664448	-0.589772	0.521638
1193	fgf12|Taira201203eye_000106040	4.59282	5.51667	3.66898	0.665072	-0.588418	1
1194	rcn1|Taira201203ovary_000158217	11.9392	14.3389	9.53959	0.665295	-0.587934	0.695814
1195	rcn3|Ueno201302st08_000587461	11.9392	14.3389	9.53959	0.665295	-0.587934	0.695814
1196	lrp6|JGIv16_16040681	7.38729	8.86956	5.90502	0.665763	-0.58692	0.728124
1197	abcg2|JGIv16_16042077	3.44703	4.13839	2.75568	0.665882	-0.586661	1
1198	cdc14a|Ueno201210st30_000140113	3.44703	4.13839	2.75568	0.665882	-0.586661	1
1199	hectd1|Quigley201207_000212740	3.44703	4.13839	2.75568	0.665882	-0.586661	1
1200	psme4|Ueno201210muscle_000003365	3.44703	4.13839	2.75568	0.665882	-0.586661	1
1201	ybx1|Quigley201212_001727284	3.44703	4.13839	2.75568	0.665882	-0.586661	1
1202	calm3|TeperekTkacz201206_000444433	11.4337	13.7214	9.14593	0.666545	-0.585225	0.61394
1203	kiaa1109|Taira201203ovary_000000222	3.86886	4.64239	3.09533	0.666755	-0.584772	0.826565
1204	unnamed|TXGP201107_000022736	33.7356	40.4756	26.9956	0.666959	-0.58433	0.518782
1205	tspan18|Taira201203st30_000016096	3.44172	4.12777	2.75568	0.667595	-0.582954	0.832375
1206	unnamed|Taira201203skin_000061489	3.44172	4.12777	2.75568	0.667595	-0.582954	0.832375
1207	abca3|Taira201203st40_000005493	2.9154	3.496	2.3348	0.66785	-0.582404	0.901947
1208	sec11a|Ueno201210st25_000153572	7.17593	8.60337	5.74848	0.668166	-0.581722	0.656821
1209	tmem229a|Taira201203eye_000194819	10.8113	12.9618	8.6607	0.66817	-0.581712	0.715636
1210	eppk1|JGIv16_16010696	7.3367	8.79558	5.87782	0.668269	-0.581498	0.847201
1211	unnamed|Taira201203stomach_000111759	38.4824	46.1295	30.8352	0.668449	-0.58111	0.559252
1212	hectd1|Quigley201207_000212739	8.22125	9.85267	6.58983	0.668837	-0.580274	0.741895
1213	srebf1|Ueno201210st25_000027671	5.93303	7.10913	4.75694	0.669131	-0.579639	0.828477
1214	lrp2|JGIv16_16053516	17.1757	20.5784	13.7729	0.669288	-0.5793	0.753593
1215	ddx17|Taira201203st09_000031265	5.51352	6.60512	4.42191	0.669466	-0.578917	0.755275
1216	ppp2r4|Audic201207_000902065	11.3598	13.5995	9.12021	0.670631	-0.57641	0.853029
1217	mst1|Quigley201207_000671447	17.5727	21.0328	14.1126	0.670978	-0.575662	0.589204
1218	atp2a3|Audic201207_000684674	3.73785	4.47381	3.00189	0.670992	-0.575632	0.909004
1219	dbt|JGIv14_28736106	8.8225	10.559	7.08603	0.671091	-0.57542	0.762979
1220	grik5|Ueno201210st30_000063360	43.21	51.6911	34.7289	0.671854	-0.57378	0.617856
1221	vcpip1|Ueno201302st08_000412032	14.831	17.7355	11.9265	0.672465	-0.572469	0.732566
1222	gys1|Taira201203st25_000112098	4.40503	5.26704	3.54301	0.672677	-0.572014	1
1223	unnamed|Taira201203st20_000154372	65.1287	77.8679	52.3895	0.6728	-0.57175	0.636996
1224	slc13a2|Taira201203eye_000152957	20.6462	24.6778	16.6146	0.673262	-0.570759	0.632294
1225	igdcc3|JGIv610_0054130	221.155	264.276	178.034	0.673669	-0.569889	0.612217
1226	fzd3|TeperekTkacz201202_000073589	65.5168	78.282	52.7515	0.673865	-0.569468	0.689038
1227	bop1|Quigley201307_000824183	4.39972	5.25642	3.54301	0.674036	-0.569103	0.830919
1228	slc26a11|Quigley201212_002007160	16.789	20.0532	13.5248	0.674447	-0.568224	0.65046
1229	il4r|JGIv16_16081450	50.5947	60.4045	40.785	0.675197	-0.566619	0.64132
1230	ikbkg|MK201406_0015920	30.8323	36.7973	24.8674	0.675794	-0.565344	0.721693
1231	vezf1|TeperekTkacz201205_000200618	10.7472	12.8222	8.67213	0.676339	-0.564182	0.946649
1232	unnamed|Ueno201210st09_000212860	2.92693	3.49186	2.36201	0.676434	-0.563979	0.854921
1233	unnamed|JGIv16_16003138	3.30223	3.93611	2.66835	0.677915	-0.560824	0.8977
1234	sec24d|Taira201203brain_000028041	10.6512	12.6956	8.60669	0.677926	-0.560801	0.685687
1235	znf362|Ismailoglu201203_000108353	3.40978	4.06387	2.75568	0.678091	-0.560449	0.851458
1236	efna2|Taira201203st40_000203217	23.3636	27.8366	18.8906	0.678625	-0.559314	0.809604
1237	smarcb1|Taira201203brain_000000142	3.30016	3.93197	2.66835	0.67863	-0.559304	0.905687
1238	ppfia3|Taira201203brain_000005042	3.28043	3.90771	2.65314	0.678951	-0.558621	0.80084
1239	unnamed|JGIv10_10027786	3.28043	3.90771	2.65314	0.678951	-0.558621	0.80084
1240	sfrpx|Taira201203lung_000165979	4.94713	5.89173	4.00252	0.679346	-0.557782	0.907585
1241	ak9|Taira201203testis_000022000	2.47356	2.94587	2.00126	0.679346	-0.557782	0.916675
1242	zbed4|Quigley201307_001381803	33.0562	39.3539	26.7585	0.679944	-0.556512	0.633275
1243	tyk2|TeperekTkacz201206_000579498	6.19523	7.37531	5.01515	0.679992	-0.556411	0.75845
1244	ythdf1|Taira201203st20_000099696	4.37665	5.21028	3.54301	0.680004	-0.556384	0.822449
1245	shank3|JGIv16_16034196	23.311	27.748	18.8741	0.680199	-0.555972	0.559529
1246	nr2e3|Taira201203eye_000087343	5.82961	6.93521	4.72402	0.681165	-0.553924	0.810928
1247	asah1|Taira201203spleen_000148065	2.91481	3.4676	2.36201	0.681165	-0.553924	0.86213
1248	mapk8ip3|JGIv10_10007560	2.91481	3.4676	2.36201	0.681165	-0.553924	0.86213
1249	ipo8|TXGP201107_000056625	2.46734	2.93343	2.00126	0.682226	-0.551678	1
1250	rgs7bp|Ismailoglu201203_000219967	3.28979	3.91124	2.66835	0.682226	-0.551678	1
1251	btbd7|Quigley201212_000034783	9.26704	11.0168	7.51724	0.682341	-0.551435	0.649016
1252	mfrp|Taira201203eye_000016361	9.6971	11.5208	7.87337	0.683402	-0.549194	0.712474
1253	arhgap28|Park201106_000046444	21.8032	25.9023	17.7041	0.683494	-0.548999	0.626004
1254	palb2|Ismailoglu201203_000016275	5.81542	6.90683	4.72402	0.683964	-0.548009	0.779774
1255	ablim3|JGIv16_16051677	5.98661	7.10913	4.8641	0.684205	-0.5475	0.727601
1256	icos|Ueno201210spleen_000005967	7.20056	8.5501	5.85101	0.684321	-0.547255	0.767247
1257	plcg2|Taira201203lung_000028027	6.7823	8.05324	5.51136	0.684365	-0.547162	0.754086
1258	rfx5|Ueno201210ovary_000045839	8.7133	10.3461	7.08054	0.684371	-0.547149	0.66812
1259	atp1a2|Ueno201210muscle_000019666	6.1564	7.30965	5.00315	0.684459	-0.546964	0.904125
1260	unnamed|Ueno201210st20_000000633	7.79507	9.25281	6.33733	0.684908	-0.546017	0.992547
1261	galnt10|Park201106_000715926	13.0314	15.4664	10.5963	0.68512	-0.545572	0.674467
1262	slc2a9|JGIv14_28740210	36.2732	43.0487	29.4977	0.685216	-0.545369	0.567619
1263	sdhb|Taira201203st30_000000294	42.3314	50.236	34.4268	0.6853	-0.545192	0.554568
1264	cyp3a4|Ueno201210eye_000005092	5.32981	6.32355	4.33607	0.685701	-0.544348	0.921928
1265	gpr124|JGIv10_10024094	5.80654	6.88907	4.72402	0.685727	-0.544295	0.802196
1266	dicer1|MK201406_0126583	3.38671	4.01774	2.75568	0.685878	-0.543977	0.842856
1267	ptpn11|Ueno201302st08_000563283	15.5875	18.4916	12.6835	0.685905	-0.54392	0.590213
1268	myh8|Ueno201210st30_000006899	12.2074	14.4815	9.93326	0.685928	-0.543871	0.652264
1269	unnamed|JGIv610_0050779	11.7192	13.8988	9.53959	0.686362	-0.542959	0.727608
1270	dnah11|JGIv16_16029077	58.9353	69.8893	47.9813	0.686533	-0.542599	0.572778
1271	hipk2|Taira201203st12_000007816	6.51472	7.72315	5.30629	0.687062	-0.541487	0.695992
1272	cdk5r1|Taira201203brain_000042973	7.05702	8.36556	5.74848	0.68716	-0.541282	0.691598
1273	elk1|Ueno201210kidney_000178673	24.623	29.1855	20.0606	0.68735	-0.540884	0.550134
1274	unnamed|JGIv16_16061273	200.978	237.916	164.04	0.689486	-0.536408	0.60778
1275	unnamed|Taira201203liver_000000443	6.26957	7.42145	5.11769	0.689581	-0.536209	0.810759
1276	fbxl13|Quigley201307_001150834	187.974	222.505	153.443	0.689614	-0.53614	0.592842
1277	vezf1|Blower201306_000300548	6.53701	7.73732	5.3367	0.689734	-0.535887	0.930478
1278	med13l|Taira201203skin_000002674	7.03926	8.33005	5.74848	0.69009	-0.535144	0.744988
1279	fam57b|XBv5_80479417	5.3027	6.27504	4.33035	0.690091	-0.535141	0.843318
1280	rfx5|Taira201203ovary_000133227	8.65828	10.236	7.08054	0.691727	-0.531725	0.6755
1281	dpp10|Ueno201210eye_000052494	12.4286	14.6867	10.1704	0.692488	-0.53014	0.661387
1282	aldoa|Ueno201210testis_000125946	2.88643	3.41085	2.36201	0.692499	-0.530116	0.833985
1283	zbed4|Quigley201307_001506941	25.1803	29.7497	20.6108	0.692808	-0.529472	0.668105
1284	unnamed|JGIv610_0028803	15.1964	17.952	12.4408	0.693004	-0.529064	0.654815
1285	col17a1|Taira201203skin_000017151	3.78043	4.46552	3.09533	0.693163	-0.528733	0.824783
1286	unnamed|JGIv16_16053432	61.288	72.3869	50.1891	0.693345	-0.528354	0.526497
1287	spg11|Ueno201210kidney_000008955	23.5319	27.7906	19.2733	0.693518	-0.527996	0.547593
1288	usp32|Taira201203st08_000011004	9.59595	11.3185	7.87337	0.695617	-0.523636	0.709209
1289	tmprss6|Ueno201210liver_000014612	16.3466	19.2794	13.4139	0.695761	-0.523337	0.825283
1290	tmem11|Ueno201210egg_000145354	6.11152	7.20789	5.01515	0.695787	-0.523283	0.815889
1291	rev3l|TXGP201107_000242750	11.045	13.0198	9.0702	0.696648	-0.521497	0.768782
1292	chd2|JGIv16_16078925	4.78997	5.64325	3.93668	0.697591	-0.519547	1
1293	glg1|Taira201203st09_000004779	4.78997	5.64325	3.93668	0.697591	-0.519547	1
1294	pkd1l1|TXGP201107_000003237	3.83197	4.5146	3.14935	0.697591	-0.519547	1
1295	cux2|Ismailoglu201203_000034714	2.87398	3.38595	2.36201	0.697591	-0.519547	1
1296	hspa1l|Quigley201307_000675585	2.87398	3.38595	2.36201	0.697591	-0.519547	1
1297	ring1|JGIv14_28719802	2.87398	3.38595	2.36201	0.697591	-0.519547	1
1298	synpo2|Taira201203stomach_000022270	2.87398	3.38595	2.36201	0.697591	-0.519547	1
1299	unnamed|JGIv14_28731056	2.87398	3.38595	2.36201	0.697591	-0.519547	1
1300	kat6a|Taira201203st20_000011841	17.4642	20.5678	14.3607	0.698211	-0.518266	0.695653
1301	fsbp|JGIv610_0019857	12.4331	14.6418	10.2244	0.698302	-0.518077	0.636797
1302	arfgap1|Quigley201307_001834451	5.26544	6.20053	4.33035	0.698384	-0.517907	0.799248
1303	kiaa0913|MK201406_0003590	106.353	125.237	87.4694	0.69843	-0.517813	0.630525
1304	khsrp|Quigley201307_000265577	4.83812	5.69653	3.97972	0.698621	-0.517417	0.768405
1305	asb4|Taira201203muscle_000009408	15.4778	18.2182	12.7375	0.69916	-0.516305	0.671551
1306	tmco3|Audic201207_000350138	3.241	3.81365	2.66835	0.699684	-0.515224	0.941481
1307	ankrd37|JGIv16_16013828	7.69572	9.0541	6.33733	0.69994	-0.514697	0.90492
1308	gnpat|Ueno201210st10_000042442	12.1757	14.3211	10.0303	0.700385	-0.513781	0.746105
1309	wsb1|Taira201203st09_000142531	18.6124	21.8881	15.3366	0.700681	-0.513171	0.638974
1310	tmem39b|Audic201207_000939297	6.20925	7.3008	5.11769	0.700976	-0.512563	0.76855
1311	plxna1|Park201106_000658210	18.542	21.7959	15.2881	0.701421	-0.511648	0.629354
1312	ephb2|JGIv16_16068450	7.57131	8.89794	6.24468	0.701812	-0.510844	0.740831
1313	tgfa|Ueno2012106cells_000169171	5.24594	6.16153	4.33035	0.702804	-0.508805	0.762314
1314	kiaa1522|JGIv16_16038342	13.6879	16.062	11.3138	0.704384	-0.505566	0.7404
1315	gpr63|Ueno201210brain_000219570	11.2339	13.1819	9.286	0.704453	-0.505425	0.654076
1316	klhl32|JGIv16_16008957	11.2339	13.1819	9.286	0.704453	-0.505425	0.654076
1317	tmem60|Audic201207_000967768	19.6948	23.1091	16.2805	0.704506	-0.505315	0.705979
1318	ralbp1|TeperekTkacz201205_000516983	32.0941	37.6402	26.5479	0.705307	-0.503677	0.622434
1319	unnamed|JGIv14_28749382	8.67486	10.1721	7.17758	0.705612	-0.503052	0.684054
1320	rcsd1|JGIv16_16013531	21.0971	24.7382	17.456	0.705628	-0.50302	0.599896
1321	alg14|Taira201203ovary_000135594	8.55082	10.0266	7.07505	0.705629	-0.503019	0.696961
1322	gdpd5|Taira201203st30_000176899	22.3351	26.1898	18.4805	0.705635	-0.503006	0.607811
1323	lama3|JGIv16_16076105	3.62782	4.25376	3.00189	0.705704	-0.502865	0.930682
1324	prr16|Taira201203brain_000196712	13.894	16.291	11.497	0.705724	-0.502824	0.633544
1325	fam159b|Ueno201210brain_000308237	6.18261	7.24753	5.11769	0.706128	-0.501997	0.84348
1326	ctc1|Quigley201212_001006974	11.9037	13.9538	9.85354	0.706155	-0.501944	0.835205
1327	coq5|Quigley201212_001696458	8.48849	9.94496	7.03202	0.707093	-0.500027	0.734492
1328	dip2b|JGIv16_16063093	9.25561	10.8429	7.6683	0.707217	-0.499775	0.708508
1329	usp53|Taira201203st09_000034025	4.75124	5.56579	3.93668	0.707299	-0.499607	0.833718
1330	prkca|Ueno201210muscle_000026276	5.22461	6.11888	4.33035	0.707703	-0.498783	0.842789
1331	pdcd4|Taira201203intestine_000121902	15.8959	18.6122	13.1797	0.708119	-0.497937	0.662531
1332	p2ry2|TeperekTkacz201206_000057105	3.61953	4.23717	3.00189	0.708466	-0.49723	1
1333	stk36|Ueno201302st08_000350326	15.8871	18.5944	13.1797	0.708795	-0.49656	0.679268
1334	nr3c1|Ueno201302st08_000489303	9.75096	11.4096	8.09237	0.709263	-0.495607	0.99503
1335	rab5a|Ueno201302st08_000528714	11.2468	13.1535	9.34002	0.710079	-0.493949	0.654181
1336	nufip2|Ueno201302st10_000455396	20.8559	24.3904	17.3214	0.710173	-0.493757	0.719638
1337	bbs9|Quigley201307_001967283	7.45204	8.7134	6.19067	0.710477	-0.49314	0.674903
1338	bri3|TeperekTkacz201206_000420380	3.19347	3.73379	2.65314	0.710576	-0.492939	0.834957
1339	cyp3a5|Taira201203ovary_000115907	5.21771	6.09935	4.33607	0.710906	-0.492268	0.958758
1340	eif2c1|JGIv16_16041462	13.0131	15.2085	10.8176	0.711289	-0.491491	0.66202
1341	taf1|Quigley201307_002131660	10.6366	12.4294	8.84381	0.711522	-0.49102	0.650996
1342	srpk3|Taira201203st25_000047631	5.99677	7.00559	4.98795	0.711995	-0.490061	0.850795
1343	nos1ap|Taira201203testis_000039411	3.60741	4.21292	3.00189	0.712544	-0.488949	1
1344	unnamed|JGIv16_16001802	9.93119	11.5954	8.26703	0.712961	-0.488105	0.776802
1345	dab2|JGIv16_16060168	12.3379	14.4028	10.2729	0.713259	-0.487502	0.696255
1346	unnamed|Taira201203st35_000048226	6.14535	7.17302	5.11769	0.713464	-0.487088	0.796351
1347	tspan33|Ueno201210st10_000104133	4.25418	4.96535	3.54301	0.713547	-0.486919	1
1348	ptprd|TXGP201107_000018125	19.834	23.1339	16.5341	0.71471	-0.48457	0.728652
1349	fam57b|JGIv14_28726244	5.19267	6.05499	4.33035	0.715171	-0.48364	0.866925
1350	glis3|Taira201203kidney_000070980	6.60838	7.7054	5.51136	0.715259	-0.483462	0.802389
1351	ppm1e|Chang2013_000027342	3.77522	4.40109	3.14935	0.715582	-0.48281	0.81277
1352	ervfrd-1|Ueno201210kidney_000008579	15.6824	18.2821	13.0826	0.715596	-0.482784	0.681194
1353	clcc1|Taira201203lung_000182720	217.364	253.37	181.358	0.715782	-0.482409	0.659935
1354	kiaa0913|Blower201306_000122893	25.691	29.9407	21.4412	0.716121	-0.481725	0.669639
1355	cntnap1|Taira201203eye_000014460	2.79708	3.25936	2.3348	0.716337	-0.481289	1
1356	fnip1|Taira201203ovary_000040639	2.79708	3.25936	2.3348	0.716337	-0.481289	1
1357	naa38|Park201106_000408807	2.79708	3.25936	2.3348	0.716337	-0.481289	1
1358	unnamed|Audic201207_000571246	2.79708	3.25936	2.3348	0.716337	-0.481289	1
1359	pasd1|Ueno201210skin_000010109	2.82785	3.29368	2.36201	0.717133	-0.479687	0.903488
1360	nipbl|Taira201203liver_000000800	19.5353	22.7471	16.3235	0.717608	-0.478732	0.598273
1361	gse1|Ueno201302st08_000363045	11.8198	13.7604	9.87925	0.717949	-0.478047	0.692618
1362	slit3|Taira201203st09_000025316	21.6576	25.2065	18.1087	0.718414	-0.477112	1
1363	unnamed|Ueno201210st15_000001151	5.58204	6.49448	4.66961	0.719013	-0.475911	0.99807
1364	tmtops|Ueno201210spleen_000220647	24.7996	28.8482	20.7509	0.719313	-0.475309	0.61601
1365	pqlc2|Ismailoglu201203_000022215	26.3571	30.6477	22.0665	0.720006	-0.473919	0.618987
1366	ruvbl2|Quigley201307_000098659	2274.15	2643.92	1904.38	0.720287	-0.473356	0.618722
1367	arhgef18|Taira201203spleen_000023131	7.5728	8.80388	6.34173	0.720333	-0.473263	0.761398
1368	vps52|TXGP201107_000372494	24112.3	28031.4	20193.2	0.720377	-0.473177	0.704785
1369	sos2|Ueno201210st09_000008643	10.5585	12.2733	8.84381	0.720575	-0.47278	0.650109
1370	fmnl1|Taira201203liver_000016502	4.75116	5.52261	3.97972	0.720623	-0.472684	0.799712
1371	slc26a4|Taira201203kidney_000043128	22.538	26.1963	18.8796	0.720697	-0.472536	0.629711
1372	accn2|Taira201203brain_000049010	12.4439	14.4637	10.424	0.720697	-0.472534	0.690846
1373	krt18|Taira201203st30_000209883	9.85925	11.4569	8.26154	0.721095	-0.471739	0.713171
1374	adh7|Taira201203testis_000197242	24110	28006.9	20213.2	0.721724	-0.47048	0.705204
1375	mapk8ip2|Taira201203eye_000024396	20.1843	23.4463	16.9222	0.721746	-0.470438	0.673862
1376	arap1|Ueno201210stomach_000003394	11.3785	13.2174	9.53959	0.721746	-0.470437	0.671876
1377	pef1|Ueno201210kidney_000000006	5.63381	6.5436	4.72402	0.721929	-0.470071	0.838919
1378	edrf1|Blower201306_000510756	16.0646	18.6583	13.4708	0.721971	-0.469987	0.661861
1379	hdac9|Ismailoglu201203_000150961	18.7429	21.7391	15.7467	0.72435	-0.46524	0.726961
1380	znf598|Ueno201302st08_000440919	21.1204	24.4827	17.7581	0.725334	-0.463282	0.669383
1381	crip1|Taira201203intestine_000212275	6.83166	7.91483	5.74848	0.726292	-0.461379	0.685774
1382	fbxo28|JGIv16_16037111	4.72809	5.47647	3.97972	0.726693	-0.460581	0.789353
1383	pin4|Audic201207_000936770	17.175	19.8923	14.4577	0.726801	-0.460368	0.734495
1384	spon1|Taira201203skin_000063150	21.4916	24.8909	18.0923	0.726863	-0.460245	0.560971
1385	ptx4|Taira201203st35_000100766	7.47584	8.65299	6.29869	0.727921	-0.458146	1
1386	itpka|Ueno201210spleen_000156645	13.2442	15.3257	11.1628	0.728372	-0.457252	0.632314
1387	mical3|Ueno201210muscle_000001119	6.29467	7.28305	5.30629	0.728581	-0.456839	0.731439
1388	herc6|Taira201203spleen_000032315	9.26724	10.7151	7.81935	0.729749	-0.454528	0.781077
1389	zbed4|Quigley201307_001506727	24.8346	28.7133	20.956	0.729835	-0.454358	0.719987
1390	zbed4|Taira201203intestine_000047892	24.8346	28.7133	20.956	0.729835	-0.454358	0.719987
1391	unnamed|Ueno201210intestine_000036983	14.2095	16.4258	11.9932	0.730139	-0.453756	0.694313
1392	ptprt|Ueno201302st35_000366227	6.28579	7.26529	5.30629	0.730362	-0.453317	0.756009
1393	clec11a|Taira201203kidney_000126835	3.66656	4.23779	3.09533	0.730412	-0.453218	0.803733
1394	dip2a|Ueno201302st10_000412821	7.4536	8.61399	6.2932	0.730579	-0.452888	0.775957
1395	sh2d3a|Ueno201210skin_000093207	6.99332	8.08161	5.90502	0.730674	-0.452701	0.811102
1396	sh2b3|JGIv16_16028237	7.91662	9.14637	6.68687	0.731095	-0.451868	0.787197
1397	irak1|JGIv14_28754024	59.578	68.8315	50.3245	0.731126	-0.451807	0.671737
1398	txnl1|Ueno201302st35_000590714	6.31694	7.29719	5.3367	0.731336	-0.451394	0.971707
1399	surf4|Quigley201307_001867203	11.3477	13.1074	9.58812	0.731506	-0.451057	0.676889
1400	psma2|TeperekTkacz201206_000334298	1247.34	1440.22	1054.46	0.732153	-0.449783	0.609241
1401	acta2|Taira201203st20_000147774	3.25892	3.76217	2.75568	0.73247	-0.449158	1
1402	arhgef5|Taira201203st25_000024415	3.25892	3.76217	2.75568	0.73247	-0.449158	1
1403	cpt2|JGIv14_28735092	3.25892	3.76217	2.75568	0.73247	-0.449158	1
1404	cpt2|Taira201203testis_000141356	3.25892	3.76217	2.75568	0.73247	-0.449158	1
1405	eif4g2|Ueno201210st30_000000237	3.25892	3.76217	2.75568	0.73247	-0.449158	1
1406	gpm6a|Taira201203eye_000054800	3.25892	3.76217	2.75568	0.73247	-0.449158	1
1407	wdr25|Ueno201210brain_000028654	3.25892	3.76217	2.75568	0.73247	-0.449158	1
1408	fam109a|JGIv610_0010288	7.84348	9.0541	6.63286	0.732581	-0.448941	0.725063
1409	dhcr24|Ueno201210liver_000063681	7.44215	8.58562	6.29869	0.733633	-0.446869	0.78587
1410	ambp|Audic201207_000277220	12.6664	14.6122	10.7206	0.733673	-0.44679	0.690278
1411	epb41l5|Taira201203st25_000044449	8.01485	9.24578	6.78392	0.733731	-0.446677	0.715769
1412	bcr|Audic201207_000337100	2.36354	2.72581	2.00126	0.734189	-0.445776	0.938553
1413	prpf4|Ueno201210st40_000081880	2.36354	2.72581	2.00126	0.734189	-0.445776	0.938553
1414	chaf1a|Quigley201212_001305907	78.5546	90.5802	66.5291	0.734477	-0.445211	0.609443
1415	tmub2|Ueno2012102cells_000042068	74.9405	86.4098	63.4713	0.734538	-0.445091	0.61629
1416	slmo2|Taira201203lung_000136172	10.6869	12.3194	9.05437	0.734968	-0.444247	0.764621
1417	snph|xb201405_S36163210	6.96137	8.01772	5.90502	0.736497	-0.441249	0.830453
1418	unnamed|JGIv16_16003738	8.49593	9.77987	7.21199	0.737433	-0.439417	0.995831
1419	c1orf95|Ueno201210brain_000126589	3.24474	3.73379	2.75568	0.738037	-0.438234	0.888069
1420	ighm|Ueno201210spleen_000167547	5.55985	6.39569	4.72402	0.738626	-0.437085	1
1421	aen|Ueno201302st35_000567248	11.3401	13.0435	9.63664	0.73881	-0.436725	0.6874
1422	tesk2|Taira201203st10_000000831	98.4502	113.196	83.7039	0.739457	-0.435462	0.747952
1423	nova2|Ueno201210st10_000123797	5.09152	5.85269	4.33035	0.739891	-0.434616	0.853803
1424	npl|Taira201203lung_000220184	6.93467	7.96981	5.89953	0.740235	-0.433945	0.76574
1425	gpr107|JGIv610_0050759	2.7764	3.19079	2.36201	0.740258	-0.4339	0.85084
1426	tyw5|JGIv15_15010788	21.7944	25.0434	18.5454	0.740532	-0.433366	0.714976
1427	kiaa1755|JGIv610_0031562	36.9744	42.4774	31.4715	0.740901	-0.432648	0.609251
1428	cox4i2|Ueno201210testis_000169183	1148.8	1319.28	978.316	0.741551	-0.431383	0.611988
1429	myo6|Taira201203stomach_000032316	9.46663	10.8713	8.06197	0.741583	-0.43132	0.775225
1430	flrt1|JGIv14_28714674	10.5613	12.1277	8.99487	0.741678	-0.431135	0.737316
1431	zc3h12c|JGIv16_16009823	12.8176	14.7151	10.9202	0.742106	-0.430302	0.784118
1432	fjx1|JGIv14_28730848	4.61962	5.30255	3.93668	0.742413	-0.429707	0.877057
1433	efhc2|Taira201203testis_000128152	728.39	836.024	620.757	0.742512	-0.429515	0.608652
1434	narg2|Park201106_000677506	6.65291	7.63559	5.67024	0.742607	-0.429329	0.944785
1435	dpysl3|Ueno201302st35_000524222	5.07733	5.82431	4.33035	0.743496	-0.427604	0.821307
1436	ywhab|Taira201203eye_000137201	5214.89	5980.59	4449.2	0.74394	-0.426742	0.65618
1437	capn1|Ueno201302st35_000391929	3.12682	3.5853	2.66835	0.744247	-0.426147	1
1438	mtmr8|Taira201203st09_000044654	3.12682	3.5853	2.66835	0.744247	-0.426147	1
1439	slc35f5|Ueno201210skin_000018504	54.6697	62.6228	46.7165	0.745999	-0.422755	0.633025
1440	trpv4|JGIv14_28741396	22.4827	25.7462	19.2193	0.746489	-0.421808	0.592631
1441	fam175a|Park201106_000574507	48.4274	55.45	41.4048	0.746705	-0.42139	0.569363
1442	srcin1|Taira201203brain_000008509	7.8271	8.96183	6.69236	0.746762	-0.421279	0.793594
1443	wdr53|Audic201207_000259967	2.76189	3.16177	2.36201	0.747052	-0.42072	0.890602
1444	c5orf41|JGIv610_0020694	3.22167	3.68766	2.75568	0.747271	-0.420297	0.875941
1445	ppp4r1l|Audic201207_000443960	17.5659	20.1064	15.0255	0.747299	-0.420243	0.916683
1446	sept9|Ueno201302st35_000457728	10.3385	11.8332	8.84381	0.747375	-0.420095	0.681032
1447	add1|Chang2013_000029661	5.16924	5.91658	4.42191	0.747375	-0.420095	0.780058
1448	kiaa1377|JGIv15_15039610	17.5848	20.1242	15.0455	0.74763	-0.419604	0.641535
1449	rer1|Taira201203eye_000000134	13.2766	15.1907	11.3624	0.74798	-0.418929	0.730196
1450	ervv-1|Taira201203st25_000029671	16.2565	18.5944	13.9185	0.748528	-0.417872	0.719587
1451	hcn3|Ueno201210eye_000010447	9.19772	10.5164	7.87908	0.749221	-0.416536	0.94494
1452	vtga2|JGIv610_0021511	5.44926	6.22891	4.66961	0.749668	-0.415677	0.956856
1453	atp6v0a1|Taira201203st35_000033288	12.9118	14.7578	11.0657	0.749825	-0.415374	0.675342
1454	fmnl3|Taira201203st10_000082135	3.61155	4.12777	3.09533	0.749881	-0.415266	0.814336
1455	triobp|Taira201203spleen_000047815	4.13353	4.72404	3.54301	0.749997	-0.415043	0.85585
1456	unnamed|Audic201207_000370117	37.1713	42.4774	31.8652	0.750169	-0.414713	0.618426
1457	ergic2|Park201106_000754815	6.8492	7.82607	5.87233	0.750355	-0.414354	0.83319
1458	birc6|Taira201203ovary_000000470	16.402	18.74	14.064	0.750482	-0.41411	0.677825
1459	flrt1|JGIv14_28745851	10.9462	12.5039	9.38854	0.750846	-0.413411	0.748194
1460	fhl3|Taira201203intestine_000111356	5.44364	6.21767	4.66961	0.751023	-0.413071	0.950929
1461	pcdh8l|JGIv14_28730536	13.5256	15.4463	11.605	0.751311	-0.412518	0.676774
1462	capn5|Audic201207_000745298	501.107	572.229	429.985	0.75142	-0.412308	0.692856
1463	capn5|TeperekTkacz201206_000382249	501.603	572.78	430.427	0.75147	-0.412212	0.692622
1464	prtg|Park201106_000003621	7.79241	8.89794	6.68687	0.751508	-0.41214	0.767784
1465	cic|Taira201203eye_000001989	5.83321	6.65126	5.01515	0.754016	-0.407333	0.844272
1466	ermp1|Quigley201212_001658659	11.0143	12.5572	9.47147	0.754265	-0.406857	0.783924
1467	zfyve20|Ueno201210testis_000082644	3.66162	4.1739	3.14935	0.754533	-0.406344	0.876217
1468	znf362|Taira201203kidney_000085771	3.66162	4.1739	3.14935	0.754533	-0.406344	0.876217
1469	flnb|Taira201203kidney_000001259	4.10948	4.68143	3.53753	0.755651	-0.404209	0.85483
1470	sox17b|TeperekTkacz201206_000671576	467.157	532.065	402.249	0.756015	-0.403514	0.612592
1471	ervfrd-1|Taira201203intestine_000006180	15.7627	17.952	13.5733	0.756088	-0.403374	0.716103
1472	rnf111|JGIv15_15058590	6.16157	7.01686	5.30629	0.75622	-0.403122	0.743567
1473	slc18a2|TXGP201107_000259100	11.2303	12.7878	9.67276	0.756404	-0.402772	0.929933
1474	ccp110|Quigley201307_002224723	5843.54	6653.54	5033.53	0.756519	-0.402552	0.668204
1475	ttbk1|JGIv16_16005429	8.10576	9.22802	6.98349	0.75677	-0.402072	0.772437
1476	tmem130|JGIv610_0043114	8.38323	9.54035	7.22611	0.757426	-0.400823	0.762354
1477	dsp|Ueno201302st10_000387116	13.6946	15.5847	11.8046	0.757445	-0.400788	0.718415
1478	pdilt|Ueno201210stomach_000110753	109.138	124.078	94.1985	0.759186	-0.397475	0.565546
1479	sema3b|Amin201106_000180029	12.6446	14.3744	10.9147	0.759314	-0.397232	0.717605
1480	znf668|TeperekTkacz201206_000632199	1056.72	1201.14	912.307	0.759536	-0.396809	0.626846
1481	dnajc14|Quigley201212_002001327	11.7354	13.338	10.1328	0.759695	-0.396507	0.762452
1482	sema3b|Taira201203st40_000019851	22.8882	26.0124	19.764	0.759791	-0.396326	0.620586
1483	unnamed|Taira201203spleen_000098236	2.31739	2.63352	2.00126	0.759919	-0.396082	1
1484	plxna2|Quigley201212_000158037	10.0269	11.3931	8.6607	0.760174	-0.395599	0.792828
1485	nkap|Quigley201212_002173847	3.64387	4.13839	3.14935	0.761008	-0.394016	1
1486	slc16a12|TeperekTkacz201205_000404633	3.64387	4.13839	3.14935	0.761008	-0.394016	1
1487	fitm2|Taira201203testis_000085394	6.80075	7.72369	5.87782	0.761012	-0.394009	1
1488	wnk3|Taira201203testis_000001901	6.71312	7.62375	5.80249	0.761107	-0.393828	0.844343
1489	synj2|JGIv16_16006048	25.6952	29.1783	22.2121	0.761253	-0.393553	0.63567
1490	ldlrap1|Taira201203lung_000098954	3563.34	4046.19	3080.48	0.76133	-0.393406	0.660685
1491	ankh|JGIv14_28723591	5.11423	5.80655	4.42191	0.761537	-0.393014	0.790237
1492	kiaa1377|Taira201203ovary_000062799	17.3967	19.748	15.0455	0.761873	-0.392378	0.651546
1493	clic6|JGIv16_16067468	20.9871	23.8225	18.1518	0.76196	-0.392214	0.71135
1494	tmem211|JGIv15_15011521	380.322	431.498	329.145	0.762796	-0.39063	0.609627
1495	commd3|TeperekTkacz201202_000199424	3.63856	4.12777	3.14935	0.762966	-0.390309	0.866861
1496	lrrn3|Taira201203brain_000116262	2059.9	2336.67	1783.13	0.763109	-0.390038	0.659873
1497	kdm6b|JGIv15_15060088	199.458	226.169	172.747	0.763796	-0.38874	0.579333
1498	slc10a3|Quigley201212_000514651	14.696	16.6601	12.732	0.76422	-0.38794	0.753549
1499	slc35d1|Chang2013_000609554	8.62893	9.77816	7.4797	0.764939	-0.386583	0.792808
1500	bri3|Ueno201302st08_000593547	3.06037	3.4676	2.65314	0.765123	-0.386236	0.847768
1501	zswim5|Audic201207_000333659	9.18743	10.4099	7.96492	0.765126	-0.386231	0.703184
1502	hnrnpm|Quigley201212_001170721	4.23022	4.79146	3.66898	0.765734	-0.385086	1
1503	unnamed|Ueno201210pancreas_000038805	25.4968	28.8731	22.1205	0.766128	-0.384343	0.596163
1504	daam2|JGIv16_16000538	91.1718	103.244	79.0999	0.766147	-0.384308	0.706709
1505	glra1|Ueno201210brain_000136061	18.1466	20.5466	15.7467	0.766392	-0.383845	0.761762
1506	casc3|TeperekTkacz201206_000550999	634.685	718.592	550.779	0.766469	-0.3837	0.627391
1507	ephx1|Ueno201210intestine_000097551	7.13889	8.08161	6.19616	0.766698	-0.383269	0.799764
1508	mcm5|Ueno201302st10_000532853	20.0623	22.7116	17.413	0.766699	-0.383268	0.693254
1509	hoxc5|Ueno201210brain_000234592	7.25405	8.2094	6.29869	0.767254	-0.382224	0.805456
1510	appl1|Audic201207_000095988	4.9868	5.64325	4.33035	0.76735	-0.382043	1
1511	fam173a|Ueno201210liver_000111083	3.45656	3.91124	3.00189	0.767504	-0.381753	1
1512	neurl1|Ueno201210brain_000016232	3.45656	3.91124	3.00189	0.767504	-0.381753	1
1513	psmd3|Taira201203muscle_000011392	3.45656	3.91124	3.00189	0.767504	-0.381753	1
1514	cadps|Ueno201210eye_000021669	2.30438	2.60749	2.00126	0.767504	-0.381753	1
1515	gpr98|JGIv16_16004888	2.30438	2.60749	2.00126	0.767504	-0.381753	1
1516	npdc1|Quigley201212_001122294	2.30438	2.60749	2.00126	0.767504	-0.381753	1
1517	stag2|Quigley201307_001057152	2.30438	2.60749	2.00126	0.767504	-0.381753	1
1518	unnamed|Audic201207_000145256	2.30438	2.60749	2.00126	0.767504	-0.381753	1
1519	accn2|Ueno201210brain_000047970	11.0934	12.5501	9.63664	0.767853	-0.381097	0.737078
1520	prss12|JGIv16_16032286	8.09276	9.15351	7.03202	0.768232	-0.380386	0.737527
1521	ints5|JGIv16_16042149	3.17049	3.5853	2.75568	0.768604	-0.379687	1
1522	prdm16|Taira201203stomach_000011453	100.355	113.445	87.2644	0.769223	-0.378527	0.708217
1523	edc3|TXGP201107_000021895	4.06689	4.59625	3.53753	0.769654	-0.377718	0.848885
1524	dync2h1|Quigley201307_002223996	1302.14	1471.61	1132.67	0.769681	-0.377667	0.657179
1525	snrpc|Taira201203st12_000146028	3.55654	4.01774	3.09533	0.770417	-0.376289	0.825208
1526	bcl2l2|Ueno201210heart_000146439	4.06964	4.59628	3.54301	0.770845	-0.375488	0.845782
1527	slc16a10|Taira201203spleen_000126244	4.06963	4.59625	3.54301	0.770848	-0.375481	0.902034
1528	ncor2|Taira201203skin_000003568	15.7012	17.732	13.6704	0.770944	-0.375302	0.725967
1529	ahdc1|JGIv16_16080621	18.3364	20.7068	15.966	0.771049	-0.375105	0.891286
1530	gfpt1|Quigley201212_000983546	408.425	461.131	355.72	0.771408	-0.374435	0.598628
1531	akap2|TeperekTkacz201205_000008691	14.7295	16.6246	12.8345	0.77202	-0.37329	0.842418
1532	mkl2|Ueno201210spleen_000011048	13.4349	15.1624	11.7075	0.772143	-0.37306	0.72813
1533	col4a5|Taira201203intestine_000011162	6.10646	6.89142	5.32149	0.772191	-0.372971	0.910117
1534	mgam|JGIv16_16063918	23.4117	26.4122	20.4112	0.772796	-0.371841	0.733393
1535	ddx5|Ueno201210pancreas_000000162	542.697	612.243	473.151	0.772816	-0.371802	0.617187
1536	znf462|Quigley201307_001689851	10.6546	12.0177	9.29149	0.77315	-0.371179	0.775442
1537	neo1|Ueno201210eye_000020174	7.67268	8.65299	6.69236	0.773416	-0.370684	1
1538	krt16|Quigley201307_000607001	17.4074	19.6237	15.191	0.774117	-0.369377	0.771058
1539	fbxl19|Quigley201307_001418539	3.60661	4.06387	3.14935	0.774961	-0.367804	0.887924
1540	exosc8|Quigley201212_000460623	8.05194	9.07186	7.03202	0.775146	-0.36746	0.771851
1541	u2surp|Taira201203st20_000018145	9.6415	10.8571	8.42592	0.776076	-0.365731	1
1542	c11orf68|Quigley201307_001076107	12.3878	13.9367	10.839	0.777731	-0.362658	0.810656
1543	usp7|Quigley201307_000728983	9.89104	11.1269	8.65521	0.777866	-0.362406	0.762459
1544	ppp1r10|Ismailoglu201203_000077964	17.1765	19.3185	15.0345	0.778243	-0.361708	0.703095
1545	dync2h1|Quigley201307_001687674	1275.57	1434.41	1116.73	0.778535	-0.361167	0.660957
1546	ifngr2|Ismailoglu201203_000115800	17.8075	20.0248	15.5902	0.778544	-0.36115	0.719153
1547	pfdn5|TeperekTkacz201206_000720128	1081.66	1215.94	947.369	0.779124	-0.360076	0.645326
1548	tnik|Audic201207_000335668	10.7236	12.0532	9.39403	0.779379	-0.359603	0.758769
1549	unnamed|JGIv16_16002635	3.02843	3.40371	2.65314	0.779486	-0.359405	0.877018
1550	rfx7|Taira201203st25_000038336	36.7045	41.2528	32.1563	0.779494	-0.359389	0.694259
1551	raph1|JGIv16_16012150	12.9615	14.5661	11.3569	0.779679	-0.359047	0.700093
1552	slc5a10|Taira201203kidney_000104273	20.0392	22.5199	17.5585	0.779689	-0.35903	0.718266
1553	tpd52l1|Taira201203brain_000059980	5.83834	6.55899	5.11769	0.780256	-0.357981	0.863251
1554	stag1|TXGP201107_000271571	8.24125	9.2564	7.22611	0.780661	-0.357233	0.802021
1555	noxred1|Quigley201112_000300160	5.71787	6.42058	5.01515	0.781106	-0.356411	0.796688
1556	azin1|Ueno201302st08_000531895	36.4764	40.9476	32.0053	0.781615	-0.35547	0.653778
1557	tsta3|Ueno201210st30_000015385	6.16313	6.91745	5.40882	0.78191	-0.354925	0.868575
1558	ap1ar|Taira201203st12_000106160	44.1452	49.5332	38.7571	0.782447	-0.353935	0.682828
1559	slc5a2|UG94Xl_S21696703	11.9283	13.3842	10.4725	0.782454	-0.353922	0.761475
1560	psmg3|Quigley201212_001604092	37.1146	41.6307	32.5985	0.783039	-0.352843	0.731643
1561	pstpip2|Ueno201210brain_000125084	10.7891	12.0916	9.48667	0.784566	-0.350033	1
1562	hey1|Audic201207_000905333	8.05762	9.02921	7.08603	0.78479	-0.349622	1
1563	tnxb|Taira201203heart_000001495	4.02881	4.5146	3.54301	0.78479	-0.349622	1
1564	eea1|Taira201203skin_000020297	2.68587	3.00974	2.36201	0.78479	-0.349622	1
1565	h2afy2|Ueno201302st35_000444551	2.68587	3.00974	2.36201	0.78479	-0.349622	1
1566	stag1|Quigley201207_000657157	2.68587	3.00974	2.36201	0.78479	-0.349622	1
1567	ubr1|Ueno201210skin_000010383	2.68587	3.00974	2.36201	0.78479	-0.349622	1
1568	wdr17|Ueno201210brain_000066697	2.68587	3.00974	2.36201	0.78479	-0.349622	1
1569	stmn1|Taira201203testis_000229156	444.399	497.793	391.005	0.785477	-0.348358	0.635657
1570	adck3|Ueno201210heart_000087362	3.79045	4.24547	3.33544	0.785647	-0.348048	1
1571	sord|Taira201203kidney_000201707	578.835	648.269	509.401	0.785787	-0.347789	0.643671
1572	mark2|Ueno201210st20_000069975	10.5507	11.8154	9.286	0.785923	-0.347539	0.739137
1573	pnlip|Ueno201210st30_000049840	9.18664	10.2809	8.09237	0.787127	-0.345331	0.933784
1574	arhgef6|Taira201203spleen_000101891	13.6178	15.2369	11.9986	0.787474	-0.344695	0.752922
1575	foxi1|Quigley201212_001075108	579.152	647.864	510.439	0.78788	-0.343953	0.645238
1576	amdhd1|Ueno201210st09_000180237	3.02715	3.38595	2.66835	0.788064	-0.343615	1
1577	stag2|TXGP201107_000245420	3.02715	3.38595	2.66835	0.788064	-0.343615	1
1578	dpysl3|Taira201203testis_000071514	7.02886	7.86156	6.19616	0.788159	-0.343441	0.819427
1579	hp1bp3|Ueno201302st08_000514552	4.01188	4.48623	3.53753	0.78853	-0.342762	0.862421
1580	wrap73|Quigley201307_002289153	30.8765	34.5092	27.2437	0.789461	-0.341061	0.70096
1581	phldb3|TeperekTkacz201206_000217703	618.528	691.248	545.807	0.789595	-0.340814	0.647103
1582	tmem45b|Quigley201112_000789906	3.00536	3.35758	2.65314	0.790196	-0.339717	0.860548
1583	kat6a|Ueno201210st09_000007918	11.587	12.9441	10.2299	0.790315	-0.3395	0.799988
1584	tcf20|JGIv16_16032760	4.90341	5.47647	4.33035	0.790719	-0.338763	0.875704
1585	mrps30|Taira201203testis_000191709	983.66	1098.58	868.737	0.790779	-0.338653	0.635637
1586	kif26b|Ueno201210heart_000005399	9.51224	10.6229	8.40162	0.7909	-0.338433	0.745414
1587	aebp2|Ueno201210testis_000104117	1662.96	1856.78	1469.15	0.791232	-0.337827	0.661044
1588	srek1ip1|TeperekTkacz201206_000550257	3.50329	3.91124	3.09533	0.791395	-0.33753	1
1589	lemd3|Quigley201212_000768759	74.7052	83.4041	66.0063	0.791403	-0.337515	0.723442
1590	mtss1l|Ismailoglu201203_000081347	23.6897	26.4454	20.934	0.791594	-0.337167	0.675848
1591	cyp51a1|Ueno201210egg_000119292	570.107	636.136	504.078	0.792406	-0.335687	0.647626
1592	muc6|JGIv16_16016311	98.5264	109.934	87.1188	0.792464	-0.335582	0.754022
1593	nampt|Quigley201212_000366133	22.7022	25.3274	20.0771	0.792703	-0.335147	0.814405
1594	unnamed|Taira201203eye_000161849	80.0089	89.2224	70.7953	0.79347	-0.333753	0.793396
1595	eml3|Taira201203testis_000086858	3.11164	3.4676	2.75568	0.794692	-0.331531	0.89972
1596	e2f7|Quigley201307_000547833	5.66286	6.31056	5.01515	0.794724	-0.331473	0.805899
1597	rarres1|Ueno201210intestine_000015630	1582.57	1763.43	1401.72	0.794882	-0.331188	0.674183
1598	smarcc1|Taira201203eye_000039308	9.1555	10.2005	8.11049	0.795106	-0.330781	0.760697
1599	tmem125|JGIv14_28725498	20.3189	22.6371	18.0007	0.795187	-0.330634	0.685245
1600	abca1|Park201106_000656565	62.7121	69.842	55.5823	0.79583	-0.329468	0.700823
1601	inpp5d|Chang2013_000014060	2.63412	2.93343	2.3348	0.79593	-0.329286	1
1602	unnamed|JGIv610_0052218	2.63412	2.93343	2.3348	0.79593	-0.329286	1
1603	usp22|Audic201207_000461437	2.63412	2.93343	2.3348	0.79593	-0.329286	1
1604	trappc1|Chung201110_000108913	175.319	195.237	155.4	0.795956	-0.329239	0.634423
1605	dapp1|Taira201203lung_000133024	27.5666	30.6938	24.4395	0.796235	-0.328733	0.717843
1606	drgx|JGIv16_16036842	17.9515	19.9787	15.9244	0.797068	-0.327226	0.68212
1607	fmnl1|JGIv16_16071807	4.48497	4.99023	3.97972	0.797502	-0.32644	0.823176
1608	stx2|TeperekTkacz201206_000101532	961.462	1069.7	853.223	0.797628	-0.326212	0.641137
1609	gucy1a3|Taira201203heart_000091872	27.1309	30.182	24.0797	0.797814	-0.325876	1
1610	psma6|TeperekTkacz201206_000530152	518.595	576.794	460.397	0.7982	-0.325178	0.634077
1611	dcps|TeperekTkacz201206_000700867	532.046	591.6	472.493	0.79867	-0.324329	0.644746
1612	b2m|Taira201203muscle_000089771	986.626	1096.99	876.257	0.798781	-0.324129	0.649516
1613	ccdc94|JGIv15_15046447	4.43151	4.92634	3.93668	0.79911	-0.323535	0.899644
1614	apc|Ueno201302st08_000342206	6.46963	7.19078	5.74848	0.799424	-0.322967	0.747392
1615	kmt2b|Ueno201302st08_000343724	5.75669	6.39569	5.11769	0.800178	-0.321608	1
1616	tmem238|Quigley201207_000817594	10.1222	11.244	9.00036	0.800457	-0.321105	0.71997
1617	myh2|JGIv14_28747504	9.45466	10.5022	8.40711	0.800508	-0.321012	0.736555
1618	gata6|Ueno201302st35_000424167	1015.23	1127.53	902.941	0.800816	-0.320457	0.668223
1619	unnamed|Quigley201307_001974202	1555.85	1727.29	1384.41	0.801492	-0.31924	0.671573
1620	unnamed|Ueno201302st08_000624989	17.122	18.999	15.245	0.802411	-0.317587	0.790208
1621	c14orf93|TeperekTkacz201206_000655733	1551.87	1721.83	1381.91	0.802581	-0.317282	0.659997
1622	igsf3|Taira201203lung_000067518	5.72309	6.34958	5.0966	0.802667	-0.317126	0.899481
1623	mprip|Ueno201210kidney_000010832	25.516	28.307	22.725	0.802805	-0.316879	0.736997
1624	slc12a2|Audic201207_000699692	2.97698	3.30082	2.65314	0.803783	-0.315122	0.820005
1625	aes|Taira201203st35_000146706	1551.14	1719.36	1382.93	0.804329	-0.314142	0.672384
1626	rrp15|TeperekTkacz201206_000705750	988.197	1095.08	881.315	0.804796	-0.313305	0.654516
1627	tmem127|Taira201203stomach_000057052	15.0029	16.6211	13.3847	0.805285	-0.312428	0.804516
1628	lrp4|Quigley201212_000957005	7.49427	8.30167	6.68687	0.805485	-0.31207	0.805826
1629	otol1|Park201106_000160861	11.0255	12.2094	9.84171	0.806077	-0.31101	0.82433
1630	smpd1|Quigley201207_000793518	40.3258	44.6476	36.0041	0.806406	-0.310421	0.930037
1631	pkm2|Taira201203eye_000103946	26.9815	29.8633	24.0998	0.807006	-0.309349	0.755071
1632	ryr1|MK201406_0126470	13.7738	15.2445	12.3031	0.807049	-0.309271	0.870618
1633	casc4|Quigley201307_000377279	549.116	607.625	490.607	0.807418	-0.308613	0.651377
1634	gskip|TXGP201107_000185993	13.9848	15.4747	12.4949	0.807438	-0.308577	0.768498
1635	pgam1|Taira201203brain_000182008	432.926	479	386.852	0.807624	-0.308245	0.634006
1636	trim8|Taira201203intestine_000042775	5.59797	6.19279	5.00315	0.807899	-0.307753	0.956059
1637	sema3a|Audic201207_000337936	23.6503	26.1614	21.1391	0.808024	-0.307529	0.696789
1638	trip12|Quigley201307_001925700	42.0935	46.5625	37.6246	0.808046	-0.30749	0.71956
1639	kcnh2|Amin201106_000181599	10.1714	11.2499	9.09301	0.808275	-0.307081	0.964941
1640	prss53|Ueno201210skin_000071790	4.10392	4.53886	3.66898	0.808349	-0.30695	0.976837
1641	abcb1|Taira201203brain_000038629	32.7344	36.2028	29.266	0.808391	-0.306875	0.716785
1642	ngly1|Taira201203heart_000071512	3.07969	3.40371	2.75568	0.80961	-0.304701	0.929563
1643	xlcof28|Ueno2012104cells_000071033	2329.32	2573.95	2084.69	0.809918	-0.304152	0.689868
1644	agpat1|TeperekTkacz201206_000611330	1432.08	1582.37	1281.8	0.810049	-0.303918	0.672058
1645	golga4|Quigley201212_001790880	9.44009	10.4271	8.45312	0.810691	-0.302776	0.907552
1646	ash1l|Ueno201210st09_000003002	6.91883	7.6415	6.19616	0.810856	-0.302483	0.839794
1647	b3galt4|Audic201207_000134488	7.54174	8.32528	6.7582	0.811769	-0.30086	0.941172
1648	qrich1|Quigley201212_001859506	3.94267	4.34782	3.53753	0.813632	-0.297552	0.826487
1649	cpsf7|Taira201203st09_000124497	3.07082	3.38595	2.75568	0.813856	-0.297155	1
1650	rcan3|TXGP201107_000181987	3.07082	3.38595	2.75568	0.813856	-0.297155	1
1651	tuba1a|Ueno201210st35_000005981	3.07082	3.38595	2.75568	0.813856	-0.297155	1
1652	unnamed|Taira201203st35_000144761	3.07082	3.38595	2.75568	0.813856	-0.297155	1
1653	unnamed|Ueno201210lung_000091992	3.07082	3.38595	2.75568	0.813856	-0.297155	1
1654	unnamed|Ueno201302st35_000499167	3.07082	3.38595	2.75568	0.813856	-0.297155	1
1655	unnamed|XGI_TC414509	38.2046	42.1188	34.2905	0.814138	-0.296654	0.802798
1656	unnamed|Ueno2012104cells_000051723	5.94222	6.54775	5.3367	0.815043	-0.295052	0.97952
1657	kidins220|Ueno201210testis_000002575	8.52466	9.39303	7.6563	0.815104	-0.294944	1
1658	ehbp1|Ueno201210brain_000045889	4.42996	4.8802	3.97972	0.815482	-0.294275	0.834347
1659	drosha|Ismailoglu201203_000012985	12.9169	14.2289	11.605	0.815594	-0.294077	0.823343
1660	unnamed|Taira201203skin_000119287	6.39686	7.04523	5.74848	0.815939	-0.293467	0.806806
1661	stx5|Quigley201212_001564299	6.57097	7.23691	5.90502	0.815959	-0.293431	0.836377
1662	rpl13|Ismailoglu201203_000193540	2.95035	3.24755	2.65314	0.816968	-0.291648	0.873871
1663	cers2|Quigley201212_000002658	6.06318	6.66902	5.45734	0.818313	-0.289275	0.839262
1664	cldn7|Quigley201212_001676245	405.728	446.19	365.266	0.818633	-0.288711	0.662306
1665	dhh|Ueno201210st20_000044140	2.96386	3.25936	2.66835	0.818671	-0.288644	1
1666	foxb2|MK201406_0069352	2.96386	3.25936	2.66835	0.818671	-0.288644	1
1667	wwp1|Taira201203brain_000071847	242.447	266.579	218.315	0.81895	-0.288153	0.651476
1668	cryba4|Taira201203st40_000187847	8.73606	9.60424	7.86788	0.819209	-0.287697	0.804497
1669	pex14|Taira201203lung_000141845	63.7852	70.1222	57.4481	0.819257	-0.287613	0.76307
1670	unnamed|TeperekTkacz201206_000678703	256.476	281.937	231.016	0.819386	-0.287384	0.668602
1671	agrn|Taira201203liver_000000429	37.6644	41.3983	33.9306	0.819612	-0.286987	0.72326
1672	lemd3|Ismailoglu201203_000081096	27.1784	29.8633	24.4935	0.820188	-0.285973	0.767814
1673	crp|Ueno201210liver_000102135	442.281	485.932	398.629	0.82034	-0.285706	0.645825
1674	pi15|JGIv610_0020205	4.79869	5.26704	4.33035	0.822161	-0.282508	1
1675	c17orf70|JGIv16_16069165	4.36231	4.78793	3.93668	0.82221	-0.282422	0.870133
1676	stab1|Ueno201210brain_000019432	11.111	12.1916	10.0303	0.822721	-0.281524	0.801195
1677	bola2|Ismailoglu201203_000177504	4.43366	4.86479	4.00252	0.822753	-0.281469	0.960917
1678	zfp1|Ueno201210spleen_000198848	11.8205	12.969	10.6721	0.822894	-0.281221	0.7318
1679	unnamed|JGIv15_15017248	2.58532	2.83584	2.3348	0.823321	-0.280473	0.965109
1680	tax1bp1|JGIv14_28719389	9.18609	10.0621	8.31007	0.825877	-0.276	0.771093
1681	cul5|TXGP201107_000128254	6.09019	6.66902	5.51136	0.826412	-0.275067	0.882841
1682	pcdh17|Taira201203brain_000012871	9.28157	10.1615	8.40162	0.826808	-0.274375	0.69615
1683	mgat5b|Ueno201210st40_000041929	540.835	591.884	489.787	0.827504	-0.273161	0.65084
1684	grina|Chang2013_000325981	59.7213	65.338	54.1047	0.828074	-0.272168	0.726866
1685	ano10|TeperekTkacz201206_000636435	1341	1466.89	1215.12	0.828365	-0.271662	0.680543
1686	pabpc1|Quigley201307_001414821	1050.58	1148.93	952.231	0.828795	-0.270912	0.697246
1687	adamts17|TXGP201107_000291747	34.9929	38.2608	31.7251	0.82918	-0.270242	0.746955
1688	tfap4|Taira201203st30_000029779	464.89	508.301	421.48	0.829192	-0.270222	0.666374
1689	hp1bp3|Ueno201302st08_000507893	3.90185	4.26617	3.53753	0.829204	-0.270201	0.891357
1690	klhl25|Ueno201210heart_000116632	542.294	592.789	491.798	0.829634	-0.269453	0.651082
1691	kpna3|Park201106_000694488	20.3797	22.268	18.4914	0.830404	-0.268116	0.672772
1692	ewsr1|Ueno2012104cells_000045655	558.866	610.387	507.345	0.831187	-0.266755	0.653385
1693	ugcg|Quigley201307_000934709	13.8682	15.1446	12.5919	0.831444	-0.266308	0.785785
1694	syne1|Quigley201307_001140353	34.0561	37.1854	30.9268	0.831691	-0.26588	0.690222
1695	rps4x|Quigley201112_000443996	5.20139	5.67877	4.72402	0.831874	-0.265564	0.922638
1696	col5a3|Taira201203lung_000000238	6.49456	7.08959	5.89953	0.83214	-0.265102	0.845737
1697	necab2|JGIv16_16044689	7.36118	8.03548	6.68687	0.832168	-0.265053	0.815915
1698	trim25|Taira201203st35_000004004	13.4283	14.6584	12.1982	0.832169	-0.265052	0.785096
1699	pld6|Ueno2012106cells_000184238	6.06712	6.62288	5.51136	0.832169	-0.265052	0.872845
1700	mpp7|Taira201203brain_000085395	31.991	34.921	29.061	0.832192	-0.265011	0.716272
1701	tex2|Ueno201302st10_000388215	14.8259	16.181	13.4708	0.832507	-0.264465	0.743385
1702	sh3rf1|Quigley201212_001031261	3.4057	3.71606	3.09533	0.832962	-0.263677	0.840851
1703	aurkaip1|Ueno201302st35_000623098	464.907	507.06	422.754	0.833736	-0.262338	0.662493
1704	sesn1|Ueno201210brain_000157854	6.48657	7.07361	5.89953	0.83402	-0.261845	0.903332
1705	fcrl2|Taira201203skin_000134712	5.18721	5.65039	4.72402	0.836052	-0.258336	0.876403
1706	ncaph2|JGIv14_28752492	19.8656	21.6297	18.1016	0.836888	-0.256894	0.815546
1707	kiaa1217|MK201406_0026085	18.7291	20.3904	17.0678	0.837051	-0.256612	0.743276
1708	dennd4c|Taira201203kidney_000004801	17.5331	19.0878	15.9784	0.837097	-0.256533	0.712298
1709	acta2|Taira201203st25_000187074	3.45576	3.76217	3.14935	0.837109	-0.256513	1
1710	fbxo33|JGIv16_16065587	3.45576	3.76217	3.14935	0.837109	-0.256513	1
1711	unnamed|Taira201203intestine_000053170	3.45576	3.76217	3.14935	0.837109	-0.256513	1
1712	ankrd27|Audic201207_000393970	3.2936	3.5853	3.00189	0.837277	-0.256222	1
1713	exoc2|Taira201203eye_000096168	561.544	610.922	512.167	0.83835	-0.254375	0.661308
1714	bsn|JGIv10_10030282	7.90646	8.60094	7.21199	0.838513	-0.254096	0.930162
1715	unnamed|Park201106_000004986	16.1177	17.5297	14.7058	0.838908	-0.253415	0.780038
1716	kdm6a|Quigley201212_000370743	8.39098	9.12567	7.6563	0.838985	-0.253283	0.961467
1717	dennd1b|JGIv16_16032622	5.21222	5.66751	4.75694	0.839335	-0.252681	0.981412
1718	heatr5a|JGIv16_16049728	5.97947	6.50159	5.45734	0.839386	-0.252594	0.908595
1719	blm|Ismailoglu201203_000053920	9.80511	10.6584	8.95184	0.839887	-0.251732	0.792697
1720	tbc1d24|Ueno201210skin_000073019	19.546	21.2422	17.8497	0.840291	-0.25104	0.697979
1721	ppm1g|Ueno201210liver_000065975	558.626	606.646	510.607	0.841689	-0.24864	0.664121
1722	krt13|Taira201203eye_000205935	7.25519	7.87752	6.63286	0.841998	-0.248111	0.822374
1723	snx24|Ueno2012106cells_000040479	3.01374	3.2718	2.75568	0.842251	-0.247678	0.915856
1724	kcnt1|Taira201203spleen_000007984	15.0558	16.3443	13.7674	0.842338	-0.247529	0.710954
1725	cyp27c1|Taira201203st40_000120464	449.801	488.246	411.356	0.842518	-0.247221	0.655094
1726	c9orf171|Ueno201210muscle_000001482	98.1813	106.561	89.8017	0.842728	-0.246862	0.712162
1727	mxra5|JGIv14_28717130	2.91506	3.16177	2.66835	0.84394	-0.244787	1
1728	tm9sf4|Ueno201210st25_000056958	14.6178	15.8509	13.3847	0.844414	-0.243978	0.843103
1729	map2k1|TeperekTkacz201206_000641373	1807.13	1959.27	1654.99	0.844694	-0.243499	0.709553
1730	qsox1|Ueno201210testis_000048714	48.107	52.1561	44.0579	0.844732	-0.243435	0.714014
1731	rapgefl1|Ueno201210brain_000012892	29.2971	31.7551	26.839	0.845189	-0.242654	0.682641
1732	unnamed|TXGP201107_000060646	13.2031	14.3105	12.0957	0.84523	-0.242585	0.757816
1733	hdac6|JGIv16_16007815	8.96482	9.71662	8.21302	0.845255	-0.242541	0.859312
1734	rps12|Ueno201210spleen_000091763	455.143	493.216	417.07	0.845613	-0.24193	0.674565
1735	capn8|Quigley201307_000034281	2.89533	3.13752	2.65314	0.845618	-0.241922	0.887831
1736	ppp3cb|Quigley201207_000585035	21.2957	23.0701	19.5214	0.846178	-0.240967	0.750537
1737	wiz|Ueno201210stomach_000001017	6.0121	6.51285	5.51136	0.846227	-0.240883	0.882897
1738	dcun1d3|Ueno201210st09_000050298	6.86895	7.43921	6.29869	0.846689	-0.240097	0.869702
1739	bdh1|Ueno201210kidney_000073879	8.7286	9.45216	8.00505	0.846901	-0.239734	0.925314
1740	fnip2|Taira201203kidney_000007427	16.0344	17.3629	14.7058	0.846967	-0.239623	0.74175
1741	pdxk|Ueno201210eye_000039185	9.97135	10.7968	9.14593	0.847097	-0.2394	0.809913
1742	khsrp|Ueno201210st25_000058461	3.85571	4.1739	3.53753	0.847534	-0.238656	0.858794
1743	hydin|Quigley201307_002125983	5.46587	5.91658	5.01515	0.847644	-0.23847	0.852772
1744	atg16l2|JGIv16_16002090	17.0376	18.4419	15.6332	0.847699	-0.238376	0.649751
1745	sgip1|TXGP201107_000071961	13.5522	14.669	12.4354	0.847731	-0.238321	0.803775
1746	bbs12|Quigley201212_001331725	19.4974	21.0967	17.8982	0.848388	-0.237204	0.726712
1747	fhdc1|Ueno201210skin_000142714	3.00161	3.24755	2.75568	0.848541	-0.236944	0.925353
1748	rnf220|JGIv16_16043090	3.00161	3.24755	2.75568	0.848541	-0.236944	0.925353
1749	slc19a2|Quigley201212_000854894	3.85846	4.1739	3.54301	0.848849	-0.236419	0.910975
1750	mcoln1|Taira201203testis_000107132	485.303	524.952	445.655	0.848943	-0.23626	0.676112
1751	smap2|Quigley201307_001836731	38.0303	41.1321	34.9285	0.849177	-0.235863	0.797534
1752	mcoln1|Taira201203testis_000122813	483.335	522.574	444.096	0.849823	-0.234766	0.674761
1753	pde6d|Ueno201210brain_000025839	8.18727	8.85181	7.52273	0.849853	-0.234715	0.813094
1754	ptx4|Taira201203st30_000079935	11.1291	12.0283	10.2299	0.850483	-0.233645	1
1755	pcsk7|Ueno201210st09_000064585	13.3167	14.3922	12.2413	0.85055	-0.233532	0.759653
1756	rbbp5|TXGP201107_000352494	14.9358	16.1419	13.7297	0.850562	-0.233511	1
1757	mdh2|Taira201203heart_000138398	4.74655	5.12983	4.36327	0.850568	-0.233501	0.941664
1758	unnamed-c9orf174|Taira201203stomach_000038650	481.229	520.061	442.397	0.850662	-0.233341	0.676333
1759	parp12|JGIv14_28753445	21.7977	23.5457	20.0496	0.851521	-0.231886	0.70359
1760	mrpl42|Ueno201302st08_000602622	457.785	494.447	421.124	0.851708	-0.231569	0.665417
1761	mc5r|Ueno2012106cells_000205755	855.392	923.624	787.16	0.852252	-0.230648	0.693544
1762	uxs1|Ueno201302st08_000585226	3.62334	3.91124	3.33544	0.852783	-0.22975	0.986344
1763	vwa5b1|Ueno201210eye_000024218	3.8427	4.14787	3.53753	0.852852	-0.229632	0.853145
1764	slc35b1|Ueno201210st30_000063814	9.02636	9.74264	8.31007	0.852958	-0.229453	0.862359
1765	unnamed|Ismailoglu201203_000112271	5.4428	5.87045	5.01515	0.854305	-0.227176	0.844001
1766	unnamed|JGIv14_28709601	104.057	112.206	95.9086	0.854756	-0.226415	0.723916
1767	ints7|Amin201106_000020143	7.30736	7.87932	6.73539	0.85482	-0.226308	0.814978
1768	fermt3|Taira201203liver_000033201	7.67692	8.27329	7.08054	0.855831	-0.224602	0.801039
1769	actc1|Park201106_000419725	3.8407	4.13839	3.54301	0.856134	-0.224091	1
1770	actg1|Quigley201307_002164767	3.8407	4.13839	3.54301	0.856134	-0.224091	1
1771	or2t2|JGIv15_15058400	3.8407	4.13839	3.54301	0.856134	-0.224091	1
1772	uroc1|TeperekTkacz201206_000258727	3.8407	4.13839	3.54301	0.856134	-0.224091	1
1773	dcp1b|Ismailoglu201203_000164789	40.3001	43.4178	37.1824	0.856387	-0.223665	0.790268
1774	kiaa0182|Ueno201210st09_000018414	10.0672	10.8429	9.29149	0.856918	-0.222771	0.814859
1775	unc5a|Ueno201210kidney_000061054	3.83265	4.12777	3.53753	0.857007	-0.222621	0.847983
1776	rgnef|JGIv16_16042831	11.0303	11.8793	10.1814	0.857068	-0.222519	0.830622
1777	gas2l2|JGIv14_28723952	6.82281	7.34694	6.29869	0.857322	-0.222091	0.853966
1778	fndc4|Taira201203brain_000009906	22.4302	24.1526	20.7079	0.857378	-0.221997	0.784031
1779	zan|JGIv16_16076013	45.9055	49.4303	42.3807	0.857383	-0.221988	0.699886
1780	mms19|Taira201203lung_000011347	7.58678	8.16914	7.00441	0.857424	-0.22192	0.984474
1781	tmem180|Ueno201210skin_000000353	3.83539	4.12777	3.54301	0.858337	-0.220384	0.900028
1782	sgpp1|Quigley201212_001614739	20.3444	21.8953	18.7935	0.858338	-0.220382	0.797979
1783	unnamed|Ueno2012102cells_000192150	384.96	414.123	355.796	0.859154	-0.219011	0.669389
1784	arrb2|Ismailoglu201203_000167664	12.3934	13.3274	11.4594	0.859838	-0.217864	0.777109
1785	atp6v0a1|Ueno2012106cells_000071885	9.88796	10.63	9.14593	0.860388	-0.216941	0.760763
1786	cdk1|Ueno201210ovary_000128553	333.235	358.197	308.272	0.860619	-0.216553	0.694215
1787	alx1|Taira201203st35_000199054	14.9373	16.0532	13.8214	0.860976	-0.215955	0.819695
1788	sec24a|TeperekTkacz201206_000585652	219.235	235.485	202.985	0.861984	-0.214267	0.705125
1789	unnamed|Taira201203stomach_000032570	7.2192	7.75153	6.68687	0.862652	-0.21315	0.855525
1790	f2rl2|Taira201203kidney_000188822	16.4629	17.6752	15.2505	0.862819	-0.21287	0.781246
1791	pomp|Amin201106_000141450	13.0032	13.9592	12.0472	0.863027	-0.212522	0.732709
1792	stmnd1|Chung201110_000020516	121.273	130.179	112.367	0.863169	-0.212285	0.703355
1793	rad54l2|Quigley201212_000976245	64.3279	69.0187	59.6371	0.864072	-0.210776	0.677513
1794	slc26a4|Taira201203kidney_000070658	15.0008	16.0887	13.913	0.864766	-0.209618	0.749986
1795	emr1|Taira201203spleen_000138645	17.3719	18.63	16.1138	0.864941	-0.209327	0.796955
1796	sptb|Amin201106_000163175	3.95308	4.23717	3.66898	0.865902	-0.207724	0.969945
1797	c12orf34|JGIv16_16012890	8.15652	8.74178	7.57125	0.8661	-0.207395	0.820501
1798	wipf2|Quigley201212_000429753	159.602	171.003	148.201	0.866657	-0.206468	0.696476
1799	krcc1|Quigley201207_000042482	9.43263	10.1058	8.75946	0.866775	-0.20627	0.857905
1800	thbs1|Taira201203muscle_000005635	28.057	30.0514	26.0627	0.86727	-0.205446	0.777155
1801	unnamed|JGIv15_15018701	16.8469	18.0337	15.66	0.868376	-0.203608	0.803499
1802	scrib|Ueno201210muscle_000001358	36.2406	38.7932	33.6879	0.868399	-0.20357	0.776139
1803	mtf1|Ueno201210st25_000075095	17.1407	18.346	15.9353	0.868599	-0.203238	0.798247
1804	avil|Taira201203kidney_000103748	26.2934	28.1385	24.4484	0.868861	-0.202803	0.813904
1805	znf609|Chang2013_000656086	12.8356	13.732	11.9391	0.869439	-0.201842	0.770948
1806	kmt2c|JGIv10_10020052	10.3498	11.063	9.63664	0.871071	-0.199137	0.824379
1807	fam131c|Ueno201210brain_000146799	1395.79	1491.83	1299.76	0.871252	-0.198837	0.716166
1808	agap1|Taira201203brain_000006292	8.07724	8.63175	7.52273	0.871518	-0.198397	0.83153
1809	cbl|TeperekTkacz201206_000585423	573.851	613.172	534.53	0.871746	-0.19802	0.707252
1810	trmt6|TeperekTkacz201206_000639603	122.659	131.06	114.259	0.87181	-0.197915	0.665124
1811	unnamed|JGIv16_16016317	3.80344	4.06387	3.54301	0.871832	-0.197879	0.923005
1812	got2|Taira201203lung_000022572	4.22564	4.5146	3.93668	0.871989	-0.197619	1
1813	tcp1|Ueno201210egg_000099670	4.22564	4.5146	3.93668	0.871989	-0.197619	1
1814	thop1|TeperekTkacz201206_000247084	212.372	226.871	197.872	0.872179	-0.197304	0.711228
1815	tjp3|JGIv10_10027273	7.15737	7.64388	6.67087	0.872708	-0.196429	1
1816	h2afy2|Taira201203eye_000010724	5.0683	5.41258	4.72402	0.872785	-0.196302	0.931983
1817	mast3|Ueno201210brain_000001459	20.0329	21.3913	18.6745	0.872998	-0.195949	0.741905
1818	fbxo5|Quigley201112_000414947	30.1722	32.2164	28.1281	0.873097	-0.195786	0.783709
1819	unc5b|JGIv16_16043000	21.9923	23.4818	20.5028	0.873136	-0.195721	0.740415
1820	peli1|TXGP201107_000403746	7.2766	7.76929	6.78392	0.873171	-0.195664	0.822411
1821	unnamed|JGIv16_16010229	2.86212	3.05589	2.66835	0.873181	-0.195647	0.97863
1822	arap3|Taira201203heart_000012953	18.6809	19.939	17.4227	0.873797	-0.194629	0.832618
1823	eif4g3|Taira201203st30_000027451	2.86005	3.05175	2.66835	0.874368	-0.193688	1
1824	txndc17|Audic201207_000063381	11.281	12.0355	10.5265	0.874625	-0.193264	0.856515
1825	pigu|JGIv16_16055513	9.50778	10.1413	8.87422	0.875054	-0.192556	0.958286
1826	znf236|TXGP201107_000014922	7.16419	7.6415	6.68687	0.875073	-0.192525	0.866002
1827	cux2|JGIv16_16028234	11.5152	12.2809	10.7495	0.875301	-0.192149	0.911106
1828	nup88|TeperekTkacz201206_000617349	414.49	441.875	387.106	0.876054	-0.190908	0.697177
1829	dnajc6|JGIv16_16060891	5.84313	6.22891	5.45734	0.876132	-0.19078	0.883207
1830	tln2|Ueno201210heart_000003085	5.09008	5.42322	4.75694	0.877143	-0.189117	1
1831	cacybp|TXGP201107_000186131	2.14141	2.28156	2.00126	0.877148	-0.189108	1
1832	col4a2|JGIv16_16054979	2.14141	2.28156	2.00126	0.877148	-0.189108	1
1833	espl1|Taira201203st09_000012280	2.14141	2.28156	2.00126	0.877148	-0.189108	1
1834	mmaa|Taira201203st09_000080205	2.14141	2.28156	2.00126	0.877148	-0.189108	1
1835	pura|Ueno201302st10_000618125	2.14141	2.28156	2.00126	0.877148	-0.189108	1
1836	slit1|Taira201203eye_000026828	2.14141	2.28156	2.00126	0.877148	-0.189108	1
1837	tenm2|TXGP201107_000003643	2.14141	2.28156	2.00126	0.877148	-0.189108	1
1838	thsd7a|TXGP201107_000257436	2.14141	2.28156	2.00126	0.877148	-0.189108	1
1839	tox2|Park201106_000724367	2.14141	2.28156	2.00126	0.877148	-0.189108	1
1840	unnamed|JGIv16_16027640	2.14141	2.28156	2.00126	0.877148	-0.189108	1
1841	unnamed|Taira201203st09_000067471	2.14141	2.28156	2.00126	0.877148	-0.189108	1
1842	cnn3|TeperekTkacz201206_000205775	402.604	428.926	376.283	0.877268	-0.18891	0.696207
1843	cnn2|Taira201203kidney_000212042	1389.75	1480.18	1299.32	0.877818	-0.188006	0.721702
1844	med19|Chung201110_000050726	281.982	300.273	263.69	0.878167	-0.187433	0.729502
1845	c10orf118|TXGP201107_000045534	3.36732	3.5853	3.14935	0.878405	-0.187042	1
1846	denr|Taira201203testis_000214814	712.304	758.383	666.225	0.878481	-0.186918	0.712277
1847	atg3|TeperekTkacz201206_000687875	1388.02	1477.38	1298.65	0.879022	-0.186028	0.72175
1848	palld|Ueno201210heart_000006124	31.0414	33.0328	29.05	0.87943	-0.185359	0.75199
1849	sp5l|TeperekTkacz201206_000571413	886.433	943.232	829.634	0.879566	-0.185136	0.769713
1850	fam102b|Taira201203lung_000041880	6.69679	7.1221	6.27149	0.880568	-0.183494	0.929639
1851	unnamed|Ueno201302st08_000438407	70.4707	74.9351	66.0063	0.880846	-0.183038	0.790261
1852	khdrbs1|Quigley201307_000905384	3.30454	3.51374	3.09533	0.880924	-0.182911	0.902138
1853	zbtb21|Quigley201307_001054722	38.8753	41.3344	36.4162	0.881013	-0.182764	0.758886
1854	crmp1|Taira201203heart_000083636	7.45447	7.92545	6.98349	0.881148	-0.182544	0.857061
1855	mapk8ip2|JGIv15_15006344	5.77273	6.13664	5.40882	0.881398	-0.182134	0.86264
1856	arid3a|Ueno201302st08_000436981	13.5406	14.3922	12.6889	0.881656	-0.181713	0.810087
1857	pbdc1|Ueno201210st40_000067908	507.59	539.486	475.693	0.881752	-0.181556	0.701385
1858	unnamed|Taira201203testis_000091927	444.574	472.433	416.716	0.882065	-0.181044	0.707941
1859	unnamed|JGIv610_0035062	156.444	166.218	146.669	0.882388	-0.180515	0.713767
1860	nans|Ueno201302st08_000528983	15.4653	16.4188	14.5117	0.883848	-0.178131	0.802014
1861	scarf1|Ueno201302st35_000378103	7.8195	8.30105	7.33796	0.88398	-0.177915	0.941201
1862	rsph3|Chung201110_000163560	195.199	207.113	183.286	0.884955	-0.176324	0.707039
1863	mef2c|Ueno201210st25_000137213	7.53819	7.99584	7.08054	0.885528	-0.17539	0.856846
1864	exoc5|Taira201203ovary_000043239	200.841	213.026	188.656	0.885602	-0.175269	0.721164
1865	dnase1l1|Amin201106_000234743	15.277	16.1987	14.3552	0.88619	-0.174312	0.762129
1866	gmeb2|JGIv14_28716855	18.7235	19.8509	17.5961	0.886412	-0.17395	0.772764
1867	golgb1|Ismailoglu201203_000001298	5.67808	6.01947	5.3367	0.886572	-0.17369	0.872232
1868	unnamed|Quigley201212_001892102	2.83904	3.00974	2.66835	0.886572	-0.17369	0.982329
1869	klhl25|Taira201203testis_000100327	2.48416	2.63352	2.3348	0.886572	-0.17369	1
1870	kpna4|Quigley201307_001958015	2.12928	2.2573	2.00126	0.886572	-0.17369	1
1871	trpc1|Taira201203lung_000134531	2.12928	2.2573	2.00126	0.886572	-0.17369	1
1872	unnamed|JGIv610_0000667	2.12928	2.2573	2.00126	0.886572	-0.17369	1
1873	pcmtd2|Taira201203st35_000101983	28.3268	30.0087	26.645	0.887906	-0.171521	0.853909
1874	ltk|Ueno201302st08_000403095	4.23091	4.4821	3.97972	0.887913	-0.17151	0.841465
1875	zbtb21|Taira201203lung_000073344	39.1745	41.4906	36.8584	0.888355	-0.170792	0.768293
1876	gnpda2|Ueno201210brain_000260731	10.6058	11.2298	9.98178	0.888869	-0.169957	1
1877	rab10|Ueno201302st10_000630168	9.49859	10.0573	8.93984	0.888887	-0.169929	1
1878	alx1|Ueno201302st35_000607345	15.936	16.8695	15.0024	0.889321	-0.169224	0.838286
1879	chd9|JGIv16_16044729	5.74078	6.07274	5.40882	0.890672	-0.167034	0.883748
1880	prtg|JGIv16_16065273	22.8452	24.1632	21.5273	0.890911	-0.166646	0.79654
1881	unnamed|Taira201203testis_000174290	442.726	468.256	417.195	0.890955	-0.166576	0.713203
1882	cacnb3|Ueno201210brain_000177467	10.4354	11.0346	9.83622	0.891398	-0.165858	0.821028
1883	sass6|Blower201306_000003598	28.9504	30.6087	27.2922	0.89165	-0.165451	0.755431
1884	kcna5|JGIv16_16040256	7.66274	8.09937	7.22611	0.892181	-0.164591	0.820349
1885	prex2|JGIv16_16014906	13.9698	14.7654	13.1742	0.89223	-0.164513	0.765532
1886	unnamed|JGIv16_16003391	18.3517	19.393	17.3104	0.892611	-0.163896	0.846226
1887	postn|JGIv16_16016675	3.28147	3.4676	3.09533	0.892644	-0.163843	0.884897
1888	casp9|TXGP201107_000302915	15.7415	16.6317	14.8514	0.892955	-0.163341	0.85007
1889	rnf112|JGIv16_16004678	9.90079	10.4561	9.3455	0.893787	-0.161998	0.811117
1890	sdsl|Taira201203lung_000176207	16.6201	17.5474	15.6927	0.894302	-0.161166	0.820074
1891	col11a2|Taira201203eye_000002294	4.683	4.94409	4.42191	0.894382	-0.161037	0.845354
1892	tfrc|JGIv610_0042198	2.50133	2.64066	2.36201	0.894478	-0.160882	0.891721
1893	ttc6|JGIv16_16035637	11.7911	12.4466	11.1356	0.894671	-0.160571	0.896519
1894	gpr82|JGIv14_28703341	13.3832	14.126	12.6404	0.894835	-0.160307	0.818058
1895	supt20h|Chang2013_000416883	5.72659	6.04437	5.40882	0.894853	-0.160277	0.846716
1896	dennd4b|Taira201203muscle_000008087	5.30971	5.60426	5.01515	0.894883	-0.160229	0.855739
1897	ggt5|Ueno201210spleen_000020604	18.5304	19.5563	17.5045	0.895082	-0.159908	0.780542
1898	cxxc4|Park201106_000749909	2.47115	2.60749	2.3348	0.895422	-0.159361	1
1899	dgkd|Quigley201112_000630488	2.47115	2.60749	2.3348	0.895422	-0.159361	1
1900	pnlip|Ueno201210skin_000045566	2.47115	2.60749	2.3348	0.895422	-0.159361	1
1901	unnamed|Quigley201212_000505347	2.47115	2.60749	2.3348	0.895422	-0.159361	1
1902	xfo1-1|Audic201207_000522897	2.47115	2.60749	2.3348	0.895422	-0.159361	1
1903	znf615|Quigley201212_001471640	2.47115	2.60749	2.3348	0.895422	-0.159361	1
1904	notch1|Taira201203skin_000003848	3.33154	3.51374	3.14935	0.896295	-0.157954	1
1905	ubald2|Quigley201212_000840650	22.4538	23.6769	21.2306	0.89668	-0.157335	0.802487
1906	clec4e|Ueno201210liver_000108190	2.49776	2.63352	2.36201	0.896903	-0.156977	1
1907	lrrtm1|Ueno201210eye_000174607	2.49776	2.63352	2.36201	0.896903	-0.156977	1
1908	nxph4|Taira201203brain_000169651	2.49776	2.63352	2.36201	0.896903	-0.156977	1
1909	podn|Taira201203lung_000047913	2.49776	2.63352	2.36201	0.896903	-0.156977	1
1910	rftn1|Taira201203lung_000136108	2.49776	2.63352	2.36201	0.896903	-0.156977	1
1911	spag9|Ueno201210skin_000056141	2.49776	2.63352	2.36201	0.896903	-0.156977	1
1912	znf721|JGIv15_15041637	30.8784	32.5502	29.2065	0.897278	-0.156373	0.706053
1913	fhl1|Ueno201210stomach_000160733	7.07466	7.45697	6.69236	0.897464	-0.156073	0.871038
1914	mybpc1|Taira201203eye_000042407	43.9912	46.3589	41.6234	0.89785	-0.155454	0.859589
1915	smarca5|Taira201203st09_000066308	18.6498	19.6503	17.6493	0.898168	-0.154943	1
1916	myh7b|JGIv16_16061718	15.9277	16.7813	15.074	0.898259	-0.154797	0.990413
1917	daam2|Taira201203intestine_000025019	94.487	99.5206	89.4534	0.898843	-0.15386	0.803028
1918	csmd2|JGIv16_16038690	8.82525	9.29191	8.35859	0.899555	-0.152716	0.828049
1919	pvrl3|Taira201203ovary_000081453	3.5216	3.70777	3.33544	0.899581	-0.152675	1
1920	zbed6|Taira201203testis_000084402	3.73267	3.92782	3.53753	0.900633	-0.150988	0.876901
1921	ribc1|Quigley201307_000875485	10.8446	11.4108	10.2784	0.90076	-0.150785	0.827007
1922	ntsr1|Ueno201210ovary_000111076	8.45749	8.89794	8.01705	0.901	-0.150401	0.92466
1923	znf608|Taira201203brain_000031440	12.1282	12.7595	11.497	0.90105	-0.150322	0.787643
1924	nos1ap|Ueno201210st10_000006263	50.53	53.157	47.903	0.901162	-0.150142	0.790333
1925	zc3h7a|TeperekTkacz201206_000644660	61.5477	64.7419	58.3536	0.901327	-0.149878	0.683659
1926	rnf20|TeperekTkacz201206_000227610	15.4456	16.2449	14.6463	0.901595	-0.149448	0.76157
1927	irf5|TXGP201107_000390331	6.07132	6.38507	5.75757	0.901724	-0.149242	1
1928	ggt5|TXGP201107_000095726	68.5352	72.0674	65.0029	0.901974	-0.148843	0.740281
1929	pdzrn3|Taira201203eye_000072742	6.16774	6.48448	5.85101	0.902311	-0.148304	0.835716
1930	paf1|Quigley201212_002141668	2.79329	2.93343	2.65314	0.904452	-0.144885	1
1931	myh8|Taira201203st20_000033030	11.9805	12.5773	11.3837	0.905096	-0.143858	0.864137
1932	pde4b|Taira201203brain_000066179	9.00038	9.44808	8.55268	0.90523	-0.143644	0.821299
1933	klf3|Ueno201210kidney_000078937	3.72262	3.90771	3.53753	0.905268	-0.143584	0.870672
1934	atrx|JGIv16_16048053	4.14225	4.34782	3.93668	0.905438	-0.143312	0.910542
1935	muc5b|JGIv610_0035523	2.48475	2.60749	2.36201	0.905855	-0.142648	1
1936	rimklb|Quigley201112_000255454	6.62583	6.95296	6.29869	0.9059	-0.142576	0.899367
1937	unnamed|Audic201207_000809378	31.2856	32.8198	29.7513	0.906502	-0.141617	0.776316
1938	vgll4|Quigley201307_001538639	7.74466	8.12416	7.36516	0.906575	-0.141501	0.871131
1939	rassf9|Taira201203kidney_000134487	19.748	20.7133	18.7826	0.906786	-0.141167	0.82039
1940	gpn1|Park201106_000246297	8.63356	9.0541	8.21302	0.907105	-0.140658	0.880284
1941	saal1|Quigley201212_001341460	31.8799	33.4314	30.3283	0.907182	-0.140536	0.986312
1942	rnd1|Taira201203st09_000179905	20.523	21.5191	19.5269	0.907422	-0.140154	0.804925
1943	gabrr3|Taira201203eye_000200130	8.3149	8.7134	7.9164	0.908531	-0.138392	0.816486
1944	msgn1|Taira201203st20_000222536	217.059	227.36	206.759	0.909391	-0.137027	0.718632
1945	prr7|Taira201203brain_000123156	4.64218	4.86244	4.42191	0.9094	-0.137013	0.912119
1946	map2k4|TXGP201107_000163975	2.1009	2.20055	2.00126	0.909438	-0.136953	0.943909
1947	dcps|Taira201203st35_000150570	217.992	228.314	207.67	0.909581	-0.136726	0.717753
1948	acsl4|Quigley201212_000020631	2.80089	2.93343	2.66835	0.909635	-0.136641	0.99984
1949	aida|Ueno201210spleen_000030329	2.80089	2.93343	2.66835	0.909635	-0.136641	0.99984
1950	galr1|Taira201203testis_000179195	2.80089	2.93343	2.66835	0.909635	-0.136641	0.99984
1951	ndufa6|Taira201203st30_000232253	2.80089	2.93343	2.66835	0.909635	-0.136641	0.99984
1952	pvrl3|Taira201203ovary_000116348	2.80089	2.93343	2.66835	0.909635	-0.136641	0.99984
1953	rps6ka2|JGIv610_0003061	2.80089	2.93343	2.66835	0.909635	-0.136641	0.99984
1954	unnamed|JGIv16_16038637	33.8855	35.4817	32.2893	0.910025	-0.136023	0.862436
1955	aifm3|Audic201207_000844372	6.04362	6.32355	5.76368	0.911463	-0.133743	0.958216
1956	whamm|JGIv14_28715125	27.9284	29.2173	26.6395	0.91177	-0.133258	0.796602
1957	pikfyve|Taira201203testis_000003851	20.3617	21.299	19.4243	0.911983	-0.13292	0.794485
1958	tet2|JGIv16_16032581	6.90449	7.21915	6.58983	0.912825	-0.131589	0.878395
1959	ahdc1|Taira201203st25_000019490	7.10268	7.42145	6.78392	0.914096	-0.129583	0.884268
1960	wasl|Taira201203stomach_000082923	30.7113	32.0815	29.3411	0.914581	-0.128817	0.850197
1961	apbb1|Taira201203st20_000090861	2.88271	3.00974	2.75568	0.915588	-0.12723	1
1962	cdk16|Ueno2012102cells_000015019	2.88271	3.00974	2.75568	0.915588	-0.12723	1
1963	fitm1|Ueno201302st35_000508244	2.88271	3.00974	2.75568	0.915588	-0.12723	1
1964	tuba4a|Chang2013_000714040	2.88271	3.00974	2.75568	0.915588	-0.12723	1
1965	unnamed|Taira201203heart_000079000	2.88271	3.00974	2.75568	0.915588	-0.12723	1
1966	unnamed|Ueno2012104cells_000176090	2.88271	3.00974	2.75568	0.915588	-0.12723	1
1967	unnamed|Ueno201210intestine_000079504	2.88271	3.00974	2.75568	0.915588	-0.12723	1
1968	ag1|Chung201110_000238552	259.907	271.358	248.456	0.915603	-0.127206	0.734515
1969	ntn1|Audic201207_000147689	63.4847	66.2298	60.7396	0.917104	-0.124842	0.939622
1970	slc16a1|TXGP201107_000137795	15.1597	15.8136	14.5058	0.9173	-0.124535	0.944155
1971	znf350|Quigley201212_000439653	6.20408	6.47022	5.93794	0.917734	-0.123852	0.920721
1972	tacc2|Taira201203skin_000000230	5.544	5.7817	5.30629	0.917773	-0.123791	0.865955
1973	braf|Ueno201302st08_000408586	6.62428	6.90683	6.34173	0.918182	-0.123148	0.845742
1974	cdhr5|Taira201203kidney_000034110	23.4957	24.4827	22.5087	0.919373	-0.121278	0.775853
1975	rad54l2|JGIv14_28734361	72.3855	75.4003	69.3708	0.920034	-0.120241	0.710157
1976	trim36|Ueno201210st10_000061906	17.7081	18.4454	16.9708	0.920053	-0.120211	0.807434
1977	prss3|Taira201203lung_000058472	328.24	341.576	314.904	0.921913	-0.117297	0.73289
1978	nasp|Quigley201307_000080865	425.298	442.528	408.067	0.922126	-0.116965	0.72659
1979	fam114a1|Quigley201307_000497858	5.06914	5.27418	4.8641	0.922248	-0.116773	0.844275
1980	emc3|JGIv15_15041750	15.8897	16.5288	15.2505	0.922663	-0.116125	0.833026
1981	unnamed|JGIv10_10009418	37.0233	38.5092	35.5373	0.922825	-0.115871	0.786976
1982	gphn|Ismailoglu201203_000077036	10.2473	10.6584	9.83622	0.922863	-0.115812	0.837233
1983	cabin1|Audic201207_000337247	7.15139	7.43741	6.86536	0.923084	-0.115466	0.94766
1984	arhgap22|Taira201203testis_000128644	35.642	37.0658	34.2182	0.923175	-0.115324	0.963575
1985	adarb2|JGIv16_16020916	12.3007	12.7914	11.81	0.923282	-0.115157	0.944109
1986	gpd1l|Chung201110_000023327	24.2746	25.2422	23.307	0.923334	-0.115075	0.768733
1987	apc|JGIv610_0049215	6.4476	6.70453	6.19067	0.923356	-0.115041	0.802765
1988	trhd|Quigley201212_000530489	52.3937	54.4738	50.3136	0.923629	-0.114615	0.770314
1989	slc30a8|Quigley201212_001802915	17.9663	18.6761	17.2564	0.923984	-0.11406	0.805013
1990	slc47a1|Quigley201307_001192066	264.431	274.836	254.026	0.924282	-0.113596	0.733024
1991	c1ql2|JGIv16_16018421	40.5769	42.165	38.9887	0.92467	-0.112989	0.749487
1992	unnamed|Ueno201210muscle_000020713	7.37265	7.65926	7.08603	0.925158	-0.112228	0.90443
1993	ubald2|Taira201203st08_000187936	22.9587	23.8509	22.0665	0.925187	-0.112184	0.811989
1994	nfatc2|Taira201203spleen_000053027	10.5857	10.9956	10.1759	0.92545	-0.111773	0.74569
1995	ilk|Ueno201210intestine_000132611	360.354	374.301	346.407	0.925479	-0.111728	0.724707
1996	pou5f3|Quigley201212_000632502	138.387	143.715	133.06	0.92586	-0.111134	0.932378
1997	lrp1|Taira201203spleen_000000292	16.1482	16.7666	15.5299	0.926242	-0.110538	0.97306
1998	arap3|Taira201203lung_000018968	18.1773	18.85	17.5045	0.928621	-0.106839	0.807454
1999	rgnef|Quigley201112_000734292	5.61657	5.82431	5.40882	0.928663	-0.106773	0.86548
[truncated: 5,315 more rows]

## Sheet: Read count FPKM
CABR1_id	CABR1_rc	CABR1_fpkm	CABR2_id	CABR2_rc	CABR2_fpkm	CABR3_id	CABR3_rc	CABR3_fpkm	CABR4_id	CABR4_rc	CABR4_fpkm	NOG1_id	NOG1_rc	NOG1_fpkm	NOG2_id	NOG2_rc	NOG2_fpkm	NOG3_id	NOG3_rc	NOG3_fpkm	NOG4_id	NOG4_rc	NOG4_fpkm	UNINJ1_id	UNINJ1_rc	UNINJ1_fpkm	UNINJ2_id	UNINJ2_rc	UNINJ2_fpkm	UNINJ3_id	UNINJ3_rc	UNINJ3_fpkm
ncln|Ueno2012102cells_000056668	1	4.07021	c3orf38|Ueno201210kidney_000267748	2	32.4145	unnamed|JGIv610_0033345	0	0	hsp30d|JGIv10_10008145	0	0	snx18|Taira201203st25_000151779	1	6.43572	znf167|MK201406_0050258	1	25.2972	tmem251|Ueno201210lung_000117027	0	0	tnrc18|Ueno201210skin_000002546	0	0	cdnf|JGIv15_15006562	0	0	unnamed|Ueno201302st35_000445157	2	13.3113	cep170b|JGIv10_10009831	0	0
rtl1|Quigley201212_000112147	0	0	unnamed|JGIv14_28718796	0	0	mfsd12|TeperekTkacz201206_000493233	0	0	dlgap1|Taira201203brain_000019232	5	26.2325	sc5d|Taira201203eye_000147910	0	0	gtf2ird1|Taira201203ovary_000050941	1	7.07119	unnamed|Taira201203lung_000184195	0	0	zfpm2|Taira201203brain_000019585	0	0	mrpl18|Ueno201210st40_000105450	0	0	znf318|JGIv14_28719552	0	0	trmt44|Taira201203skin_000104977	0	0
hectd3|JGIv10_10001321	1	4.4481	impad1|Ueno201302st35_000494800	0	0	zadh2|Blower201306_000414885	0	0	unc5d|Ueno201210brain_000022544	1	5.03508	unnamed|JGIv14_28753948	0	0	htatsf1|JGIv10_10028065	0	0	recql|Quigley201212_001339499	0	0	mycbpap|Taira201203testis_000104581	0	0	fam36a|Quigley201307_001907981	0	0	sbk1|Taira201203brain_000135513	0	0	znf770|TXGP201107_000077995	0	0
nisch|Ueno201210ovary_000013341	7	16.6745	rpl7a|Chang2013_000381191	0	0	gcgr|JGIv14_28725738	0	0	bcan|Taira201203brain_000058398	2	15.163	cfl1|Ueno201302st10_000646977	2	19.3352	unnamed|Ueno201210kidney_000019397	0	0	kdm1a|Ueno201302st10_000474056	0	0	emc2|Ueno201302st08_000576336	0	0	grik5|JGIv10_10034756	0	0	slc17a7|JGIv610_0043355	0	0	tlr2|Taira201203liver_000037576	0	0
aip|Blower201306_000077806	0	0	znf569|Taira201203st08_000153346	0	0	angptl6|Amin201106_000068914	0	0	zdhhc12|Chang2013_000128679	0	0	acsl4|Taira201203brain_000078005	1	4.17516	pzp|Ueno201210kidney_000047085	0	0	abcd2|JGIv16_16043884	0	0	nphp1|TeperekTkacz201206_000078260	1	21.9568	rabl5|Ueno201302st10_000713471	0	0	ube2e2|Ueno201210st40_000093278	0	0	unnamed|Taira201203st40_000165296	0	0
ctbs|Ueno201210kidney_000201609	0	0	sqle|JGIv14_28702947	0	0	golim4|TeperekTkacz201206_000457376	0	0	emx1|Ueno201210brain_000294472	0	0	dclk1|Ueno201210brain_000046475	82	250.857	grpr|JGIv610_0045821	0	0	wdr47|JGIv16_16032660	0	0	unnamed|Taira201203lung_000258148	0	0	brinp1|Ueno201210heart_000062537	0	0	cnnm4|Taira201203ovary_000058455	3	14.52	pex5l|JGIv16_16041638	0	0
prune2|Taira201203brain_000036456	0	0	lin37|Taira201203st25_000234882	0	0	foxi4|Quigley201212_001353992	0	0	hadhb|Amin201106_000083140	2	39.8094	bc014685|JGIv16_16019423	0	0	hexb|Quigley201307_000858843	0	0	siah2|Taira201203testis_000091151	0	0	mcmbp|TXGP201107_000277870	3	28.1745	unnamed|JGIv14_28739828	0	0	cog5|Ueno201302st10_000540774	1	7.61531	dusp6|TeperekTkacz201205_000119386	0	0
lrriq3|Quigley201307_000587843	0	0	fam69a|TeperekTkacz201206_000472356	2	17.72	afap1l2|Taira201203lung_000085968	0	0	tgfbr2|Taira201203kidney_000033663	0	0	wtap|Ueno201210egg_000106979	0	0	prkx|Ueno201210heart_000019065	1	6.11503	tsta3|Taira201203st35_000126921	0	0	dcaf4|JGIv15_15070485	0	0	spats2|JGIv10_10026585	0	0	unnamed|Chang2013_000133333	0	0	unnamed|XGI_TC421399	0	0
fmr1|JGIv14_28741011	0	0	unnamed|JGIv10_10033730	0	0	pnrc2|Taira201203kidney_000210870	0	0	ass1|Ueno201210eye_000171070	1	16.0369	golga3|Blower201306_000098089	0	0	unnamed|JGIv14_28751729	1	33.7637	xpo1|Quigley201207_000330626	0	0	unnamed|Ueno2012106cells_000109105	1	18.1456	or1e1|JGIv10_10005785	0	0	haus3|MK201406_0118010	0	0	slc26a11|Audic201207_000010288	0	0
xylb|Ueno201302st10_000455333	0	0	ptch1|TXGP201107_000250377	62	134.841	id3|TeperekTkacz201202_000168767	0	0	noc4l|Quigley201307_000406719	0	0	unnamed|Taira201203st40_000166133	0	0	or5ap2|JGIv14_28744229	0	0	pnliprp2|JGIv14_28722532	0	0	qrsl1|Taira201203st10_000152352	0	0	unnamed|JGIv16_16003334	0	0	mogs|TeperekTkacz201202_000047515	32	244.234	unnamed|JGIv14_28742937	0	0
oma1|Ueno2012106cells_000138343	0	0	mtx2|Ueno201210brain_000266766	0	0	wdr25|JGIv16_16045195	0	0	tbpl2|Ueno201210ovary_000144002	0	0	creb3l2|Taira201203st09_000123690	3	16.9879	col14a1|Taira201203st35_000003318	2	8.23402	znf184|Taira201203st08_000086645	0	0	ccdc9|Audic201207_000485777	0	0	pcmt1|Quigley201307_001463710	0	0	gltp|Chang2013_000337618	0	0	c2orf72|TeperekTkacz201206_000160811	0	0
ptx3|Ueno201210st09_000186853	0	0	leprel1|Taira201203st35_000133668	0	0	bai2|Taira201203eye_000027511	0	0	tmf1|Taira201203st08_000066606	0	0	rbp1|JGIv16_16019537	3	72.3791	reep3|Chang2013_000452888	0	0	rhobtb2|Ueno201210st25_000033824	0	0	unnamed|JGIv610_0050324	0	0	cfl1|Ueno201302st08_000384768	2	31.4198	rnf181|TeperekTkacz201206_000649523	0	0	ap4m1|Taira201203st09_000170081	0	0
unnamed|Taira201203kidney_000214503	1	9.75755	unnamed|Quigley201212_000740183	0	0	adamts19|JGIv16_16044148	0	0	zp2|Blower201306_000295572	1	14.3821	arap1|Quigley201212_001621166	0	0	gdpd1|Taira201203eye_000103346	0	0	cwf19l2|Chang2013_000427605	0	0	unnamed|JGIv14_28714194	0	0	mll5|Taira201203kidney_000013422	0	0	caln1|JGIv16_16075934	0	0	fermt2|Quigley201307_000962376	0	0
rpsa|Taira201203heart_000009563	0	0	abcf2|JGIv14_28742731	0	0	xpnpep2|Ueno201210kidney_000176462	0	0	rfk|Taira201203muscle_000088114	0	0	unnamed|Ueno201210skin_000195610	0	0	ripply3|Ueno201302st08_000629124	0	0	ac142381.1|JGIv16_16040148	0	0	abr|Blower201306_000223671	0	0	ctsv|Quigley201212_000704756	0	0	guf1|Ueno201210kidney_000181307	1	9.57614	unnamed|Audic201207_000975207	0	0
fzd2|Quigley201112_000394206	0	0	c16orf11|Ueno201210kidney_000098388	3	15.1268	unnamed|JGIv14_28708324	0	0	sav1|Quigley201207_000282977	1	22.9489	jmjd7|Audic201207_000645374	0	0	rtl1|JGIv610_0012189	0	0	foxk2|Ueno201210egg_000072072	0	0	chsy3|Taira201203brain_000124810	0	0	cyld|Ueno201210ovary_000030864	0	0	snrk|Blower201306_000144193	1	8.30006	mgat4c|JGIv16_16064716	0	0
lhcgr|JGIv16_16036542	1	5.40777	pisd|TeperekTkacz201202_000056433	0	0	drd5|Ueno201210eye_000152362	0	0	cdnf|JGIv15_15006562	0	0	pcdhga11|JGIv610_0014985	0	0	unnamed|Ueno201210st09_000097510	5	44.7829	chfr|JGIv16_16080343	0	0	otub1|TXGP201107_000454306	0	0	sgk1|Taira201203st25_000188049	0	0	unnamed|Ueno201210brain_000268785	2	31.4799	btg1|Ueno201302st35_000578064	0	0
cadm2|Ueno201210eye_000139726	0	0	elf5|Taira201203eye_000198489	0	0	spdl1|TXGP201107_000130387	0	0	mrpl18|Ueno201210st40_000105450	0	0	abcb10|Taira201203liver_000050740	0	0	znf383|JGIv14_28704261	0	0	unnamed|JGIv610_0041615	0	0	slc39a9|Taira201203st20_000111178	0	0	znf25|Taira201203lung_000157309	0	0	glul|Taira201203testis_000085185	0	0	chgb|MK201406_0040440	0	0
rtl1|JGIv14_28703458	0	0	rpgr|Ismailoglu201203_000097003	1	5.34835	tmem186|JGIv14_28722030	0	0	fam36a|Quigley201307_001907981	0	0	grm6|JGIv10_10018557	0	0	lppr4|Taira201203brain_000012111	1	4.7188	tecta|JGIv16_16073235	0	0	tsta3|Ueno201210st25_000117196	0	0	sigmar1|Quigley201307_001672714	0	0	tshr|Taira201203brain_000111026	0	0	pyroxd1|Quigley201212_001710323	0	0
pcm1|Quigley201307_000005213	1	1.76458	unnamed|Taira201203st12_000173826	1	23.018	amacr|Audic201207_000615121	0	0	grik5|JGIv10_10034756	2	17.4493	gcn1l1|TXGP201107_000245565	1	1.70569	slc30a8|JGIv16_16035469	0	0	tet2|JGIv16_16032581	0	0	sparc|Taira201203skin_000123267	0	0	unnamed|Taira201203st40_000206744	0	0	unnamed|JGIv14_28714064	0	0	cdh22|Taira201203eye_000057805	0	0
rasip1|Ueno201210kidney_000098227	2	6.83664	cep350|Quigley201307_001688683	1	1.82017	ac133919.6|Taira201203kidney_000191023	0	0	rabl5|Ueno201302st10_000713471	0	0	nfix|Ueno201210eye_000139537	1	6.34132	rpl10|JGIv14_28752118	0	0	casp1|Ueno201210spleen_000194782	0	0	gpkow|Quigley201212_000281695	0	0	mcm2|Quigley201112_000637528	0	0	unnamed|JGIv14_28718376	0	0	fam98a|Quigley201212_001880841	0	0
avpr2|Ueno201210eye_000225628	0	0	unnamed|Park201106_000774596	0	0	fcho1|Ueno201210brain_000004097	0	0	brinp1|Ueno201210heart_000062537	0	0	ndufb9|Blower201306_000356154	0	0	kctd7|JGIv16_16072561	0	0	akr1d1|Ueno201302st35_000620814	0	0	atg4d|Quigley201212_001514560	0	0	unnamed|JGIv14_28742770	0	0	mtdh|TeperekTkacz201206_000609878	1	7.66372	ssr2|Ueno201302st35_000492534	0	0
cdk11b|Ueno201302st10_000523659	2	7.83701	kiaa1324l|Chung201110_000082017	0	0	cgrrf1|Ueno201302st08_000384462	0	0	unnamed|JGIv14_28739828	0	0	unnamed|JGIv14_28732930	0	0	jrk|Taira201203eye_000124665	1	11.6179	sipa1l2|JGIv610_0033641	0	0	kazn|MK201406_0001375	0	0	six2|Ueno201210st25_000176106	0	0	ebpl|Blower201306_000418429	1	13.6987	bbs9|Quigley201307_001967283	0	0
dus2l|TeperekTkacz201205_000411953	0	0	unnamed|JGIv16_16059404	0	0	rtl1|JGIv14_28749239	0	0	spats2|JGIv10_10026585	0	0	shroom2|TXGP201107_000018044	2	4.66434	unnamed|Taira201203brain_000182515	0	0	ucp1|Taira201203intestine_000119745	0	0	unnamed|TXGP201107_000185233	1	30.2682	unnamed|JGIv14_28721509	0	0	pik3c3|Blower201306_000048163	0	0	sult6b1|TeperekTkacz201205_000301253	0	0
zcchc6|JGIv16_16076705	0	0	unnamed|Ueno201210st20_000000633	7	10.8234	znf750|Quigley201212_001026280	0	0	or1e1|JGIv10_10005785	0	0	klhl4|Taira201203brain_000175410	0	0	unnamed|JGIv16_16062608	0	0	grm5|Ueno201210brain_000024885	0	0	mypop|Ueno201210st12_000085321	1	23.1127	arl5a|Taira201203lung_000210863	0	0	ube2l3|Taira201203st25_000250455	0	0	rbms2|Park201106_000580556	0	0
ccnl2|Ueno2012102cells_000102138	0	0	htr2c|Taira201203brain_000170116	0	0	nuf2|Taira201203st25_000209486	0	0	unnamed|JGIv16_16003334	0	0	unnamed|JGIv14_28720073	0	0	mtus2|JGIv16_16042627	0	0	ldlrap1|Taira201203lung_000098954	0	0	unnamed|Taira201203brain_000187408	0	0	sec24c|Ueno201210st20_000030349	0	0	erlin2|Taira201203lung_000170569	2	19.1344	znf148|JGIv14_28755628	0	0
sfxn2|Quigley201112_000348562	1	46.4905	amica1|Taira201203spleen_000182513	0	0	meis2|Amin201106_000240924	0	0	pcmt1|Quigley201307_001463710	3	85.4086	ergic2|Park201106_000754815	0	0	pdhx|Audic201207_000950430	0	0	pou4f3|JGIv14_28734921	0	0	sycp1|Taira201203testis_000087957	0	0	pno1|Taira201203stomach_000207779	0	0	unnamed|Ueno201210spleen_000025408	0	0	rab27b|Taira201203st25_000089563	0	0
mical3|Ueno201210muscle_000001119	9	11.8008	rmdn2|JGIv16_16055457	0	0	unnamed|JGIv14_28703088	0	0	cfl1|Ueno201302st08_000384768	1	5.86021	unnamed|Ueno201210kidney_000193767	0	0	stard13|TXGP201107_000075028	0	0	gpr107|JGIv610_0050759	0	0	mep1a|JGIv610_0046786	0	0	unnamed|JGIv16_16023993	0	0	unnamed|Taira201203testis_000187174	0	0	eef1b2|Quigley201212_001766410	0	0
pkn2|JGIv14_28714360	0	0	npr2|JGIv16_16067986	0	0	ccdc102a|Ueno2012106cells_000171856	0	0	mll5|Taira201203kidney_000013422	1	4.99737	xlcof28|Ueno201210skin_000144960	0	0	polr1d|JGIv14_28740937	0	0	edar|Taira201203kidney_000175901	0	0	unnamed|JGIv14_28721472	0	0	nabp2|TeperekTkacz201202_000161102	0	0	pja2|Quigley201212_000486510	0	0	pphln1|TXGP201107_000429268	0	0
myoc|Taira201203muscle_000007972	2	4.55121	ralbp1|Blower201306_000146984	0	0	afm|Taira201203liver_000081441	0	0	ctsv|Quigley201212_000704756	0	0	cyb5b|MK201406_0132301	0	0	nr2f1|Taira201203st30_000158733	0	0	ints2|Park201106_000487913	0	0	rpsa|Ueno201210st20_000096471	0	0	mob3a|Ueno201210st25_000158818	0	0	srl|Ueno201210st30_000043387	0	0	snap47|TeperekTkacz201205_000302907	0	0
creb5|Ueno201210heart_000142557	0	0	lig1|Taira201203intestine_000058066	0	0	nedd4|Taira201203st12_000009174	0	0	cyld|Ueno201210ovary_000030864	3	25.5207	myh13|JGIv14_28740053	1	2.57462	fsd2|Audic201207_000804342	0	0	il18r1|JGIv15_15018150	0	0	yipf4|Ueno201210kidney_000223940	0	0	cpne8|Taira201203eye_000129627	0	0	ssx2ip|Taira201203ovary_000079056	0	0	ptp4a2|Ueno201302st10_000508484	0	0
ap1ar|Taira201203st12_000106160	3	18.2679	unnamed|Audic201207_000268854	2	26.6978	pex1|Ueno201210kidney_000071342	0	0	sgk1|Taira201203st25_000188049	0	0	unnamed|JGIv10_10017756	0	0	dusp14|Audic201207_001014098	3	117.121	ogfr|Taira201203lung_000196896	0	0	unnamed|JGIv14_28742263	0	0	nme2|UG94Xl_S32826938	0	0	rcl1|Ueno201210st40_000096673	0	0	mag|Ueno201210brain_000120336	0	0
prr18|JGIv14_28715737	0	0	unnamed|JGIv10_10022669	0	0	tcf25|Chang2013_000319890	0	0	znf25|Taira201203lung_000157309	0	0	col5a2|MK201406_0051512	0	0	tbcel|Blower201306_000419953	1	22.7059	unnamed|Taira201203eye_000213459	0	0	nr4a1|JGIv16_16074665	0	0	unnamed|JGIv14_28732817	0	0	chrdl1|JGIv10_10000010	0	0	runx1|Taira201203spleen_000141975	0	0
unnamed|JGIv14_28717821	0	0	znf451|Ueno2012104cells_000051609	1	5.93342	basp1|JGIv14_28745607	0	0	sigmar1|Quigley201307_001672714	0	0	pdha1|Quigley201307_001768893	5	45.0563	prosc|Quigley201212_000567100	0	0	unnamed|Ueno201210intestine_000012526	0	0	unnamed|Quigley201307_002170734	4	84.8942	htt|Taira201203kidney_000249859	0	0	dnmbp|Quigley201212_001620871	0	0	adam10|Blower201306_000012073	0	0
slc22a4|Ueno201210st15_000095721	2	11.2663	fam188a|Ueno201210skin_000173661	0	0	syf2|Quigley201212_000923835	0	0	unnamed|Taira201203st40_000206744	0	0	pmch|JGIv14_28726898	0	0	b3gat1|Taira201203eye_000189010	0	0	mmd|Ueno201210st09_000238350	0	0	kcns3|JGIv14_28751789	0	0	unnamed|Ueno201210heart_000121734	0	0	unnamed|Ueno201302st35_000393803	1	4.92729	unnamed|Quigley201307_001155691	0	0
unnamed|JGIv10_10005681	0	0	gcnt4|Ueno201210stomach_000029354	1	3.9399	asap1|Audic201207_000706135	0	0	mcm2|Quigley201112_000637528	0	0	alpi|JGIv16_16049250	0	0	fcf1|JGIv16_16050756	0	0	pcmtd2|Taira201203st35_000101983	0	0	unnamed|JGIv16_16021224	0	0	c3orf70|Taira201203lung_000031073	0	0	homer1|Taira201203muscle_000087473	0	0	arhgap21|Ueno201210st40_000003036	0	0
scamp3|Taira201203spleen_000164753	2	13.1064	plekhg4|Blower201306_000506391	4	10.7215	slc6a14|Ueno201302st10_000450713	0	0	unnamed|JGIv14_28742770	0	0	unnamed|JGIv14_28727225	0	0	lrrc14b|JGIv14_28754792	0	0	snrpd1|Chang2013_000771262	0	0	unnamed|JGIv14_28714488	0	0	habp2|Taira201203liver_000046857	0	0	sh2d4b|JGIv16_16010039	0	0	lamtor1|Ueno201210st40_000081226	0	0
odf3|Quigley201307_000122248	0	0	ccdc66|Quigley201307_001724086	0	0	shisa8|Taira201203eye_000152142	0	0	six2|Ueno201210st25_000176106	0	0	lmo7|Audic201207_000345150	0	0	cyld|Quigley201212_001087952	1	17.0209	rc3h1|Quigley201212_000404747	0	0	kcmf1|Ueno201210st09_000186248	2	48.1374	unnamed|Taira201203spleen_000098236	0	0	sap30l|Ueno201210st30_000099956	0	0	myt1l|Ueno201210brain_000040354	0	0
s100a10|Taira201203spleen_000240928	0	0	papss2|JGIv14_28702803	0	0	ipo7|Ueno201210st09_000066540	0	0	unnamed|JGIv14_28721509	0	0	unnamed|JGIv16_16021725	0	0	zfyve16|JGIv15_15038340	0	0	ptchd1|Ueno201210brain_000098714	0	0	hand1|JGIv16_16070456	0	0	sox17b|TeperekTkacz201206_000303341	0	0	qrich2|Taira201203ovary_000094983	0	0	emd|Ueno201210brain_000090344	0	0
fhit|Quigley201307_001479242	0	0	lrmp|Ueno201210intestine_000151373	0	0	kcng1|JGIv14_28746998	0	0	arl5a|Taira201203lung_000210863	4	78.3262	ptk2b|Quigley201212_001650710	0	0	gabra3|Ueno201210eye_000188051	0	0	ubqln4|Quigley201212_001059109	0	0	canx|Taira201203st40_000135410	0	0	unnamed|Park201106_000103456	0	0	srrt|Chang2013_000298913	1	7.1304	coro2b|Ueno201210brain_000204037	0	0
unnamed|JGIv16_16050445	1	4.76147	cfl1|Ueno201210st30_000197179	0	0	znf721|Ismailoglu201203_000080466	0	0	sec24c|Ueno201210st20_000030349	0	0	stk32c|Ueno201210brain_000043156	0	0	astl|Ueno201210st25_000120563	1	17.9018	cenpc|Taira201203st09_000033496	0	0	c20orf24|Ueno201302st35_000576700	0	0	cd53|Taira201203st30_000261273	0	0	pigq|Taira201203testis_000136804	1	9.19377	mrpl9|xb201405_S22332442	0	0
rgs20|Taira201203st35_000215881	0	0	kiaa0232|Taira201203skin_000014300	0	0	fbxw8|Taira201203ovary_000088232	0	0	pno1|Taira201203stomach_000207779	0	0	nav2|Ueno201210brain_000003453	6	10.0953	galm|Ismailoglu201203_000214150	0	0	arhgap24|Taira201203heart_000090186	0	0	soga3|JGIv14_28723113	0	0	cyp2e1|Taira201203lung_000101886	0	0	gpaa1|Ueno201210brain_000031009	1	3.61038	unc93a|Ueno201210st12_000103466	0	0
chrna6|Taira201203eye_000155505	0	0	cd248|JGIv14_28745829	0	0	atp11b|Ueno201302st10_000430084	0	0	unnamed|JGIv16_16023993	0	0	unnamed|JGIv16_16016534	0	0	gnb1|Taira201203ovary_000068665	0	0	dvl3|Ueno201210kidney_000081527	0	0	znf350|Taira201203liver_000029398	0	0	vti1b|JGIv15_15034432	0	0	atp13a3|Taira201203st08_000008075	5	13.4553	unnamed|JGIv14_28733388	0	0
ccno|JGIv16_16077521	1	4.66944	gbp6|Amin201106_000064063	0	0	znf33a|JGIv14_28734656	0	0	nabp2|TeperekTkacz201202_000161102	0	0	arv1|TXGP201107_000473777	0	0	cox6c|Audic201207_000246084	0	0	fam171b|TXGP201107_000347625	0	0	unnamed|JGIv610_0009885	0	0	stard5|Ueno201210skin_000225944	0	0	wipf2|Quigley201212_000429753	8	52.8503	unnamed|XGI_TC419091	0	0
wnk3|Ismailoglu201203_000003649	2	2.48439	cacna1h|Ueno201210eye_000005757	0	0	fosl2|Park201106_000765965	0	0	mob3a|Ueno201210st25_000158818	0	0	vamp1|JGIv610_0037732	0	0	unnamed|JGIv16_16039100	0	0	agap2|Taira201203brain_000014457	0	0	prkaa1|Taira201203ovary_000153166	0	0	tdrd10|Ueno201302st08_000570694	0	0	emid1|Ueno201210kidney_000228029	1	12.9213	h3f3b|Taira201203st25_000029967	0	0
gpr63|Ueno2012102cells_000118223	0	0	lppr3|Taira201203brain_000118077	0	0	kxd1|Taira201203st09_000203695	0	0	cpne8|Taira201203eye_000129627	1	11.8543	slc2a11|Ueno201210kidney_000115713	0	0	cmtr1|Blower201306_000228069	1	9.69602	irs2|JGIv14_28740410	0	0	ndnf|Audic201207_000509181	0	0	dnai2|Audic201207_000567949	0	0	eif4e3|Ueno201210egg_000117817	0	0	itgal|Taira201203spleen_000038441	0	0
gnb2l1|Chang2013_000364452	0	0	fndc3b|JGIv16_16064543	0	0	soat2|Ueno2012102cells_000106697	0	0	nme2|UG94Xl_S32826938	0	0	cdk19|Taira201203lung_000123566	1	5.41538	depdc5|Taira201203st30_000011951	0	0	sos1|Taira201203intestine_000029320	0	0	vcl|Audic201207_000688977	0	0	arhgef5|TXGP201107_000132840	0	0	unnamed|XGI_TC422878	0	0	unnamed|JGIv14_28746579	0	0
unnamed|Taira201203brain_000038286	0	0	slc20a2|JGIv610_0011653	0	0	smarcb1|Taira201203brain_000000142	0	0	unnamed|JGIv14_28732817	0	0	unnamed|JGIv14_28753670	1	15.8085	exoc6b|Taira201203st20_000015921	2	11.1079	tfap2b|Park201106_000562645	0	0	palmd|Ueno201210heart_000072245	0	0	ston2|Quigley201212_000992355	1	20.8467	unnamed|Ismailoglu201203_000168083	0	0	pappa2|JGIv16_16068973	0	0
ifit5|JGIv14_28730542	0	0	fam84b|Quigley201212_000727303	1	15.913	mcts1|Taira201203st09_000219727	0	0	htt|Taira201203kidney_000249859	0	0	slc25a42|Ueno201210lung_000136766	0	0	arg1|MK201406_0050343	1	17.9222	arl6|JGIv16_16067623	0	0	tp53rk|JGIv14_28732796	0	0	tuba3c|Quigley201307_001003291	0	0	anxa10|Taira201203intestine_000147268	0	0	sgtb|Ueno201210brain_000226130	0	0
top1|TeperekTkacz201206_000017226	1	2.69341	myh4|JGIv14_28708548	1	2.89221	nploc4|JGIv16_16006372	0	0	unnamed|Ueno201210heart_000121734	0	0	ybx2|Ueno201210st20_000157862	2	27.6836	cse1l|Ueno201210brain_000017314	1	4.7061	abcc10|JGIv14_28719554	0	0	unnamed|Taira201203lung_000241846	0	0	psma6|TeperekTkacz201206_000530152	1	88.6881	zfyve28|Taira201203spleen_000033505	0	0	tn3|JGIv16_16052983	0	0
rbfox1|Taira201203eye_000217680	0	0	slc16a10|Taira201203spleen_000126244	2	14.3399	lima1|Quigley201212_001003931	0	0	c3orf70|Taira201203lung_000031073	1	6.00267	spata22|TXGP201107_000437739	0	0	mfap3l|Quigley201212_001935127	0	0	unnamed|TeperekTkacz201205_000437226	0	0	sbk1|JGIv16_16025067	0	0	sept2|JGIv16_16052593	0	0	unnamed|JGIv14_28721442	0	0	unnamed|Ueno201302st10_000667898	0	0
nodal3|Ueno201302st10_000628427	0	0	ccdc15|TeperekTkacz201206_000644914	0	0	cyp2d6|XGI_TC420237	0	0	habp2|Taira201203liver_000046857	0	0	ppa1|Quigley201212_001946696	0	0	unnamed|Ueno201210intestine_000163356	0	0	or11l1|JGIv14_28703085	0	0	unnamed|Taira201203heart_000128217	0	0	elac2|JGIv16_16047006	0	0	mtpn|JGIv14_28753817	0	0	unnamed|JGIv14_28731676	0	0
bmp7|Quigley201307_000372537	0	0	cldn6|Taira201203skin_000107654	1	8.08561	pdcd5|Quigley201212_000937711	0	0	unnamed|Taira201203spleen_000098236	1	10.9023	rnf10|Ueno201210kidney_000109698	2	9.70536	mxd4|JGIv16_16032931	0	0	s100z|Taira201203st40_000207562	0	0	tbc1d24|TeperekTkacz201206_000085651	1	23.5293	aldoa|Ueno201210testis_000125946	0	0	unnamed|JGIv14_28713499	0	0	rhob|Ueno201210heart_000146161	0	0
or1e1|JGIv14_28753700	0	0	snx30|TXGP201107_000127496	0	0	eif2b4|Ueno2012106cells_000121958	0	0	sox17b|TeperekTkacz201206_000303341	1	21.9222	ctbp1|Ueno201210eye_000124658	1	5.78383	nit1|Ueno2012102cells_000061560	0	0	sike1|TXGP201107_000462808	0	0	nphs1|Taira201203kidney_000051958	0	0	tlr2|Taira201203lung_000120315	0	0	mtmr8|Taira201203st09_000044654	1	4.3444	trabd|Chung201110_000031610	0	0
unnamed|Taira201203heart_000076231	3	13.1182	znf462|Quigley201307_000344514	3	6.50251	smtn|Ueno201210eye_000027160	0	0	unnamed|Park201106_000103456	0	0	pex10|Audic201207_000503398	0	0	tars|Taira201203st40_000069066	2	20.989	yeats4|Quigley201307_000327074	0	0	cxcr5|Ueno201210spleen_000209455	1	34.0448	tmem20|Taira201203stomach_000133854	0	0	nptx2|Quigley201112_000183548	0	0	sbk1|Ueno201210st25_000151785	0	0
rpl3l|Ueno201210eye_000210907	0	0	mrps33|Ueno2012102cells_000175722	1	15.0773	coa4|Taira201203st40_000205728	0	0	cd53|Taira201203st30_000261273	0	0	rbpj|Ueno201302st10_000632386	0	0	tuba4b|Taira201203ovary_000184766	0	0	hsd11b2|Taira201203skin_000021022	0	0	krt2l|XBv5_262050512	0	0	or1e1|JGIv14_28753724	0	0	rnf38|Ueno201210spleen_000074049	0	0	ctla4|JGIv15_15023406	0	0
unnamed|JGIv15_15041740	0	0	uchl5|TeperekTkacz201206_000111199	0	0	unnamed|Taira201203spleen_000110744	0	0	cyp2e1|Taira201203lung_000101886	0	0	ptgs2|JGIv14_28732216	0	0	xak|Taira201203eye_000117417	4	44.6108	stxbp5l|Taira201203brain_000028307	0	0	pfn2|Quigley201207_000089213	0	0	plp2|Ueno2012106cells_000221412	0	0	palmd|Taira201203muscle_000021601	2	11.3785	fam127a|TeperekTkacz201202_000240524	0	0
actb|Taira201203skin_000002198	115	155.085	b3galt4|Audic201207_000134488	0	0	cyp7b1|Ueno201210kidney_000169432	0	0	vti1b|JGIv15_15034432	0	0	anxa1|Taira201203kidney_000203739	0	0	macrod1|Audic201207_000294215	1	34.2785	hspa9|Audic201207_000046350	0	0	pam|JGIv16_16004813	0	0	nxnl2|JGIv610_0045651	0	0	lingo1|JGIv14_28716960	1	11	c2orf69|JGIv14_28755337	0	0
sox18|JGIv14_28716223	0	0	cdh6|JGIv610_0014562	0	0	fam8a1|Quigley201212_002152883	0	0	stard5|Ueno201210skin_000225944	0	0	cd163|Ueno201210intestine_000128148	0	0	unnamed|Ueno201210kidney_000067982	0	0	tspan8|Taira201203intestine_000011425	0	0	unnamed|Taira201203brain_000107512	0	0	tnfaip8|JGIv16_16008143	0	0	msmb|Ueno201210skin_000210003	1	13.7816	farsa|Quigley201212_001720796	0	0
wnt1|Taira201203st20_000165001	0	0	rimkla|JGIv610_0001817	0	0	fus|Ueno201210ovary_000060257	0	0	tdrd10|Ueno201302st08_000570694	0	0	unnamed|JGIv16_16056525	0	0	hrsp12|Ueno201210ovary_000141928	0	0	atf4|Taira201203st15_000092554	0	0	rarres3|Ueno201210ovary_000153652	0	0	plod2|Park201106_000500750	0	0	b4galt2|Taira201203stomach_000163686	0	0	cdc20|Ismailoglu201203_000126180	0	0
sgk1|Quigley201212_001727917	0	0	lrrc42|Quigley201307_002103373	0	0	or2c3|JGIv14_28742238	0	0	dnai2|Audic201207_000567949	0	0	gcg|Taira201203st25_000052667	0	0	bmp15|JGIv610_0025553	0	0	limk1|JGIv610_0023257	0	0	plscr4|TeperekTkacz201205_000150321	0	0	arl14ep|Taira201203testis_000199542	1	64.3537	dclre1c|Quigley201212_002097328	0	0	vwa5b1|Ueno201210eye_000024218	0	0
tmem158|Ueno201210brain_000084270	2	5.78476	degs3|Quigley201307_001727047	2	11.0848	tram1|Audic201207_000115021	0	0	arhgef5|TXGP201107_000132840	6	75.2199	chsy1|Quigley201212_001440957	0	0	rpl8|Quigley201112_000429921	0	0	trpm3|JGIv16_16036356	0	0	pced1a|Park201106_000415095	0	0	ddx39b|Ueno2012104cells_000108631	0	0	c6orf132|Taira201203st25_000051870	1	4.64263	esr1|Taira201203liver_000041836	0	0
lrrc36|Quigley201212_001459183	0	0	supt4h1|Ueno201210testis_000170552	0	0	bnipl|JGIv16_16052041	0	0	ston2|Quigley201212_000992355	7	54.4121	unnamed|Ismailoglu201203_000164134	0	0	ints5|Ueno201210heart_000074442	1	11.0587	hoxb1|Ueno201210st25_000133251	0	0	zbtb8b|Audic201207_000029140	0	0	col26a1|Ueno201302st08_000474067	0	0	ints10|Taira201203testis_000257554	0	0	rtl1|JGIv14_28704449	0	0
fabp1|Ueno201302st35_000669438	0	0	patl1|Taira201203intestine_000069650	0	0	smad9|Ueno201210spleen_000066112	0	0	tuba3c|Quigley201307_001003291	0	0	dnajb5|Taira201203brain_000176921	1	8.18284	arhgdig|Ueno201302st10_000696145	4	118.862	msln|Audic201207_000699884	0	0	mchr1|JGIv610_0053951	0	0	comt|Taira201203intestine_000153952	0	0	epo|Ueno201210liver_000106914	0	0	rap1gap2|JGIv16_16056854	0	0
leprel4|Audic201207_000945142	0	0	ndufb3|Ueno201210eye_000161911	0	0	sptlc2|Ueno201210brain_000181602	0	0	psma6|TeperekTkacz201206_000530152	1	32.8881	itm2b|Taira201203stomach_000151110	1	8.53356	fam188b|Quigley201212_000420897	0	0	tgfb1|Taira201203heart_000117766	0	0	ca1|JGIv16_16028906	0	0	sdha|Ueno201302st08_000513300	0	0	ints10|Ueno201210heart_000196815	0	0	fam3b|XGI_TC448824	0	0
pcbd1|Amin201106_000159273	0	0	oat|Quigley201307_000413335	0	0	tap2|XBv5_147902462	0	0	sept2|JGIv16_16052593	0	0	map2k6|Quigley201212_000839275	1	5.95453	alx4|Taira201203st30_000220477	0	0	cers3|Ueno201210eye_000092545	0	0	unnamed|JGIv610_0025322	0	0	il4i1|Ueno201210skin_000172812	0	0	or4s2|JGIv14_28704280	0	0	unnamed|TXGP201107_000403021	0	0
grhl1|TeperekTkacz201205_000355017	3	10.5634	ctsh|Taira201203eye_000220563	0	0	blvra|JGIv14_28750306	0	0	elac2|JGIv16_16047006	4	29.2579	p2rx6|Ueno201210brain_000273472	0	0	spint1|Quigley201307_002092644	0	0	mybpc3|Ueno201302st35_000393306	0	0	eif1ax|Chang2013_000148568	0	0	aadac|Ueno201210intestine_000083037	0	0	unnamed|Taira201203st08_000160014	0	0	znf259|TXGP201107_000355145	0	0
rbbp8|Ueno201210skin_000087092	1	3.41935	ogdhl|Ueno201210brain_000119370	0	0	col17a1|Quigley201112_000628235	0	0	aldoa|Ueno201210testis_000125946	0	0	slc40a1|Park201106_000711191	0	0	bnc2|JGIv610_0008918	1	12.1189	ablim2|Ueno201210brain_000178420	0	0	hs3st6|Taira201203eye_000158192	0	0	fam101b|JGIv14_28739838	0	0	gpr182|Taira201203kidney_000142882	0	0	rxfp2|JGIv16_16025415	0	0
diaph2|MK201406_0042041	0	0	rps12|Ueno201210brain_000256807	0	0	mms19|Taira201203lung_000011347	0	0	tlr2|Taira201203lung_000120315	1	10.994	unnamed|Ueno201210kidney_000009756	0	0	unnamed|Taira201203brain_000198647	1	20.6095	lsr|JGIv10_10035866	0	0	unnamed|JGIv16_16020034	0	0	unnamed|JGIv10_10025612	0	0	galnt10|Park201106_000715926	0	0	gpr180|Ueno201210st08_000174186	0	0
unnamed|JGIv610_0014499	0	0	atp4a|Taira201203stomach_000022443	0	0	atn1|JGIv16_16008744	0	0	tmem20|Taira201203stomach_000133854	1	15.3313	kcnj12|JGIv610_0025695	0	0	clec14a|Taira201203kidney_000071893	0	0	itgb1|Blower201306_000006933	0	0	unnamed|Taira201203lung_000261937	1	56.4459	ciita|Taira201203spleen_000044700	0	0	racgap1|Taira201203ovary_000128584	1	7.80976	pdhx|Chang2013_000472778	0	0
mad2l1|TXGP201107_000219620	0	0	galnt5|Taira201203intestine_000044681	4	16.9551	csnk2a1|Quigley201212_001526568	0	0	or1e1|JGIv14_28753724	0	0	stag3|Taira201203testis_000048334	0	0	taf3|Audic201207_000104235	1	10.1921	slc25a28|TXGP201107_000428661	0	0	rnmt|Taira201203stomach_000168840	0	0	unnamed|Taira201203testis_000121477	0	0	ilf3|TeperekTkacz201206_000032885	2	12.0227	cenpk|TeperekTkacz201202_000116302	0	0
rufy3|Taira201203testis_000068666	0	0	sgce|Taira201203testis_000183779	0	0	prkca|Ueno201210st09_000093704	0	0	plp2|Ueno2012106cells_000221412	0	0	pth1r|JGIv16_16078181	0	0	ccdc85c|Ueno2012102cells_000006993	30	194.845	gtpbp2|Blower201306_000406383	0	0	pi4kb|Audic201207_000408292	0	0	zdhhc8|Chang2013_000289688	0	0	unnamed|JGIv610_0020984	0	0	snx21|Ueno201210stomach_000157111	0	0
rtl1|JGIv15_15003079	0	0	unnamed|JGIv14_28742381	0	0	wdr45b|TeperekTkacz201205_000416645	0	0	nxnl2|JGIv610_0045651	0	0	c2cd4c|JGIv14_28702587	0	0	slco4c1|MK201406_0216027	0	0	klhl14|Ueno201210brain_000153052	0	0	znf827|JGIv16_16081082	0	0	hspa5|Chang2013_000189768	0	0	spi1|Taira201203spleen_000101579	0	0	sgtb|Taira201203egg_000093933	0	0
frzb2|Ueno201210st15_000133293	0	0	zcchc5|JGIv14_28716382	0	0	dhh|Taira201203st30_000039666	0	0	tnfaip8|JGIv16_16008143	1	18.5507	c17orf85|Ueno201210pancreas_000045180	0	0	tnfrsf12a|Ueno201302st35_000645752	0	0	gsn|Taira201203st40_000097806	0	0	unnamed|JGIv610_0006755	0	0	zcchc11|Chang2013_000281495	3	43.2905	abhd6|Audic201207_000078199	0	0	unnamed|JGIv610_0019341	0	0
klrg1|Ueno201210st09_000238654	0	0	unnamed|JGIv14_28722921	0	0	il18r1|Taira201203lung_000162775	0	0	plod2|Park201106_000500750	0	0	fgfr1op|Taira201203heart_000117242	0	0	unnamed|Taira201203intestine_000044732	0	0	gpld1|Taira201203liver_000082748	0	0	unnamed|Taira201203testis_000147336	1	23.6445	fam73a|Blower201306_000015666	0	0	hbg2|Ueno201210spleen_000249214	15	359.544	napb|Taira201203brain_000191155	0	0
nubpl|Taira201203eye_000284037	0	0	cables1|Taira201203stomach_000135456	0	0	unnamed|JGIv15_15011771	0	0	arl14ep|Taira201203testis_000199542	4	95.6448	p2ry2|Ismailoglu201203_000104379	2	10.131	vill|Audic201207_000381137	0	0	chrna5|Taira201203eye_000208912	0	0	kiaa1191|Ueno201210st09_000192512	1	25.3976	sap130|JGIv16_16049008	0	0	or2a2|JGIv14_28755708	0	0	tmem246|Ueno201210brain_000271980	0	0
unnamed|TXGP201107_000087407	1	3.31068	bhlhe40|Taira201203lung_000203072	0	0	ighv1-69|Ueno201302st35_000675845	0	0	ddx39b|Ueno2012104cells_000108631	0	0	unnamed|Ueno201210kidney_000052430	1	3.44119	rabac1|TeperekTkacz201205_000452425	0	0	unnamed|JGIv610_0050783	0	0	slitrk5|Taira201203brain_000053008	1	11.2695	unnamed|JGIv14_28755682	0	0	c3orf67|Taira201203testis_000117158	0	0	unnamed|Ueno201210brain_000242244	0	0
tcea1|Ueno2012106cells_000181169	0	0	pabpn1|Ismailoglu201203_000090123	1	5.11506	unnamed|JGIv16_16035444	0	0	col26a1|Ueno201302st08_000474067	0	0	agxt|Ueno201210st30_000182273	0	0	plk1|Quigley201307_001551506	1	16.1063	daam2|Taira201203intestine_000025019	1	145.593	mtf2|Ueno201302st08_000589746	1	27.1235	prr5l|Ueno201210kidney_000111961	0	0	unnamed|Ueno201210st15_000064390	0	0	c19orf68|JGIv15_15053731	0	0
fen1|Quigley201307_001454371	0	0	tmem37|TeperekTkacz201205_000632893	1	17.3379	kif3a|JGIv16_16057652	0	0	comt|Taira201203intestine_000153952	0	0	pigc|Taira201203testis_000201147	1	11.8199	dcc|XBv5_213625238	0	0	lta4h|Quigley201207_000583017	0	0	unnamed|JGIv16_16005749	0	0	kiaa2022|JGIv610_0045993	0	0	msantd1|Ueno201210testis_000168210	1	20.5967	atg14|Ueno201210kidney_000145380	0	0
tmem27|Taira201203ovary_000217696	0	0	ppap2c|Quigley201307_002100363	0	0	tlr3|Taira201203eye_000122266	0	0	sdha|Ueno201302st08_000513300	1	11.4937	sfxn5|Ueno201302st35_000629585	0	0	tns1|Ueno201210brain_000027376	0	0	fam160a2|JGIv14_28746557	0	0	stx10|JGIv15_15052042	0	0	pmp22|Quigley201112_000616371	0	0	mapk6|Taira201203brain_000111938	0	0	urgcp|JGIv14_28732549	0	0
arsj|Audic201207_000503804	1	4.49032	acox2|JGIv16_16010348	1	6.13678	spcs3|Quigley201307_000423126	0	0	il4i1|Ueno201210skin_000172812	1	16.0205	gtpbp2|Ueno201210egg_000050522	2	8.56539	nostrin|Ueno201210pancreas_000027392	0	0	jup|Ueno201210st30_000070093	0	0	zbtb11|MK201406_0132382	1	8.97275	hint2|Taira201203st12_000168510	0	0	unnamed|JGIv14_28717654	0	0	zcchc16|JGIv16_16017944	0	0
znf350|Taira201203intestine_000169925	0	0	unnamed|Taira201203testis_000087889	0	0	barx2|Taira201203eye_000083092	0	0	aadac|Ueno201210intestine_000083037	3	29.5159	nhlrc1|JGIv14_28700999	1	13.0649	unnamed|Quigley201212_001821049	1	7.8921	unnamed|Quigley201207_000276231	0	0	or2t2|JGIv15_15058400	0	0	unnamed|Ueno201210intestine_000177987	0	0	parp6|Taira201203eye_000137464	0	0	unnamed|Ueno201210eye_000134677	0	0
zc3h4|Quigley201212_001807071	1	2.42791	or5a1|JGIv610_0053541	0	0	dynll2|Ueno201210ovary_000061455	0	0	fam101b|JGIv14_28739838	0	0	ccdc85b|Taira201203lung_000220320	0	0	pkdrej|Taira201203testis_000124915	0	0	chfr|Chang2013_000080658	0	0	scel|Taira201203st25_000122775	0	0	clptm1l|JGIv610_0031350	0	0	nacc2|Ueno201210eye_000118159	0	0	rtl1|JGIv16_16074293	0	0
mmel1|Taira201203lung_000017781	0	0	polr2h|Taira201203spleen_000218061	0	0	cyr61|Taira201203stomach_000142736	0	0	unnamed|JGIv10_10025612	0	0	unnamed|Taira201203lung_000233321	0	0	ppip5k1|Ueno201302st10_000392182	1	4.03106	etv2|JGIv14_28747824	0	0	stx18|Ueno201210ovary_000137224	0	0	unnamed|XGI_TC414509	0	0	apex1|Ueno201210st12_000131128	0	0	ybx2|Taira201203st30_000197049	0	0
p2|Taira201203skin_000168504	0	0	unnamed|JGIv14_28728340	0	0	etfa|Taira201203testis_000177101	0	0	ciita|Taira201203spleen_000044700	0	0	gad1|Taira201203brain_000016500	2	4.85438	vps72|Quigley201212_000915019	0	0	atp5h|Ueno201302st35_000512586	0	0	dusp11|Ueno201302st35_000496223	0	0	sult1b1|Audic201207_000267457	0	0	dnm3|JGIv16_16057236	0	0	sytl2|Taira201203ovary_000001828	0	0
unnamed|JGIv16_16033896	0	0	unnamed|Taira201203st09_000221451	0	0	dis3l2|Ismailoglu201203_000057967	1	170.02	unnamed|Taira201203testis_000121477	0	0	myrf|Ueno201210liver_000012696	0	0	ell2|Quigley201212_000232709	0	0	prrg4|TeperekTkacz201205_000586614	0	0	gpatch11|JGIv16_16004722	1	62.4288	phf21a|Ueno201210st08_000079009	0	0	ppp2r3a|Ueno201210heart_000012023	2	6.96195	brsk1|Ueno201210eye_000087944	0	0
unnamed|Ueno201302st35_000560369	0	0	tmem161b|TeperekTkacz201205_000599215	0	0	zfhx4|JGIv16_16001418	0	0	zdhhc8|Chang2013_000289688	1	8.7882	amz2|Ueno201210brain_000209891	0	0	c16orf87|Taira201203liver_000113681	1	43.0447	unnamed|Ueno201210heart_000054609	0	0	irs2|Taira201203lung_000075068	4	51.5906	unnamed|Taira201203eye_000211463	0	0	gpr18|Taira201203lung_000247449	0	0	map3k3|Ueno201210intestine_000059464	0	0
dlc1|Taira201203lung_000060481	2	5.52442	grtp1|Audic201207_000614311	0	0	ostalpha|Taira201203st40_000146912	0	0	hspa5|Chang2013_000189768	0	0	tmlhe|Taira201203kidney_000163851	0	0	pirt|Ueno201302st10_000745003	0	0	znf721|JGIv10_10024087	0	0	prpf19|Taira201203ovary_000113153	12	200.497	tcirg1|Blower201306_000051771	0	0	kcnc4|Ueno201302st08_000566190	0	0	sema4c|JGIv10_10020959	0	0
chst11|JGIv10_10034357	0	0	c10orf96|Ueno201210pancreas_000067954	0	0	fem1c|Blower201306_000294074	0	0	zcchc11|Chang2013_000281495	25	134.585	ankrd28|Ueno201210spleen_000021156	1	2.68471	kcne1|JGIv14_28708728	0	0	arhgap42|Quigley201112_000025572	0	0	unnamed|JGIv16_16080389	0	0	stxbp1|Ueno201210st30_000143509	0	0	appbp2|Taira201203liver_000061973	0	0	unnamed|JGIv14_28703237	0	0
sik3|Taira201203st25_000006000	5	6.8718	unnamed|Taira201203eye_000196999	0	0	frs2|JGIv16_16059979	0	0	fam73a|Blower201306_000015666	0	0	helq|Audic201207_000759185	0	0	sacm1l|Audic201207_000410310	1	8.28035	fkbp2|Audic201207_000805586	0	0	ormdl2|Taira201203lung_000148695	0	0	unnamed|JGIv16_16036686	0	0	slc6a15|Taira201203testis_000110961	7	53.5659	akap6|JGIv16_16058279	0	0
clasp1|Taira201203kidney_000008622	0	0	ptprn|Taira201203st35_000014868	0	0	josd1|TXGP201107_000342196	0	0	sap130|JGIv16_16049008	0	0	itih5|Ueno201210testis_000065136	0	0	unnamed|Ueno201210st30_000201417	0	0	smarcc1|Taira201203eye_000039308	0	0	unnamed|Taira201203eye_000219536	0	0	taf4b|JGIv16_16076146	0	0	rrp9|Blower201306_000530728	0	0	c21orf62|Ueno201210kidney_000278542	0	0
msx2|Ueno201302st35_000428347	2	6.78354	hells|Ueno201210egg_000069873	0	0	fbxo30|MK201406_0187505	0	0	unnamed|JGIv14_28755682	0	0	trerf1|Ueno201210intestine_000040467	0	0	mapt|Ueno201210st30_000069853	1	10.1888	man1a1|Taira201203st25_000157925	0	0	fgd3|Blower201306_000101703	0	0	atg2b|Ueno201210intestine_000001064	0	0	prkaa2|Taira201203st20_000139215	0	0	phyhipl|TeperekTkacz201206_000196684	0	0
rnf214|Ueno201210st10_000101434	2	8.31935	ifnlr1|JGIv16_16022072	0	0	nipa1|MK201406_0079941	0	0	prr5l|Ueno201210kidney_000111961	0	0	jmjd1c|Taira201203st25_000005485	3	5.41884	unnamed|Taira201203st25_000030303	1	5.83936	znf383|Taira201203lung_000201170	0	0	tmem38b|Quigley201212_000304488	0	0	unc13b|Taira201203brain_000006207	1	11.104	unnamed|JGIv16_16047020	0	0	znf628|Ueno201302st08_000426874	0	0
unnamed|JGIv14_28748498	0	0	hpd|Ueno201210kidney_000139375	1	6.29453	def8|Chang2013_000085046	0	0	kiaa2022|JGIv610_0045993	1	7.43411	dpt|Ueno201302st35_000669517	0	0	capn7|Quigley201212_001234930	0	0	unnamed|JGIv16_16051242	0	0	fndc7|JGIv10_10010847	0	0	mrps2|JGIv610_0052957	0	0	zbtb1|Taira201203spleen_000110918	1	7.78011	unnamed|Taira201203testis_000165492	0	0
unnamed|JGIv16_16022749	3	2.77964	unnamed|JGIv610_0054475	0	0	ighv3-7|JGIv14_28742815	0	0	pmp22|Quigley201112_000616371	0	0	gclc|Taira201203egg_000073440	1	7.23588	cops7b|Audic201207_000281394	1	28.6082	rock2|Audic201207_000020763	0	0	chtf18|JGIv16_16028362	0	0	gpr119|JGIv14_28727276	0	0	carm1p1|JGIv16_16001660	0	0	unnamed|JGIv610_0007120	0	0
surf4|Taira201203lung_000012214	0	0	chrd|TeperekTkacz201205_000194583	2	9.07097	icoslg|Taira201203kidney_000145516	0	0	hint2|Taira201203st12_000168510	1	36.9141	kdm6a|Taira201203st30_000018078	0	0	bmp3|Quigley201307_001102815	0	0	aanat|Taira201203eye_000077991	0	0	unnamed|JGIv14_28715909	1	42.6037	c2orf44|JGIv14_28742953	0	0	sf3a2|Quigley201307_002294869	1	15.8618	unnamed|JGIv14_28724352	0	0
rab9b|Audic201207_001020812	0	0	pfdn4|Quigley201207_000533481	0	0	syt14|Taira201203testis_000166024	0	0	unnamed|Ueno201210intestine_000177987	0	0	ggcx|Taira201203heart_000012364	1	2.54518	unnamed|Ueno201210intestine_000215100	0	0	lyz|Ueno201210spleen_000245399	0	0	flrt3|Ueno201210st10_000030660	0	0	hrg|Audic201207_000479027	0	0	clcc1|Taira201203lung_000182720	0	0	tal2|Ueno201210st30_000218679	0	0
nme3|Taira201203stomach_000219327	0	0	unnamed|Taira201203spleen_000231317	0	0	ankrd49|Chang2013_000745396	0	0	clptm1l|JGIv610_0031350	0	0	tmod1|JGIv14_28730577	0	0	pdrg1|Taira201203st40_000217771	0	0	arl6ip6|Ueno201302st08_000581329	0	0	arhgap12|Taira201203eye_000116165	0	0	vcpip1|JGIv610_0037115	0	0	aanat|Ueno201210brain_000298368	1	24.3686	vhll|Quigley201307_001274458	0	0
irg1|JGIv610_0042475	0	0	xrcc1|Ueno201302st10_000530656	0	0	tinagl1|Taira201203testis_000188948	0	0	unnamed|XGI_TC414509	5	43.3938	tmtc4|JGIv10_10016981	0	0	gata6|Ueno201302st35_000424167	2	18.4324	unnamed|JGIv16_16075648	0	0	rusc1|Ueno201210eye_000050315	1	11.6081	syngr2|TeperekTkacz201202_000110891	0	0	eef1a2|Ueno201302st35_000568369	0	0	slc35f6|Taira201203kidney_000132023	0	0
rassf6|JGIv14_28713967	0	0	cdkl2|Taira201203stomach_000053311	2	8.85157	hn1l|TeperekTkacz201202_000187713	0	0	sult1b1|Audic201207_000267457	0	0	pla1a|Taira201203eye_000181947	0	0	acvr1c|Ueno201210eye_000012302	0	0	unnamed|Ueno201302st10_000714469	0	0	ywhah|Quigley201212_000872040	0	0	wwp1|Taira201203heart_000062560	0	0	fgd1|Taira201203st35_000040212	0	0	bspry|Taira201203st30_000203521	0	0
ankrd33b|Taira201203eye_000136082	4	17.9329	hhatl|JGIv14_28754080	4	45.7645	lox|Taira201203eye_000111596	0	0	phf21a|Ueno201210st08_000079009	3	26.4387	arf1|Quigley201212_000090092	0	0	c20orf151|Quigley201307_001082555	0	0	cyp2c18|Ueno201210stomach_000082607	0	0	mtss1|JGIv610_0035117	0	0	jam2|Ueno201210brain_000187923	0	0	rai14|JGIv16_16060099	1	2.39006	racgap1|Ueno201210st10_000133259	0	0
sec14l1|Ueno201302st35_000359296	4	7.6724	usp5|Ueno201210st30_000058115	0	0	pxdn|Park201106_000166815	0	0	unnamed|Taira201203eye_000211463	1	21.0964	lpar2|Quigley201307_002076265	0	0	slc24a5|Taira201203st35_000094347	0	0	unnamed|Ueno201210skin_000121601	0	0	mrpl53|Ueno2012106cells_000205906	0	0	vps52|TXGP201107_000372494	86	2792.62	tiprl|Taira201203ovary_000160824	0	0	nfatc3|Ueno201210stomach_000040787	0	0
oaz1|TXGP201107_000089138	0	0	ddah2|Ueno2012102cells_000145507	0	0	cldn23|Taira201203intestine_000156660	0	0	tcirg1|Blower201306_000051771	0	0	cyp3a5|Taira201203spleen_000009202	1	2.04669	morn5|Taira201203st08_000190449	0	0	f2rl1|Ueno201210kidney_000054385	0	0	unnamed|JGIv10_10012637	0	0	plekho2|Taira201203testis_000072882	0	0	chpf2|Park201106_000518525	0	0	plac9|Taira201203skin_000182474	0	0
capn7|TXGP201107_000233675	0	0	phtf2|Taira201203muscle_000010276	1	3.5977	akr7a2|Taira201203st40_000190587	0	0	stxbp1|Ueno201210st30_000143509	0	0	pcyt2|Audic201207_000253447	0	0	plekha2|JGIv16_16020563	0	0	fam160a1|JGIv10_10013293	0	0	mctp1|Ueno201210brain_000095757	0	0	pkp1|Ueno201210eye_000096005	0	0	plat|Ueno201210testis_000120812	0	0	nprl2|Audic201207_000975187	0	0
mcat|Ueno201210st10_000168511	1	7.16073	ckb|Taira201203ovary_000111905	0	0	pnpla1|JGIv14_28726126	0	0	unnamed|JGIv16_16036686	0	0	spata2|TeperekTkacz201205_000115341	0	0	pitpna|Taira201203testis_000031925	1	6.4272	pcdh9|Ueno201210brain_000015210	0	0	unnamed|Audic201207_000281334	0	0	cops5|Taira201203st30_000240215	0	0	wfdc1|JGIv16_16063475	0	0	hivep1|Taira201203spleen_000007215	0	0
gng7|Blower201306_000331309	0	0	tnfsf10|Ueno201210intestine_000095462	7	40.0085	myl9|Taira201203st30_000230612	0	0	taf4b|JGIv16_16076146	1	11.4601	kansl1|Chang2013_000689005	1	6.02807	unnamed|Taira201203brain_000016189	0	0	gnb1l|Ueno2012106cells_000114896	0	0	c10orf53|JGIv16_16054517	0	0	snx33|Taira201203st30_000167763	0	0	stk32c|MK201406_0201771	0	0	unnamed|JGIv14_28709941	0	0
slc9a3r2|Taira201203brain_000165304	1	5.61642	casz1|Taira201203st20_000003107	2	4.0108	unnamed|JGIv16_16042271	1	371.633	atg2b|Ueno201210intestine_000001064	0	0	ogfod1|Taira201203skin_000128206	1	8.97386	optc|Audic201207_000968173	0	0	nt5e|Taira201203skin_000018794	0	0	fgf10|Ueno201210stomach_000060483	0	0	ranbp2|TXGP201107_000004162	0	0	pgbd4|Quigley201212_000901783	0	0	xxylt1|mgEST_1013099483	0	0
traf7|Audic201207_000158747	2	9.39296	nifk|TeperekTkacz201206_000152515	0	0	cpb1|JGIv610_0010440	0	0	unc13b|Taira201203brain_000006207	2	8.28726	mtnr1a|JGIv14_28725666	0	0	pcdhgb5|JGIv16_16011997	12	152.841	unnamed|JGIv14_28737751	0	0	unnamed|JGIv16_16024233	0	0	elovl2|JGIv610_0026405	0	0	dusp19|JGIv10_10024546	0	0	ccrn4l|Audic201207_000383478	0	0
incenp|Ueno201302st35_000465397	2	8.19328	morf4l1|JGIv16_16063826	0	0	ddx60|JGIv610_0054598	0	0	mrps2|JGIv610_0052957	0	0	hes2|Ueno201210st40_000107416	0	0	grik5|Ueno201210st30_000063360	0	0	unnamed|Taira201203stomach_000176374	0	0	or1e1|JGIv14_28753708	0	0	slx1a|Taira201203eye_000215418	1	59.0163	cenpj|Quigley201307_000547258	1	4.18899	inpp5a|Taira201203testis_000076228	0	0
josd2|Quigley201212_001250003	0	0	ociad1|JGIv10_10023971	0	0	myo5a|Taira201203kidney_000010650	0	0	gpr119|JGIv14_28727276	1	29.3487	c9orf119|JGIv14_28743178	0	0	st8sia4|Taira201203kidney_000194660	0	0	usp14|Ueno201210liver_000058055	0	0	unnamed|JGIv10_10033395	0	0	ctbs|Quigley201307_002145479	0	0	arhgap1|Ueno201210brain_000102665	1	5.74185	dynlrb2|Audic201207_001032217	0	0
prelp|Taira201203eye_000063331	0	0	fgfrl1|Amin201106_000224064	0	0	rab27b|Ueno201210stomach_000025832	0	0	c2orf44|JGIv14_28742953	0	0	tstd2|Taira201203testis_000178619	0	0	lsm3|Ueno2012102cells_000183394	0	0	wdfy1|Ueno201210stomach_000057358	0	0	smurf2|TeperekTkacz201206_000006681	0	0	unnamed|Taira201203testis_000235231	0	0	samd7|Ueno201302st35_000547434	0	0	bpifc|JGIv16_16079604	0	0
sumf1|Ueno2012102cells_000163228	0	0	unnamed|JGIv14_28738732	0	0	unnamed|XGI_TC416857	0	0	hrg|Audic201207_000479027	0	0	tnks|JGIv15_15057858	0	0	unnamed|JGIv14_28739127	0	0	ppp2r2d|TXGP201107_000453590	0	0	dyrk3|Quigley201112_000491413	0	0	emc8|Park201106_000756664	0	0	vezf1|TeperekTkacz201205_000200618	0	0	znf684|Ueno201210st40_000026351	0	0
ngfr|Ueno201210testis_000084988	0	0	ndufaf6|Ueno201210kidney_000145427	0	0	prl|JGIv14_28716607	0	0	vcpip1|JGIv610_0037115	0	0	thrb|MK201406_0198866	1	12.4419	cops4|Ueno201210stomach_000142672	0	0	sept10|Blower201306_000013424	0	0	unnamed|JGIv14_28713943	0	0	ccdc24|Quigley201112_000585271	0	0	unnamed|JGIv14_28712808	0	0	itpa|Ueno2012102cells_000176328	0	0
hla|Ueno201210heart_000094430	0	0	kptn|Taira201203testis_000185307	0	0	rbm18|TXGP201107_000354155	0	0	syngr2|TeperekTkacz201202_000110891	0	0	rbm17|Blower201306_000166296	0	0	pofut2|Quigley201212_000238152	0	0	sec22c|Ismailoglu201203_000197943	0	0	unnamed|JGIv14_28734292	1	51.6196	unnamed|Ueno201210brain_000273143	0	0	uts2b|Ueno201210brain_000312513	0	0	nek8|TXGP201107_000103100	0	0
eif3a|XBv5_125858000	1	1.97722	unnamed|Ueno201210intestine_000025244	0	0	tm4sf4|Ueno201210intestine_000162348	0	0	wwp1|Taira201203heart_000062560	0	0	gsap|TXGP201107_000108584	3	15.3871	pxmp2|Amin201106_000123028	0	0	mgc108450|JGIv16_16025497	0	0	efnb3|Ueno201302st10_000532544	0	0	eef1a1o|Ueno201210testis_000142862	0	0	unnamed|Audic201207_000791511	0	0	trappc12|Ueno2012106cells_000107342	0	0
hoxa1|Quigley201212_001093799	9	58.008	pde4d|Taira201203heart_000005305	0	0	aplp1|JGIv16_16075997	0	0	jam2|Ueno201210brain_000187923	3	40.7718	psca|Ueno201210testis_000173641	0	0	nrcam|Taira201203eye_000005344	0	0	dync1i1|Ueno201210brain_000034206	0	0	tyms|Ueno2012102cells_000166081	0	0	nalcn|JGIv16_16019156	1	15.4954	plxna4|Ueno201302st08_000364501	0	0	wnt8a|Quigley201207_000508341	0	0
naaladl2|JGIv16_16064001	1	3.85465	enpep|JGIv610_0006865	0	0	otud1|Ueno201210testis_000123181	0	0	vps52|TXGP201107_000372494	64	774.183	nme2|JGIv16_16071240	0	0	ush2a|JGIv610_0004392	0	0	chac1|Ueno201210skin_000170591	0	0	rgs16|Ueno201210eye_000229076	0	0	mtmr9|Ueno201210kidney_000097137	0	0	rsrc1|Ueno201210brain_000288415	0	0	khdrbs3|Ueno201210intestine_000206351	0	0
cnga1|JGIv610_0037904	0	0	baz2a|Ueno201302st08_000343414	3	5.06827	tmem161b|Taira201203stomach_000031844	0	0	plekho2|Taira201203testis_000072882	0	0	meis1|Quigley201212_000299265	20	212.495	sarm1|Ueno201210brain_000139804	0	0	pappa|JGIv16_16006187	0	0	slc16a3|JGIv16_16037894	1	15.6017	syncrip|Ueno2012104cells_000025072	0	0	sema4g|JGIv16_16019755	2	15.259	tmem119|Park201106_000760801	0	0
bdh1|JGIv14_28742352	0	0	tmc7|Ueno201302st08_000504808	0	0	mcm4|Quigley201207_000669479	0	0	pkp1|Ueno201210eye_000096005	0	0	abcg4|Taira201203brain_000063155	0	0	tsta3|Quigley201307_001463726	0	0	ccno|Quigley201212_001296005	0	0	unnamed|Taira201203lung_000158667	0	0	lrrc19|Taira201203intestine_000066585	0	0	hspa13|Taira201203ovary_000186677	0	0	grin2d|JGIv16_16062620	0	0
hmces|Quigley201212_000540589	0	0	trap1|TXGP201107_000107658	4	22.56	pi4k2b|Quigley201212_001726949	0	0	cops5|Taira201203st30_000240215	0	0	acpl2|JGIv15_15017574	0	0	ptprq|Taira201203testis_000018021	0	0	tfap4|Taira201203st30_000029779	0	0	znf180|Quigley201212_001519425	0	0	daam2|JGIv16_16000538	2	39.3304	prf1|JGIv610_0039003	0	0	cntrl|JGIv16_16076340	0	0
slc6a11|Taira201203intestine_000111343	0	0	unnamed|Ueno201302st10_000713669	0	0	pigv|Taira201203ovary_000101167	0	0	snx33|Taira201203st30_000167763	1	15.6683	ell|Ueno201210spleen_000170213	0	0	plxna1|Park201106_000658210	7	36.6528	ccdc81|Quigley201307_001714775	0	0	uchl3|Amin201106_000289945	0	0	10a1|JGIv610_0014799	0	0	best1|Ueno201210eye_000156147	2	18.8701	unnamed|MK201406_0149387	0	0
rbm7|Quigley201307_002207325	0	0	csnk2a2|Park201106_000401689	0	0	zic1|TeperekTkacz201206_000626415	0	0	ranbp2|TXGP201107_000004162	0	0	jmjd6|Chang2013_000045806	2	11.1995	setd1b|Ueno201210st08_000013387	0	0	dpp6|Ueno201210eye_000114036	0	0	dzip1l|Quigley201307_001715086	2	27.0524	hspa1l|Taira201203st15_000053052	0	0	kcnj2|Quigley201212_000886451	0	0	unnamed|JGIv14_28730999	0	0
unnamed|Quigley201212_001017874	20	70.5104	tmem168|Ismailoglu201203_000118564	0	0	unnamed|JGIv14_28713362	0	0	elovl2|JGIv610_0026405	0	0	ccnj|Ueno201302st08_000437584	0	0	lipa|Taira201203eye_000138209	0	0	unnamed|JGIv14_28732855	0	0	gip|TeperekTkacz201205_000165322	0	0	eif4e|Quigley201212_001661876	0	0	unnamed|JGIv14_28703056	0	0	arpc2|Ueno201210spleen_000074576	0	0
opn4|Ueno201210eye_000090638	0	0	cstf1|Quigley201212_000983835	0	0	cic|Ueno201302st08_000346279	0	0	slx1a|Taira201203eye_000215418	9	197.438	klhl22|Taira201203st09_000115878	3	16.0964	htr1e|JGIv14_28740460	0	0	tnni2|JGIv10_10012076	0	0	ctdp1|Ueno201302st10_000426828	2	19.5787	nfkbie|Ueno201210egg_000059074	0	0	klhl11|Taira201203spleen_000069944	2	11.5224	unnamed|Ueno201210heart_000179164	0	0
rabggta|Taira201203testis_000168098	2	12.9495	kiaa0895l|JGIv14_28709006	1	12.6109	map2k1|TeperekTkacz201206_000641373	0	0	ctbs|Quigley201307_002145479	0	0	eif3g|Ueno201210st25_000139717	3	31.8742	c9orf41|Ismailoglu201203_000167635	0	0	prkar1b|Ueno201210kidney_000078236	0	0	creld2|Taira201203st09_000181514	0	0	ephb1|Park201106_000167410	1	19.2152	unnamed|JGIv10_10005802	0	0	abca2|Ueno201210eye_000002323	0	0
ercc3|Ueno201210testis_000066117	1	3.73668	polr2e|Quigley201212_001583048	0	0	fbf1|Ueno201302st08_000449200	0	0	unnamed|Taira201203testis_000235231	0	0	rfx2|Quigley201207_000344757	2	11.4365	rfx3|Taira201203testis_000104286	0	0	pabpc1l|Quigley201212_000269176	0	0	cnfn|Taira201203kidney_000231996	0	0	kank1|Taira201203st30_000037561	0	0	padi1|Quigley201307_000588769	0	0	exosc7|Park201106_000418769	0	0
muc5b|Ueno201210skin_000250604	0	0	myo9a|Taira201203brain_000001816	0	0	ddit4l|JGIv14_28718336	0	0	emc8|Park201106_000756664	1	25.1378	unnamed|Taira201203intestine_000200329	0	0	gpi|Park201106_000387650	1	17.7905	eef1b2|Chung201110_000051777	0	0	cacng2|Taira201203brain_000098398	0	0	unnamed|Taira201203testis_000073813	0	0	ntrk1|JGIv16_16052134	1	5.57623	unnamed|JGIv610_0038657	0	0
tiparp|JGIv14_28702344	4	31.7461	hip1|Audic201207_000370559	2	6.98561	tgfbr2|Taira201203kidney_000075134	0	0	ccdc24|Quigley201112_000585271	0	0	chd1|Quigley201307_000347214	1	2.6439	schip1|Ueno201210brain_000220208	0	0	slc6a9|TXGP201107_000397116	0	0	kifc3|Quigley201212_000460679	4	76.8561	fabp3|Taira201203stomach_000211893	0	0	capn10|Ueno201210brain_000091345	0	0	nfkb1|Taira201203skin_000062034	0	0
unnamed|JGIv16_16043650	0	0	gsta4|TXGP201107_000464489	0	0	atic|XBv5_48734657	0	0	unnamed|Ueno201210brain_000273143	0	0	spred1|Ueno201302st08_000429525	2	7.4062	abcb6|JGIv14_28709907	0	0	ptger3|Ueno201210testis_000141971	0	0	gtf2e2|Ismailoglu201203_000212836	2	82.2334	mmp16|Ueno201210spleen_000063954	0	0	t2r19|JGIv10_10030635	0	0	c7orf43|Ueno201210testis_000112002	0	0
psmd6|Taira201203skin_000153355	0	0	unnamed|JGIv16_16061683	0	0	flrt1|JGIv14_28745851	0	0	eef1a1o|Ueno201210testis_000142862	0	0	n6amt1|JGIv14_28724691	0	0	ubqln1|Quigley201207_000783485	0	0	rtn4ip1|Taira201203heart_000136804	0	0	rpf2|JGIv10_10012724	1	75.9825	son|Taira201203kidney_000000027	1	4.82872	inhbc|Taira201203intestine_000149768	0	0	ppp2r2b|MK201406_0119170	0	0
rrp15|JGIv15_15033136	0	0	wwp1|Taira201203brain_000071847	10	44.3286	ppid|Quigley201112_000292152	0	0	nalcn|JGIv16_16019156	7	40.462	unnamed|JGIv14_28714061	0	0	pex10|Quigley201112_000702549	0	0	nmrk2|Taira201203lung_000080927	0	0	dnm1l|Ueno201302st10_000607074	4	99.4465	luc7l3|Quigley201212_001311349	0	0	best3|JGIv14_28741314	0	0	cav2|Ueno201210st30_000156312	0	0
aim1|Quigley201307_002126367	4	4.03584	rsph9|Taira201203lung_000246365	0	0	unnamed|JGIv16_16055189	0	0	mtmr9|Ueno201210kidney_000097137	1	9.36279	ncln|Taira201203st35_000110938	0	0	rnf139|Taira201203st40_000088608	0	0	phactr4|TXGP201107_000336640	0	0	ptprn2|Ueno201210testis_000043103	2	25.57	unnamed|JGIv16_16057707	0	0	unnamed|JGIv15_15001775	0	0	rgs9|Taira201203brain_000153561	0	0
apcdd1|Audic201207_000817995	2	7.93006	satb1|TXGP201107_000318904	1	4.51948	tiparp|JGIv16_16075677	0	0	syncrip|Ueno2012104cells_000025072	0	0	march5|Ueno201210lung_000124028	1	11.1002	zfand4|Ueno201210st08_000116171	0	0	inpp5d|Taira201203kidney_000074835	0	0	rpl6|Taira201203skin_000142304	0	0	sirt2|Ueno201210skin_000139492	0	0	emg1|Quigley201212_001184318	0	0	snrpe|Quigley201207_000428989	0	0
unnamed|JGIv14_28713716	0	0	unnamed|Ueno201210st20_000141309	2	23.6291	uap1l1|Ueno201302st08_000557483	0	0	lrrc19|Taira201203intestine_000066585	0	0	rapgefl1|Taira201203intestine_000040929	1	3.70491	clmn|JGIv16_16050516	0	0	ppp1r3c|JGIv610_0030891	0	0	gja4|JGIv14_28708654	0	0	mzt2b|Ueno201302st10_000574391	1	36.7826	calhm1|JGIv14_28706814	0	0	golt1b|Taira201203st35_000220320	0	0
ube2v1|Ueno201302st10_000461897	13	37.4673	unnamed|Audic201207_000274096	0	0	llgl1|JGIv16_16015172	0	0	daam2|JGIv16_16000538	19	139.333	tmbim4|TXGP201107_000341033	0	0	mamld1|Taira201203kidney_000077085	0	0	dpt|UG94Xl_S26463736	0	0	mtif2|JGIv16_16000935	0	0	unnamed|Taira201203liver_000091853	0	0	fcrl2|Taira201203skin_000134712	0	0	leo1|Ueno201302st08_000539768	0	0
endog|Ueno2012106cells_000162497	0	0	unc5b|Taira201203st12_000012628	0	0	nxn|Park201106_000749325	0	0	10a1|JGIv610_0014799	4	98.3441	ngly1|Taira201203heart_000071512	0	0	jph3|Taira201203eye_000149880	0	0	dvl3|Blower201306_000103543	0	0	unnamed|Quigley201307_000499474	0	0	frrs1|Audic201207_000156118	0	0	kcnab2|Audic201207_000534298	2	18.3464	nrxn3|Ueno2012106cells_000012206	0	0
htr2a|Taira201203eye_000145405	0	0	ube2v2|Chang2013_000340013	0	0	acvr2b|Quigley201207_000699269	0	0	hspa1l|Taira201203st15_000053052	3	36.6146	snx8|TXGP201107_000038388	1	3.01775	umod|Taira201203intestine_000009756	0	0	metrnl|JGIv14_28751135	0	0	fcgbp|Ueno201302st08_000383126	2	17.8394	fam168a|TeperekTkacz201202_000103165	0	0	commd6|JGIv14_28725402	0	0	grb10|Ueno201210heart_000131103	0	0
rimklb|TeperekTkacz201206_000135617	0	0	gpatch2|TeperekTkacz201205_000254124	12	106.263	tap1|Taira201203brain_000049034	0	0	eif4e|Quigley201212_001661876	0	0	nedd1|Taira201203egg_000037612	0	0	ccdc50|JGIv15_15037414	1	22.6242	gsc|Park201106_000270347	0	0	nt5c1b|Taira201203st35_000158900	0	0	crocc|Chung201110_000079817	0	0	crlf1|JGIv14_28706296	0	0	jph2|Taira201203liver_000025925	0	0
icam5|Ueno201210intestine_000154309	0	0	ndufab1|Ueno201210heart_000183845	0	0	unnamed|TeperekTkacz201206_000539442	0	0	nfkbie|Ueno201210egg_000059074	7	67.9327	unnamed|Taira201203spleen_000106245	2	11.1829	fam83a|Taira201203st25_000213799	1	20.5557	hus1|UG94Xl_S14810209	0	0	wnt10a|Taira201203st30_000056107	0	0	prss12|JGIv15_15017291	0	0	cep112|TXGP201107_000094296	0	0	rnf111|JGIv15_15058590	0	0
frrs1|Taira201203lung_000049242	2	5.0807	supt6h|Taira201203st08_000004555	3	5.94531	unnamed|JGIv16_16061899	0	0	ephb1|Park201106_000167410	1	7.16573	scnn1b|Park201106_000539835	0	0	nt5e|Amin201106_000173784	0	0	cmc2|Chung201110_000128539	0	0	hdlbp|Blower201306_000127738	0	0	hgd|JGIv10_10014301	0	0	smyd5|Park201106_000547739	0	0	rgs5|Taira201203lung_000269048	0	0
wdr5|Amin201106_000256018	0	0	pak1ip1|Ueno2012104cells_000128395	1	10.5296	has3|Taira201203intestine_000106664	0	0	kank1|Taira201203st30_000037561	0	0	kiaa1274|Ismailoglu201203_000055956	0	0	unnamed|JGIv14_28703060	0	0	isca1|Quigley201212_002122203	0	0	mtm1|Park201106_000720124	0	0	spink2|Ueno201302st35_000682393	0	0	plcd4|Taira201203testis_000102826	0	0	tmem170b|JGIv16_16059182	0	0
ncoa2|JGIv10_10014969	2	4.75914	lancl1|Ueno201210heart_000113019	0	0	copg2|JGIv10_10023055	0	0	unnamed|Taira201203testis_000073813	0	0	unnamed|Quigley201207_000616655	0	0	unnamed|JGIv16_16011566	0	0	kiaa1199|JGIv16_16078843	0	0	fam53a|Park201106_000249077	5	170.705	nrf1|TeperekTkacz201206_000214600	2	41.7142	arsi|JGIv14_28756407	0	0	unnamed|Ueno201210spleen_000057668	0	0
mespa|Taira201203st12_000117762	0	0	slk|Taira201203spleen_000035518	1	3.46302	ccl25|Taira201203stomach_000232344	0	0	fabp3|Taira201203stomach_000211893	0	0	unnamed|Quigley201207_000404828	0	0	cdk17|Quigley201307_000408626	0	0	dnajc5g|JGIv14_28722895	0	0	tmem18|Audic201207_000663303	0	0	rplp2|Audic201207_000867340	0	0	pum1|Quigley201207_000658734	2	10.1023	unnamed|JGIv14_28749134	0	0
tbc1d13|Ueno201210st30_000088320	2	8.28595	spg11|Ueno201210kidney_000008955	15	33.4128	unnamed|JGIv10_10003748	0	0	mmp16|Ueno201210spleen_000063954	2	16.4128	unnamed|Ueno201210eye_000122006	0	0	taf6|JGIv10_10008787	13	205.595	tmco3|Audic201207_000350138	0	0	asna1|Taira201203st40_000178841	0	0	galnt9|Ueno201210brain_000107121	0	0	scml2|Quigley201112_000382669	1	9.10391	rpl24|Taira201203st25_000065008	0	0
atad1|Ueno201210ovary_000132585	0	0	unnamed|JGIv610_0003858	0	0	mmp7|Taira201203lung_000241572	0	0	son|Taira201203kidney_000000027	2	3.60567	gltscr1|JGIv610_0033095	0	0	zcchc16|JGIv610_0053903	0	0	kcnh1|JGIv16_16000813	0	0	ash1l|Taira201203skin_000001217	1	5.25274	sult1c4|Ueno201302st35_000584238	0	0	hspb3|JGIv14_28751930	0	0	adcy8|Ueno201210brain_000094594	0	0
tacc2|Ueno201210muscle_000010856	3	6.89731	mthfd1|Ueno2012104cells_000021089	0	0	lrrc8c|Taira201203testis_000058518	0	0	luc7l3|Quigley201212_001311349	1	10.9825	mgc107780|TeperekTkacz201202_000171263	0	0	fscn2|XGI_TC420794	0	0	unnamed|JGIv14_28739369	0	0	sdsl|Taira201203heart_000098324	0	0	epb41|Taira201203muscle_000015138	0	0	unnamed|JGIv14_28742803	0	0	tnpo2|JGIv16_16024860	0	0
srd5a3|Taira201203lung_000259385	0	0	zdhhc22|JGIv610_0020060	0	0	tlr6|Taira201203skin_000081464	0	0	unnamed|JGIv16_16057707	0	0	hsp30d|JGIv10_10008145	0	0	anp32e|Quigley201307_001707801	0	0	art1|JGIv14_28741221	0	0	zyx|Taira201203st25_000101205	0	0	npb|Ueno201210brain_000309773	0	0	decr2|Audic201207_001001510	0	0	cacna2d3|Ismailoglu201203_000090587	0	0
hoxd11|JGIv14_28705009	1	19.4206	plekhf2|Quigley201307_001793560	0	0	afmid|Taira201203liver_000099822	0	0	sirt2|Ueno201210skin_000139492	0	0	dlgap1|Taira201203brain_000019232	54	136.841	cep290|Quigley201112_000234311	0	0	unnamed|JGIv10_10018772	0	0	tuba1c|Ueno201210testis_000135377	0	0	unnamed|JGIv14_28721518	0	0	ccdc81|Taira201203st25_000169052	0	0	pomc|Ueno201302st35_000607994	0	0
mapt|Taira201203testis_000110755	1	4.25795	unnamed|Taira201203liver_000003338	0	0	unnamed|JGIv14_28720794	0	0	mzt2b|Ueno201302st10_000574391	0	0	unc5d|Ueno201210brain_000022544	6	14.5912	slc6a19|JGIv14_28723130	0	0	mnat1|Quigley201307_002032418	0	0	nat8b|Ueno201210heart_000143781	1	32.6412	xpo4|MK201406_0074171	0	0	nxpe3|Audic201207_000462407	0	0	slc26a4|Taira201203kidney_000070658	0	0
cryga|JGIv14_28720240	0	0	wdr45|Ueno201210st09_000222402	0	0	kcnq5|Taira201203brain_000023008	0	0	unnamed|Taira201203liver_000091853	0	0	bcan|Taira201203brain_000058398	0	0	pdk4|Taira201203st40_000065577	112	1147.46	rnf31|Ueno201210brain_000092735	0	0	atg4d|JGIv14_28712244	0	0	tacr1|Taira201203st35_000171010	0	0	rtl1|JGIv610_0037319	0	0	tlx2|JGIv16_16038300	0	0
rnf112|Ueno201210intestine_000148282	1	5.48086	mybpc2|Taira201203eye_000038626	0	0	ankh|JGIv14_28723591	0	0	frrs1|Audic201207_000156118	0	0	zdhhc12|Chang2013_000128679	0	0	znf112|TeperekTkacz201206_000467861	0	0	unnamed|Audic201207_000571246	0	0	ca11|Ueno201210brain_000146613	0	0	unnamed|JGIv14_28708114	0	0	akap12|Taira201203heart_000003261	2	4.84913	lamb2|Amin201106_000164152	0	0
ube2c|JGIv14_28721154	0	0	cinp|Quigley201307_001452703	0	0	dck|TeperekTkacz201206_000601398	0	0	fam168a|TeperekTkacz201202_000103165	1	17.5933	emx1|Ueno201210brain_000294472	0	0	tctex1d1|Taira201203egg_000117639	0	0	clic6|Taira201203eye_000034696	0	0	fam208a|Ueno201210st09_000035368	2	17.9622	ppp1r15b|Quigley201307_000506754	0	0	c10orf10|Taira201203eye_000263655	0	0	pgk1|Taira201203eye_000123857	0	0
fam122b|TeperekTkacz201205_000269226	0	0	atp6v0b|Taira201203stomach_000078800	0	0	klf9|JGIv610_0037128	0	0	crocc|Chung201110_000079817	3	13.7237	hadhb|Amin201106_000083140	7	67.5007	pex11b|TeperekTkacz201202_000151698	0	0	rac2|Taira201203lung_000255971	0	0	farsb|JGIv10_10004835	3	83.8668	mterfd3|Ueno2012106cells_000187136	0	0	spred1|JGIv14_28746181	0	0	nefl|Ueno201210testis_000107174	0	0
kif18b|JGIv16_16051471	0	0	grm6|Taira201203brain_000035866	3	10.0606	unnamed|JGIv14_28742218	0	0	prss12|JGIv15_15017291	0	0	tgfbr2|Taira201203kidney_000033663	0	0	mapk10|Taira201203st09_000161865	0	0	t2r13|JGIv14_28731769	0	0	ankrd45|Ueno2012106cells_000221121	0	0	bace2|Taira201203heart_000057973	0	0	nfatc4|Ueno201302st35_000391082	1	4.8343	unnamed|JGIv14_28702908	0	0
tef|Ueno201210intestine_000134319	0	0	slc3a1|JGIv610_0010130	1	10.3916	zdhhc22|Taira201203brain_000244211	0	0	hgd|JGIv10_10014301	1	31.7559	ass1|Ueno201210eye_000171070	0	0	unnamed|Park201106_000714834	0	0	ccdc165|Taira201203brain_000018845	0	0	arf4|Ueno201210testis_000099087	0	0	znf484|Taira201203lung_000218346	0	0	mcoln1|Taira201203testis_000107132	0	0	itpripl2|JGIv14_28718873	0	0
atp5h|Taira201203spleen_000241570	0	0	arhgap39|Quigley201307_000940907	1	5.24558	hsf1|JGIv610_0000284	0	0	spink2|Ueno201302st35_000682393	0	0	noc4l|Quigley201307_000406719	0	0	unnamed|Taira201203kidney_000117541	0	0	fam5c|TXGP201107_000359756	1	256.269	zbbx|Quigley201112_000651536	0	0	unnamed|JGIv16_16003738	0	0	orc1|Taira201203st12_000024648	1	5.01901	ptrf|JGIv14_28719234	0	0
gprc6a|JGIv610_0029860	2	8.3011	serinc1|Ueno201210st15_000018343	1	3.83024	ctdsp2|Taira201203st12_000032865	0	0	nrf1|TeperekTkacz201206_000214600	1	7.77701	tbpl2|Ueno201210ovary_000144002	0	0	klhl29|Ueno201302st08_000376596	4	22.1027	unnamed|Quigley201307_001259710	0	0	spag7|TeperekTkacz201206_000133407	0	0	sema4c|Taira201203st20_000043739	0	0	ranbp9|Ueno2012102cells_000058315	0	0	cux2|JGIv16_16028234	0	0
ulk1|Ueno201210lung_000017180	1	2.42947	lsg1|Chang2013_000568861	3	23.3935	krt19|Quigley201307_001106422	0	0	rplp2|Audic201207_000867340	0	0	tmf1|Taira201203st08_000066606	3	11.8953	tnfrsf1a|Park201106_000729952	0	0	unnamed|JGIv14_28732819	0	0	iars|Quigley201212_000987734	0	0	kctd12|Ueno201210spleen_000039771	0	0	kcnk9|Taira201203eye_000208371	5	66.5796	cbfb|Taira201203lung_000057104	0	0
fcn2|Ueno201210skin_000209118	0	0	unnamed|JGIv15_15071805	0	0	spats1|Quigley201307_001910644	0	0	galnt9|Ueno201210brain_000107121	1	9.01558	zp2|Blower201306_000295572	1	6.95965	ndst4|Taira201203brain_000075844	0	0	unnamed|JGIv14_28733847	0	0	surf2|Taira201203st40_000060327	1	15.1419	setd8|TeperekTkacz201206_000164764	0	0	galr2|Ueno201210testis_000069905	0	0	hsd17b7|Blower201306_000313086	0	0
nsmaf|Taira201203kidney_000028729	0	0	snx1|Taira201203st08_000104257	2	11.7496	zfpm1|Ueno201210st09_000027380	0	0	sult1c4|Ueno201302st35_000584238	0	0	rfk|Taira201203muscle_000088114	0	0	tmsb4x|Taira201203st35_000239169	0	0	isoc2|Ueno201302st08_000618664	0	0	cdkl4|Ueno201210brain_000164598	0	0	gjb1|JGIv14_28734814	0	0	wac|Quigley201207_000782091	0	0	stra8|JGIv16_16067302	0	0
kif20a|Ueno201210st40_000055633	8	34.9953	c14orf2|Ueno201210st15_000182355	1	28.5414	hrh4|JGIv14_28750792	0	0	epb41|Taira201203muscle_000015138	1	7.60907	sav1|Quigley201207_000282977	0	0	pgpep1|Ueno2012104cells_000170460	0	0	atpaf1|Ueno201302st08_000591812	0	0	dusp1|Ueno201210heart_000111645	0	0	nop9|JGIv14_28716425	0	0	rab18|Ueno201210testis_000116649	1	10.2876	vwa3a|Quigley201212_001455398	0	0
c6orf58|Taira201203liver_000060036	0	0	slc13a4|Taira201203ovary_000082698	0	0	arid5b|Blower201306_000222832	0	0	npb|Ueno201210brain_000309773	0	0	cdnf|JGIv15_15006562	0	0	mnat1|Taira201203muscle_000097481	0	0	itpkb|Ueno201210brain_000108312	0	0	fam118b|JGIv16_16073219	0	0	tuba4a|Quigley201212_001178449	0	0	itga6|JGIv14_28704968	4	22.2504	rarres1|Ueno201210intestine_000015630	0	0
ccno|Chung201110_000175010	0	0	arl8b|Quigley201212_001472587	3	16.2222	c6orf168|Quigley201207_000596751	0	0	unnamed|JGIv14_28721518	0	0	mrpl18|Ueno201210st40_000105450	0	0	eaf1|Taira201203brain_000225437	6	171.649	ptrh2|Quigley201112_000825254	0	0	krt4|JGIv14_28715507	0	0	ercc8|JGIv14_28704837	0	0	trhr2|XBv5_22531332	0	0	cfl1|Ueno201210st15_000038064	0	0
xpr1|Ueno201210egg_000038692	1	2.83532	ppp1r3c|Taira201203st10_000181790	0	0	unnamed|JGIv610_0029537	0	0	xpo4|MK201406_0074171	1	7.12989	fam36a|Quigley201307_001907981	2	32.9958	znf622|Quigley201212_001103794	0	0	snrnp70|Ueno201210st40_000068583	0	0	utp20|Taira201203st09_000004578	0	0	pfkfb3|TXGP201107_000013261	0	0	unnamed|Quigley201212_001392543	2	47.7715	dhrs4|Ueno201210stomach_000160066	0	0
unnamed|Taira201203kidney_000005156	24	33.6527	unnamed|Taira201203spleen_000234673	0	0	slbp|Ismailoglu201203_000127342	0	0	tacr1|Taira201203st35_000171010	0	0	rabl5|Ueno201302st10_000713471	0	0	kcnh8|JGIv16_16047089	0	0	slc2a6|JGIv16_16055813	0	0	dym|Ueno201210brain_000130137	1	15.6522	unnamed|Quigley201212_001202130	0	0	uaca|MK201406_0183337	2	7.48448	ccdc81|Quigley201307_002144418	0	0
abhd3|JGIv14_28750807	1	9.51232	1a11|JGIv14_28745643	0	0	znf839|Quigley201207_000346131	0	0	unnamed|JGIv14_28708114	0	0	grik5|JGIv10_10034756	2	8.4341	hist1h2aa|Ueno2012102cells_000121561	0	0	arfgap3|Ueno201210liver_000041117	0	0	mkrn1|Ueno201210stomach_000140879	1	32.2274	rev3l|TXGP201107_000242750	0	0	ppia|JGIv14_28738474	0	0	chp1|JGIv16_16029112	0	0
metrn|Taira201203st12_000016959	0	0	sox1|Ueno201210brain_000172517	0	0	or1e1|JGIv14_28753646	0	0	ppp1r15b|Quigley201307_000506754	0	0	brinp1|Ueno201210heart_000062537	0	0	znf385c|Taira201203kidney_000129289	1	13.467	hic2|TeperekTkacz201206_000016333	0	0	unnamed|JGIv16_16076743	0	0	unnamed|JGIv14_28745878	0	0	pdp1|TeperekTkacz201205_000518155	1	6.25158	pdzd8|MK201406_0101784	0	0
echdc1|TeperekTkacz201205_000630814	0	0	adra1a|Ueno201210eye_000119658	0	0	emc10|Ueno201210st40_000108436	0	0	mterfd3|Ueno2012106cells_000187136	0	0	unnamed|JGIv14_28739828	0	0	znf367|JGIv14_28703847	0	0	slit2|Taira201203lung_000021156	0	0	yipf1|Ueno201210intestine_000154131	1	24.3846	c3orf17|Park201106_000073050	0	0	onecut2|Taira201203st25_000049655	0	0	rtl1|JGIv610_0021138	0	0
rap1b|JGIv16_16031583	0	0	rab8a|TXGP201107_000067881	0	0	cyp1a1|Chang2013_000092769	1	396.181	bace2|Taira201203heart_000057973	1	9.98905	spats2|JGIv10_10026585	1	7.17413	hspd1|Park201106_000539660	0	0	rhcg|Ueno201210testis_000131323	0	0	dync2h1|Taira201203kidney_000223961	0	0	unnamed|JGIv14_28706712	0	0	mip|JGIv14_28705467	0	0	unnamed|JGIv14_28744336	0	0
unnamed|TeperekTkacz201206_000201248	0	0	gata3|Quigley201212_001073652	0	0	prkx|Taira201203lung_000216778	0	0	znf484|Taira201203lung_000218346	0	0	or1e1|JGIv10_10005785	0	0	unnamed|JGIv14_28730954	0	0	unnamed|Ueno201302st10_000623907	0	0	src|Audic201207_000469347	0	0	wnt7b|Taira201203brain_000170293	0	0	trit1|Taira201203st08_000137403	0	0	unnamed|Ueno201210st20_000181251	0	0
higd1a|Ueno201210heart_000176493	0	0	mcam|Taira201203st40_000080857	1	6.03886	lrrc18|Taira201203st30_000253510	0	0	unnamed|JGIv16_16003738	4	7.59007	unnamed|JGIv16_16003334	0	0	ptpn1|Taira201203brain_000194429	0	0	cstf1|TeperekTkacz201206_000109609	0	0	nae1|Ismailoglu201203_000175372	0	0	agmo|Ueno201210liver_000066646	0	0	ppp1r3d|Ueno201210brain_000233533	0	0	thbs4|Audic201207_000471743	0	0
unnamed|Quigley201207_000782006	1	4.81192	atp2c2|Taira201203brain_000090283	1	5.02098	c11orf63|Chung201110_000014098	0	0	sema4c|Taira201203st20_000043739	0	0	pcmt1|Quigley201307_001463710	0	0	cadm3|JGIv16_16008810	1	21.336	gmppb|Ueno201302st35_000549692	0	0	unnamed|JGIv610_0047795	0	0	c6orf170|Quigley201212_000386790	0	0	setd8|Quigley201212_000915200	0	0	nudt8|Taira201203testis_000232015	0	0
unnamed|JGIv14_28714550	0	0	nmrk1|TXGP201107_000376829	0	0	selenbp1|Ueno201210eye_000201233	0	0	kctd12|Ueno201210spleen_000039771	0	0	cfl1|Ueno201302st08_000384768	0	0	unnamed|JGIv14_28714505	0	0	il1r2|Ueno201210skin_000215782	0	0	ptplb|Taira201203st15_000048271	0	0	limd1|Audic201207_000456545	0	0	celf5|Ueno201210eye_000190500	0	0	myo1a|JGIv10_10037109	0	0
hnrnph1|Quigley201307_000984299	0	0	pcgf2|Ueno201210st25_000138264	2	23.2497	rrbp1|JGIv610_0055474	0	0	setd8|TeperekTkacz201206_000164764	0	0	mll5|Taira201203kidney_000013422	0	0	unnamed|JGIv16_16013801	0	0	chrm5|Taira201203pancreas_000021233	0	0	ankrd54|Audic201207_000989232	0	0	unnamed|JGIv16_16004024	0	0	cyct|Ueno201302st08_000637238	0	0	gdf9|Chang2013_000328651	0	0
adcy6|JGIv16_16059648	0	0	ctrc|Ueno201210testis_000168231	0	0	sec14l5|Ueno201302st08_000430812	0	0	gjb1|JGIv14_28734814	0	0	ctsv|Quigley201212_000704756	0	0	pih1d2|Quigley201307_002105287	0	0	unnamed|JGIv14_28746421	0	0	eva1c|Audic201207_000229508	0	0	rtl1|JGIv14_28723560	0	0	ormdl1|JGIv14_28722195	0	0	kank4|Taira201203liver_000004624	0	0
tmem171|TXGP201107_000472347	0	0	lama1|JGIv16_16074070	2	3.35908	cdh12|Taira201203brain_000045599	0	0	nop9|JGIv14_28716425	13	222.351	cyld|Ueno201210ovary_000030864	0	0	grm3|Taira201203brain_000043120	0	0	hdc|Ueno201210testis_000074467	0	0	mfap2|Ueno201210stomach_000178851	0	0	hba-l5|Quigley201112_000713894	0	0	rtl1|JGIv610_0006638	0	0	eya3|Quigley201212_000687193	0	0
rps26|Taira201203st12_000084160	0	0	ndufb4|Ueno2012102cells_000101101	0	0	mgll|JGIv14_28752647	0	0	tuba4a|Quigley201212_001178449	0	0	sgk1|Taira201203st25_000188049	0	0	unnamed|JGIv16_16036889	0	0	tma16|TeperekTkacz201205_000155853	0	0	adh1c|Taira201203intestine_000169660	0	0	mgc69493|JGIv610_0012398	0	0	usp19|Taira201203liver_000020159	1	5.4056	c16orf70|Ueno201210st30_000164576	0	0
unnamed|Audic201207_000816913	0	0	zbtb46|Taira201203heart_000051462	3	14.9637	rpl39|Quigley201112_000729288	0	0	ercc8|JGIv14_28704837	0	0	znf25|Taira201203lung_000157309	1	6.5727	pigs|Ueno201210stomach_000096235	0	0	errfi1|Quigley201307_001975093	0	0	aldh1l1|Audic201207_000444816	0	0	shq1|Quigley201307_000495047	0	0	derl1|Ueno201210skin_000159217	0	0	fastkd3|Taira201203ovary_000132635	0	0
fbxo4|Ueno201210st30_000165736	0	0	oprm1|JGIv16_16079713	2	13.4482	wdr16|Ueno201210brain_000207712	0	0	pfkfb3|TXGP201107_000013261	0	0	sigmar1|Quigley201307_001672714	0	0	aldh1l2|Taira201203testis_000085656	2	19.9893	heatr1|Ueno201210st30_000005861	0	0	glrb|Audic201207_000914898	0	0	unnamed|JGIv16_16057715	0	0	mas1l|JGIv10_10007474	0	0	hivep3|TXGP201107_000244472	0	0
gbf1|Ueno201210testis_000010277	0	0	coq7|TeperekTkacz201206_000525875	0	0	pycard|JGIv610_0037204	0	0	unnamed|Quigley201212_001202130	0	0	unnamed|Taira201203st40_000206744	0	0	rfx2|JGIv16_16046769	0	0	dlg3|Ueno201210brain_000136793	0	0	unnamed|JGIv14_28733801	0	0	rbl2|Chung201110_000001941	0	0	apc2|JGIv14_28723491	3	9.16479	slc22a15|TeperekTkacz201206_000486138	0	0
tbc1d13|Taira201203brain_000195042	0	0	creb3l3|Chang2013_000709839	1	8.35331	copg2|Ueno201302st08_000471013	0	0	rev3l|TXGP201107_000242750	2	6.05632	unnamed|JGIv14_28742770	0	0	unnamed|Audic201207_000447112	0	0	rps13|Chang2013_000236330	0	0	alox15b|JGIv10_10034571	0	0	npw|Ueno201210testis_000138198	0	0	smad9|JGIv14_28728451	0	0	fstl3|Taira201203st40_000120052	0	0
katnal2|Ueno2012102cells_000027161	1	3.1755	unnamed|Taira201203intestine_000106959	1	7.19786	unnamed|Ueno201210brain_000038103	0	0	unnamed|JGIv14_28745878	0	0	mcm2|Quigley201112_000637528	0	0	wasf2|Ueno201210spleen_000157171	1	14.9511	uqcrb|Quigley201112_000723019	0	0	lrrc4c|JGIv14_28729546	0	0	rmdn1|Ueno201210st20_000140127	0	0	mal|JGIv610_0019811	0	0	cnot2|Taira201203spleen_000123510	0	0
capn1|Ueno201302st35_000391929	0	0	rnf217|Ueno201302st35_000473297	1	6.28265	unnamed|Audic201207_000616917	0	0	c3orf17|Park201106_000073050	0	0	six2|Ueno201210st25_000176106	0	0	cdk14|Taira201203st40_000153048	0	0	dchs1|JGIv16_16003838	0	0	azi2|JGIv16_16057490	0	0	elp2|TXGP201107_000115463	0	0	btbd19|Taira201203kidney_000226613	0	0	upp2|Ismailoglu201203_000193873	0	0
abl1|Ueno201210skin_000071298	0	0	pcdh9|Taira201203brain_000015356	2	5.265	cela2a|Ueno201210pancreas_000076294	0	0	unnamed|JGIv14_28706712	0	0	unnamed|JGIv14_28721509	0	0	ccno|JGIv610_0019060	0	0	unnamed|Quigley201212_001589702	0	0	bnip2|Taira201203st20_000029017	0	0	hoxc8|Ueno201210st25_000075277	0	0	ctdspl2|TeperekTkacz201206_000259621	1	8.89448	lrpap1|JGIv16_16045644	0	0
unnamed|JGIv14_28719055	0	0	unnamed|MK201406_0109656	1	13.3918	lipe|Ueno201210brain_000033962	0	0	wnt7b|Taira201203brain_000170293	0	0	arl5a|Taira201203lung_000210863	5	47.429	fam133b|TeperekTkacz201205_000290587	0	0	hspa14|JGIv14_28752491	0	0	crhr1|Taira201203testis_000050607	0	0	slc37a1|Ueno201210spleen_000181592	0	0	sppl3|Ueno201210skin_000051169	1	4.80708	qars|Taira201203st20_000106290	0	0
gcfc2|Quigley201212_000292133	0	0	pafah1b2|Taira201203ovary_000083131	2	9.49511	tcerg1l|Taira201203brain_000130129	0	0	agmo|Ueno201210liver_000066646	0	0	sec24c|Ueno201210st20_000030349	0	0	unnamed|Quigley201212_000739465	0	0	wdr1|Ueno201302st10_000536752	0	0	pknox2|Ueno201210eye_000188070	0	0	unnamed|JGIv14_28743722	0	0	unnamed|JGIv16_16039098	0	0	sult1c3|Ueno201210liver_000055519	0	0
cacna1b|Ueno201210brain_000000292	8	6.90786	unnamed|JGIv14_28711148	0	0	ppib|Ueno2012102cells_000170255	0	0	c6orf170|Quigley201212_000386790	0	0	pno1|Taira201203stomach_000207779	0	0	epb41l4b|Taira201203brain_000046773	0	0	dnmt3a|Park201106_000680370	0	0	itk|Taira201203st35_000230945	0	0	uprt|XGI_TC439378	0	0	epb41l1|Ueno201210brain_000078041	0	0	dnajb6|TXGP201107_000437889	0	0
dnase1|XGI_TC422435	1	9.89359	paox|MK201406_0228313	0	0	rnf121|Ueno201302st35_000506766	0	0	limd1|Audic201207_000456545	0	0	unnamed|JGIv16_16023993	0	0	sema6c|Taira201203brain_000025220	1	5.67102	tsen2|Amin201106_000092584	0	0	pcmt1|Ueno201210brain_000261646	0	0	c12orf49|Ueno201302st35_000622163	0	0	rps5|Taira201203testis_000227574	0	0	ap2m1|Ueno201210intestine_000018730	0	0
bid|Quigley201212_001763172	1	13.0863	loxl2|Amin201106_000190038	2	12.1927	slc25a24|Blower201306_000527343	0	0	unnamed|JGIv16_16004024	0	0	nabp2|TeperekTkacz201202_000161102	0	0	nr5a1|JGIv16_16027422	0	0	atp6v1e1|Ueno201210brain_000167588	0	0	menf|Ismailoglu201203_000104217	0	0	spsb3|Ueno201210spleen_000123001	0	0	unnamed|JGIv14_28741224	1	21.6866	actb|JGIv610_0041823	0	0
sp4|JGIv16_16062954	1	1.99985	cdc42ep2|Ueno201210pancreas_000083684	2	46.4857	otud4|Ueno2012106cells_000019140	0	0	rtl1|JGIv14_28723560	0	0	mob3a|Ueno201210st25_000158818	0	0	eif4h|Quigley201212_001842633	1	9.56054	mettl18|Audic201207_000945077	0	0	rap2a|Taira201203st30_000225769	0	0	unnamed|Taira201203st35_000153631	0	0	or1s1|JGIv14_28739827	0	0	nubp2|Quigley201212_002180907	0	0
enpp3|Taira201203pancreas_000011887	0	0	lsm1|Ueno201210egg_000154813	1	50.5284	uri1|TeperekTkacz201205_000414689	0	0	hba-l5|Quigley201112_000713894	1	42.1763	cpne8|Taira201203eye_000129627	0	0	unnamed|Taira201203st40_000052706	0	0	fth1|Ueno201210lung_000100719	0	0	unnamed|TXGP201107_000469453	0	0	scarf2|Taira201203spleen_000068067	0	0	vars2|Taira201203skin_000013895	0	0	kdelr1|Quigley201212_000737280	0	0
zmat3|Chang2013_000507303	0	0	tp53i11|Ueno201210ovary_000108231	0	0	rara|JGIv16_16072077	0	0	mgc69493|JGIv610_0012398	0	0	nme2|UG94Xl_S32826938	0	0	or2a2|JGIv14_28755667	0	0	c20orf96|XGI_TC432189	0	0	lrrc31|Taira201203kidney_000200601	2	71.2538	crybb2|Ueno201210st12_000160692	0	0	unnamed|Ueno201302st35_000408550	1	5.4199	gprc5c|TeperekTkacz201206_000090837	0	0
wscd2|Ueno201210st08_000160757	0	0	pgrmc2|Quigley201207_000362926	0	0	wif1|XBv5_213623347	0	0	shq1|Quigley201307_000495047	2	31.717	unnamed|JGIv14_28732817	0	0	rtl1|Quigley201212_001340103	0	0	znf497|Taira201203st08_000114982	0	0	slc35d2|Ueno201210liver_000100920	1	47.3206	nid1|Taira201203lung_000026642	0	0	sntb2|Quigley201212_000420383	5	30.8811	ldlrad4|Ueno201210brain_000203272	0	0
unnamed|JGIv14_28733480	0	0	foxo4|JGIv16_16061929	1	11.882	tmem2|Taira201203intestine_000033666	0	0	unnamed|JGIv16_16057715	0	0	htt|Taira201203kidney_000249859	0	0	nup93|Chung201110_000008376	1	12.1282	nat9|Ueno201210kidney_000134983	0	0	xrcc2|Ueno201302st10_000671559	2	73.476	ebp|Ueno2012102cells_000131819	0	0	dnajc14|Quigley201212_002001327	8	25.0481	dcp1a|Taira201203lung_000143256	0	0
znf214|JGIv10_10021522	0	0	unnamed|JGIv14_28747136	1	6.00618	poglut1|JGIv14_28755212	0	0	rbl2|Chung201110_000001941	0	0	unnamed|Ueno201210heart_000121734	0	0	tbc1d9b|TXGP201107_000252178	4	17.157	rab43|Amin201106_000266715	0	0	unnamed|Quigley201307_001714701	6	80.6825	dact1|Ueno201210st30_000077246	0	0	siglec12|JGIv16_16029196	0	0	unnamed|JGIv16_16026460	0	0
c7orf57|JGIv16_16059641	0	0	unnamed|JGIv14_28714046	0	0	ttc18|Ueno201210testis_000051260	0	0	npw|Ueno201210testis_000138198	2	39.1387	habp2|Taira201203liver_000046857	0	0	igbp1|Taira201203spleen_000187917	0	0	unnamed|JGIv610_0017588	0	0	unnamed|Taira201203st08_000005817	3	17.882	zcchc2|TXGP201107_000083879	0	0	c1ql3|Taira201203eye_000248955	0	0	mex3d|Blower201306_000290160	0	0
noxo1|JGIv15_15025350	0	0	unnamed|Taira201203eye_000202308	0	0	unnamed|JGIv14_28708352	0	0	rmdn1|Ueno201210st20_000140127	1	21.5457	c3orf70|Taira201203lung_000031073	2	5.79954	unnamed|JGIv16_16075602	0	0	ppid|Quigley201212_001725697	0	0	traf3|Taira201203st09_000153630	0	0	aadac|Taira201203liver_000042967	0	0	dtna|JGIv16_16020115	1	15.1915	tgfb1i1|TXGP201107_000388775	0	0
tecpr1|Chang2013_000003879	0	0	fry|Ueno201302st08_000343633	3	5.13443	eif3i|Taira201203st30_000168033	0	0	elp2|TXGP201107_000115463	0	0	unnamed|Taira201203spleen_000098236	0	0	gnl3|Amin201106_000050321	0	0	txlna|Quigley201307_000953709	0	0	rad50|Taira201203kidney_000043340	0	0	scg5|Taira201203brain_000229389	0	0	card9|Audic201207_000894934	2	19.5824	pced1a|TXGP201107_000172264	0	0
unnamed|Taira201203intestine_000061873	0	0	slc52a1|Ueno2012102cells_000134926	0	0	nfam1|Taira201203lung_000240784	0	0	hoxc8|Ueno201210st25_000075277	1	11.7565	sox17b|TeperekTkacz201206_000303341	1	10.6247	tbcd|Ueno201210stomach_000038588	0	0	unnamed|Taira201203skin_000136088	0	0	six4|JGIv16_16055664	0	0	znf385b|Taira201203eye_000047368	0	0	haus7|TXGP201107_000304682	0	0	cbll1|Taira201203st25_000158581	0	0
b4galnt2|Taira201203intestine_000116283	1	5.24782	c8orf46|Audic201207_000256600	0	0	paqr8|Quigley201307_001013094	0	0	slc37a1|Ueno201210spleen_000181592	0	0	unnamed|Park201106_000103456	3	38.8593	siae|Taira201203st09_000091051	0	0	unnamed|JGIv16_16054135	0	0	unnamed|JGIv16_16068059	0	0	unnamed|JGIv14_28725495	0	0	znf821|Taira201203st15_000078907	0	0	rdh8|Taira201203eye_000193975	0	0
slc46a2|Taira201203spleen_000017987	0	0	foxq1|Audic201207_000897341	0	0	smug1|JGIv14_28748287	0	0	unnamed|JGIv14_28743722	0	0	cd53|Taira201203st30_000261273	0	0	plxna2|Taira201203st25_000003091	1	3.33807	klf6|Taira201203lung_000128567	0	0	actn3|Audic201207_000808029	0	0	tubb4a|Ueno2012106cells_000125171	0	0	cdca7|TeperekTkacz201206_000650157	0	0	rpl13|Ismailoglu201203_000193540	0	0
unnamed|JGIv14_28753671	0	0	kiaa0913|Blower201306_000122893	15	45.1884	cast|Ueno201210st30_000001643	0	0	uprt|XGI_TC439378	0	0	cyp2e1|Taira201203lung_000101886	0	0	agr3|Taira201203lung_000277361	0	0	emc9|Ueno201302st08_000576676	0	0	usp16|JGIv14_28721257	0	0	shc2|Ueno201302st35_000528103	0	0	ca12|Ueno201210kidney_000183697	0	0	unnamed|Ueno201210brain_000013292	0	0
lmna|Quigley201112_000392911	0	0	als2cr8|Ueno201210st25_000024754	0	0	dcst2|Ueno201210skin_000277888	0	0	c12orf49|Ueno201302st35_000622163	0	0	vti1b|JGIv15_15034432	0	0	grin1|Taira201203eye_000071909	0	0	pax3|JGIv16_16039527	0	0	unnamed|Taira201203eye_000053492	1	11.365	xkr4|Ueno201210brain_000132427	0	0	cpne7|Ueno201210brain_000057355	1	4.46072	piwil1|Taira201203testis_000046490	0	0
e2f4|Quigley201212_000314362	0	0	wnt9a|JGIv16_16079704	1	2.25956	unnamed|JGIv10_10020376	0	0	spsb3|Ueno201210spleen_000123001	1	11.9446	stard5|Ueno201210skin_000225944	0	0	depdc7|Ueno201210intestine_000174717	0	0	ddx52|MK201406_0165113	0	0	unnamed|JGIv16_16049937	0	0	haus7|Taira201203st10_000024941	0	0	eef2k|TeperekTkacz201202_000070311	0	0	c20orf27|JGIv16_16023982	0	0
unnamed|JGIv16_16020428	0	0	unnamed|JGIv10_10012867	0	0	unnamed|Taira201203liver_000062929	0	0	unnamed|Taira201203st35_000153631	0	0	tdrd10|Ueno201302st08_000570694	0	0	fgfr1|JGIv15_15058383	0	0	kcnd3|JGIv15_15034512	0	0	znf91|JGIv14_28735127	0	0	rab7l1|Ueno201210intestine_000195711	0	0	unnamed|MK201406_0071602	0	0	psap|Ueno2012102cells_000124958	0	0
sycp3|JGIv610_0031052	0	0	mlh1|TeperekTkacz201206_000288940	0	0	wdr83|Audic201207_000755425	1	184.443	scarf2|Taira201203spleen_000068067	0	0	dnai2|Audic201207_000567949	0	0	znf318|JGIv10_10003919	1	5.35095	nxn|MK201406_0008463	0	0	ano6|Taira201203spleen_000059154	0	0	creg2|JGIv610_0030136	0	0	slc47a1|Ueno201210kidney_000206176	1	11.1073	tmem161a|Chang2013_000065199	0	0
otop2|JGIv610_0039757	1	6.71204	f5|Taira201203heart_000004898	1	2.17344	cngb3|Taira201203eye_000136224	0	0	crybb2|Ueno201210st12_000160692	0	0	arhgef5|TXGP201107_000132840	0	0	zfyve28|Taira201203testis_000073254	3	27.384	kiaa1522|JGIv16_16038342	0	0	unnamed|Ueno201210brain_000007521	0	0	cryba2|Taira201203st35_000226797	0	0	unnamed|Quigley201307_000831768	0	0	velo1|Ueno201210st08_000131334	0	0
unnamed|Quigley201212_001737702	1	7.97556	fgfr1op2|Taira201203st40_000201848	1	16.3827	unnamed|Taira201203testis_000221141	0	0	nid1|Taira201203lung_000026642	1	5.75061	tuba3c|Quigley201307_001003291	1	10.0064	fam212a|JGIv16_16001990	1	5.6365	slc6a4|JGIv610_0027115	0	0	idh2|TeperekTkacz201206_000485240	0	0	tnfrsf10b|Ueno201210st09_000233566	0	0	unnamed|JGIv14_28702361	3	25.6803	stat6|Taira201203testis_000065163	0	0
immt|Ueno201210skin_000089525	0	0	amdhd2|Taira201203st35_000081997	3	17.2234	lmo1|Taira201203st35_000210890	0	0	ebp|Ueno2012102cells_000131819	0	0	ston2|Quigley201212_000992355	2	7.51284	unnamed|JGIv14_28703010	0	0	fermt3|Taira201203liver_000033201	0	0	clock|JGIv610_0037759	3	55.8426	camk2g|Quigley201212_001807779	0	0	fam131b|Ueno201210st30_000149348	0	0	or5p2|JGIv14_28742308	0	0
cebpg|JGIv10_10004852	0	0	pgbd4|TeperekTkacz201205_000327215	0	0	mc2r|JGIv15_15024318	0	0	dact1|Ueno201210st30_000077246	3	31.8759	psma6|TeperekTkacz201206_000530152	7	111.828	hap1|Ueno201210stomach_000049642	1	9.14924	thrap3|Ueno201302st08_000456974	0	0	itfg1|Ueno201210brain_000061167	0	0	ngrn|Taira201203testis_000210675	0	0	eea1|Blower201306_000184594	0	0	mark1|Taira201203st09_000101462	0	0
penk|Ueno201210eye_000216723	0	0	rhbdf1|Quigley201307_001735209	0	0	snrnp40|Ueno201210skin_000201395	0	0	zcchc2|TXGP201107_000083879	1	8.91562	sept2|JGIv16_16052593	0	0	zcchc16|JGIv14_28720781	0	0	pdk4|Quigley201212_000296322	0	0	scn2b|Ueno201210brain_000235169	0	0	tnc|Taira201203eye_000016444	0	0	megf6|JGIv10_10014253	1	5.24645	ogn|Taira201203intestine_000097729	0	0
cstb|Quigley201307_001031229	0	0	cfdp1|TeperekTkacz201206_000676373	1	12.9241	ppme1|JGIv16_16025231	0	0	aadac|Taira201203liver_000042967	0	0	elac2|JGIv16_16047006	0	0	tox2|Park201106_000724367	1	17.9222	cnnm2|JGIv16_16057080	0	0	tfg|Amin201106_000236468	0	0	rgs19|Ueno201302st10_000481959	0	0	suox|Taira201203egg_000056650	1	7.70986	ldlrad4|Taira201203brain_000016048	0	0
hmgn1|Audic201207_000794432	0	0	wdr70|Quigley201207_000584618	1	8.65282	zc3h7b|Taira201203eye_000083387	0	0	scg5|Taira201203brain_000229389	0	0	aldoa|Ueno201210testis_000125946	4	33.4735	kiaa1468|JGIv16_16066936	0	0	unnamed|JGIv610_0006386	0	0	kif13b|Taira201203spleen_000032676	3	29.1026	unnamed|JGIv16_16016931	0	0	maml2|Ueno201210kidney_000096569	0	0	card14|Ueno201210intestine_000072907	0	0
cenpv|Ueno201210kidney_000273841	0	0	nav2|TXGP201107_000461064	2	30.4579	unnamed|Taira201203st25_000269241	0	0	znf385b|Taira201203eye_000047368	0	0	tlr2|Taira201203lung_000120315	0	0	znf624|JGIv10_10035606	0	0	mcfd2|Audic201207_000277702	0	0	unnamed|Taira201203lung_000083667	0	0	unnamed|JGIv14_28755671	0	0	rab7b|Taira201203eye_000240607	8	154.232	gipc3|JGIv16_16062403	0	0
dnlz|Ueno2012102cells_000156796	0	0	cenpn|TXGP201107_000332900	1	4.96558	ap1b1|Quigley201212_000192806	0	0	unnamed|JGIv14_28725495	0	0	tmem20|Taira201203stomach_000133854	0	0	rasl10b|Audic201207_000634837	0	0	unnamed|JGIv14_28731790	0	0	slc35a3|Ueno201302st10_000504785	1	15.3196	unnamed|Taira201203testis_000204853	0	0	jazf1|JGIv16_16080898	0	0	tubb6|Taira201203st35_000030875	0	0
unnamed|Taira201203skin_000023648	3	7.17631	pde6a|Ueno201210eye_000036258	0	0	kcnb2|MK201406_0169169	0	0	tubb4a|Ueno2012106cells_000125171	0	0	or1e1|JGIv14_28753724	0	0	pthlh|Ueno201210brain_000295249	0	0	gjb5|Taira201203testis_000195115	0	0	faah2|Taira201203brain_000088685	1	14.3415	ublcp1|Chung201110_000106729	0	0	unnamed|JGIv14_28749677	1	22.3245	unnamed|JGIv610_0005795	0	0
or5ap2|JGIv14_28752732	0	0	rpl18a|Ueno2012104cells_000153505	0	0	cry1|Taira201203spleen_000155098	0	0	shc2|Ueno201302st35_000528103	0	0	plp2|Ueno2012106cells_000221412	0	0	git2|Quigley201307_002260415	0	0	sgms1|JGIv14_28736041	0	0	rsph10b|JGIv16_16030995	1	14.1898	col6a1|Taira201203stomach_000021768	0	0	gsx2|Taira201203st30_000254763	6	136.626	efs|Taira201203st25_000139180	0	0
unnamed|Chung201110_000109283	0	0	gpr37l1|Ueno201210eye_000184168	0	0	golph3l|TXGP201107_000127860	0	0	xkr4|Ueno201210brain_000132427	0	0	nxnl2|JGIv610_0045651	0	0	c7orf26|JGIv16_16079456	0	0	snx25|Blower201306_000362457	0	0	lrrfip1|Taira201203heart_000010227	1	7.66177	cldn19|Ueno201210intestine_000217484	1	79.0821	tada2a|Audic201207_000923951	0	0	unnamed|Park201106_000082519	0	0
rp11-766f14.2|JGIv16_16070064	4	4.39771	unnamed|JGIv15_15067871	0	0	aqp3|JGIv16_16020178	0	0	haus7|Taira201203st10_000024941	2	12.1613	plod2|Park201106_000500750	0	0	ago2|JGIv610_0049078	10	95.5474	mtss1|Ueno201210testis_000057581	0	0	glod5|Ueno201210st12_000124504	0	0	sv2a|Ueno201210brain_000003490	1	9.35053	klhl22|Taira201203st09_000112080	0	0	fam83b|Taira201203eye_000094104	0	0
unnamed|Taira201203spleen_000221175	0	0	ecm2|Taira201203eye_000149512	0	0	slc20a2|Ueno201210st09_000048937	0	0	rab7l1|Ueno201210intestine_000195711	0	0	arl14ep|Taira201203testis_000199542	5	57.9673	zfand5|JGIv16_16068372	0	0	atp6v1b2|Ueno201210kidney_000024817	0	0	unnamed|JGIv10_10035792	0	0	xpnpep3|Taira201203ovary_000063759	0	0	cfb|JGIv14_28719717	1	9.20616	pabpn1|TXGP201107_000167462	0	0
unnamed|Ueno201210spleen_000045143	1	2.59849	npnt|Ueno201210lung_000005747	4	10.4721	unnamed|JGIv15_15069020	0	0	creg2|JGIv610_0030136	0	0	ddx39b|Ueno2012104cells_000108631	0	0	unnamed|Taira201203heart_000076168	0	0	siglec12|JGIv610_0019176	0	0	trim13|Ueno201210kidney_000248733	0	0	mrpl3|Chang2013_000211072	0	0	tmem121|JGIv14_28743478	1	22.3977	gata6|Taira201203intestine_000059496	0	0
ece2|Taira201203st30_000074520	1	3.2631	ccdc68|Blower201306_000544057	0	0	unnamed|Taira201203skin_000114682	0	0	cryba2|Taira201203st35_000226797	1	44.9576	tnfaip8|JGIv16_16008143	0	0	unnamed|JGIv14_28728386	0	0	unnamed|JGIv14_28742933	0	0	ppil3|Ueno201210st15_000167547	0	0	dydc1|Taira201203kidney_000116613	0	0	luc7l2|Taira201203st25_000063888	0	0	pes1|Quigley201112_000383280	0	0
unnamed|Quigley201212_001184321	0	0	wipi1|Taira201203st40_000134171	2	17.1984	mapkapk3|Taira201203heart_000131947	0	0	tnfrsf10b|Ueno201210st09_000233566	0	0	col26a1|Ueno201302st08_000474067	0	0	gcdh|TXGP201107_000362710	0	0	ppcdc|Ueno201302st08_000648561	0	0	tmem136|Ueno201302st10_000701393	0	0	eif3f|Ueno201210st10_000154881	0	0	megf8|Taira201203st30_000002494	2	4.93258	pou2af1|Ueno201210spleen_000242531	0	0
mst1|Quigley201112_000857200	0	0	slc35f1|Taira201203brain_000028247	0	0	urgcp|JGIv14_28721346	0	0	camk2g|Quigley201212_001807779	0	0	sdha|Ueno201302st08_000513300	1	5.55861	znf207|Audic201207_000572837	0	0	srsf2|Ueno201210st25_000170198	0	0	unnamed|Taira201203testis_000238767	0	0	lrrc52|JGIv610_0028756	0	0	unnamed|TeperekTkacz201202_000176576	0	0	unnamed|Taira201203eye_000247868	0	0
unnamed|JGIv15_15000941	0	0	gtf2b|TeperekTkacz201206_000652331	0	0	b3gat2|Ueno201210brain_000106031	0	0	ngrn|Taira201203testis_000210675	0	0	il4i1|Ueno201210skin_000172812	0	0	tpsg1|Taira201203eye_000227738	0	0	fcn1|Ueno201210spleen_000213508	0	0	tmem200c|JGIv14_28705236	0	0	sult4a1|Ueno201210brain_000206793	0	0	unnamed|Taira201203st12_000162391	0	0	ift20|Taira201203st15_000151942	0	0
rspry1|JGIv14_28715982	0	0	ism1|Chang2013_000185071	1	7.30202	hsd17b8|TeperekTkacz201205_000636862	0	0	tnc|Taira201203eye_000016444	2	10.3904	comt|Taira201203intestine_000153952	0	0	rdh10|Chang2013_000745358	0	0	guca1a|JGIv14_28752269	0	0	ncdn|XBv5_52139136	69	1337.47	gsk3b|Audic201207_000021581	0	0	nab2|JGIv16_16069222	0	0	unnamed|JGIv15_15062701	0	0
c1orf216|Audic201207_000988242	2	19.6332	sash1|JGIv16_16027165	0	0	kifc2|Ueno201210eye_000047821	0	0	rgs19|Ueno201302st10_000481959	2	17.6705	aadac|Ueno201210intestine_000083037	2	9.51316	lrrc45|Ueno201210skin_000086726	0	0	alg2|UG94Xl_S21313115	0	0	myt1l|JGIv610_0043164	0	0	pbrm1|Ueno201210intestine_000023446	0	0	sra1|JGIv15_15014948	0	0	unnamed|JGIv15_15030154	0	0
stat3|JGIv15_15064753	0	0	rpl19|Quigley201307_002048748	0	0	clec19a|Taira201203heart_000108143	0	0	unnamed|JGIv16_16016931	0	0	fam101b|JGIv14_28739838	0	0	unnamed|Ueno201210brain_000269336	0	0	raver2|Quigley201307_001211013	0	0	cast|Taira201203st30_000054190	0	0	fam69c|Quigley201112_000873431	0	0	dync2h1|Ueno201302st35_000406308	0	0	unnamed|JGIv610_0025830	0	0
ints10|Ueno201210skin_000287883	0	0	scara3|Taira201203eye_000091787	0	0	prlhr|JGIv14_28722518	0	0	unnamed|JGIv14_28755671	0	0	unnamed|JGIv10_10025612	1	6.62739	cntnap4|JGIv16_16005475	0	0	add1|Taira201203lung_000100660	0	0	esco2|Ueno2012102cells_000014757	0	0	rnaset2|Ueno201210testis_000179591	0	0	ccno|JGIv14_28745456	0	0	unnamed|Ueno201210brain_000064401	0	0
desi2|Quigley201207_000637052	0	0	tmco1|Quigley201212_001393772	0	0	adhfe1|Ueno201210muscle_000098796	0	0	unnamed|Taira201203testis_000204853	0	0	unnamed|Taira201203testis_000121477	0	0	golga7|Ueno2012104cells_000166252	0	0	paics|Ueno201302st35_000554230	0	0	unnamed|JGIv16_16023182	0	0	pinlyp|Taira201203st40_000217625	0	0	unnamed|JGIv14_28702364	1	8.81414	ccdc25|Quigley201212_001754752	0	0
acad11|Taira201203heart_000032804	1	2.72508	syt1|Ueno201210st08_000169403	0	0	hmcn2|Park201106_000003991	0	0	ublcp1|Chung201110_000106729	0	0	ciita|Taira201203spleen_000044700	0	0	unnamed|Audic201207_000982035	0	0	mettl5|TeperekTkacz201206_000685794	0	0	actr3|Ueno201210eye_000041532	1	10.8323	zbtb7c|Taira201203eye_000005414	0	0	large|Ueno201210st30_000020142	3	12.5005	st7|JGIv16_16041025	0	0
unnamed|JGIv610_0046387	0	0	ccdc178|Ismailoglu201203_000090317	0	0	rerg|Ueno201210intestine_000234456	0	0	col6a1|Taira201203stomach_000021768	1	5.92218	zdhhc8|Chang2013_000289688	0	0	cpd|Ueno201302st08_000382037	1	5.76661	unnamed|Quigley201207_000438248	0	0	vwc2l|Amin201106_000081551	0	0	adamts7|JGIv16_16063829	0	0	dapk1|Blower201306_000122690	3	10.8426	xk|JGIv610_0028453	0	0
rtl1|JGIv15_15010659	0	0	ptges2|JGIv14_28756620	0	0	dmgdh|Taira201203ovary_000082769	0	0	cldn19|Ueno201210intestine_000217484	0	0	hspa5|Chang2013_000189768	0	0	gmfg|Taira201203testis_000221287	0	0	scd|Taira201203liver_000006937	0	0	dse|JGIv16_16037773	1	8.78506	znf326|Ueno201210st10_000118155	0	0	rgs16|TXGP201107_000418268	1	11.0713	unnamed|JGIv10_10036033	0	0
gja8|Ueno201210eye_000166606	1	5.65277	crtac1|Ueno201302st10_000547519	2	12.9413	rmnd1|JGIv610_0031573	0	0	sv2a|Ueno201210brain_000003490	6	20.9388	zcchc11|Chang2013_000281495	9	23.4026	unnamed|Taira201203spleen_000223406	0	0	abl2|Taira201203ovary_000041969	0	0	gpr137b|TXGP201107_000415479	0	0	tsc1|Blower201306_000131212	0	0	pnp|TeperekTkacz201206_000235805	1	6.88832	anks4b|JGIv610_0019491	0	0
acr|JGIv14_28711312	0	0	c9orf25|Ueno201210ovary_000149960	0	0	lamtor3|Taira201203testis_000192799	0	0	xpnpep3|Taira201203ovary_000063759	1	7.74436	sap130|JGIv16_16049008	1	4.61021	rps16|Taira201203liver_000122283	0	0	wibg|Taira201203skin_000143412	0	0	st6galnac4|Taira201203heart_000109344	0	0	unnamed|JGIv14_28713089	0	0	slc25a46|Taira201203ovary_000174665	0	0	chrnb4|JGIv16_16034179	0	0
tspan12|Audic201207_000991971	0	0	itk|Ueno201210stomach_000051127	0	0	cryaa|Taira201203st25_000277931	0	0	mrpl3|Chang2013_000211072	0	0	unnamed|JGIv14_28755682	0	0	epha5|Taira201203brain_000059214	0	0	kiaa0247|Taira201203testis_000011933	0	0	zfp1|Taira201203st09_000089670	0	0	sf3b4|Quigley201212_001298858	0	0	slc6a5|JGIv610_0044982	0	0	unnamed|Chang2013_000410682	0	0
fgg|MK201406_0224958	0	0	elac1|Ueno2012106cells_000060485	1	4.61851	gvinp1|Taira201203intestine_000003027	0	0	dydc1|Taira201203kidney_000116613	0	0	fam73a|Blower201306_000015666	1	7.88849	lmtk2|Ueno201302st10_000403460	0	0	znf516|Ueno201302st08_000354865	0	0	cops3|Ueno201210st12_000111377	0	0	march8|Chang2013_000692957	0	0	cnst|Taira201203st09_000089770	4	24.2159	polh|Taira201203brain_000160235	0	0
ccdc82|TXGP201107_000304544	0	0	lpin1|Ueno201210skin_000091052	2	10.3606	prpsap2|XBv5_27697034	0	0	eif3f|Ueno201210st10_000154881	0	0	prr5l|Ueno201210kidney_000111961	0	0	rtl1|JGIv610_0000098	0	0	hmgn2|Quigley201212_000544802	0	0	med4|Ueno201210ovary_000144773	0	0	znf362|Ismailoglu201203_000108353	0	0	itpk1|JGIv16_16079912	0	0	unnamed|Quigley201212_000363715	0	0
smek2|TXGP201107_000319903	2	6.17485	dolpp1|Taira201203intestine_000139912	0	0	ddx20|Quigley201212_001689846	0	0	lrrc52|JGIv610_0028756	0	0	kiaa2022|JGIv610_0045993	0	0	micall2|MK201406_0199687	0	0	morn1|Ueno201210skin_000206596	0	0	lsm7|Taira201203st20_000016724	1	8.62811	tmem38a|Ueno201302st35_000536117	0	0	unnamed|XGI_TC423212	0	0	nup98|JGIv16_16042461	0	0
tbc1d22b|Ueno201210st08_000148918	0	0	slmo2|Ueno201210skin_000115538	0	0	pqbp1|JGIv610_0054899	0	0	sult4a1|Ueno201210brain_000206793	0	0	pmp22|Quigley201112_000616371	0	0	pigc|Ueno201210st09_000219303	0	0	anxa4|Quigley201212_000908612	0	0	unnamed|TXGP201107_000157387	0	0	lyrm1|JGIv15_15027717	0	0	rpl10|Chang2013_000775282	0	0	sfxn4|Taira201203st09_000025975	0	0
unnamed|JGIv15_15034553	3	17.9408	kif15|Park201106_000487359	1	3.30166	lbr|Taira201203st10_000050812	0	0	gsk3b|Audic201207_000021581	0	0	hint2|Taira201203st12_000168510	0	0	crym|Taira201203brain_000219838	1	26.4227	cox5a|Taira201203lung_000273807	0	0	tcf7l1|Audic201207_000497990	0	0	ncapg2|Quigley201307_001387630	0	0	usp43|Park201106_000005405	1	4.46169	unnamed|JGIv610_0035525	0	0
kcnk6|Audic201207_000567911	0	0	arfip2|Quigley201212_001817048	1	4.01301	cyp8b1|Quigley201307_001435526	0	0	pbrm1|Ueno201210intestine_000023446	0	0	unnamed|Ueno201210intestine_000177987	0	0	ormdl2|Taira201203spleen_000114604	0	0	nell1|Ismailoglu201203_000079068	0	0	t2r22|JGIv14_28701183	1	56.9115	nfe2l2|Taira201203egg_000059959	0	0	unnamed|Ueno201210liver_000104776	0	0	esam|Taira201203kidney_000155420	0	0
tmem68|MK201406_0165068	0	0	ube3d|Blower201306_000080194	0	0	slc9a8|Quigley201212_001526819	0	0	fam69c|Quigley201112_000873431	0	0	clptm1l|JGIv610_0031350	0	0	asgr1|JGIv16_16024670	0	0	unnamed|Ueno201302st35_000353004	0	0	hgsnat|Audic201207_001015450	0	0	unnamed|JGIv15_15049163	0	0	znf366|JGIv14_28721921	118	980.598	bloc1s6|Taira201203st20_000192072	0	0
nol4|Ueno201210spleen_000156166	3	16.0023	tango2|Park201106_000602260	0	0	olfml2a|Park201106_000042261	0	0	rnaset2|Ueno201210testis_000179591	0	0	unnamed|XGI_TC414509	4	16.7794	unnamed|JGIv14_28753755	0	0	mrpl19|JGIv15_15022350	0	0	axin2|Ueno201302st35_000376832	0	0	slc19a1|Ismailoglu201203_000141846	0	0	unnamed|Ueno201210eye_000212652	2	29.6575	csf2rb|Taira201203spleen_000046245	0	0
sbk1|Taira201203st35_000187465	0	0	dnase1l1|Amin201106_000234743	0	0	dag1|Quigley201112_000004642	0	0	pinlyp|Taira201203st40_000217625	1	40.1771	sult1b1|Audic201207_000267457	0	0	micu1|Ismailoglu201203_000172884	5	85.4278	sytl5|Quigley201307_001068912	0	0	galr2|Ueno201210heart_000094562	1	20.0683	bcl7c|Taira201203spleen_000128732	0	0	ssr2|Ueno201302st35_000492548	0	0	slc6a2|JGIv16_16075464	0	0
usp6nl|TXGP201107_000277014	1	2.18538	unnamed|Taira201203liver_000051230	0	0	tsta3|Taira201203testis_000203007	0	0	zbtb7c|Taira201203eye_000005414	2	8.42303	phf21a|Ueno201210st08_000079009	0	0	ccdc166|Quigley201212_000554984	0	0	gif|JGIv16_16054326	0	0	ispd|Ueno201302st10_000619918	0	0	spef1|Quigley201212_000573421	0	0	gcm1|Quigley201212_000281863	1	11.8321	adar|JGIv15_15050406	0	0
atg3|Taira201203st40_000166827	0	0	htr4|Taira201203brain_000202963	1	11.449	or8b12|JGIv14_28736030	0	0	adamts7|JGIv16_16063829	1	4.05837	unnamed|Taira201203eye_000211463	0	0	unnamed|Quigley201212_002205156	0	0	wdr72|Taira201203kidney_000076588	0	0	mas1l|JGIv14_28747382	0	0	pebp1|JGIv16_16033953	0	0	kiaa1429|JGIv14_28756471	0	0	ada|Taira201203intestine_000147683	0	0
bnc2|JGIv16_16066164	1	5.7882	slitrk2|Ueno201210brain_000094550	2	9.01938	ide|TXGP201107_000059450	0	0	znf326|Ueno201210st10_000118155	1	12.887	tcirg1|Blower201306_000051771	0	0	igkv3-20|JGIv14_28717535	0	0	luzp1|TeperekTkacz201205_000191050	0	0	tfcp2|TeperekTkacz201202_000112784	0	0	atp5j2|JGIv14_28737220	0	0	slc26a6|Taira201203st25_000162806	0	0	unnamed|Taira201203stomach_000134215	0	0
cdc123|JGIv16_16061598	0	0	lrrn1|Taira201203st20_000061852	0	0	crtam|JGIv16_16050297	0	0	tsc1|Blower201306_000131212	0	0	stxbp1|Ueno201210st30_000143509	2	16.0192	pnpla6|Taira201203lung_000062408	1	7.77128	dpysl2|MK201406_0218963	0	0	dclk1|JGIv16_16078384	0	0	ctss|Taira201203stomach_000158175	0	0	unnamed|Taira201203intestine_000126593	1	10.2825	nup160|Ismailoglu201203_000048153	0	0
pcdha6|JGIv14_28712758	0	0	git1|Taira201203testis_000029267	1	3.2997	acin1|JGIv16_16043298	0	0	unnamed|JGIv14_28713089	0	0	taf4b|JGIv16_16076146	1	5.54232	unnamed|Taira201203st08_000195984	0	0	hapln2|JGIv14_28737710	0	0	cyp2a13|Ueno201210liver_000050654	0	0	plekhg1|Ueno201302st08_000390537	0	0	nos1|MK201406_0188312	1	3.11105	fcrl3|JGIv16_16077749	0	0
btf3|Amin201106_000053593	2	10.8934	slc22a2|JGIv16_16055411	5	27.2316	gpr160|Taira201203st25_000241184	0	0	sf3b4|Quigley201212_001298858	1	9.36558	unnamed|JGIv16_16036686	0	0	unnamed|JGIv16_16079380	0	0	lgi4|Audic201207_000552613	0	0	nfkbil1|Ueno201210skin_000209363	0	0	twsg2|Ueno201210kidney_000266857	0	0	cdr2l|Ueno201210kidney_000127087	1	7.17534	crb1|Ueno201210eye_000037043	0	0
ptchd3|JGIv16_16060349	1	4.10998	mlf2|Taira201203brain_000182081	1	9.48586	prph2|XBv5_213623993	0	0	march8|Chang2013_000692957	1	13.0424	atg2b|Ueno201210intestine_000001064	1	1.51403	htr7|Taira201203pancreas_000046851	0	0	slc38a3|Quigley201307_000933662	0	0	orc3|Ueno201210st10_000125300	0	0	cpe|Taira201203st25_000144541	0	0	isyna1|Amin201106_000053899	2	19.5824	unnamed|Taira201203intestine_000119916	0	0
parp2|Ueno201210brain_000015097	6	9.85397	gtf3c2|Ueno201302st08_000432736	5	20.7864	zxdc|JGIv15_15009388	0	0	znf362|Ismailoglu201203_000108353	2	21.4615	unc13b|Taira201203brain_000006207	8	16.0076	chmp1a|Taira201203st35_000153576	0	0	prr15|JGIv14_28716990	0	0	pag1|JGIv610_0027926	0	0	pura|Ueno201302st10_000618125	0	0	kcnip1|JGIv10_10034552	0	0	capg|Ismailoglu201203_000168661	0	0
acly|XGI_TC414445	0	0	gin1|Taira201203st40_000237708	0	0	txnl4b|Taira201203stomach_000223510	0	0	tmem38a|Ueno201302st35_000536117	2	32.1395	mrps2|JGIv610_0052957	0	0	arf3|JGIv14_28705285	0	0	aamp|Amin201106_000192160	0	0	spsb1|Ueno201210st40_000043450	0	0	fam210a|Taira201203st20_000164915	0	0	ndp|JGIv16_16070649	0	0	naalad2|MK201406_0018668	0	0
unnamed|Quigley201307_001895643	0	0	med16|Quigley201212_001485436	0	0	fam126b|Ueno201210brain_000038042	0	0	lyrm1|JGIv15_15027717	0	0	gpr119|JGIv14_28727276	0	0	add2|JGIv610_0003098	1	14.9511	muc5b|JGIv16_16016306	0	0	shroom3|XBv5_89027184	0	0	wdr74|Ueno2012102cells_000142893	0	0	stxbp5l|Taira201203eye_000034528	0	0	ighv3-7|XBv5_505491	0	0
sdf4|Quigley201307_001889526	0	0	srrt|XGI_TC415985	0	0	unnamed|JGIv14_28753668	0	0	ncapg2|Quigley201307_001387630	0	0	vcpip1|JGIv610_0037115	0	0	drd1c|JGIv14_28729743	0	0	gdnf|Park201106_000241392	0	0	ranbp1|Amin201106_000124100	0	0	nt5dc2|Chang2013_000304038	0	0	pnn|XBv5_3021597	7	60.3238	rsl24d1|Ueno201210liver_000082858	0	0
cav3|Ueno201210muscle_000121927	0	0	rnf14|Ueno201302st10_000553776	0	0	caps|Audic201207_000299181	0	0	nfe2l2|Taira201203egg_000059959	0	0	c2orf44|JGIv14_28742953	0	0	znf710|Chang2013_000188441	0	0	sap18|XGI_TC423540	0	0	unnamed|Taira201203skin_000186906	0	0	unnamed|JGIv14_28740576	0	0	ap2a2|Ueno201210muscle_000033118	0	0	spag5|Ueno201302st10_000432953	0	0
ripk2|JGIv16_16028889	0	0	tor4a|JGIv14_28734506	0	0	dhx9|Taira201203st25_000038141	1	139.872	unnamed|JGIv15_15049163	0	0	hrg|Audic201207_000479027	2	10.7806	unnamed|Ueno201210intestine_000226937	0	0	serpina6|Ueno201210liver_000083254	0	0	pcgf2|Ueno2012104cells_000130374	1	30.8482	sidt1|Audic201207_000361851	0	0	unnamed|JGIv16_16036919	0	0	adra1d|Ueno201210st20_000124959	0	0
slc16a6|Quigley201112_000578814	0	0	myh8|Ueno201210st30_000006899	5	12.7162	mid1|Taira201203stomach_000106020	0	0	slc19a1|Ismailoglu201203_000141846	1	13.3534	syngr2|TeperekTkacz201202_000110891	0	0	hhip|Park201106_000697796	2	26.934	st8sia1|Park201106_000749447	0	0	iqcd|Quigley201112_000292993	0	0	phkb|Taira201203st30_000064482	0	0	ppat|Quigley201212_001353678	0	0	unnamed|JGIv16_16006711	0	0
arhgap4|Taira201203lung_000030180	1	2.15674	cgref1|Ueno201210eye_000205662	1	11.4254	dmrt3|JGIv610_0052391	0	0	bcl7c|Taira201203spleen_000128732	0	0	wwp1|Taira201203heart_000062560	0	0	pam|Taira201203muscle_000018630	0	0	unnamed|JGIv16_16010427	0	0	gorab|Quigley201212_000552626	0	0	fam54a|Ueno201210st15_000030580	0	0	gdf2|JGIv14_28742394	0	0	cdyl2|Ueno201302st08_000569698	0	0
sh3bp4|Audic201207_000458780	0	0	dnajc5b|JGIv14_28738572	0	0	sun2|Ueno201210brain_000005932	0	0	spef1|Quigley201212_000573421	0	0	jam2|Ueno201210brain_000187923	10	65.7555	bhlhe40|Taira201203skin_000039426	0	0	kat6a|Ueno201210st09_000007918	0	0	xv2r1|JGIv10_10031736	0	0	slc35a5|Taira201203st09_000128947	0	0	unnamed|Taira201203intestine_000146357	0	0	sult2b1|Taira201203eye_000222286	0	0
acadl|Taira201203st40_000110400	1	4.93961	anxa13|Ueno201302st35_000437430	0	0	snrpe|Audic201207_000280637	0	0	pebp1|JGIv16_16033953	0	0	vps52|TXGP201107_000372494	333	1948.36	cdc25b|JGIv14_28730175	1	19.4026	timp3|Ueno201210kidney_000063291	0	0	tceanc2|JGIv14_28756090	0	0	cald1|JGIv16_16040247	1	21.28	il11ra|Ueno201210brain_000086419	3	15.7716	pstpip1|Taira201203testis_000177170	0	0
ppme1|Taira201203stomach_000121080	1	5.06522	tgfbr3|JGIv16_16057158	0	0	abhd17b|Ueno201210egg_000115238	0	0	atp5j2|JGIv14_28737220	1	21.77	plekho2|Taira201203testis_000072882	0	0	unnamed|Taira201203testis_000162226	0	0	cpne4|TXGP201107_000150817	0	0	ltbp1|Taira201203spleen_000019378	0	0	mmp23b|Taira201203skin_000080890	0	0	tuba1a|JGIv16_16027825	0	0	klhl14|JGIv16_16039582	0	0
ip6k2|Quigley201307_001910338	0	0	nck1|Ueno201210st15_000101634	0	0	unnamed|JGIv14_28732953	0	0	ctss|Taira201203stomach_000158175	3	56.1503	pkp1|Ueno201210eye_000096005	0	0	greb1|JGIv16_16079060	1	5.26678	clcn1|Taira201203pancreas_000012697	0	0	rell1|Ismailoglu201203_000204292	2	72.4836	cyp2f1|JGIv610_0018969	0	0	suds3|Quigley201307_000416119	6	86.6524	rpl27a|Quigley201212_001587665	0	0
nrm|Taira201203lung_000009113	1	1.60111	golga5|Park201106_000365581	0	0	galnt7|Quigley201212_000006474	0	0	plekhg1|Ueno201302st08_000390537	1	6.11264	cops5|Taira201203st30_000240215	0	0	nox4|Taira201203st25_000291127	0	0	spic|Ueno201210spleen_000157726	0	0	p2rx5|Taira201203testis_000120297	0	0	sarm1|Taira201203kidney_000128109	0	0	bpnt1|JGIv610_0014224	0	0	cecr1|Taira201203heart_000076637	0	0
unnamed|Ueno201302st10_000657534	0	0	mib1|Chang2013_000422051	1	4.84001	rpl35|Audic201207_000961097	0	0	twsg2|Ueno201210kidney_000266857	1	29.4313	snx33|Taira201203st30_000167763	1	7.58405	unkl|Taira201203ovary_000134367	0	0	aipl1|Ueno201210eye_000217707	0	0	urpta-1|Taira201203spleen_000112220	0	0	rpl17|Quigley201307_001032290	0	0	unnamed|JGIv610_0018930	0	0	unnamed|JGIv14_28750158	0	0
unnamed|Ueno201210eye_000103786	0	0	sall3|JGIv14_28712431	1	4.47214	wi2-2373i1|JGIv16_16081494	0	0	cpe|Taira201203st25_000144541	0	0	ranbp2|TXGP201107_000004162	5	8.18435	slbp|Chang2013_000758876	0	0	cks2|Ueno2012104cells_000174517	0	0	psmc5|Amin201106_000083092	1	30.8877	traip|Quigley201212_000023702	0	0	il17d|Ueno201210st30_000201687	45	870.014	wdr7|Taira201203brain_000021422	0	0
oaz2|JGIv10_10002504	0	0	unnamed|Park201106_000422167	6	83.2986	pax7|JGIv16_16048942	0	0	pura|Ueno201302st10_000618125	0	0	elovl2|JGIv610_0026405	0	0	unnamed|JGIv16_16070245	0	0	mpi|Taira201203st35_000201011	0	0	grin2a|Taira201203brain_000018411	0	0	unnamed|JGIv16_16005190	0	0	tpm3|Taira201203lung_000056601	0	0	rapgef4|Ueno201210brain_000127353	0	0
six1|Ueno201302st35_000521625	1	5.4052	unnamed|Taira201203testis_000032392	1	3.42105	unnamed|JGIv14_28703254	0	0	fam210a|Taira201203st20_000164915	0	0	slx1a|Taira201203eye_000215418	2	21.2644	tmprss3|JGIv610_0051201	1	20.3432	slc46a1|Taira201203ovary_000057150	0	0	vstm2b|TeperekTkacz201202_000165501	0	0	sfrp1|Ueno201210intestine_000217478	0	0	vimp|Ueno201210st15_000168056	0	0	c21orf63|JGIv16_16068116	0	0
tnfsf10l|Quigley201307_000081114	0	0	nat16|Ueno201210brain_000143329	1	5.77697	rxfp2|JGIv16_16042658	0	0	wdr74|Ueno2012102cells_000142893	0	0	ctbs|Quigley201307_002145479	0	0	st8sia4|JGIv15_15016610	0	0	plcl1|JGIv16_16012108	0	0	dpy30|Chang2013_000187060	0	0	cdc25c|Quigley201307_002188105	0	0	anp32c|Taira201203intestine_000132409	0	0	tfap2c|Quigley201307_000275556	2	207.29
rexo2|Chang2013_000515101	0	0	slc22a18|Taira201203intestine_000057745	0	0	pkm|Taira201203st40_000126622	0	0	nt5dc2|Chang2013_000304038	0	0	unnamed|Taira201203testis_000235231	0	0	unnamed|Ueno201210testis_000141455	0	0	sp1|Quigley201307_000834940	0	0	alkbh5|Taira201203testis_000136855	0	0	tsta3|Taira201203st30_000079248	0	0	pqlc3|Taira201203st30_000199195	2	25.2534	itm2b|Ueno201210testis_000113868	0	0
unnamed|JGIv10_10000594	1	4.77951	grik4|Ueno201210brain_000062769	4	15.109	rbp3|Ueno201210eye_000129925	0	0	unnamed|JGIv14_28740576	0	0	emc8|Park201106_000756664	0	0	wdr83os|Ueno201210brain_000305092	0	0	iqcg|Ueno201210testis_000114557	0	0	unnamed|JGIv14_28727102	0	0	hes4|Taira201203kidney_000231099	0	0	cd8a|Taira201203kidney_000238697	0	0	slco4c1|JGIv10_10002053	0	0
slc6a11|Taira201203brain_000166167	0	0	cops8|Quigley201212_001137446	0	0	serinc5|Ueno201302st08_000365347	2	219.542	sidt1|Audic201207_000361851	0	0	ccdc24|Quigley201112_000585271	0	0	unnamed|Audic201207_000144314	0	0	foxo3|Amin201106_000190356	0	0	htr1f|JGIv14_28726471	0	0	rab11fip3|Taira201203testis_000011246	0	0	cnga4|JGIv610_0004374	0	0	mtmr11|Ueno201210brain_000088947	0	0
ffar4|JGIv16_16040284	0	0	arhgef25|Park201106_000697111	0	0	mthfr|Taira201203st08_000022293	0	0	phkb|Taira201203st30_000064482	0	0	unnamed|Ueno201210brain_000273143	0	0	myl4|Ueno201302st35_000645761	0	0	ruvbl2|Quigley201307_000098659	0	0	aldh1a2|Ueno201302st10_000530501	1	17.2327	slc38a7|Ismailoglu201203_000022476	1	14.5906	unnamed|JGIv16_16025665	1	7.23615	st3gal4|MK201406_0155184	0	0
fyn|Ueno201302st08_000442087	4	11.8875	sgk223|Quigley201207_000542530	1	3.33806	unnamed|Quigley201207_000308235	0	0	fam54a|Ueno201210st15_000030580	1	8.40883	eef1a1o|Ueno201210testis_000142862	0	0	nudt1|JGIv16_16081421	0	0	tnfrsf1a|Taira201203spleen_000053662	0	0	unnamed|Ueno201210liver_000063434	0	0	rplp0|Audic201207_000130860	1	30.6024	col24a1|Ueno201210eye_000037764	2	8.85208	unnamed|JGIv610_0017798	0	0
rab44|Taira201203liver_000037035	0	0	acta2|JGIv14_28735957	0	0	hes9|MK201406_0006378	0	0	slc35a5|Taira201203st09_000128947	0	0	nalcn|JGIv16_16019156	1	2.79222	usp9x|Blower201306_000181831	0	0	hsbp1|Ueno201302st10_000752419	0	0	bbx|JGIv610_0045700	0	0	unnamed|JGIv14_28702735	0	0	msl2|TeperekTkacz201206_000586124	0	0	atf6b|JGIv14_28719639	0	0
unnamed|Taira201203st25_000286361	0	0	cenpj|Taira201203st09_000036788	0	0	tsta3|Taira201203eye_000224440	0	0	cald1|JGIv16_16040247	0	0	mtmr9|Ueno201210kidney_000097137	3	13.5783	tenc1|Taira201203lung_000001218	1	3.22322	tmem111|TeperekTkacz201206_000352137	0	0	maz|Ueno201210brain_000019242	1	7.43073	unnamed|Ueno201302st35_000675029	0	0	tbc1d9|Taira201203st08_000059757	1	5.08628	chpt1|Ueno201210kidney_000087183	0	0
aebp1|JGIv16_16038736	4	11.4905	efcab14|Audic201207_000456617	0	0	foxi1|TeperekTkacz201205_000135879	0	0	mmp23b|Taira201203skin_000080890	2	23.5926	syncrip|Ueno2012104cells_000025072	0	0	unnamed|Ueno201210pancreas_000090878	0	0	gsg1l|JGIv14_28750352	0	0	zdhhc20|Ueno201302st08_000425639	0	0	rcan2|Ueno201210heart_000154922	0	0	krcc1|Ueno201210st10_000080161	2	12.9537	unnamed|Ueno201210skin_000261394	0	0
unnamed|JGIv610_0037117	0	0	unnamed|Ueno201210eye_000184568	0	0	ajap1|Taira201203brain_000168346	0	0	cyp2f1|JGIv610_0018969	0	0	lrrc19|Taira201203intestine_000066585	0	0	ptx3|JGIv14_28727772	0	0	erbb4|TXGP201107_000267931	0	0	c16orf62|JGIv16_16081393	0	0	ube2f|Ismailoglu201203_000181523	1	48.938	pik3r5|JGIv16_16018276	0	0	unnamed|JGIv15_15046688	0	0
tmem39a|Taira201203stomach_000000156	4	3.29913	unnamed|Taira201203spleen_000072016	1	4.80232	unnamed|XGI_TC423100	0	0	sarm1|Taira201203kidney_000128109	0	0	daam2|JGIv16_16000538	24	85.0448	unnamed|JGIv14_28704274	0	0	ablim1|Amin201106_000167664	0	0	sapcd2|Ueno201302st35_000587632	0	0	ppm1h|Ueno201210testis_000126720	0	0	unnamed|Ueno201210brain_000269696	0	0	twist1|JGIv10_10015999	0	0
unnamed|Ueno201210st30_000229267	0	0	mid2|Taira201203eye_000106956	7	38.9784	slc26a3|Taira201203liver_000040772	0	0	traip|Quigley201212_000023702	0	0	10a1|JGIv610_0014799	4	47.6892	ticam2|Taira201203st09_000218357	0	0	atp6v1h|JGIv16_16063643	0	0	strc|JGIv14_28715120	0	0	ppcs|TeperekTkacz201206_000674378	0	0	or11a1|JGIv16_16050448	0	0	rnmtl1|Chang2013_000355266	0	0
srp14|Ueno201210st10_000187473	0	0	myh13|Ueno201210muscle_000005515	1	2.85992	unnamed|Taira201203st30_000112267	0	0	unnamed|JGIv16_16005190	0	0	hspa1l|Taira201203st15_000053052	0	0	tbc1d1|Ueno201210heart_000012391	1	5.42753	lgalsl|Ueno201210stomach_000139864	0	0	utrn|Ueno2012106cells_000053412	0	0	selo|Audic201207_000908001	0	0	tek|Taira201203kidney_000065107	0	0	unnamed|JGIv14_28756824	0	0
lrriq1|Taira201203testis_000022802	0	0	sp3|MK201406_0058244	0	0	unnamed|Taira201203lung_000229174	0	0	sfrp1|Ueno201210intestine_000217478	0	0	eif4e|Quigley201212_001661876	0	0	adarb2|JGIv610_0003296	0	0	rnf11|TeperekTkacz201206_000336589	0	0	erp27|Ueno201210pancreas_000078579	0	0	sorcs1|Ueno201210brain_000023525	0	0	unnamed|Taira201203testis_000163521	0	0	cyc1|Taira201203heart_000048853	0	0
unnamed|Ueno201210brain_000149544	2	8.07672	krt15|JGIv16_16011857	0	0	rras|TXGP201107_000465708	0	0	cdc25c|Quigley201307_002188105	0	0	nfkbie|Ueno201210egg_000059074	13	60.9919	fancf|Audic201207_000261131	0	0	iglv5-48|Taira201203spleen_000240325	0	0	mst1r|Ueno201210stomach_000020406	0	0	lmod2|JGIv14_28754220	7	345.588	rgs9bp|TeperekTkacz201206_000164374	0	0	tinagl1|Taira201203spleen_000114383	0	0
kiaa1211|JGIv14_28728216	7	19.9369	usp22|Audic201207_000461437	0	0	ccdc42|Ueno201210testis_000163343	0	0	tsta3|Taira201203st30_000079248	0	0	ephb1|Park201106_000167410	1	3.46245	endou|Ueno201210spleen_000242323	0	0	c17orf49|Quigley201212_001217597	0	0	gfpt1|Quigley201212_000983546	7	76.6509	ac142381.1|JGIv14_28742923	0	0	unnamed|JGIv14_28748243	2	44.0728	cpsf2|Ueno2012106cells_000042538	0	0
ptprn|Ueno201210brain_000020422	6	10.6338	mettl6|Ueno201302st10_000704764	0	0	mlf1ip|Park201106_000227089	0	0	hes4|Taira201203kidney_000231099	0	0	kank1|Taira201203st30_000037561	1	3.32402	cdc7|JGIv15_15051335	0	0	rtl1|Ueno201210kidney_000301060	0	0	ctbp2|Taira201203eye_000083867	0	0	ryr1|MK201406_0126470	0	0	ap1ar|Ueno201302st35_000604586	0	0	lyl1|Ueno201210spleen_000164343	0	0
unnamed|JGIv16_16056275	0	0	unnamed|Quigley201307_001111514	0	0	smarcad1|Audic201207_000082294	0	0	rab11fip3|Taira201203testis_000011246	3	13.9022	unnamed|Taira201203testis_000073813	1	4.39464	nr1h4|Taira201203intestine_000054624	0	0	rarb|Ueno201210spleen_000203156	0	0	fam65b|Ueno201210brain_000019506	0	0	sla|Ueno201302st35_000632217	0	0	hesx1|Quigley201307_001799671	0	0	fgfbp2|Taira201203st40_000204922	0	0
vps41|Taira201203lung_000126694	0	0	egflam|Ismailoglu201203_000057317	1	4.0689	gak|Quigley201307_000722616	0	0	slc38a7|Ismailoglu201203_000022476	2	10.8864	fabp3|Taira201203stomach_000211893	1	18.0099	tspan4|Taira201203kidney_000166177	0	0	tnrc6b|Quigley201307_001051796	0	0	slco5a1|Taira201203st25_000012362	1	6.94159	dlgap5|Ueno201210st30_000088397	0	0	march7|Ueno2012102cells_000044197	0	0	srp19|Taira201203st25_000251690	0	0
unnamed|Quigley201212_000726379	1	10.4682	trpc5|JGIv16_16019118	1	5.75501	actn2|Ueno201210muscle_000039684	0	0	rplp0|Audic201207_000130860	2	22.8035	mmp16|Ueno201210spleen_000063954	0	0	znf135|Ueno2012102cells_000130065	1	18.4043	b3gnt3|Chang2013_000553541	0	0	gls2|JGIv14_28705267	0	0	wasf3|Taira201203st09_000167032	0	0	unnamed|JGIv14_28742372	0	0	lrp1|Taira201203spleen_000000292	0	0
anp32c|Ueno201210st10_000148128	0	0	smpdl3a|Taira201203testis_000173115	1	9.98648	bbs5|JGIv14_28717897	0	0	unnamed|JGIv14_28702735	1	34.8236	son|Taira201203kidney_000000027	2	1.74034	mms22l|JGIv16_16076382	2	13.5197	stx6|TeperekTkacz201206_000679037	0	0	ada|JGIv14_28738749	0	0	rtl1|JGIv14_28705927	0	0	vsx2|Ueno201210eye_000192985	0	0	ndufa6|Taira201203st30_000232253	0	0
nfatc1|JGIv16_16070720	0	0	unnamed|Taira201203testis_000136902	1	7.58473	xpo1|Quigley201207_000331171	0	0	unnamed|Ueno201302st35_000675029	0	0	luc7l3|Quigley201212_001311349	2	10.6217	urm1|Ueno2012102cells_000212088	0	0	wee2|XBv5_49899752	0	0	icam5|JGIv15_15013855	0	0	unnamed|Ueno201210brain_000226007	0	0	a2m|JGIv16_16008789	1	4.74365	hbg2|UG94Xl_S14227523	0	0
col14a1|Ueno201302st35_000348997	2	2.89225	unnamed|JGIv16_16051246	0	0	prox1|JGIv16_16037050	0	0	rcan2|Ueno201210heart_000154922	0	0	unnamed|JGIv16_16057707	1	5.56065	cfh|Ueno201210pancreas_000007262	0	0	trim23|JGIv610_0049966	0	0	c20orf123|JGIv14_28738741	0	0	pvrl2|Ueno201210spleen_000204197	0	0	pcmtd1|Taira201203eye_000165572	0	0	kera|Taira201203eye_000170121	0	0
irx4|Quigley201307_000863170	0	0	ppm1g|Quigley201307_000954991	1	6.1572	march6|MK201406_0090420	0	0	ube2f|Ismailoglu201203_000181523	4	72.8243	sirt2|Ueno201210skin_000139492	0	0	strip2|JGIv16_16007254	1	11.0664	esrp1|Blower201306_000193683	0	0	smc6|Taira201203spleen_000053943	0	0	p4hb|Ueno201210egg_000076897	0	0	dstn|Taira201203spleen_000147408	0	0	ostm1|JGIv610_0053528	0	0
tmem63c|Quigley201212_001021610	1	3.63616	smg8|Chang2013_000298305	3	17.4216	unnamed|JGIv14_28727841	0	0	ppm1h|Ueno201210testis_000126720	4	69.6696	mzt2b|Ueno201302st10_000574391	1	6.62739	unnamed|Ueno201210spleen_000117190	0	0	bfar|TXGP201107_000047921	0	0	b3galt2|Taira201203brain_000121497	0	0	map3k9|Ueno201210st20_000017632	0	0	qki|Quigley201307_001066280	1	5.78072	megf11|Ueno201210eye_000017634	0	0
camta1|Ueno201210brain_000188475	3	14.8576	anxa10|Taira201203st10_000201724	0	0	unc45a|Taira201203eye_000056734	0	0	ppcs|TeperekTkacz201206_000674378	0	0	unnamed|Taira201203liver_000091853	0	0	unnamed|Ueno201210ovary_000157964	0	0	pms1|Ismailoglu201203_000088385	0	0	unnamed|JGIv14_28714559	0	0	smndc1|Quigley201212_000433260	0	0	nfia|Taira201203spleen_000033495	3	12.4147	pcdhgb1|Ueno201210skin_000049226	0	0
srsf12|MK201406_0078694	0	0	hs3st4|Ueno201210brain_000079966	1	4.17396	scg2|TXGP201107_000379479	0	0	selo|Audic201207_000908001	1	16.0042	frrs1|Audic201207_000156118	1	6.18578	marveld1|Amin201106_000303006	0	0	glp2r|Taira201203intestine_000126255	0	0	slc7a5|Ueno201210eye_000100427	3	48.3513	cdca7|Ueno201210st15_000056660	0	0	hcrtr2|JGIv16_16048368	0	0	f13b|Taira201203intestine_000182845	0	0
tgds|Taira201203brain_000151103	0	0	tmprss6|Ueno201210liver_000012093	2	8.23643	shisa7|JGIv10_10024779	0	0	sorcs1|Ueno201210brain_000023525	0	0	fam168a|TeperekTkacz201202_000103165	0	0	unnamed|Ueno201210st15_000071549	0	0	unnamed|JGIv14_28723690	0	0	en2|JGIv14_28723207	0	0	tmub2|Quigley201112_000593730	1	64.3537	unnamed|JGIv14_28706570	0	0	unnamed|Taira201203eye_000172465	0	0
alg1|Ueno2012102cells_000130674	0	0	krt6|JGIv610_0030450	0	0	nol11|TeperekTkacz201206_000063809	0	0	lmod2|JGIv14_28754220	10	183.66	crocc|Chung201110_000079817	0	0	mb21d2|Taira201203st09_000083809	0	0	mafa|Taira201203st30_000152346	0	0	prrt1|Audic201207_000582050	0	0	tbcc|Taira201203st10_000131190	0	0	wdfy3|Ueno201210st09_000001570	1	1.92344	trhd|Chang2013_000209643	0	0
extl3|Quigley201207_000440018	7	21.5885	supv3l1|Audic201207_000502237	0	0	sars|Ismailoglu201203_000104349	0	0	ac142381.1|JGIv14_28742923	0	0	prss12|JGIv15_15017291	0	0	znf350|JGIv16_16046042	0	0	wfdc2|JGIv16_16075475	0	0	zbtb8a|Ueno201302st10_000386142	0	0	fam135b|JGIv16_16031641	0	0	st6galnac4|Taira201203st30_000132676	1	8.24994	rps18|Quigley201212_001985963	0	0
cyth2|Audic201207_000897722	0	0	slc25a3|Taira201203st25_000129665	0	0	mapk15|Quigley201307_000823467	0	0	ryr1|MK201406_0126470	4	7.2238	hgd|JGIv10_10014301	0	0	unnamed|JGIv14_28727061	0	0	unnamed|Taira201203brain_000082528	0	0	rtn4rl1|Ueno201210kidney_000051934	1	10.9501	slc6a15|JGIv610_0030490	0	0	adra1b|JGIv16_16061958	0	0	rell2|Taira201203spleen_000176908	0	0
unc13c|Taira201203brain_000029158	0	0	kcns2|Taira201203brain_000146425	0	0	unnamed|JGIv14_28723219	0	0	sla|Ueno201302st35_000632217	0	0	spink2|Ueno201302st35_000682393	0	0	rbm4|Taira201203st30_000103936	22	238.432	spata1|Quigley201307_001765075	0	0	eif4b|Ueno201210st25_000060295	0	0	stra6|JGIv16_16070191	0	0	sema4a|Quigley201212_000640810	1	6.5893	unnamed|JGIv610_0051088	0	0
c2cd4a|Taira201203brain_000215211	0	0	slc6a16|Quigley201212_001049054	0	0	unnamed|Taira201203spleen_000218702	0	0	dlgap5|Ueno201210st30_000088397	0	0	nrf1|TeperekTkacz201206_000214600	3	11.2749	ankfy1|Taira201203ovary_000052772	0	0	sars2|Ueno201210ovary_000117227	0	0	hrh4|JGIv14_28750759	0	0	rcan3|TXGP201107_000181987	0	0	zcchc16|JGIv14_28705939	0	0	slpi|Ueno201210eye_000254749	0	0
unnamed|JGIv14_28745009	0	0	ttc31|Ueno201210skin_000013959	1	2.57152	prdm8|Taira201203st40_000104017	1	289.757	wasf3|Taira201203st09_000167032	0	0	rplp2|Audic201207_000867340	0	0	plp1|Taira201203brain_000147848	0	0	kiaa1456|Taira201203brain_000072591	0	0	pak1|Taira201203kidney_000177939	0	0	fundc1|TeperekTkacz201202_000212697	0	0	inip|Ueno201302st10_000681991	0	0	unnamed|Taira201203lung_000197320	0	0
smap2|Quigley201307_001836731	9	29.1003	ac142381.1|JGIv14_28729390	0	0	unnamed|JGIv16_16030540	0	0	rtl1|JGIv14_28705927	0	0	galnt9|Ueno201210brain_000107121	0	0	polr3e|Quigley201212_000221523	1	10.9281	mrps31|JGIv16_16025496	0	0	efcab7|Ueno201302st08_000554371	0	0	top2a|Blower201306_000036561	0	0	cnot1|Quigley201112_000455358	1	2.64487	sstr1|JGIv14_28729262	0	0
dna2|Park201106_000492251	2	5.48439	unnamed|JGIv10_10019683	0	0	camk1g|JGIv16_16060589	0	0	unnamed|Ueno201210brain_000226007	0	0	sult1c4|Ueno201302st35_000584238	0	0	cox6a2|Ueno201210muscle_000131700	0	0	rapgef1|Taira201203muscle_000011213	0	0	fkbp14|TXGP201107_000464308	0	0	unc119b|MK201406_0156160	0	0	hsf3|Taira201203heart_000040562	0	0	unnamed|Ueno201210skin_000201546	0	0
unnamed|Quigley201212_002169526	0	0	zfyve27|Quigley201307_001572740	0	0	hpn|Taira201203testis_000101240	0	0	pvrl2|Ueno201210spleen_000204197	0	0	epb41|Taira201203muscle_000015138	2	7.35401	col6a3|Ueno201210kidney_000015437	0	0	rtl1|JGIv16_16032166	0	0	sulf2|Ueno201302st35_000422117	0	0	tctex1d2|Taira201203testis_000247645	0	0	phldb3|TeperekTkacz201206_000217703	0	0	gnpat|Park201106_000211626	0	0
prrg3|Taira201203st12_000180294	0	0	poc1b|Quigley201212_001930236	1	10.685	hsp90ab1|Ueno2012102cells_000048066	0	0	p4hb|Ueno201210egg_000076897	0	0	npb|Ueno201210brain_000309773	0	0	odz2|Ueno201210kidney_000003769	1	3.62111	unnamed|JGIv16_16052296	0	0	fer1l6|Ueno201210intestine_000009753	0	0	unnamed|JGIv14_28702328	0	0	fam92a1|Taira201203kidney_000244404	0	0	snrpb2|Ueno2012102cells_000173783	0	0
cryzl1|Ueno201210skin_000182162	0	0	march11|Ueno201210brain_000271976	0	0	prdx1|Ueno201210kidney_000267377	0	0	map3k9|Ueno201210st20_000017632	0	0	unnamed|JGIv14_28721518	1	4.92054	rab25|Taira201203st35_000068826	2	19.7324	ppp1r3a|Taira201203muscle_000017172	0	0	chad|Taira201203eye_000204386	0	0	unnamed|Ueno201210st30_000210364	0	0	itgb2|Taira201203testis_000098283	0	0	aldh7a1|Ueno201302st08_000584989	0	0
unnamed|Taira201203lung_000257550	1	12.1613	ptbp2|Taira201203skin_000081572	0	0	apoa1|JGIv610_0051695	0	0	smndc1|Quigley201212_000433260	0	0	xpo4|MK201406_0074171	2	6.89021	rpl6|Quigley201112_000431842	0	0	wapal|JGIv10_10006315	0	0	wdr6|JGIv14_28749035	0	0	emp2|Audic201207_000628251	0	0	st8sia2|Amin201106_000102402	0	0	ift80|JGIv610_0022832	0	0
ttc40|Taira201203testis_000002959	1	1.26138	rps4x|Quigley201112_000443996	1	32.0581	unnamed|JGIv14_28731912	0	0	cdca7|Ueno201210st15_000056660	0	0	tacr1|Taira201203st35_000171010	0	0	psmd3|MK201406_0205261	0	0	nalcn|Ueno201210brain_000018525	0	0	slc7a1|JGIv16_16071368	0	0	yipf5|Taira201203st40_000085626	0	0	alkbh1|Quigley201112_000657228	0	0	slc4a10|Taira201203brain_000004918	0	0
unnamed|JGIv14_28753942	0	0	unnamed|JGIv14_28739148	0	0	tgs1|JGIv14_28727422	0	0	tmub2|Quigley201112_000593730	1	23.9112	unnamed|JGIv14_28708114	0	0	kit|Quigley201212_000166281	0	0	rab21|TeperekTkacz201205_000156664	0	0	alpk3|JGIv16_16034157	0	0	znf71|Taira201203heart_000100476	0	0	grhl2|JGIv16_16045090	2	17.1848	smc2|TeperekTkacz201205_000028821	0	0
snx10|Ueno201210st08_000175467	0	0	klhl41|Amin201106_000183724	0	0	unnamed|JGIv14_28732718	0	0	tbcc|Taira201203st10_000131190	0	0	ppp1r15b|Quigley201307_000506754	0	0	msi1|TXGP201107_000133335	0	0	kcnq3|JGIv16_16054211	0	0	unnamed|JGIv14_28708370	0	0	tnik|Audic201207_000335668	0	0	fpr2|Taira201203lung_000199527	0	0	snip1|Park201106_000563129	0	0
kiaa1549l|JGIv10_10034629	3	6.19487	fzd6|Audic201207_000019786	1	3.22618	gpr114|Taira201203brain_000056377	0	0	fam135b|JGIv16_16031641	2	16.5645	mterfd3|Ueno2012106cells_000187136	0	0	fitm1|Ueno201302st35_000508244	0	0	unnamed|JGIv16_16018508	0	0	kmt2b|Ueno201302st08_000343656	5	24.8246	ndufa5|Quigley201307_001288468	0	0	eif4e3|Ueno2012106cells_000070562	12	72.3271	tlr5|JGIv15_15000604	0	0
fam184b|Taira201203pancreas_000020157	0	0	atg4a|JGIv15_15017046	0	0	krt5|JGIv14_28708543	0	0	slc6a15|JGIv610_0030490	0	0	bace2|Taira201203heart_000057973	0	0	alg13|TXGP201107_000231372	0	0	en1|JGIv14_28740021	0	0	st8sia3|Ueno201210brain_000092596	0	0	cux2|Ismailoglu201203_000034714	0	0	aldh1a1|Park201106_000737008	0	0	aqp4|Taira201203muscle_000080090	0	0
pspc1|Quigley201307_000261092	2	7.43908	spcs2|Taira201203st30_000148778	0	0	nup98|JGIv14_28745037	0	0	stra6|JGIv16_16070191	0	0	znf484|Taira201203lung_000218346	0	0	myd88|Ueno201302st10_000507329	0	0	foxd1|Ueno201302st10_000654895	0	0	tpbgl|Taira201203st30_000230742	0	0	usp12|Taira201203st20_000196447	0	0	unnamed|JGIv14_28716030	0	0	unnamed|JGIv14_28753609	0	0
ypel1|Ueno201210st10_000214274	0	0	unnamed|Ueno201210st30_000072825	1	5.51851	stam|Park201106_000527738	0	0	rcan3|TXGP201107_000181987	0	0	unnamed|JGIv16_16003738	0	0	stk4|JGIv14_28719252	0	0	lamp3|Ueno201210brain_000209012	0	0	unnamed|JGIv14_28741236	0	0	pfkp|Quigley201212_000439464	2	58.0523	ncaph|TeperekTkacz201206_000616179	0	0	cwc15|Ueno2012102cells_000187942	0	0
rasgrp2|Park201106_000382060	2	12.0111	unnamed|JGIv610_0050779	1	12.1154	hnrnpk|Quigley201212_001167625	0	0	fundc1|TeperekTkacz201202_000212697	0	0	sema4c|Taira201203st20_000043739	1	3.74063	or4d9|JGIv14_28702876	0	0	loxhd1|JGIv610_0000805	0	0	sulf2|TeperekTkacz201206_000390908	1	10.842	podn|Ueno201210heart_000086628	0	0	c17orf70|Ueno201302st10_000425706	1	4.09687	rtl1|JGIv16_16055802	0	0
ift140|Quigley201307_000549920	0	0	s100a6|MK201406_0127042	0	0	ac073343.1|JGIv16_16055173	0	0	top2a|Blower201306_000036561	0	0	kctd12|Ueno201210spleen_000039771	1	3.2965	arhgap32|MK201406_0062261	0	0	vcam1|Taira201203spleen_000066531	0	0	c1orf173|Taira201203testis_000081774	2	29.7888	mthfd2l|JGIv16_16018657	0	0	unnamed|XGI_TC433600	0	0	dll4|JGIv14_28733938	0	0
dlg3|Taira201203eye_000094906	1	3.50376	shisa3|Audic201207_000970888	2	24.9759	cwf19l2|Ueno201210kidney_000023692	0	0	unc119b|MK201406_0156160	0	0	setd8|TeperekTkacz201206_000164764	0	0	ankrd55|Ueno201210brain_000172746	0	0	lamp1|TXGP201107_000464756	0	0	ccdc41|JGIv14_28724712	0	0	otx2|Ueno201210eye_000136729	0	0	psma2|Ueno201210st15_000142244	0	0	slc8a3|Audic201207_000461511	0	0
eme1|Ismailoglu201203_000089158	0	0	nelfa|Ueno201302st10_000616987	0	0	unnamed|TeperekTkacz201206_000493058	0	0	tctex1d2|Taira201203testis_000247645	0	0	gjb1|JGIv14_28734814	0	0	lclat1|Ueno201210liver_000082393	0	0	bai3|Taira201203eye_000123301	0	0	thap2|Taira201203st08_000080728	0	0	txnrd1|MK201406_0221241	0	0	kansl1|Ueno2012106cells_000042398	1	4.9679	atp6v0d1|Quigley201112_000779567	0	0
rpusd4|Ueno201210kidney_000138126	2	8.47142	tnrc6c|Taira201203eye_000004661	1	2.19118	tmem255a|JGIv14_28713243	0	0	unnamed|JGIv14_28702328	0	0	nop9|JGIv14_28716425	2	16.5627	metap2|Ueno201210st08_000160933	0	0	arhgef16|Ueno201210st30_000031604	0	0	foxp3|XGI_TC420803	2	67.4712	sfxn2|Quigley201212_001685825	0	0	ighv3-7|JGIv610_0022730	0	0	slc25a39|Quigley201112_000593447	0	0
tpi1|Taira201203st35_000158315	0	0	sra1|Taira201203intestine_000086863	0	0	ctps1|Quigley201307_002059891	0	0	unnamed|Ueno201210st30_000210364	0	0	tuba4a|Quigley201212_001178449	0	0	unnamed|TXGP201107_000082620	0	0	prkar1b|Taira201203heart_000021906	0	0	eed|TeperekTkacz201206_000300630	0	0	zmynd8|Ueno201210st30_000022021	3	52.6677	arhgef7|Ueno201210eye_000111484	1	7.24126	eml2|Ueno201210eye_000088000	0	0
unnamed|JGIv14_28738083	1	12.4139	mrps21|Ueno201210st10_000216368	0	0	erich1|Ueno201210ovary_000138252	0	0	emp2|Audic201207_000628251	1	25.158	ercc8|JGIv14_28704837	0	0	ucp2|Ueno201210skin_000083204	1	9.26505	noxa1|JGIv14_28752848	0	0	syap1|Ueno201210pancreas_000048059	0	0	pitpnc1|Park201106_000773316	0	0	tprg1|Ueno2012102cells_000165103	0	0	stard10|Blower201306_000264424	0	0
prex1|Ismailoglu201203_000020605	3	5.78852	ccdc88c|JGIv16_16050593	0	0	emd|Ueno201210spleen_000270195	0	0	yipf5|Taira201203st40_000085626	0	0	pfkfb3|TXGP201107_000013261	1	2.12785	rbm8a|TeperekTkacz201202_000158934	0	0	sumo2|Taira201203st30_000218927	0	0	camkk1|JGIv16_16018801	0	0	nmur2|JGIv14_28729396	3	223.362	edc4|Ismailoglu201203_000041352	0	0	serpinh1|Taira201203ovary_000102391	0	0
agr2|Ueno201302st35_000653024	0	0	rpia|Chung201110_000099738	0	0	uck2|Quigley201212_000885766	0	0	znf71|Taira201203heart_000100476	0	0	unnamed|Quigley201212_001202130	1	9.8373	arfgap2|Ueno201210intestine_000078596	2	19.2145	unnamed|Quigley201212_000585651	0	0	kiaa1324|Quigley201112_000468944	0	0	unnamed|JGIv14_28703031	0	0	cdca4|Quigley201307_001501365	0	0	lsm14a|Ueno201210st20_000128304	0	0
gon4l|JGIv16_16049472	12	20.9568	slc35a4|JGIv14_28720876	0	0	nek2|Ueno2012106cells_000164726	0	0	tnik|Audic201207_000335668	3	13.0499	rev3l|TXGP201107_000242750	0	0	tmem129|Chang2013_000127866	0	0	ccdc109b|Taira201203st30_000243980	0	0	gstcd|Ueno201302st08_000504585	0	0	zfp36l2|Quigley201112_000867876	0	0	sema3f|Ueno201210spleen_000127069	0	0	gdf5|JGIv14_28749934	0	0
tpst1|JGIv16_16018693	0	0	dclk3|JGIv16_16058485	0	0	rab2a|Ueno201302st35_000570432	0	0	ndufa5|Quigley201307_001288468	0	0	c3orf17|Park201106_000073050	0	0	c1orf85|Ueno201302st08_000552169	1	14.0942	qsox2|Taira201203st08_000020612	0	0	igf2bp3|TeperekTkacz201205_000553306	1	20.0433	ss18l1|Ueno201302st35_000421329	0	0	ubac1|Ueno201210egg_000095915	1	9.31073	snrpa1|Blower201306_000353413	0	0
unnamed|JGIv610_0020262	1	2.65997	camk4|Taira201203heart_000017891	0	0	nsmf|Taira201203brain_000017015	0	0	cux2|Ismailoglu201203_000034714	2	12.5456	unnamed|JGIv14_28706712	0	0	mccc1|XBv5_49256075	0	0	prss8|Ismailoglu201203_000235397	0	0	kiss1r|JGIv16_16049976	0	0	glo1|TXGP201107_000182194	0	0	brca2|Blower201306_000119929	2	4.14113	spag9|JGIv16_16075043	0	0
unnamed|Ueno201302st10_000656951	0	0	iqsec1|Taira201203brain_000026093	63	190.966	layn|JGIv610_0006449	0	0	usp12|Taira201203st20_000196447	0	0	unnamed|JGIv14_28745878	1	8.50478	plcb3|Ueno201210st12_000100842	0	0	avl9|MK201406_0231255	0	0	mms19|Quigley201307_002246036	0	0	znf329|JGIv16_16074225	0	0	trpm8|MK201406_0151877	0	0	unnamed|Chung201110_000159137	0	0
fbxo45|TXGP201107_000321434	1	3.12309	ahdc1|JGIv16_16080621	10	29.5377	snx22|Quigley201112_000216825	1	970.19	pfkp|Quigley201212_000439464	0	0	wnt7b|Taira201203brain_000170293	0	0	fjx1|Park201106_000220122	0	0	unnamed|JGIv16_16047775	0	0	rars2|Taira201203st30_000139653	0	0	srrm1|TeperekTkacz201206_000405337	0	0	krt6|JGIv14_28744029	0	0	ctsz|Ueno201210brain_000221502	0	0
unnamed|Ueno201302st35_000414616	2	6.27206	tagln2|TeperekTkacz201206_000126717	0	0	adsl|Quigley201207_000161454	0	0	podn|Ueno201210heart_000086628	0	0	agmo|Ueno201210liver_000066646	0	0	vps13c|JGIv10_10011020	1	2.79131	gpr82|JGIv610_0040955	0	0	unnamed|JGIv14_28701361	0	0	lrig3|Blower201306_000511886	0	0	tyrobp|JGIv14_28747968	0	0	kiaa1045|Ueno201210brain_000203634	0	0
ppp2r5b|JGIv610_0043480	0	0	rasef|Taira201203skin_000085424	3	19.7965	ropn1l|Chang2013_000083858	0	0	mthfd2l|JGIv16_16018657	0	0	limd1|Audic201207_000456545	1	4.88874	acbd3|Quigley201212_001031335	0	0	smarcc1|JGIv16_16040548	0	0	unnamed|Taira201203st30_000000259	1	4.24678	ddx17|Quigley201212_000224811	0	0	ntsr1|Ueno201210ovary_000111076	0	0	atp13a2|MK201406_0182055	0	0
prickle3|Quigley201212_001481807	2	7.91899	march4|Ueno201210brain_000161337	0	0	plcg1|Ismailoglu201203_000037523	0	0	otx2|Ueno201210eye_000136729	0	0	c6orf170|Quigley201212_000386790	0	0	prg4|Ueno201210lung_000000749	0	0	unnamed|Ueno201210testis_000130903	0	0	sptbn4|JGIv15_15045708	2	13.7488	lrrc32|Taira201203heart_000041509	0	0	ticam1|Taira201203skin_000110138	0	0	unnamed|Taira201203lung_000133019	0	0
sec24b|Ueno201210st25_000037821	0	0	fgd4|Quigley201112_000021217	0	0	cnih1|Quigley201207_000301666	0	0	txnrd1|MK201406_0221241	2	20.8272	unnamed|JGIv16_16004024	0	0	has1|Taira201203st10_000076276	1	9.47706	grina|XGI_TC457199	0	0	tp53|Ueno201302st35_000501504	0	0	sgk3|Taira201203spleen_000093271	0	0	pou3f1|Audic201207_000617683	1	14.8826	rpe65|Taira201203st40_000132752	0	0
zhx2|JGIv14_28744834	2	9.78135	fam196b|JGIv16_16021777	0	0	slc2a6|Taira201203spleen_000036573	0	0	sfxn2|Quigley201212_001685825	1	12.6173	rtl1|JGIv14_28723560	0	0	dtx3|MK201406_0211165	0	0	mvp|Quigley201112_000565852	0	0	cbx3|Audic201207_000993235	0	0	elfn2|JGIv14_28744926	0	0	unnamed|JGIv610_0006457	0	0	crisp2|Audic201207_000274160	0	0
tpm2|Ueno201302st35_000437447	0	0	setd7|JGIv14_28704803	0	0	unnamed|Taira201203skin_000062506	0	0	zmynd8|Ueno201210st30_000022021	1	6.54784	hba-l5|Quigley201112_000713894	0	0	ocln|Ueno201302st10_000499442	0	0	rxrg|Ueno2012102cells_000077448	0	0	ebna1bp2|Taira201203testis_000151997	0	0	gca|Taira201203ovary_000150975	0	0	slc9a7|Ueno201210heart_000061872	1	6.40998	nsg1|Audic201207_001014648	0	0
mylk3|Taira201203heart_000069225	0	0	unnamed|JGIv14_28732890	0	0	cyp27a1|Ueno201210lung_000101078	0	0	pitpnc1|Park201106_000773316	0	0	shq1|Quigley201307_000495047	2	15.3528	pls3|JGIv16_16058543	0	0	ttc1|JGIv16_16012566	0	0	pja2|Quigley201212_001511978	0	0	c16orf46|Quigley201307_002267674	0	0	nbeal2|Ueno201210skin_000001182	2	3.95759	glud1|Audic201207_000925484	0	0
sept8|Taira201203brain_000132435	2	8.91016	sox11|Ueno201302st10_000659308	3	34.9967	coro1c|Taira201203intestine_000096218	0	0	nmur2|JGIv14_28729396	11	304.056	mgc69493|JGIv610_0012398	0	0	unnamed|Ueno201210stomach_000130755	1	18.8112	mypop|Taira201203st20_000104890	0	0	mapk7|Ueno201210brain_000000002	17	21.0247	bri3bp|JGIv15_15016955	0	0	armc8|Taira201203muscle_000025822	0	0	ctnnal1|TeperekTkacz201206_000033591	0	0
trpc4ap|Ueno201210st40_000035283	0	0	lrrn1|Chang2013_000186743	0	0	rims2|Taira201203ovary_000093004	0	0	unnamed|JGIv14_28703031	0	0	unnamed|JGIv16_16057715	0	0	mpv17l2|Amin201106_000298933	0	0	lzts2|Taira201203kidney_000126099	0	0	cnpy1|Taira201203st25_000265813	0	0	hspb7|Taira201203st25_000194782	0	0	cyp2j2|Ueno201210kidney_000210466	0	0	dync1li1|Ismailoglu201203_000141163	0	0
osbpl11|Ueno201210testis_000024071	0	0	taok2|Park201106_000176575	4	19.5018	unnamed|Audic201207_000627497	0	0	zfp36l2|Quigley201112_000867876	0	0	rbl2|Chung201110_000001941	0	0	slc10a3|Quigley201212_000514651	9	167.203	crip1|Taira201203intestine_000212275	0	0	kctd1|Ueno201210eye_000083815	1	14.6105	ttc26|Quigley201307_000235141	0	0	dnaja3|Amin201106_000247859	0	0	rxra|Taira201203eye_000013842	0	0
unnamed|Ueno201210pancreas_000056307	0	0	hoxb3|Taira201203kidney_000125638	0	0	znf721|JGIv14_28755403	0	0	ss18l1|Ueno201302st35_000421329	1	8.99231	npw|Ueno201210testis_000138198	0	0	hbegf|Taira201203st12_000177247	0	0	paip1|TXGP201107_000364935	0	0	unnamed|Taira201203heart_000081400	0	0	tmem204|Ueno201210spleen_000223170	0	0	endou|Ueno201210st25_000147281	0	0	cables2|Quigley201307_000142730	0	0
wdr5|Taira201203testis_000183090	1	7.34604	srpk1|Quigley201307_000838585	0	0	unnamed|JGIv10_10022004	0	0	glo1|TXGP201107_000182194	0	0	rmdn1|Ueno201210st20_000140127	0	0	dhrs7c|Audic201207_000261902	0	0	nhp2l1|Taira201203lung_000271773	0	0	tmem45b|Quigley201112_000789906	3	101.278	plekhm1|Ueno201302st10_000439269	0	0	shh|Taira201203lung_000142782	1	8.12241	rtf1|TXGP201107_000389510	0	0
trpm6|Taira201203kidney_000008681	5	8.00892	unnamed|Quigley201307_001262543	0	0	unnamed|MK201406_0170289	0	0	znf329|JGIv16_16074225	0	0	elp2|TXGP201107_000115463	1	5.36735	yy1|Taira201203st09_000096712	3	29.5708	smc5|Ismailoglu201203_000043317	0	0	epha4|JGIv16_16019687	0	0	pgbd4|Taira201203stomach_000078137	0	0	unnamed|JGIv14_28703227	0	0	stx11|Blower201306_000060205	0	0
usp9x|Quigley201307_000001223	1	1.24247	or2t2|JGIv14_28741209	0	0	tspan7|TXGP201107_000454870	0	0	srrm1|TeperekTkacz201206_000405337	0	0	slc37a1|Ueno201210spleen_000181592	0	0	unnamed|Taira201203lung_000010009	0	0	fpr2|JGIv14_28748349	0	0	rbm38|Audic201207_000072475	0	0	unnamed|Audic201207_000958452	0	0	unnamed|JGIv14_28720401	0	0	setbp1|Ueno201210st09_000033951	0	0
unnamed|JGIv14_28731351	0	0	cldn8|JGIv14_28726510	0	0	vmp1|Taira201203brain_000120492	0	0	lrig3|Blower201306_000511886	0	0	hoxc8|Ueno201210st25_000075277	0	0	pgpep1|Ueno201210ovary_000103268	0	0	aqp11|Ueno201302st08_000482626	0	0	nr2c2|Ueno201302st08_000411845	0	0	unnamed|Ueno201210intestine_000210086	0	0	rps27a|Taira201203st35_000130961	5	47.7468	susd1|Taira201203spleen_000092110	0	0
stc1|Ueno201210st40_000104478	1	10.449	rsrc2|Ueno201210spleen_000151907	0	0	syt16|Quigley201307_001062804	0	0	ddx17|Quigley201212_000224811	1	11.1227	unnamed|JGIv14_28743722	0	0	chchd4|Quigley201207_000842991	0	0	scfd1|Taira201203testis_000119952	0	0	pacsin3|Taira201203kidney_000032594	0	0	fus|Quigley201212_000665807	0	0	plekhf2|Ueno2012102cells_000128061	3	34.9513	h2afv|Quigley201112_000530812	0	0
pdzd8|Ueno201302st35_000374766	10	23.3456	mrpl11|Quigley201307_001590789	0	0	ext1|Chang2013_000565082	0	0	lrrc32|Taira201203heart_000041509	0	0	uprt|XGI_TC439378	0	0	pnck|Ueno201210brain_000111926	0	0	akap5|JGIv14_28754938	0	0	smad4|Ueno201302st10_000594919	0	0	trak1|Ueno201210intestine_000030762	1	17.2671	nxph1|Ueno201210brain_000231221	0	0	atg16l2|Taira201203testis_000118171	0	0
eif2ak3|Quigley201212_001449799	2	5.94685	unnamed|JGIv14_28729551	0	0	unnamed|Ueno201302st10_000414680	0	0	sgk3|Taira201203spleen_000093271	0	0	c12orf49|Ueno201302st35_000622163	0	0	unnamed|JGIv15_15053688	0	0	unnamed|JGIv14_28742835	0	0	stxbp4|Taira201203heart_000121918	0	0	mat1a|Taira201203st35_000108309	0	0	gnpat|Ueno201210st10_000042442	44	216.333	ipo5|Quigley201212_000185950	0	0
rnf222|Taira201203st10_000162771	22	147.927	lppr4|Taira201203eye_000022367	1	2.99306	ccbl1|Ueno201210kidney_000194746	0	0	elfn2|JGIv14_28744926	0	0	spsb3|Ueno201210spleen_000123001	1	5.7772	ccdc19|Quigley201307_002180148	0	0	kpnb1|JGIv16_16009278	0	0	abcb1|Taira201203kidney_000038469	1	10.7431	accn2|Ueno201210brain_000047970	0	0	fam168b|JGIv16_16054743	0	0	fat1|Ismailoglu201203_000000503	0	0
prpf40a|MK201406_0004596	2	6.77747	unnamed|Taira201203testis_000175959	2	20.4513	jak2|JGIv610_0024929	0	0	gca|Taira201203ovary_000150975	1	14.1613	unnamed|Taira201203st35_000153631	0	0	igsf5|Amin201106_000190054	0	0	pomgnt1|Quigley201212_001887281	0	0	unnamed|Ueno201210skin_000194292	0	0	bora|Quigley201207_000776452	0	0	elovl4|Ueno201210intestine_000150718	0	0	unnamed|JGIv14_28746069	0	0
gata3|JGIv14_28752429	1	8.07194	fpr2|JGIv16_16011026	0	0	cflar|Ismailoglu201203_000164853	0	0	c16orf46|Quigley201307_002267674	0	0	scarf2|Taira201203spleen_000068067	1	4.20299	tgif2|TXGP201107_000168191	1	16.8028	ythdf3|TeperekTkacz201205_000094598	0	0	znf208|Ismailoglu201203_000052279	1	11.3091	tmem9b|Taira201203st15_000136701	1	109.082	crygs|Ueno201210st35_000015730	0	0	ubb|Ueno201302st35_000590751	0	0
unnamed|JGIv14_28701341	0	0	rarg|Amin201106_000057073	4	33.3965	oxsr1|Ueno201210brain_000213658	0	0	lrig3|Quigley201112_000842486	0	0	crybb2|Ueno201210st12_000160692	0	0	pcdh8|JGIv14_28733690	0	0	unnamed|Taira201203st15_000124808	0	0	ric8a|Taira201203st40_000084475	0	0	arx|JGIv610_0045083	0	0	accn4|JGIv16_16007737	1	14.143	ccdc43|TeperekTkacz201205_000307154	0	0
nlgn2|Taira201203st30_000109448	0	0	prox1|JGIv16_16000755	1	7.35037	trbv6-8|JGIv14_28704345	0	0	bri3bp|JGIv15_15016955	0	0	nid1|Taira201203lung_000026642	0	0	rrp15|TeperekTkacz201206_000705750	1	35.5966	nckipsd|JGIv10_10029575	0	0	hp1bp3|Ueno201302st08_000514552	0	0	pknox2|Ueno201210eye_000155398	0	0	ftmt|Taira201203st35_000125183	1	9.19377	c1orf9|Taira201203liver_000006596	0	0
cap2|Taira201203intestine_000152331	0	0	itgb7|Taira201203spleen_000040525	11	40.2708	serinc1|Taira201203pancreas_000041719	0	0	hspb7|Taira201203st25_000194782	1	17.5736	ebp|Ueno2012102cells_000131819	0	0	unnamed|JGIv14_28732891	0	0	c11orf65|Taira201203testis_000198762	0	0	cyp27b1|JGIv14_28748213	0	0	pcyt1b|JGIv16_16035143	0	0	pip4k2c|Quigley201307_001404971	0	0	helz|Ueno201210intestine_000013100	0	0
csmd2|JGIv16_16038690	17	19.6752	itga1|JGIv16_16060229	1	4.99987	slc5a12|Ueno201210st15_000026244	0	0	ttc26|Quigley201307_000235141	1	6.31449	dact1|Ueno201210st30_000077246	0	0	apba3|Audic201207_000429934	0	0	ventx1|Quigley201212_001231034	0	0	ncoa5|Ueno2012102cells_000063241	0	0	cdca9|JGIv16_16056263	0	0	tmem65|TeperekTkacz201206_000465533	1	10.0703	c20orf195|Taira201203testis_000223967	0	0
c3orf15|JGIv15_15009908	0	0	mnt|Park201106_000263257	0	0	maneal|JGIv610_0005656	0	0	tmem204|Ueno201210spleen_000223170	0	0	zcchc2|TXGP201107_000083879	2	8.61906	kif2c|TXGP201107_000097936	1	9.91907	shisa4|Ueno201210spleen_000261824	0	0	unnamed|Taira201203intestine_000174765	0	0	appl2|TeperekTkacz201205_000556512	1	35.6125	sntg1|JGIv16_16029943	0	0	scfd2|Taira201203eye_000151014	0	0
shisa3|Park201106_000288498	0	0	fam43a|TeperekTkacz201206_000254860	0	0	ccdc64|Taira201203ovary_000097725	0	0	plekhm1|Ueno201302st10_000439269	1	6.94208	aadac|Taira201203liver_000042967	0	0	gpr141|Taira201203lung_000245252	0	0	unnamed|JGIv14_28718293	0	0	ptpn4|Ueno201302st35_000366402	0	0	dnal4|Ueno201302st08_000562218	0	0	mbd1|Quigley201112_000264631	2	16.9573	pigr|Taira201203brain_000103222	0	0
ppp1r3c|Taira201203st20_000100038	0	0	ripk1|Taira201203intestine_000075331	2	11.1144	cmpk2|JGIv610_0049251	0	0	pgbd4|Taira201203stomach_000078137	1	10.131	scg5|Taira201203brain_000229389	0	0	crhr2|Taira201203brain_000095308	0	0	soat1|Blower201306_000051077	0	0	nudt9|Ueno2012102cells_000143242	0	0	id3|Audic201207_000562978	0	0	abhd3|Taira201203eye_000156784	1	9.13638	cecr1|Taira201203heart_000091742	0	0
zpy1|TeperekTkacz201206_000603352	0	0	ccdc96|JGIv16_16001554	0	0	ubtf|TeperekTkacz201205_000025483	0	0	unnamed|Audic201207_000958452	0	0	znf385b|Taira201203eye_000047368	1	3.39563	arhgap39|Taira201203st40_000032061	0	0	unnamed|Ueno201302st08_000636089	0	0	tspan7|Ueno201210brain_000186426	0	0	gramd2|JGIv16_16067876	0	0	st8sia2|Amin201106_000213838	0	0	alyref|Ueno201302st10_000511497	0	0
slc25a39|Ueno201302st08_000362623	0	0	lmnb3|Taira201203st09_000106422	1	5.59077	sox3|Taira201203st40_000173147	0	0	unnamed|Ueno201210intestine_000210086	0	0	unnamed|JGIv14_28725495	0	0	zmynd17|Ueno201210heart_000135189	0	0	specc1|TeperekTkacz201202_000023045	0	0	ppm1b|Park201106_000247064	0	0	c1galt1c1|JGIv16_16072235	0	0	muc2|Audic201207_000094941	0	0	ctps1|TeperekTkacz201205_000522875	0	0
march9|Ueno201210eye_000136943	15	70.2438	timm10|Ueno201210st08_000193777	0	0	unnamed|Taira201203st30_000127621	0	0	fus|Quigley201212_000665807	0	0	tubb4a|Ueno2012106cells_000125171	0	0	unnamed|Quigley201212_000111607	0	0	pnoc|Taira201203brain_000215666	0	0	zfhx3|JGIv15_15025885	0	0	tmem37|Taira201203liver_000086204	0	0	gipc3|Ueno201210intestine_000219036	0	0	acan|JGIv16_16031776	0	0
efna4|Ueno201302st10_000633624	1	6.70411	cltcl1|Taira201203ovary_000012947	3	7.23837	slc1a7|JGIv610_0008616	0	0	trak1|Ueno201210intestine_000030762	3	19.3208	shc2|Ueno201302st35_000528103	0	0	akap1|Ueno201302st08_000391899	1	6.21158	muc1|Taira201203stomach_000124175	0	0	dct|Ueno2012106cells_000161483	0	0	sccpdh|Quigley201307_001088774	0	0	tmem229b|Taira201203intestine_000200700	0	0	cyp2c18|Taira201203skin_000166386	0	0
ano2|Taira201203eye_000068879	4	11.8688	mamdc2|Ueno201210spleen_000123227	0	0	ddx23|TXGP201107_000082436	0	0	mat1a|Taira201203st35_000108309	0	0	xkr4|Ueno201210brain_000132427	0	0	rps3a|Audic201207_000945266	0	0	rbm15|JGIv14_28717521	0	0	znf423|JGIv15_15068730	1	11.1808	c10orf2|Quigley201212_000490170	0	0	vbp1|Ueno201302st10_000564937	0	0	hhipl2|JGIv16_16037090	0	0
erc2|Ueno201210brain_000028021	2	3.89342	syt7|Taira201203eye_000112512	0	0	znf638|JGIv15_15004032	0	0	accn2|Ueno201210brain_000047970	1	6.39953	haus7|Taira201203st10_000024941	0	0	slc31a2|Taira201203lung_000198978	0	0	unnamed|JGIv610_0047898	0	0	rnaseh1|Taira201203kidney_000225968	0	0	tnip2|Quigley201212_000707515	0	0	sec13|Amin201106_000255493	0	0	tacc1|Taira201203lung_000126887	0	0
rg9mtd1|Quigley201112_000509824	0	0	grid1|Taira201203brain_000089370	1	4.98789	elp6|Taira201203lung_000219615	0	0	bora|Quigley201207_000776452	0	0	rab7l1|Ueno201210intestine_000195711	0	0	lpin2|Quigley201307_001164271	0	0	trrap|Ueno201210brain_000000276	0	0	npr2|Ueno201302st35_000428517	0	0	gcc1|Ueno201302st08_000365015	0	0	skiv2l2|TeperekTkacz201206_000209611	1	4.59681	isl1|Park201106_000104078	0	0
tob2|Taira201203eye_000235618	0	0	unnamed|Ueno201210heart_000126904	0	0	sos2|Ueno201210st09_000008643	0	0	tmem9b|Taira201203st15_000136701	2	80.7682	creg2|JGIv610_0030136	1	28.1686	unnamed|Taira201203ovary_000137495	1	12.9198	xirp1|Taira201203heart_000002242	0	0	upf3b|Quigley201307_002073249	698	11780.5	unnamed|Ueno201210st15_000036604	0	0	ralgps1|TXGP201107_000124669	0	0	prkce|Ueno201210st08_000129952	0	0
brat1|Ueno201302st08_000503481	2	7.95506	lck|JGIv14_28711557	0	0	lman2|JGIv14_28736951	0	0	arx|JGIv610_0045083	0	0	cryba2|Taira201203st35_000226797	0	0	c12orf66|Blower201306_000442979	0	0	nkiras1|Ueno201302st10_000658317	0	0	cyba|Ueno201210spleen_000249074	0	0	unnamed|JGIv610_0009769	0	0	fktn|JGIv610_0054255	0	0	raph1|JGIv16_16012150	0	0
ldha|JGIv10_10030050	4	31.8351	dlat|Ueno2012106cells_000118313	0	0	unnamed|Quigley201307_001012812	0	0	pknox2|Ueno201210eye_000155398	0	0	tnfrsf10b|Ueno201210st09_000233566	1	13.9182	unnamed|TXGP201107_000224004	0	0	stk25|Taira201203kidney_000139786	0	0	vapb|Ueno201210st30_000076447	5	81.7033	pcsk9|Taira201203kidney_000082657	1	26.4312	ensa|Taira201203skin_000052761	0	0	znrd1|Taira201203st30_000250933	0	0
unnamed|Taira201203spleen_000076887	0	0	rap1b|Quigley201212_001025964	0	0	unnamed|JGIv16_16029886	0	0	pcyt1b|JGIv16_16035143	0	0	camk2g|Quigley201212_001807779	0	0	alyref|Ueno201210ovary_000134101	0	0	sybu|JGIv16_16066815	0	0	zkscan2|MK201406_0104014	0	0	atp11a|Taira201203kidney_000016241	0	0	ecm1|Taira201203skin_000097051	0	0	figf|Ueno201210intestine_000147415	0	0
unnamed|JGIv15_15061588	0	0	itgb5|Ueno201210st20_000076318	1	6.24261	rpl34|JGIv15_15067148	0	0	cdca9|JGIv16_16056263	0	0	tnc|Taira201203eye_000016444	0	0	fyttd1|Taira201203egg_000062109	0	0	anapc1|Park201106_000002021	1	119.311	rtl1|JGIv14_28704457	0	0	mbd1|JGIv16_16011057	0	0	syt11|Ueno201302st10_000533006	0	0	ncor1|JGIv16_16065553	0	0
snx7|Taira201203skin_000133668	0	0	pnpt1|Chang2013_000692271	0	0	fbxo41|JGIv16_16023951	0	0	appl2|TeperekTkacz201205_000556512	0	0	ngrn|Taira201203testis_000210675	0	0	epha10|Ueno201302st08_000526340	1	12.3181	serbp1|Audic201207_000408100	0	0	cerkl|Quigley201307_001198129	1	17.0442	zeb1|Taira201203lung_000090434	0	0	sell|Taira201203lung_000108687	0	0	pdxdc1|Ueno201210kidney_000066627	0	0
vash2|JGIv16_16000762	0	0	macf1|Taira201203spleen_000000013	11	7.65037	ppp1r13l|Taira201203skin_000080571	0	0	dnal4|Ueno201302st08_000562218	0	0	rgs19|Ueno201302st10_000481959	3	12.8118	abcf3|Blower201306_000011749	1	13.5249	kdm6a|Quigley201212_000370743	0	0	patl2|Ueno2012102cells_000060052	0	0	unnamed|Taira201203skin_000161004	0	0	unnamed|JGIv16_16033512	0	0	unnamed|JGIv14_28717976	0	0
chmp1b|TeperekTkacz201206_000053169	0	0	arhgap33|Taira201203st35_000028846	1	3.72485	gipr|JGIv16_16008311	0	0	id3|Audic201207_000562978	0	0	unnamed|JGIv16_16016931	0	0	tdrd6|Ueno201302st08_000352480	1	4.09825	rax|Taira201203eye_000109603	0	0	fgf22|Ueno201210brain_000253478	0	0	sfrp1|Chang2013_000760860	1	74.2564	xpnpep1|Ueno201210brain_000191407	0	0	zbtb17|Ueno2012102cells_000039565	0	0
socs3|JGIv14_28700701	0	0	rrm2b|JGIv610_0010007	1	15.8072	clstn2|JGIv16_16008643	0	0	gramd2|JGIv16_16067876	0	0	unnamed|JGIv14_28755671	0	0	ube2b|Ueno201210st20_000165268	0	0	clec10a|Taira201203liver_000076046	0	0	insm1|Audic201207_000794697	1	15.3342	dnajc2|Blower201306_000062645	0	0	ubxn11|Quigley201207_000367080	0	0	znf852|Ueno2012102cells_000007466	0	0
unnamed|JGIv610_0006962	0	0	pmp2|Ueno201210pancreas_000090596	1	34.3744	arhgef3|Taira201203st15_000031971	0	0	c1galt1c1|JGIv16_16072235	0	0	unnamed|Taira201203testis_000204853	0	0	camk1|Audic201207_000620968	2	47.8268	rprd2|Quigley201307_002233158	0	0	acp5|TXGP201107_000390908	0	0	st3gal3|Ueno201210st08_000136339	0	0	ammecr1l|Quigley201212_001533177	1	10.8429	fbxl21|TXGP201107_000410519	0	0
emilin2|Taira201203heart_000017822	2	4.28661	dnase1l3|Quigley201212_001077083	12	98.7536	ccdc153|Quigley201212_000556164	0	0	tmem37|Taira201203liver_000086204	0	0	ublcp1|Chung201110_000106729	0	0	unnamed|Ueno201210intestine_000229839	0	0	lifr|Ueno201210egg_000014398	0	0	ttbk2|Ueno201302st08_000373970	2	16.5468	gpr65|JGIv14_28731990	0	0	bptf|TXGP201107_000002049	1	1.91643	unnamed|Quigley201307_002234748	0	0
susd3|Ueno201210heart_000177567	0	0	nrip3|Ueno201210kidney_000190153	0	0	dlk2|Ueno201210st12_000071799	0	0	sccpdh|Quigley201307_001088774	0	0	col6a1|Taira201203stomach_000021768	0	0	efna1|Ueno2012106cells_000206078	0	0	gja3|Audic201207_000565300	0	0	ntng2|Ueno201210eye_000059326	0	0	itga10|Ueno201210eye_000027717	0	0	fam98a|Quigley201212_001750225	0	0	rdd2|TeperekTkacz201202_000145755	0	0
lpgat1|TXGP201107_000029867	0	0	arl4c|Audic201207_000454850	0	0	thsd1|Taira201203spleen_000096329	0	0	c10orf2|Quigley201212_000490170	0	0	cldn19|Ueno201210intestine_000217484	0	0	sat2|Taira201203pancreas_000055019	0	0	unnamed|JGIv10_10031562	0	0	unnamed|JGIv610_0031877	0	0	alox5|Taira201203liver_000048936	0	0	npas4|JGIv14_28754273	0	0	afg3l2|TeperekTkacz201206_000434957	0	0
rnf112|Ueno201210intestine_000094026	2	7.68062	rps6|XBv5_311073	0	0	opa3|Park201106_000457815	0	0	tnip2|Quigley201212_000707515	0	0	sv2a|Ueno201210brain_000003490	8	13.4799	pask|JGIv10_10009939	2	17.4707	hsd17b12|JGIv16_16033610	0	0	unnamed|Taira201203stomach_000210558	0	0	il23r|JGIv16_16037924	0	0	nxph1|Ueno201210brain_000245637	0	0	kcnj6|JGIv610_0013738	0	0
nufip2|Ueno201210muscle_000071575	0	0	tfap2c|Quigley201212_002045158	1	4.63651	egr4|Quigley201112_000070650	0	0	gcc1|Ueno201302st08_000365015	0	0	xpnpep3|Taira201203ovary_000063759	0	0	tacr3|Taira201203brain_000196785	0	0	kcnh7|JGIv16_16053560	0	0	pkdcc|Ueno201210st12_000087947	0	0	ifnar2|JGIv610_0044160	0	0	tsku|Ueno201302st10_000570833	0	0	kdm3a|Taira201203st20_000016419	0	0
lrrd1|Quigley201307_002266989	0	0	unnamed|JGIv10_10013194	0	0	otop3|Ueno201210eye_000161760	0	0	unnamed|Ueno201210st15_000036604	0	0	mrpl3|Chang2013_000211072	0	0	pde6h|Taira201203eye_000075568	0	0	thada|JGIv16_16000844	0	0	eef1a1|Quigley201212_001344317	0	0	unnamed|JGIv10_10015559	0	0	hmgb1|Ueno201302st35_000532898	0	0	ucp2|Taira201203st09_000064073	0	0
slc25a44|Chang2013_000596203	0	0	dnmt3a|Taira201203st25_000167939	0	0	c6orf203|JGIv16_16076467	0	0	unnamed|JGIv610_0009769	0	0	dydc1|Taira201203kidney_000116613	0	0	nf2|Taira201203muscle_000033969	0	0	mis18a|Taira201203st09_000119179	0	0	gpc4|Quigley201212_001704735	0	0	shisa9|Ueno201210brain_000265301	0	0	akap7|JGIv16_16000470	0	0	crkl|Ueno2012104cells_000054093	0	0
sds|Taira201203st10_000191209	0	0	mmp17|Audic201207_000504873	0	0	rnf126|Ueno2012102cells_000132224	0	0	pcsk9|Taira201203kidney_000082657	6	59.1059	eif3f|Ueno201210st10_000154881	3	25.0083	unnamed|JGIv16_16077718	0	0	vamp5|Park201106_000150310	0	0	c16orf59|Ueno201210st25_000121941	0	0	nup98|JGIv16_16011442	0	0	unnamed|Ueno201210muscle_000087653	0	0	tmem71|Ueno201210kidney_000274937	0	0
stambpl1|MK201406_0107924	1	6.33741	unnamed|Ueno201210liver_000096156	0	0	unnamed|Taira201203liver_000057070	0	0	atp11a|Taira201203kidney_000016241	0	0	lrrc52|JGIv610_0028756	1	16.534	unnamed|JGIv610_0022111	0	0	naca|Taira201203st40_000077796	0	0	lyg2|Taira201203lung_000247355	0	0	vstm2l|Ueno201210testis_000161672	0	0	atp10a|TXGP201107_000024385	3	10.4234	unnamed|JGIv14_28721460	0	0
unnamed|JGIv14_28734391	0	0	bcl2l14|JGIv16_16056978	0	0	f13a1|Park201106_000198887	0	0	mbd1|JGIv16_16011057	2	23.2774	sult4a1|Ueno201210brain_000206793	1	7.33053	n6amt2|Ueno201210heart_000058595	0	0	cd151|Audic201207_000135258	2	536.771	hes3|Chang2013_000246018	0	0	prdm14|Ueno201210st15_000101704	0	0	icos|Ueno201210spleen_000005967	2	5.19387	sh2b1|TeperekTkacz201202_000058911	0	0
unnamed|JGIv14_28716804	0	0	gata2|Taira201203st25_000080945	1	4.65596	uchl3|Quigley201207_000631507	0	0	zeb1|Taira201203lung_000090434	0	0	gsk3b|Audic201207_000021581	0	0	unnamed|Ueno201210st09_000172694	1	14.1703	dhps|Ueno201210brain_000267621	0	0	gnas|Quigley201212_001128565	0	0	unnamed|TeperekTkacz201206_000473653	0	0	tpk1|Ueno201302st08_000535851	1	8.33042	nop58|Audic201207_000175419	0	0
fgd4|Quigley201207_000450477	1	4.01551	mcf2l|Taira201203ovary_000019611	2	5.44936	nr1h4|XGI_TC419599	0	0	unnamed|Taira201203skin_000161004	0	0	pbrm1|Ueno201210intestine_000023446	0	0	itga7|Taira201203st35_000030948	0	0	b3gnt7|JGIv610_0011177	0	0	srsf10|JGIv16_16022067	130	1795.62	unnamed|MK201406_0007267	0	0	rtl1|JGIv14_28756507	0	0	sctr|Ueno201210brain_000210897	0	0
unnamed|Ueno201210lung_000144020	1	12.9964	ube2g2|JGIv16_16026204	0	0	fam109a|Ueno201210eye_000234081	0	0	sfrp1|Chang2013_000760860	0	0	fam69c|Quigley201112_000873431	0	0	slc26a2|JGIv15_15021117	0	0	dmbt1|XGI_TC433172	0	0	akr1b1|Ueno201210stomach_000148248	0	0	igsf3|Quigley201212_000014610	0	0	btg2|Quigley201307_000219501	0	0	rhbdd3|Ueno201210intestine_000192466	0	0
hck|MK201406_0077718	0	0	mrpl2|JGIv16_16005412	0	0	abi1|Taira201203testis_000110339	0	0	dnajc2|Blower201306_000062645	5	76.3579	rnaset2|Ueno201210testis_000179591	0	0	unnamed|Ueno201210brain_000065702	5	36.2602	unnamed|JGIv16_16078460	0	0	sbk1|Chang2013_000479514	1	32.1416	atp13a1|Ueno2012104cells_000011792	0	0	atp6ap2|TeperekTkacz201206_000609274	0	0	znf268|Ueno201210st30_000046694	0	0
gucy1b3|JGIv16_16066275	0	0	tmsb4x|Taira201203brain_000270712	0	0	il12rb1|Taira201203ovary_000158198	0	0	st3gal3|Ueno201210st08_000136339	0	0	pinlyp|Taira201203st40_000217625	1	19.5453	phyhip|Taira201203brain_000161087	0	0	rp9|Audic201207_000859744	0	0	unnamed|Ueno201210spleen_000154577	0	0	f7|Taira201203eye_000193520	0	0	agbl3|JGIv16_16005872	1	6.4402	itsn2|Taira201203muscle_000001340	1	33.1341
zan|JGIv16_16041591	2	2.469	fgd3|Taira201203brain_000038461	2	6.876	kif7|Ismailoglu201203_000049452	0	0	gpr65|JGIv14_28731990	0	0	zbtb7c|Taira201203eye_000005414	1	2.03376	aqp4|Taira201203muscle_000046654	0	0	tubb|JGIv14_28735747	0	0	usp4|Ueno201302st10_000454752	0	0	fam193b|Ueno201302st10_000429106	0	0	ndufaf7|JGIv14_28707285	1	15.8864	il17rd|Ueno201302st08_000418545	0	0
tub|Taira201203st40_000103238	6	28.2724	rpl15|Ueno2012102cells_000107638	0	0	abcg8|Taira201203intestine_000046114	0	0	itga10|Ueno201210eye_000027717	1	6.15825	adamts7|JGIv16_16063829	0	0	atg3|TeperekTkacz201206_000687875	3	83.7687	cd209|JGIv610_0055087	0	0	pycr1|Taira201203liver_000015239	0	0	trim3|Ueno201302st08_000363012	0	0	nelfa|Ueno201302st10_000620002	0	0	wee1|Taira201203st30_000053890	0	0
wdr33|Quigley201212_000010203	0	0	cxorf22|Quigley201307_001142174	4	6.9531	l3mbtl2|Ueno201210st10_000034569	0	0	alox5|Taira201203liver_000048936	0	0	znf326|Ueno201210st10_000118155	3	18.7026	cox4i1|Taira201203intestine_000187809	0	0	fbxo36|JGIv16_16020358	0	0	rad51|Audic201207_000920497	0	0	grin2d|MK201406_0153093	0	0	slc30a4|Chang2013_000109279	0	0	sat1|Taira201203liver_000106722	0	0
pdzd2|Ismailoglu201203_000004610	5	6.41957	psmd1|Ueno201210st12_000043288	0	0	vgll4|Quigley201307_001538639	0	0	il23r|JGIv16_16037924	0	0	tsc1|Blower201306_000131212	1	4.22647	arhgef25|Taira201203testis_000121612	0	0	cep41|Chung201110_000092795	0	0	kcnd3|Ueno201210brain_000021880	2	15.4189	lsamp|Ueno201210eye_000185652	0	0	cops6|Audic201207_000405589	0	0	ptch2|Audic201207_000018559	0	0
ppp2cb|Blower201306_000082557	0	0	samsn1|Taira201203eye_000082109	0	0	cox7b|Ueno201210stomach_000192596	0	0	ifnar2|JGIv610_0044160	0	0	unnamed|JGIv14_28713089	0	0	unnamed|JGIv14_28709753	0	0	pcdha8|JGIv14_28712782	0	0	capn9|Taira201203lung_000157063	0	0	tnfrsf21|Taira201203testis_000020875	1	14.8618	rnf4|Ueno2012102cells_000162492	0	0	tpsg1|Ueno201210skin_000204179	0	0
dcaf13|Ueno201302st35_000509501	0	0	slc13a3|JGIv16_16071711	1	12.2762	megf11|Ueno201210eye_000034313	0	0	unnamed|JGIv10_10015559	0	0	sf3b4|Quigley201212_001298858	0	0	kiaa1715|JGIv10_10027278	0	0	diras2|JGIv14_28749613	0	0	rgr|Ueno201302st35_000613665	0	0	usp31|Ueno201302st08_000355002	14	159.354	baz1a|Park201106_000486597	1	3.83109	ndufaf5|Audic201207_000259107	0	0
fzd1|Taira201203st25_000107251	0	0	lysmd2|Park201106_000283768	0	0	pcbd1|Park201106_000802926	0	0	shisa9|Ueno201210brain_000265301	0	0	march8|Chang2013_000692957	0	0	znf585b|Taira201203eye_000177689	0	0	prkx|Taira201203st12_000033732	0	0	cnn2|Taira201203heart_000125143	0	0	rbpms2|Ueno201210st10_000165847	0	0	muc3a|JGIv16_16026926	1	1.49209	slc1a4|Taira201203intestine_000084114	0	0
clca1|Ueno201210intestine_000029414	2	4.6038	lrrk2|Taira201203st25_000008029	0	0	htt|JGIv16_16060872	0	0	nup98|JGIv16_16011442	0	0	tmem38a|Ueno201302st35_000536117	0	0	lmnb1|TeperekTkacz201206_000617809	15	194.917	pkdcc|MK201406_0059176	0	0	unnamed|Taira201203stomach_000133615	0	0	unnamed|Taira201203st25_000256537	0	0	polr2a|JGIv15_15025362	24	76.9791	a2ml1|JGIv16_16008804	0	0
accn2|Taira201203brain_000049010	6	15.3971	arrb2|Ismailoglu201203_000167664	3	26.0941	pyy|Audic201207_000319323	0	0	vstm2l|Ueno201210testis_000161672	0	0	znf362|Ismailoglu201203_000108353	1	5.18882	commd2|Audic201207_000644615	0	0	mmp17|Ueno201210testis_000101882	0	0	fam177b|Quigley201212_002102558	0	0	unnamed|JGIv15_15001241	0	0	eif3a|Taira201203st40_000025151	2	9.3254	cplx1|Audic201207_000231182	0	0
unnamed|Taira201203heart_000056345	0	0	shf|Ismailoglu201203_000031378	0	0	naa30|Taira201203st08_000042911	0	0	prdm14|Ueno201210st15_000101704	0	0	lyrm1|JGIv15_15027717	0	0	xk81a1|Chang2013_000744534	0	0	col1a1|Amin201106_000002499	0	0	unnamed|JGIv16_16004976	0	0	vldlr|Blower201306_000102524	0	0	crybb1|JGIv16_16066068	0	0	trpm4|Audic201207_000361548	0	0
cpt2|Taira201203testis_000141356	0	0	znf154|JGIv16_16061327	0	0	unnamed|MK201406_0150217	0	0	unnamed|TeperekTkacz201206_000473653	0	0	ncapg2|Quigley201307_001387630	0	0	amy2b|JGIv14_28730053	0	0	pip4k2c|TXGP201107_000167130	0	0	mdm4|JGIv16_16015152	0	0	nts|Ueno201210muscle_000133531	0	0	plekhm2|Park201106_000329910	2	9.69834	akr1c3|Taira201203testis_000105095	0	0
ednrb|JGIv16_16073445	0	0	samd13|Audic201207_000322834	0	0	ppp2r5b|Quigley201307_000765473	0	0	unnamed|MK201406_0007267	0	0	nfe2l2|Taira201203egg_000059959	0	0	cmbl|Taira201203intestine_000206768	0	0	ddx24|Chang2013_000672801	0	0	kin|JGIv16_16007338	0	0	c9orf43|Ueno201210st30_000163290	0	0	zcchc14|Ueno201210testis_000044692	0	0	tmem116|Park201106_000072862	0	0
unnamed|TeperekTkacz201205_000480567	6	11.6165	fpr3|JGIv14_28728912	0	0	pfdn1|Taira201203st08_000159853	0	0	igsf3|Quigley201212_000014610	1	6.63792	unnamed|JGIv15_15049163	1	4.57397	creld2|JGIv14_28703154	0	0	c9orf152|Taira201203stomach_000195434	0	0	hoxc9|JGIv14_28749922	0	0	t|Ueno201210st15_000082068	0	0	unnamed|JGIv16_16067125	1	16.7567	unnamed|JGIv610_0000341	0	0
tubb3|Taira201203st25_000159707	2	10.1304	fbrs|Ueno201210st12_000088997	1	8.30747	plekha3|TXGP201107_000447976	0	0	atp13a1|Ueno2012104cells_000011792	0	0	slc19a1|Ismailoglu201203_000141846	4	25.8418	col1a1|Taira201203spleen_000016628	0	0	abtb1|Taira201203stomach_000092737	0	0	adamts10|MK201406_0196874	0	0	tbx6r|Ueno201210st20_000135211	0	0	ppp1r32|Audic201207_000609697	0	0	s100a10|Quigley201112_000817195	0	0
il2rg|Taira201203liver_000085902	0	0	ankrd10|JGIv610_0040572	0	0	net1|Quigley201207_000453527	0	0	f7|Taira201203eye_000193520	2	36.3489	bcl7c|Taira201203spleen_000128732	1	6.57841	cdk12|Taira201203st35_000017645	0	0	mpo|Taira201203eye_000130087	0	0	unnamed|JGIv16_16028382	0	0	timm50|Blower201306_000063743	0	0	hspa9|Ueno201302st10_000470386	0	0	rab36|Quigley201307_000502893	0	0
emp3|Ueno201210heart_000157077	0	0	prr5l|Taira201203st25_000187724	3	26.982	hdac11|Taira201203brain_000077005	0	0	fam193b|Ueno201302st10_000429106	2	12.9097	spef1|Quigley201212_000573421	0	0	rcl1|Quigley201212_001110521	0	0	xkr8|Quigley201212_002129798	0	0	angel2|Audic201207_000206343	0	0	sema3c|Amin201106_000195004	0	0	gldn|JGIv14_28736764	0	0	unnamed|JGIv16_16031332	0	0
grm4|Ueno201210brain_000099501	0	0	fam84a|Taira201203eye_000223963	0	0	stard8|MK201406_0082533	0	0	trim3|Ueno201302st08_000363012	1	4.79343	pebp1|JGIv16_16033953	0	0	unnamed|TXGP201107_000167178	1	16.6517	c19orf66|Taira201203ovary_000177590	0	0	ptgfr|Taira201203muscle_000069460	0	0	hmgcs1|Ueno201210eye_000116917	0	0	cdc25c|TeperekTkacz201206_000455203	0	0	unnamed|JGIv15_15043796	0	0
sftpd|JGIv16_16010024	0	0	unnamed|JGIv610_0017473	2	14.2846	wiz|Ueno201210stomach_000001017	0	0	grin2d|MK201406_0153093	0	0	rpl17|Quigley201307_001032290	0	0	unnamed|Taira201203st40_000212790	0	0	cubn|Ueno201210kidney_000000771	0	0	fcn1|JGIv16_16055848	0	0	atrx|Ismailoglu201203_000010822	0	0	plcb1|Taira201203brain_000008990	0	0	bzw1|Ueno2012102cells_000141626	0	0
unnamed|Ueno201210intestine_000221210	0	0	ctss|Ueno201210stomach_000106235	0	0	chmp7|XBv5_33416805	0	0	lsamp|Ueno201210eye_000185652	0	0	atp5j2|JGIv14_28737220	0	0	hist1h2bm|TeperekTkacz201205_000306001	1	39.8309	col6a6|Taira201203skin_000002918	0	0	unnamed|TeperekTkacz201205_000247436	0	0	myl2|Taira201203st30_000270967	0	0	tarsl2|Audic201207_000828117	1	7.40614	rtl1|JGIv16_16023107	0	0
slc9a5|Taira201203brain_000092715	15	51.979	bpnt1|Ueno201210intestine_000070196	0	0	atp6v1d|TXGP201107_000439335	0	0	tnfrsf21|Taira201203testis_000020875	5	27.7212	ctss|Taira201203stomach_000158175	1	9.06526	xpot|Chang2013_000172796	0	0	nipbl|Taira201203liver_000000800	0	0	cdadc1|Ueno201210testis_000118767	0	0	tfap2d|JGIv16_16069779	0	0	chchd1|Quigley201207_000529718	0	0	c9orf16|Quigley201207_000203717	0	0
slc31a2|Quigley201212_000458885	0	0	rpl6|Taira201203brain_000196398	0	0	tmem238|Quigley201207_000817594	0	0	usp31|Ueno201302st08_000355002	26	110.434	plekhg1|Ueno201302st08_000390537	2	5.90593	cnn2|Taira201203kidney_000212042	0	0	dram1|JGIv16_16000179	0	0	cited2|Blower201306_000348945	0	0	arl8a|JGIv610_0006935	0	0	rexo4|JGIv14_28741594	0	0	appl1|Ueno201210heart_000081341	0	0
rtl1|JGIv14_28746103	0	0	unnamed|JGIv14_28753699	0	0	noxo1|JGIv16_16028370	0	0	rbpms2|Ueno201210st10_000165847	0	0	twsg2|Ueno201210kidney_000266857	0	0	unnamed|Ueno201210egg_000104977	0	0	rdd2|Quigley201212_001550657	0	0	psme1|Quigley201212_001243032	0	0	zwint|Ueno201210st15_000075849	0	0	avl9|Quigley201212_000445247	0	0	cenpk|JGIv14_28730508	0	0
unnamed|JGIv14_28746571	0	0	unnamed|JGIv14_28703070	0	0	cyb5d1|Taira201203testis_000229837	0	0	unnamed|Taira201203st25_000256537	0	0	cpe|Taira201203st25_000144541	0	0	stac2|Taira201203heart_000065184	0	0	notch3|Park201106_000657055	0	0	rabl6|Ueno201302st08_000412260	0	0	il12b|Ueno201210intestine_000157812	0	0	unnamed|Taira201203kidney_000214641	0	0	hcfc1|Quigley201207_000752948	0	0
itk|Audic201207_000642262	0	0	ccna2|Ueno201302st08_000520919	1	6.38381	unnamed|JGIv14_28742883	0	0	unnamed|JGIv15_15001241	0	0	pura|Ueno201302st10_000618125	0	0	flcn|Ueno201210stomach_000093064	0	0	pin1|Ueno201210testis_000142453	0	0	pikfyve|Taira201203testis_000003851	4	22.5618	gatsl1|Ueno201302st10_000438528	0	0	aoc3|Ueno201210spleen_000031829	0	0	nedd4l|Ueno201210st30_000012870	0	0
tyk2|TeperekTkacz201206_000579498	14	36.5461	unnamed|JGIv10_10024834	0	0	fgf5|JGIv14_28705678	0	0	vldlr|Blower201306_000102524	0	0	fam210a|Taira201203st20_000164915	0	0	kif3b|Taira201203eye_000056032	0	0	slc25a30|Taira201203testis_000134301	0	0	tenm2|JGIv16_16057584	1	6.88911	wdr52|Quigley201307_001048668	1	11.9664	bmp2k|JGIv16_16064400	0	0	unnamed|JGIv14_28712974	0	0
tpm3|Ueno201302st08_000579547	1	5.93649	arhgap40|Ueno201302st08_000530371	0	0	bnipl|Chang2013_000118277	0	0	nts|Ueno201210muscle_000133531	0	0	wdr74|Ueno2012102cells_000142893	0	0	tspan32|Taira201203st40_000204277	0	0	lrriq3|JGIv16_16014745	0	0	pou4f1|Audic201207_000958971	0	0	cald1|JGIv15_15015107	0	0	sipa1|Taira201203kidney_000046109	1	4.8676	erbb2ip|MK201406_0063122	0	0
lhfp|Amin201106_000282160	2	23.9379	camsap1l1|MK201406_0100851	7	12.0075	unnamed|Taira201203st10_000114086	0	0	c9orf43|Ueno201210st30_000163290	2	38.7279	nt5dc2|Chang2013_000304038	1	5.764	sec61a1|Ueno201210st15_000107759	0	0	twf1|Taira201203testis_000158351	0	0	tbc1d10a|JGIv14_28711197	0	0	vps26a|JGIv10_10003147	0	0	unnamed|JGIv10_10015492	0	0	ifit5|JGIv10_10021496	0	0
rnf169|Ueno201210brain_000252571	3	22.5936	c9orf89|Ueno201210st10_000203218	0	0	maz|Audic201207_000341448	0	0	t|Ueno201210st15_000082068	0	0	unnamed|JGIv14_28740576	1	7.80709	endog|JGIv610_0044008	1	37.3717	10a1|JGIv15_15035841	0	0	fam107a|JGIv16_16047825	0	0	prune2|Ueno201210brain_000216704	0	0	slc5a10|Taira201203kidney_000104273	16	118.37	unnamed|JGIv610_0045913	0	0
unnamed|JGIv16_16070933	0	0	atp1b3|JGIv16_16019512	0	0	unnamed|Quigley201307_002246072	0	0	tbx6r|Ueno201210st20_000135211	0	0	sidt1|Audic201207_000361851	0	0	kbtbd8|Chang2013_000086885	0	0	znf503|Ueno2012104cells_000079002	0	0	kif3b|Taira201203st08_000069593	0	0	unnamed|JGIv14_28725184	0	0	rp11-122a3.2|Ueno2012102cells_000156484	41	599.305	snx2|TXGP201107_000402695	0	0
qrfpr|JGIv16_16057005	1	12.1352	pkn2|TeperekTkacz201205_000357074	3	16.0193	narf|Taira201203brain_000084150	0	0	timm50|Blower201306_000063743	0	0	phkb|Taira201203st30_000064482	2	8.13921	znf238|Ueno201302st10_000482157	0	0	tbcb|Taira201203ovary_000138595	0	0	rpl36|Taira201203testis_000232245	12	758.956	c7orf41|Ueno201210liver_000064561	0	0	ctsw|Ueno201210intestine_000217322	0	0	atxn7l3|Taira201203st25_000211359	0	0
zc3h7b|Ueno201210ovary_000039681	0	0	arsh|Ueno201210st10_000127679	0	0	gzmk|Taira201203liver_000105777	0	0	sema3c|Amin201106_000195004	0	0	fam54a|Ueno201210st15_000030580	5	20.3207	unnamed|JGIv14_28717559	0	0	ranbp2|Ueno201302st08_000344486	0	0	uqcr10|JGIv14_28737955	0	0	rgs5|Taira201203lung_000239879	0	0	tpo|JGIv610_0035246	0	0	rpl4|Taira201203st20_000082188	0	0
hfe2|Audic201207_000247341	0	0	rab5a|Ueno201302st08_000528714	0	0	wasf2|Ueno201210st20_000070848	1	247.057	hmgcs1|Ueno201210eye_000116917	1	11.4517	cald1|JGIv16_16040247	0	0	rplp1|Ueno201210st25_000166605	0	0	dpy30|Ueno201302st08_000642319	0	0	mrpl41|Quigley201212_001255689	0	0	rab11fip3|JGIv16_16030868	1	12.4214	rfesd|Ueno201302st10_000568272	6	51.9684	c5orf28|Ueno201210brain_000273341	0	0
rab12|Taira201203kidney_000193195	0	0	unnamed|Taira201203eye_000119726	0	0	znf720|Audic201207_000875259	0	0	atrx|Ismailoglu201203_000010822	2	8.75334	slc35a5|Taira201203st09_000128947	1	5.88277	cd34|Taira201203pancreas_000014223	1	10.1363	prss2|JGIv15_15026667	0	0	commd5|Taira201203brain_000231877	0	0	grk4|Ueno201210heart_000116054	0	0	unnamed|Ueno201302st08_000602810	0	0	keap1|Taira201203intestine_000069891	0	0
yipf3|Ueno201210skin_000173837	0	0	unnamed|Taira201203st30_000096412	0	0	myo9b|JGIv16_16018157	0	0	myl2|Taira201203st30_000270967	0	0	mmp23b|Taira201203skin_000080890	15	85.5798	gpat2|JGIv16_16033100	0	0	was|JGIv16_16046681	0	0	tanc2|JGIv16_16071760	0	0	plcxd3|Taira201203brain_000212341	0	0	unnamed|Taira201203eye_000215105	0	0	psmc4|Ueno2012106cells_000064839	0	0
zbtb8a|Taira201203st25_000128734	0	0	bbs7|Quigley201307_000385196	0	0	unnamed|JGIv10_10013015	0	0	tfap2d|JGIv16_16069779	0	0	cyp2f1|JGIv610_0018969	1	10.5507	bok|Ueno201210spleen_000082231	1	9.37544	tmbim1|JGIv14_28719632	0	0	kdm4a|Quigley201307_002152608	0	0	c5orf35|Taira201203st20_000172219	0	0	cnr1|JGIv16_16061622	1	11.8526	atxn7|Ueno201210spleen_000092084	0	0
glo1|Taira201203heart_000126678	0	0	rnf115|Taira201203intestine_000071774	1	5.39689	angpt4|XGI_TC444633	0	0	arl8a|JGIv610_0006935	1	61.4233	sarm1|Taira201203kidney_000128109	0	0	unnamed|Quigley201307_000835432	0	0	clec3a|JGIv610_0040252	0	0	tmem254|Ueno201210testis_000177310	0	0	g6pc|Taira201203kidney_000094288	0	0	ep300|JGIv16_16030208	34	71.468	unnamed|Taira201203testis_000076971	0	0
thdl17|JGIv14_28748356	0	0	nkrf|Ueno201210st10_000100025	0	0	hmmr|Park201106_000011356	0	0	zwint|Ueno201210st15_000075849	1	13.0045	traip|Quigley201212_000023702	0	0	slc44a3|Quigley201307_000287540	0	0	crocc|Taira201203st25_000011125	0	0	wasl|Taira201203stomach_000082923	0	0	nup133|TXGP201107_000080442	0	0	abcg4|Ueno201210brain_000067985	5	23.823	slc15a1|JGIv14_28708914	0	0
col1a1|Park201106_000164238	1	2.18286	glra1|Ueno201210brain_000136061	0	0	mypop|Quigley201212_001116598	0	0	il12b|Ueno201210intestine_000157812	0	0	unnamed|JGIv16_16005190	2	49.6785	slc35e1|Quigley201207_000637685	3	138.005	kiaa0020|Taira201203st25_000115479	0	0	c3orf14|TeperekTkacz201206_000734163	0	0	pla2g3|JGIv14_28711199	0	0	phf5a|Chung201110_000062327	0	0	cntrob|Quigley201307_001825597	0	0
rad17|Quigley201207_000136114	1	5.14322	actl6a|Taira201203st10_000164960	0	0	pde1b|Ueno201210brain_000213823	0	0	gatsl1|Ueno201302st10_000438528	0	0	sfrp1|Ueno201210intestine_000217478	0	0	xrcc5|MK201406_0071663	1	10.9662	st6galnac6|Ueno201210heart_000092531	0	0	rhebl1|Park201106_000768095	0	0	unnamed|JGIv610_0005750	0	0	bzw1|Quigley201307_002017947	0	0	unnamed|JGIv15_15065594	0	0
lgr5|Ueno201210testis_000068842	1	3.81707	mien1|Taira201203spleen_000186651	0	0	lfng|Taira201203st30_000072001	0	0	wdr52|Quigley201307_001048668	1	4.46516	cdc25c|Quigley201307_002188105	0	0	unnamed|Ueno201302st10_000547754	1	12.2035	spata13|Quigley201112_000240740	0	0	atp2a1|JGIv14_28728137	0	0	sst|Ueno201302st35_000667201	0	0	unnamed|JGIv14_28755672	0	0	zbed4|MK201406_0216057	0	0
rnf170|Taira201203st10_000130571	0	0	purb|TeperekTkacz201206_000377822	1	2.39131	col8a2|JGIv610_0034193	0	0	cald1|JGIv15_15015107	0	0	tsta3|Taira201203st30_000079248	0	0	adprh|Ueno2012102cells_000136554	0	0	camta1|Taira201203brain_000023772	0	0	pbx2|Quigley201212_001479609	1	16.5705	prdm16|Taira201203stomach_000012053	1	13.373	unnamed|Taira201203testis_000085089	1	6.43211	usp19|Ueno201210heart_000011431	0	0
ccm2|Park201106_000346151	1	3.86646	cdca8|Ueno201210spleen_000223402	0	0	rnf145|JGIv16_16036715	0	0	vps26a|JGIv10_10003147	1	20.6518	hes4|Taira201203kidney_000231099	0	0	unnamed|JGIv14_28720966	0	0	ints10|Park201106_000820330	0	0	eml1|Ueno201302st35_000480449	0	0	sntn|Ueno201210stomach_000164673	0	0	cdc37|Taira201203kidney_000203164	0	0	kdm7a|Ueno201210st15_000021784	0	0
c9orf135|Taira201203testis_000213443	0	0	ptafr|Taira201203kidney_000146861	0	0	unnamed|JGIv14_28742361	0	0	prune2|Ueno201210brain_000216704	1	16.0945	rab11fip3|Taira201203testis_000011246	1	2.238	upf3a|JGIv15_15018114	1	9.578	clcn4|JGIv16_16036385	0	0	unnamed|JGIv14_28755687	0	0	chrnb3|JGIv14_28749891	0	0	hnrnpul2|Ueno201302st10_000511563	1	6.6643	tram1|Ueno201210st10_000177473	0	0
slc25a28|Taira201203eye_000075553	0	0	icmt|Ueno2012106cells_000176995	0	0	six3|JGIv14_28744519	0	0	unnamed|JGIv14_28725184	2	69.1863	slc38a7|Ismailoglu201203_000022476	0	0	ppih|Ismailoglu201203_000209467	0	0	phldb1|Ueno201302st35_000378964	0	0	ctrb2|JGIv610_0009751	0	0	ppm1l|Ueno201210kidney_000252562	0	0	unnamed|MK201406_0189793	0	0	c17orf75|Ueno201210testis_000083976	0	0
rnf166|Ueno201302st10_000628703	2	13.0687	osbp|Taira201203lung_000108076	1	5.47857	unnamed|Ueno201210skin_000012672	0	0	c7orf41|Ueno201210liver_000064561	2	32.9846	rplp0|Audic201207_000130860	5	27.5702	rtl1|JGIv14_28704180	0	0	krt12|JGIv14_28719180	0	0	unnamed|Taira201203st20_000006015	0	0	dennd4c|Taira201203kidney_000004801	1	10.199	pipox|Taira201203liver_000044983	1	7.90618	papss1|Taira201203ovary_000073505	0	0
parp3|Taira201203stomach_000130767	3	16.3244	unnamed|TeperekTkacz201205_000083476	1	7.56749	unnamed|JGIv14_28747667	0	0	rgs5|Taira201203lung_000239879	0	0	unnamed|JGIv14_28702735	0	0	aass|Quigley201307_001363074	0	0	agap1|Taira201203st08_000007223	0	0	ybx1|MK201406_0038080	0	0	lin52|JGIv14_28727213	0	0	capn13|Taira201203eye_000080801	0	0	agtr2|Quigley201307_002189502	0	0
or4d9|JGIv14_28736028	0	0	unnamed|JGIv16_16019608	0	0	pccb|Ueno2012102cells_000110561	0	0	rab11fip3|JGIv16_16030868	3	13.9042	unnamed|Ueno201302st35_000675029	0	0	prickle2|MK201406_0033776	0	0	sephs1|Quigley201307_000321104	0	0	ube2c|Ueno2012106cells_000217999	0	0	lin28a|Taira201203st25_000232466	0	0	ifih1|Blower201306_000396781	0	0	hnrnpll|Chang2013_000731448	0	0
ap2m1|Ueno201210spleen_000158890	2	10.8673	gpr61|JGIv14_28744365	0	0	ssh1|Blower201306_000281782	0	0	grk4|Ueno201210heart_000116054	0	0	rcan2|Ueno201210heart_000154922	2	23.9959	senp8|Taira201203st30_000205909	0	0	polk|Ueno201210egg_000040570	0	0	tmem128|Ueno201210st08_000138430	0	0	spast|Ueno201302st10_000467322	0	0	unnamed|JGIv16_16017059	0	0	adh1b|Ueno201210kidney_000183363	0	0
sgsm1|TXGP201107_000025552	0	0	unnamed|Taira201203st35_000144052	0	0	atf1|Quigley201307_001166735	0	0	plcxd3|Taira201203brain_000212341	0	0	ube2f|Ismailoglu201203_000181523	0	0	cep55|Ueno201210testis_000161767	0	0	jkamp|JGIv10_10028167	0	0	emilin1|Ueno201210kidney_000017954	0	0	myh7|JGIv10_10029200	0	0	ttn|JGIv14_28717930	7	9.21655	unnamed|JGIv610_0011971	0	0
rph3al|Ueno201210skin_000147961	0	0	rasa1|Park201106_000019425	1	5.33294	dnaja2|Taira201203intestine_000129288	0	0	c5orf35|Taira201203st20_000172219	1	20.9414	ppm1h|Ueno201210testis_000126720	0	0	tuba8|Ueno201210st30_000008619	0	0	traf3ip1|Quigley201212_000677169	0	0	sympk|Park201106_000668355	0	0	gigyf1|Taira201203st08_000071160	0	0	baiap3|Taira201203brain_000016852	2	6.58604	itgae|JGIv16_16065544	0	0
atxn2|Blower201306_000187346	0	0	sin3a|JGIv16_16006985	3	11.2882	zyg11b|Taira201203eye_000126514	0	0	g6pc|Taira201203kidney_000094288	0	0	ppcs|TeperekTkacz201206_000674378	0	0	unnamed|Taira201203lung_000184195	0	0	slc1a2|JGIv15_15029962	0	0	utp18|Ismailoglu201203_000101386	0	0	unnamed|JGIv16_16051248	0	0	ptrf|Taira201203brain_000083004	0	0	unnamed|Ismailoglu201203_000091542	0	0
unnamed|JGIv16_16016395	0	0	znf350|Taira201203heart_000047396	1	4.77341	slc25a39|Taira201203st20_000064453	0	0	nup133|TXGP201107_000080442	0	0	selo|Audic201207_000908001	0	0	tmem251|Ueno201210lung_000117027	0	0	lrrc48|Ueno201210kidney_000145912	0	0	galr1|Taira201203brain_000177839	1	26.3827	ppp4r1l|Audic201207_000443960	0	0	cnppd1|TXGP201107_000346566	1	6.63839	ppia|Ueno201210brain_000301171	0	0
dnajb1|Park201106_000767267	0	0	ulk1|Ueno201210lung_000031713	8	35.3593	slc15a5|Ueno201210st25_000062773	0	0	pla2g3|JGIv14_28711199	0	0	sorcs1|Ueno201210brain_000023525	2	4.92629	recql|Quigley201212_001339499	1	15.2481	unnamed|JGIv16_16077024	0	0	pacs2|Ueno201302st08_000445618	4	51.4944	rusc1|Ueno201210eye_000051099	0	0	mtmr4|Ueno201210heart_000050756	1	5.75798	avpr1a|Taira201203intestine_000106617	1	111.591
unnamed|Ueno201210lung_000038234	0	0	unnamed|Ueno201210intestine_000054490	0	0	unnamed|Ueno201210spleen_000212032	0	0	unnamed|JGIv610_0005750	1	12.4867	lmod2|JGIv14_28754220	60	533.684	kdm1a|Ueno201302st10_000474056	1	8.5433	ninj1|Taira201203lung_000183570	0	0	unnamed|JGIv14_28708792	0	0	fibin|JGIv14_28737917	0	0	pdlim7|Ueno201210kidney_000013227	2	6.04943	cadps2|Taira201203st10_000026964	0	0
unnamed|Quigley201307_000044443	0	0	galc|TXGP201107_000128856	1	6.51877	vps41|JGIv16_16065085	0	0	sst|Ueno201302st35_000667201	0	0	ac142381.1|JGIv14_28742923	0	0	abcd2|JGIv16_16043884	1	3.37965	pinlyp|Ueno2012104cells_000117418	0	0	unnamed|Ueno2012102cells_000212134	0	0	cited4|Quigley201212_001717783	0	0	sdhd|Quigley201307_001575951	0	0	ubxn7|Taira201203st09_000141866	0	0
unnamed|JGIv14_28714568	0	0	ap1m2|Taira201203pancreas_000048975	0	0	znf79|Ueno201210intestine_000146231	0	0	prdm16|Taira201203stomach_000012053	14	69.8519	ryr1|MK201406_0126470	10	8.71673	wdr47|JGIv16_16032660	0	0	baz2b|Taira201203lung_000009588	0	0	unnamed|JGIv16_16050440	0	0	paqr5|Ueno201302st08_000602793	0	0	ttc5|Quigley201212_001559186	0	0	cat|Quigley201112_000056567	0	0
rbpj|Ueno201302st08_000565189	0	0	cryl1|Ueno201210kidney_000124788	0	0	gtf2i|Taira201203heart_000063850	0	0	sntn|Ueno201210stomach_000164673	1	29.7383	sla|Ueno201302st35_000632217	0	0	siah2|Taira201203testis_000091151	0	0	edn1|Taira201203eye_000206778	0	0	unnamed|JGIv16_16036373	0	0	unnamed|JGIv15_15004362	0	0	znf609|Quigley201212_000769645	0	0	dtx2|Ueno201302st35_000435642	0	0
unnamed|JGIv14_28714499	0	0	aspg|Taira201203st30_000105754	1	5.81125	hbp1|Ueno201210eye_000152892	0	0	chrnb3|JGIv14_28749891	0	0	dlgap5|Ueno201210st30_000088397	0	0	tsta3|Taira201203st35_000126921	0	0	npas3|Ueno201210brain_000014947	0	0	gng12|Quigley201212_001425097	1	8.89017	unnamed|Chang2013_000169720	0	0	crisp2|Audic201207_000252384	2	27.9963	unnamed|Ueno201302st35_000421567	0	0
trpc1|MK201406_0196537	0	0	pole|Park201106_000657124	2	4.56434	f13a1|Amin201106_000197037	0	0	ppm1l|Ueno201210kidney_000252562	0	0	wasf3|Taira201203st09_000167032	0	0	xpo1|Quigley201207_000330626	0	0	unnamed|Ismailoglu201203_000107512	0	0	asb9|Quigley201307_002215003	0	0	kal1|MK201406_0148395	0	0	unnamed|Ueno201210eye_000222018	0	0	henmt1|Ueno201210testis_000140258	0	0
foxr1|Ismailoglu201203_000198999	0	0	gnai1|TXGP201107_000408792	0	0	yipf6|Chang2013_000508124	0	0	dennd4c|Taira201203kidney_000004801	6	22.8371	rtl1|JGIv14_28705927	0	0	pnliprp2|JGIv14_28722532	0	0	unnamed|Taira201203st10_000083520	0	0	med27|Ueno2012102cells_000180530	0	0	thap5|JGIv15_15036805	0	0	uvs|Taira201203st25_000202281	0	0	pfas|Taira201203st10_000043043	0	0
abhd6|Taira201203st40_000146328	1	6.34095	ift88|Park201106_000689391	0	0	mrpl12|TeperekTkacz201202_000149911	0	0	lin52|JGIv14_28727213	0	0	unnamed|Ueno201210brain_000226007	0	0	znf184|Taira201203st08_000086645	0	0	unnamed|Taira201203testis_000201989	0	0	naa10|Chung201110_000048265	0	0	gpr132|JGIv14_28719490	0	0	usp28|Taira201203st20_000045515	0	0	grxcr2|JGIv610_0044480	0	0
tube1|TXGP201107_000123387	0	0	phlda2|Taira201203kidney_000239193	0	0	wars2|Taira201203st40_000169173	0	0	lin28a|Taira201203st25_000232466	0	0	pvrl2|Ueno201210spleen_000204197	1	10.0999	rhobtb2|Ueno201210st25_000033824	0	0	tnnc1|Taira201203st35_000144028	0	0	pola1|Taira201203testis_000003766	2	11.2219	lars|Taira201203intestine_000059050	0	0	arsd|Ueno2012102cells_000110456	0	0	slc25a19|Ueno201210st10_000075479	0	0
ftsjd1|JGIv14_28748082	0	0	itk|TXGP201107_000192323	1	11.3631	igsf6|Ueno201210kidney_000237795	0	0	spast|Ueno201302st10_000467322	1	8.18285	p4hb|Ueno201210egg_000076897	1	5.62264	cwf19l2|Chang2013_000427605	0	0	apip|Audic201207_000226636	0	0	cdkn2aipnl|Taira201203liver_000056970	0	0	slc45a3|Quigley201212_000060448	1	31.712	larp1b|Ismailoglu201203_000074422	9	50.5021	znf639|Taira201203st12_000122482	0	0
hecw1|Ueno201210brain_000012397	12	18.8309	gzmh|Taira201203testis_000121683	0	0	cdca2|Ismailoglu201203_000071086	0	0	myh7|JGIv10_10029200	1	5.23424	map3k9|Ueno201210st20_000017632	2	5.96648	ac142381.1|JGIv16_16040148	0	0	arap3|Taira201203lung_000018968	0	0	unnamed|JGIv10_10000567	0	0	b9d1|Taira201203brain_000229645	0	0	c19orf25|JGIv14_28723425	0	0	riok2|Taira201203st08_000034177	0	0
antxr2|Taira201203intestine_000039587	0	0	pou3f4|Taira201203st40_000188963	0	0	ehmt2|Ueno201210skin_000072015	0	0	gigyf1|Taira201203st08_000071160	0	0	cdca7|Ueno201210st15_000056660	0	0	foxk2|Ueno201210egg_000072072	1	11.1409	cryga|JGIv16_16027581	0	0	sox15|Ueno201210st40_000069763	1	22.6573	tmem62|Ueno2012104cells_000094852	0	0	t2r13|JGIv14_28713487	0	0	socs5|Taira201203egg_000073420	0	0
ccdc88c|JGIv16_16079883	0	0	unnamed|JGIv14_28713380	0	0	atp5a1|Ueno201210testis_000116038	0	0	unnamed|JGIv16_16051248	1	19.0696	smndc1|Quigley201212_000433260	0	0	chfr|JGIv16_16080343	1	16.383	il17rd|Taira201203stomach_000064547	0	0	ppp1r9a|TeperekTkacz201206_000572137	0	0	reep1|Taira201203muscle_000087095	0	0	unnamed|Taira201203testis_000123659	0	0	b4galnt2|Taira201203heart_000097384	0	0
pid1|TeperekTkacz201205_000432132	0	0	unnamed|JGIv14_28747232	0	0	unnamed|TXGP201107_000264004	0	0	ppp4r1l|Audic201207_000443960	7	67.1842	tmub2|Quigley201112_000593730	1	11.5935	unnamed|JGIv610_0041615	0	0	kcnmb2|Taira201203testis_000231957	0	0	ppme1|Quigley201307_000654167	0	0	unnamed|Ueno201210muscle_000066048	1	37.4219	ppp2r3b|Ueno201302st10_000536312	1	7.46006	nid1|Ueno201210spleen_000058692	0	0
psmc5|Ueno201210st30_000145346	1	6.1024	ets2|Ueno201210st09_000157675	0	0	sdhb|Taira201203intestine_000199741	0	0	rusc1|Ueno201210eye_000051099	1	7.5632	tbcc|Taira201203st10_000131190	0	0	tecta|JGIv16_16073235	0	0	cdkl4|Taira201203testis_000196276	0	0	qrich1|Taira201203ovary_000086250	2	28.0827	gpr146|Taira201203brain_000228498	0	0	unk|MK201406_0105500	0	0	thoc2|Ueno201302st08_000368555	0	0
hadh|Ueno2012104cells_000139457	0	0	pnlip|Ueno201210skin_000045566	4	15.0748	mpc2|Chung201110_000053827	0	0	fibin|JGIv14_28737917	0	0	fam135b|JGIv16_16031641	0	0	tet2|JGIv16_16032581	2	5.57817	rfx4|MK201406_0226452	0	0	etaa1|TeperekTkacz201206_000239554	0	0	prss12|JGIv16_16032286	1	30.1302	slc41a3|Ueno201210intestine_000179618	0	0	tmem198|Audic201207_000597373	0	0
cpxm2|JGIv16_16019921	0	0	unnamed|JGIv16_16053261	8	46.6038	ttpa|Taira201203kidney_000226767	0	0	cited4|Quigley201212_001717783	0	0	slc6a15|JGIv610_0030490	0	0	casp1|Ueno201210spleen_000194782	0	0	unnamed|JGIv16_16061273	0	0	cad|Ueno201210kidney_000007490	7	43.4681	cacna1s|Audic201207_000347888	0	0	rchy1|Ueno201210ovary_000142523	0	0	unnamed|JGIv16_16034607	0	0
rdh11|Taira201203liver_000088280	0	0	cacng6|TXGP201107_000432994	0	0	itih4|JGIv16_16014910	0	0	paqr5|Ueno201302st08_000602793	0	0	stra6|JGIv16_16070191	0	0	akr1d1|Ueno201302st35_000620814	0	0	prss2|Ueno201210brain_000170950	0	0	rab30|Ueno201210liver_000032819	0	0	slc6a13|Taira201203testis_000119912	0	0	pfdn1|Ueno201210st09_000148811	0	0	clec16a|Audic201207_000753425	0	0
wnt1|XGI_TC421666	0	0	crim1|XBv5_215274088	0	0	eif4a1|Quigley201212_000882638	0	0	unnamed|JGIv15_15004362	0	0	rcan3|TXGP201107_000181987	0	0	sipa1l2|JGIv610_0033641	0	0	suclg1|Taira201203heart_000139390	0	0	as3mt|UG94Xl_S36663077	0	0	dbn1|Taira201203st25_000124859	0	0	tmem41a|Quigley201212_000563213	0	0	c9orf171|Taira201203st20_000215816	0	0
cnot11|Park201106_000248899	0	0	tfe3|Ueno201302st08_000513813	0	0	ifnlr1|JGIv10_10015291	0	0	unnamed|Chang2013_000169720	1	7.51968	fundc1|TeperekTkacz201202_000212697	0	0	ucp1|Taira201203intestine_000119745	0	0	endou|Taira201203testis_000111290	0	0	cbx1|Ueno201210testis_000157281	0	0	xrcc4|TeperekTkacz201202_000138913	1	60.9439	rabgap1|Taira201203brain_000081780	0	0	ybx1|Ueno201210spleen_000140791	0	0
diablo|Taira201203st08_000141823	0	0	meis3|JGIv610_0012551	4	28.0754	fam166a|UG94Xl_S18980237	0	0	kal1|MK201406_0148395	0	0	top2a|Blower201306_000036561	1	2.7506	grm5|Ueno201210brain_000024885	2	10.4548	tmem30a|Quigley201212_001210284	0	0	unnamed|JGIv14_28755433	0	0	unnamed|Taira201203st12_000137964	0	0	setd1a|Taira201203st09_000010576	3	8.56827	ywhaq|Audic201207_000902795	0	0
zfand2b|Quigley201307_000977175	0	0	unnamed|JGIv14_28749660	0	0	fam178a|Quigley201212_000766580	0	0	thap5|JGIv15_15036805	0	0	unc119b|MK201406_0156160	0	0	ldlrap1|Taira201203lung_000098954	4	39.2068	ccdc146|Quigley201212_001456569	0	0	plscr3|JGIv16_16017287	0	0	ap5m1|Ueno201210ovary_000133901	0	0	fcho1|Taira201203liver_000030831	0	0	cacfd1|Ueno201210skin_000161248	0	0
znf608|Taira201203brain_000031440	0	0	unnamed|JGIv14_28702900	1	10.7749	gcat|Taira201203kidney_000196182	0	0	gpr132|JGIv14_28719490	0	0	tctex1d2|Taira201203testis_000247645	0	0	pou4f3|JGIv14_28734921	0	0	rgs22|Quigley201307_001165495	0	0	unnamed|Ismailoglu201203_000045270	1	10.686	atp1b1|Quigley201212_001173059	0	0	gpx7|Ueno201210testis_000178696	0	0	ufd1l|Quigley201212_001234715	0	0
bcas3|Ueno201210brain_000039503	2	4.33986	mgat3|Taira201203lung_000097276	1	5.1435	stoml2|Taira201203st40_000187266	0	0	lars|Taira201203intestine_000059050	0	0	unnamed|JGIv14_28702328	0	0	gpr107|JGIv610_0050759	1	9.63369	unnamed|JGIv14_28728865	0	0	kiaa1598|Taira201203kidney_000180992	0	0	ccdc85c|TeperekTkacz201206_000501773	0	0	unnamed|JGIv14_28714544	0	0	usp15|Taira201203heart_000033029	0	0
sbf2|Ueno201302st08_000362391	0	0	zbtb3|Ueno201302st10_000571611	1	7.25114	foxg1|Ueno201302st10_000629351	0	0	slc45a3|Quigley201212_000060448	1	11.8141	unnamed|Ueno201210st30_000210364	0	0	edar|Taira201203kidney_000175901	0	0	mylk|Ueno201210intestine_000035139	0	0	rab11b|JGIv16_16046784	0	0	bsdc1|Ueno201210lung_000078593	0	0	ppp2ca|Blower201306_000111114	1	15.2594	hykk|Taira201203st40_000197305	0	0
rho|Taira201203st40_000085249	0	0	flt3|Taira201203spleen_000037258	0	0	lancl3|JGIv16_16072995	0	0	b9d1|Taira201203brain_000229645	0	0	emp2|Audic201207_000628251	0	0	ints2|Park201106_000487913	0	0	otol1|Park201106_000160861	0	0	unc13c|Taira201203brain_000029118	0	0	unnamed|JGIv14_28702421	0	0	usp36|Taira201203intestine_000033733	3	13.9027	ncf4|JGIv14_28717281	0	0
map7d1|Amin201106_000177010	0	0	galnt4|TeperekTkacz201202_000059502	1	6.94566	sh3d19|Ueno201210kidney_000019269	0	0	tmem62|Ueno2012104cells_000094852	1	14.9299	yipf5|Taira201203st40_000085626	0	0	il18r1|JGIv15_15018150	0	0	lmtk3|JGIv16_16062613	0	0	mrpl3|TXGP201107_000196901	0	0	rbm42|Taira201203st15_000102869	0	0	dazl|Taira201203st09_000144851	0	0	gm2a|Taira201203stomach_000086307	0	0
dhx30|JGIv16_16061374	0	0	tmem143|JGIv16_16062624	0	0	znf350|TeperekTkacz201206_000680269	0	0	reep1|Taira201203muscle_000087095	0	0	tnik|Audic201207_000335668	1	2.10067	ogfr|Taira201203lung_000196896	1	17.8511	c21orf2|Audic201207_000621658	0	0	ventx2|Quigley201212_001056748	1	20.2111	plce1|JGIv16_16035492	0	0	aqp8|MK201406_0079729	1	14.3813	tardbp|Ueno201210st20_000093705	0	0
unnamed|Ueno201210brain_000131807	2	7.40754	lca5|TXGP201107_000092551	1	5.06373	snrpd3|Quigley201307_000711785	0	0	unnamed|Ueno201210muscle_000066048	2	27.8696	ndufa5|Quigley201307_001288468	0	0	unnamed|Taira201203eye_000213459	0	0	znf721|Ueno201210st08_000061038	0	0	ate1|Ueno201210brain_000223209	0	0	yap1|Ueno201210skin_000046792	1	19.1233	unnamed|JGIv10_10024803	0	0	ybx1|Ueno201210kidney_000008147	0	0
thg1l|Ueno201210st10_000079814	0	0	lrrc27|Quigley201307_001452394	0	0	plekhg1|JGIv16_16050798	1	85.8608	gpr146|Taira201203brain_000228498	0	0	znf71|Taira201203heart_000100476	0	0	unnamed|Ueno201210intestine_000012526	1	4.91249	ccdc77|JGIv16_16064053	0	0	pprc1|Taira201203st25_000027410	0	0	oca2|JGIv16_16024064	0	0	unnamed|JGIv14_28707273	0	0	asic2|Taira201203eye_000173112	0	0
wnk4|Taira201203kidney_000010739	6	10.1475	cyp2r1|TXGP201107_000151832	1	7.77599	psmb6|JGIv16_16067037	0	0	prss12|JGIv16_16032286	3	33.6787	cux2|Ismailoglu201203_000034714	1	3.03044	mmd|Ueno201210st09_000238350	0	0	c2orf47|Chang2013_000495816	0	0	unnamed|Taira201203intestine_000115429	0	0	unnamed|Taira201203eye_000169786	0	0	krt10|Taira201203st25_000176153	0	0	rock1|TeperekTkacz201205_000334326	0	0
naa35|Taira201203skin_000080461	1	4.26434	arhgef26|Audic201207_000395254	0	0	or2t29|JGIv16_16065202	0	0	cacna1s|Audic201207_000347888	0	0	usp12|Taira201203st20_000196447	0	0	pcmtd2|Taira201203st35_000101983	45	553.88	gpnmb|TeperekTkacz201205_000554194	0	0	glcci1|JGIv16_16013136	0	0	unnamed|JGIv15_15003064	0	0	lim2|Ueno201210liver_000106581	0	0	dusp4|Taira201203st30_000230681	0	0
crlf3|Blower201306_000415521	1	6.93759	rbpms2|Taira201203stomach_000033186	21	76.9652	arf6|Ueno201210kidney_000184958	1	333.99	slc6a13|Taira201203testis_000119912	1	12.5116	pfkp|Quigley201212_000439464	3	15.6902	snrpd1|Chang2013_000771262	0	0	yipf7|Taira201203testis_000215671	0	0	sfrp2|Quigley201112_000426717	0	0	unnamed|JGIv10_10022610	0	0	sytl3|Taira201203kidney_000152288	1	10.145	clcnkb|Quigley201112_000758051	0	0
itga4|Taira201203kidney_000030174	0	0	wdr18|Ueno201210st10_000127210	0	0	stk38l|JGIv10_10028454	0	0	dbn1|Taira201203st25_000124859	1	11.3399	podn|Ueno201210heart_000086628	0	0	rc3h1|Quigley201212_000404747	1	8.51787	sftpd|Taira201203intestine_000187824	0	0	odf3|Quigley201307_001842476	0	0	unnamed|JGIv14_28731777	0	0	med13l|Taira201203egg_000001652	2	4.90601	unnamed|JGIv14_28714091	0	0
vim|Audic201207_000187588	0	0	unnamed|Taira201203testis_000101480	0	0	dennd2a|Ueno201210st20_000026903	0	0	xrcc4|TeperekTkacz201202_000138913	9	203.855	mthfd2l|JGIv16_16018657	1	15.0088	ptchd1|Ueno201210brain_000098714	0	0	adora1|JGIv610_0016982	0	0	psmc4|Ueno2012102cells_000026803	0	0	kiaa1045|TXGP201107_000217314	0	0	tbx2|Taira201203st40_000090758	0	0	znf324b|Taira201203testis_000020542	0	0
rbm45|Quigley201212_000089574	2	11.6957	ap3b2|Taira201203brain_000042545	0	0	c3|JGIv16_16021148	0	0	unnamed|Taira201203st12_000137964	0	0	otx2|Ueno201210eye_000136729	0	0	ubqln4|Quigley201212_001059109	0	0	fam81b|Quigley201307_000604243	0	0	wee1|Ueno201210heart_000035604	1	11.7722	adipor1|Amin201106_000211060	0	0	shisa2|Park201106_000419375	0	0	tspear|Taira201203st20_000119884	0	0
rtl1|JGIv16_16047428	0	0	sync|Taira201203intestine_000175487	0	0	fip1l1|Taira201203testis_000144046	0	0	ap5m1|Ueno201210ovary_000133901	0	0	txnrd1|MK201406_0221241	0	0	cenpc|Taira201203st09_000033496	0	0	preb|JGIv610_0049288	0	0	ckap4|Quigley201212_000006123	1	7.85109	fam188a|Ueno201210brain_000221281	0	0	irx3|Ueno201210kidney_000228888	1	13.0115	psca|Ueno201302st35_000652040	0	0
adamts14|JGIv16_16002446	4	13.9676	cldn16|Ueno201210eye_000214711	0	0	trpa1|Taira201203intestine_000051620	0	0	atp1b1|Quigley201212_001173059	0	0	sfxn2|Quigley201212_001685825	0	0	arhgap24|Taira201203heart_000090186	0	0	unnamed|Taira201203heart_000137267	0	0	galntl6|Taira201203brain_000172823	0	0	dlc|TeperekTkacz201206_000466011	1	41.7583	ppp1r2|Quigley201307_001222202	0	0	coch|JGIv10_10035000	0	0
bend4|Ueno201302st08_000478578	2	7.08845	rpl26|Ueno201302st10_000571456	0	0	entpd4|Quigley201212_001669565	0	0	ccdc85c|TeperekTkacz201206_000501773	2	43.9982	zmynd8|Ueno201210st30_000022021	10	31.6349	dvl3|Ueno201210kidney_000081527	0	0	mchr1|JGIv14_28754809	0	0	unnamed|TXGP201107_000389432	0	0	tshb|Taira201203testis_000231943	0	0	rtl1|Ueno201302st10_000693433	0	0	slc26a1|JGIv16_16065431	0	0
unnamed|JGIv14_28702167	0	0	ftsj3|Ueno201302st10_000406009	1	2.75808	hoxa3|Audic201207_000234878	0	0	bsdc1|Ueno201210lung_000078593	1	13.3876	nmur2|JGIv14_28729396	10	134.124	fam171b|TXGP201107_000347625	0	0	mipep|Chang2013_000297510	0	0	dzank1|Chung201110_000007395	0	0	gab1|Ueno201210skin_000000003	1	3.12049	apc2|Taira201203brain_000003201	2	4.88089	tbce|Taira201203kidney_000164317	0	0
unnamed|Ueno201210pancreas_000013877	0	0	amigo1|JGIv14_28720693	0	0	smox|Quigley201212_001091569	0	0	unnamed|JGIv14_28702421	0	0	unnamed|JGIv14_28703031	0	0	agap2|Taira201203brain_000014457	1	4.88581	btn2a1|Taira201203skin_000066795	0	0	cdh22|Taira201203brain_000009454	0	0	cables1|Ueno201210brain_000130382	0	0	phip|Ueno201210st09_000024671	0	0	vps54|JGIv16_16005319	0	0
limk2|Ueno201210testis_000083529	1	4.29662	kcnc2|Ueno201210brain_000014454	1	2.38788	unnamed|Ueno201302st35_000353051	0	0	plce1|JGIv16_16035492	0	0	pitpnc1|Park201106_000773316	0	0	irs2|JGIv14_28740410	0	0	smyd3|Park201106_000254019	0	0	atp2a3|JGIv15_15038955	0	0	dgkz|Taira201203intestine_000024066	0	0	nodal5|JGIv10_10006278	0	0	nfic|Taira201203spleen_000135782	0	0
unnamed|Ueno201210spleen_000087883	0	0	trpc5|JGIv16_16076781	0	0	ppp2cb|TeperekTkacz201206_000507380	0	0	yap1|Ueno201210skin_000046792	2	14.263	zfp36l2|Quigley201112_000867876	0	0	sos1|Taira201203intestine_000029320	0	0	fkbp8|Park201106_000041789	0	0	tlr9|JGIv10_10015285	0	0	tmem101|Quigley201212_000913090	0	0	rgs17|Ueno201210testis_000163668	0	0	rab8a|TXGP201107_000067839	0	0
unnamed|Ueno201302st08_000433927	3	8.52726	chrnb3|JGIv14_28745561	1	12.5538	disp1|JGIv16_16037096	0	0	rbm42|Taira201203st15_000102869	0	0	ss18l1|Ueno201302st35_000421329	2	8.69333	tfap2b|Park201106_000562645	0	0	unc5b|Taira201203lung_000043111	0	0	myot|JGIv610_0002733	0	0	foxa1|TeperekTkacz201206_000106152	0	0	homer2|Ueno2012104cells_000099039	0	0	unnamed|MK201406_0177249	0	0
slc7a13|JGIv16_16028916	0	0	muc4|Taira201203stomach_000002877	0	0	nlgn4x|JGIv16_16046320	0	0	oca2|JGIv16_16024064	0	0	glo1|TXGP201107_000182194	0	0	arl6|JGIv16_16067623	0	0	znf484|JGIv10_10000592	0	0	pcdhga11|JGIv14_28731000	0	0	cacng1|Taira201203st35_000155257	0	0	mcc|Taira201203lung_000161287	0	0	plekho1|Taira201203kidney_000178269	0	0
rfx5|Taira201203ovary_000133227	6	26.9526	tmed1|JGIv16_16075235	2	11.8457	unnamed|Ismailoglu201203_000195012	0	0	unnamed|Taira201203eye_000169786	0	0	znf329|JGIv16_16074225	0	0	abcc10|JGIv14_28719554	1	7.06643	vps11|Quigley201212_001476504	0	0	tmem145|Ueno201302st08_000583799	0	0	asgr1|Ueno201302st35_000633074	0	0	bmpr1a|Quigley201207_000266732	2	23.4073	cpamd8|JGIv16_16069640	0	0
lsm14b|Ueno201210skin_000140235	0	0	mllt10|Ueno201210st09_000043012	0	0	ssr4|Ueno201210testis_000172685	0	0	unnamed|JGIv15_15003064	2	57.5661	srrm1|TeperekTkacz201206_000405337	0	0	unnamed|TeperekTkacz201205_000437226	0	0	cer1|Taira201203st12_000011033	0	0	unnamed|JGIv16_16035783	0	0	ccdc92|Ueno201210egg_000122886	0	0	mgat5|Taira201203st35_000051369	1	5.56865	fzd10|Quigley201207_000140691	0	0
tom1|Ueno201210st30_000103994	1	4.5809	miip|Audic201207_000591230	1	10.2508	rbm12|Ueno201302st35_000372419	0	0	unnamed|JGIv10_10022610	0	0	ddx17|Quigley201212_000224811	2	10.7576	s100z|Taira201203st40_000207562	0	0	hmgb2|Taira201203st10_000035337	0	0	peli1|Taira201203st12_000133269	0	0	rtl1|JGIv14_28723490	0	0	adad1|Taira201203st08_000141374	0	0	guca1c|JGIv16_16038217	0	0
ap1b1|Blower201306_000509048	0	0	kcna4|Ueno201302st35_000419335	0	0	arf1|JGIv15_15011976	0	0	unnamed|JGIv14_28731777	0	0	lrig3|Blower201306_000511886	0	0	or11l1|JGIv14_28703085	0	0	fam181b|Audic201207_000586862	0	0	unnamed|Quigley201207_000390855	0	0	umod|Taira201203intestine_000077078	0	0	aprt|JGIv16_16000265	1	7.50927	ccdc64|Taira201203st30_000127874	0	0
bzw2|Ueno2012102cells_000101705	0	0	cntnap2|Taira201203st08_000065983	2	8.72862	cers5|Quigley201212_000876203	0	0	kiaa1045|TXGP201107_000217314	0	0	lrrc32|Taira201203heart_000041509	0	0	sike1|TXGP201107_000462808	0	0	kal1|JGIv16_16079778	0	0	higd2a|Taira201203st10_000189608	0	0	unnamed|TXGP201107_000037720	0	0	trim63|JGIv14_28714211	0	0	unnamed|Ueno201210testis_000086162	0	0
darmin|Taira201203st40_000075867	0	0	flnc|JGIv15_15000993	1	1.77743	kcnk9|XGI_TC417371	0	0	adipor1|Amin201106_000211060	1	14.4617	sgk3|Taira201203spleen_000093271	0	0	yeats4|Quigley201307_000327074	0	0	oma1|JGIv16_16005465	0	0	unnamed|JGIv16_16024382	1	16.5819	cyp2c18|Taira201203skin_000132059	0	0	rps12|Ueno201210st30_000058421	0	0	nop10|Quigley201112_000453990	0	0
unnamed|MK201406_0208744	0	0	tbc1d8b|Taira201203intestine_000035338	0	0	tmc2|JGIv16_16036372	0	0	fam188a|Ueno201210brain_000221281	0	0	elfn2|JGIv14_28744926	0	0	hsd11b2|Taira201203skin_000021022	0	0	pskh2|JGIv16_16031228	0	0	ralgps2|Taira201203heart_000063576	1	16.3961	slc29a2|Ueno201302st35_000420581	1	24.0193	gnpda1|Taira201203st09_000210085	0	0	epc2|Ueno201302st08_000438231	0	0
unnamed|JGIv16_16007139	0	0	unnamed|Ueno201210st10_000195447	0	0	loxl3|Ueno201210spleen_000065933	0	0	dlc|TeperekTkacz201206_000466011	0	0	gca|Taira201203ovary_000150975	0	0	stxbp5l|Taira201203brain_000028307	3	17.5604	ubap1|Taira201203st15_000086169	0	0	vapa|Taira201203st09_000096047	0	0	mrps18a|JGIv10_10019453	0	0	ahsa1|Ueno2012104cells_000135083	0	0	qrich1|Quigley201212_001859506	0	0
dcxr|Ueno201210kidney_000019214	1	1.8615	gdpd4|Taira201203st40_000104388	0	0	aph1a|Quigley201112_000521096	1	611.846	tshb|Taira201203testis_000231943	0	0	c16orf46|Quigley201307_002267674	0	0	hspa9|Audic201207_000046350	0	0	set|Ismailoglu201203_000134396	0	0	rin1|Taira201203intestine_000055143	0	0	c1orf43|TXGP201107_000388343	0	0	ucp2|Taira201203kidney_000107848	1	7.5675	aadat|Chang2013_000112064	0	0
nlrp4|Taira201203testis_000089756	0	0	ctnna1|Quigley201207_000343449	0	0	ehd4|Audic201207_000840868	0	0	gab1|Ueno201210skin_000000003	4	4.66088	bri3bp|JGIv15_15016955	0	0	tspan8|Taira201203intestine_000011425	1	5.05368	atxn7l1|Ueno201210st08_000069248	0	0	relt|Ueno201210eye_000172164	0	0	drp2|Ueno201210eye_000078162	0	0	ciapin1|Quigley201307_001578732	0	0	eif4e|Quigley201207_000704598	0	0
pnliprp1|JGIv15_15023743	0	0	ehf|JGIv16_16053767	0	0	mnd1|Taira201203testis_000178837	0	0	cables1|Ueno201210brain_000130382	0	0	hspb7|Taira201203st25_000194782	0	0	atf4|Taira201203st15_000092554	0	0	lims1|Quigley201207_000333312	0	0	ccdc64b|Ueno201210kidney_000159350	0	0	tmem145|Taira201203testis_000015800	0	0	ttk|JGIv16_16060686	1	4.02525	fam70b|Taira201203st20_000175368	0	0
ints12|Taira201203spleen_000043047	0	0	atf3|Ueno201210muscle_000079988	0	0	unnamed|JGIv15_15067894	0	0	dgkz|Taira201203intestine_000024066	0	0	ttc26|Quigley201307_000235141	0	0	limk1|JGIv610_0023257	0	0	dlx6|Ueno201210st25_000149585	0	0	plch1|Taira201203eye_000028230	11	101.143	myoz2|Taira201203testis_000198870	0	0	unnamed|JGIv14_28704083	0	0	plxnb3|JGIv16_16027520	0	0
hunk|Ueno201210brain_000057016	2	4.9457	aldh16a1|Taira201203stomach_000052345	1	4.38499	c6orf145|Amin201106_000278738	0	0	tmem101|Quigley201212_000913090	1	26.0568	tmem204|Ueno201210spleen_000223170	0	0	trpm3|JGIv16_16036356	0	0	unnamed|JGIv16_16020806	0	0	tmem72|Taira201203kidney_000171273	0	0	ppp1r14a|Audic201207_000913736	0	0	unnamed|JGIv16_16028691	0	0	unnamed|Ueno201302st10_000422665	0	0
rcn3|Ueno201302st08_000587461	6	37.5012	zfp36l2|Taira201203kidney_000201898	0	0	vrk3|JGIv14_28734067	0	0	foxa1|TeperekTkacz201206_000106152	0	0	plekhm1|Ueno201302st10_000439269	1	3.35423	hoxb1|Ueno201210st25_000133251	1	20.5155	pgls|Ueno2012102cells_000131927	0	0	unnamed|Taira201203kidney_000178863	0	0	lctl|JGIv16_16063778	0	0	fut4|XGI_TC422456	0	0	cacnb2|Ueno201210brain_000016867	0	0
slc2a13|JGIv16_16043753	0	0	eif2b1|mgEST_1013251814	0	0	znf658|JGIv16_16002551	0	0	cacng1|Taira201203st35_000155257	0	0	pgbd4|Taira201203stomach_000078137	0	0	msln|Audic201207_000699884	1	5.77826	sla2|Taira201203lung_000255506	0	0	adamtsl4|Ueno201210heart_000021368	0	0	unnamed|Ueno2012106cells_000185995	0	0	myl7|Amin201106_000092294	0	0	ecm2|Audic201207_000493816	0	0
nup98|TXGP201107_000258596	3	5.22393	kiaa0825|Taira201203ovary_000059710	3	12.0188	p2ry12|Ueno201210lung_000128513	0	0	asgr1|Ueno201302st35_000633074	0	0	unnamed|Ueno201210intestine_000210086	0	0	tgfb1|Taira201203heart_000117766	0	0	edn3|Taira201203lung_000035279	0	0	dennd2c|Ueno201302st08_000436084	5	61.2031	il8|TXGP201107_000476306	0	0	cep89|Quigley201112_000260361	0	0	npepl1|Ueno201210ovary_000069559	0	0
oprl1|Ueno201210brain_000228937	0	0	gbx1|JGIv10_10020310	0	0	mylpf|Ueno201210st20_000169975	0	0	ccdc92|Ueno201210egg_000122886	2	40.3212	unnamed|Audic201207_000958452	0	0	cers3|Ueno201210eye_000092545	1	10.0457	kank1|Taira201203st30_000027258	0	0	kdm5b|Ueno201210st15_000007224	0	0	bin3|Ueno201210liver_000106416	0	0	hrh4|JGIv14_28726626	0	0	ndst1|Park201106_000178025	0	0
eomes|Ismailoglu201203_000111942	11	43.8296	exoc1|JGIv16_16043331	0	0	commd10|Taira201203st12_000100041	0	0	rtl1|JGIv14_28723490	0	0	fus|Quigley201212_000665807	1	6.31486	mybpc3|Ueno201302st35_000393306	2	15.1827	gprin1|JGIv14_28712932	0	0	prr15l|JGIv15_15008225	0	0	unnamed|Audic201207_000662629	0	0	slc38a4|Audic201207_000384192	0	0	myh2|JGIv14_28747499	0	0
psmd4|Taira201203st09_000203807	0	0	ppp1r9b|JGIv10_10014374	0	0	npc1l1|Ueno201210intestine_000010272	0	0	umod|Taira201203intestine_000077078	1	10.5254	trak1|Ueno201210intestine_000030762	3	9.33434	ablim2|Ueno201210brain_000178420	1	13.0213	eml3|Taira201203testis_000086858	0	0	unnamed|Ueno2012104cells_000143330	0	0	unnamed|JGIv610_0009482	0	0	nostrin|Taira201203stomach_000131874	0	0	cldn3|Taira201203st20_000225381	0	0
unnamed|MK201406_0044133	0	0	unnamed|JGIv610_0001981	1	6.55211	gsto2|Ueno201210skin_000198496	0	0	unnamed|TXGP201107_000037720	1	6.19597	mat1a|Taira201203st35_000108309	0	0	itgb1|Blower201306_000006933	0	0	unnamed|JGIv16_16030192	0	0	bmf|TXGP201107_000453290	0	0	cpeb4|Ueno201210brain_000131598	0	0	unnamed|Taira201203st20_000037884	0	0	klf11|Ueno201210brain_000079879	0	0
vprbp|Taira201203lung_000042579	1	2.40528	nudt1|Audic201207_000667291	0	0	unnamed|Ueno201210lung_000004369	0	0	cyp2c18|Taira201203skin_000132059	0	0	accn2|Ueno201210brain_000047970	7	21.6422	slc25a28|TXGP201107_000428661	0	0	ahcy|Taira201203st20_000127496	0	0	tmem237|Ueno2012102cells_000136991	1	29.6549	angptl2|Ueno201210st15_000060249	0	0	cblb|Park201106_000493081	0	0	ptk7|Quigley201307_001376156	0	0
evi5|JGIv16_16057147	0	0	unnamed|Taira201203stomach_000174947	0	0	or1e1|JGIv14_28753654	0	0	slc29a2|Ueno201302st35_000420581	0	0	bora|Quigley201207_000776452	0	0	lsr|JGIv10_10035866	0	0	tnn|Taira201203st35_000050899	0	0	palmd|JGIv16_16069056	0	0	lingo4|JGIv14_28725076	0	0	actr10|Ueno201302st35_000556315	1	11.6836	dock5|JGIv15_15058529	0	0
pepd|Taira201203muscle_000067360	0	0	inhbc|JGIv610_0023644	0	0	adprm|Park201106_000094321	0	0	mrps18a|JGIv10_10019453	0	0	tmem9b|Taira201203st15_000136701	0	0	gtpbp2|Blower201306_000406383	0	0	cyp24a1|JGIv15_15011854	0	0	fam110d|XBv5_213626495	0	0	crebbp|JGIv16_16079431	0	0	mrpl49|Ueno201302st10_000755713	0	0	commd4|Quigley201212_000545751	0	0
unnamed|Quigley201307_000982889	0	0	qtrtd1|Quigley201307_000868280	0	0	rtl1|JGIv14_28740879	0	0	c1orf43|TXGP201107_000388343	0	0	arx|JGIv610_0045083	0	0	klhl14|Ueno201210brain_000153052	0	0	zfp36l2|mgEST_1013107674	0	0	furin|Blower201306_000138625	0	0	cd40lg|JGIv16_16008274	0	0	trpc1|Taira201203lung_000134531	3	23.2432	unnamed|Taira201203lung_000140049	0	0
dnaaf1|Ueno201210pancreas_000096365	0	0	ccbl2|JGIv15_15051352	0	0	dgat2|Ueno201210eye_000119149	0	0	drp2|Ueno201210eye_000078162	0	0	pcyt1b|JGIv16_16035143	0	0	gsn|Taira201203st40_000097806	0	0	aldh18a1|Ueno201302st35_000446683	0	0	b4galt3|JGIv16_16072807	1	43.5252	afap1l2|Taira201203kidney_000087297	0	0	mesp2|MK201406_0184282	0	0	unnamed|JGIv610_0045919	0	0
arhgef37|Taira201203eye_000078330	0	0	rab33b|Quigley201212_001920559	1	9.6901	ciao1|Ueno201210eye_000163840	0	0	tmem145|Taira201203testis_000015800	1	5.08735	pknox2|Ueno201210eye_000155398	0	0	gpld1|Taira201203liver_000082748	0	0	gpr183|Ueno201210spleen_000197148	0	0	leng8|Ueno201210testis_000040589	0	0	cldn18|JGIv14_28747733	0	0	ccdc19|Quigley201307_002182394	0	0	cyp46a1|Taira201203kidney_000039687	0	0
ppp3r1|Ueno201210spleen_000254061	1	15.0858	adamtsl4|Taira201203heart_000020736	0	0	kng1|Taira201203liver_000062320	0	0	myoz2|Taira201203testis_000198870	0	0	cdca9|JGIv16_16056263	0	0	chrna5|Taira201203eye_000208912	0	0	dchs1|Ueno201210testis_000000562	0	0	slc16a3|Quigley201212_001063219	0	0	mgst1|Ueno201210spleen_000173415	0	0	xirp2|JGIv16_16053533	0	0	unnamed|Ueno201210st08_000208702	0	0
zp4|Ismailoglu201203_000184982	1	6.83322	ptma|Quigley201307_000133612	0	0	pabpc4|Taira201203st30_000132012	0	0	ppp1r14a|Audic201207_000913736	0	0	appl2|TeperekTkacz201205_000556512	0	0	unnamed|JGIv610_0050783	0	0	unnamed|JGIv16_16072230	0	0	unnamed|Ueno201210brain_000066381	1	11.1653	ammecr1|Taira201203st09_000062285	0	0	unc119b|Ueno201210ovary_000144246	2	40.8242	rnf17|Taira201203ovary_000032420	0	0
zbed4|Quigley201112_000144617	10	33.9076	ndufb8|Park201106_000458251	0	0	unnamed|Taira201203spleen_000085157	0	0	lctl|JGIv16_16063778	0	0	dnal4|Ueno201302st08_000562218	0	0	daam2|Taira201203intestine_000025019	3	19.2934	dmd|JGIv610_0052415	0	0	txnip|Taira201203heart_000134349	0	0	rpl22|JGIv10_10004222	0	0	fndc7|JGIv14_28743387	0	0	arpc5l|Taira201203st30_000230539	0	0
copg1|Ueno201210eye_000101276	0	0	sf3a3|Quigley201212_001021152	0	0	dis3l|Ueno201302st08_000469487	0	0	unnamed|Ueno2012106cells_000185995	1	21.1533	id3|Audic201207_000562978	0	0	lta4h|Quigley201207_000583017	0	0	tnpo3|Chang2013_000020189	0	0	ndufa2|Chang2013_000271599	0	0	ctnna1|TeperekTkacz201206_000213679	0	0	znf703|Taira201203st20_000140049	1	10.4931	prph|JGIv14_28733762	0	0
rab3d|Quigley201112_000403979	0	0	laptm5|Ueno201210spleen_000229731	0	0	acvr2a|Ueno201210heart_000134409	0	0	il8|TXGP201107_000476306	0	0	gramd2|JGIv16_16067876	0	0	fam160a2|JGIv14_28746557	1	10.7747	unnamed|JGIv16_16011562	0	0	timm17b|Quigley201212_001714416	0	0	man2a1|Taira201203st08_000032747	0	0	ckap2|TXGP201107_000383600	1	8.5174	nrbp1|JGIv14_28722882	0	0
cdan1|JGIv15_15070465	0	0	cul3|TeperekTkacz201206_000241193	1	6.01921	txlnb|Taira201203eye_000123934	0	0	bin3|Ueno201210liver_000106416	0	0	c1galt1c1|JGIv16_16072235	2	8.60925	jup|Ueno201210st30_000070093	0	0	tspan18|Taira201203st30_000016096	0	0	slc5a8|Ueno201302st10_000548649	0	0	tnni1|Audic201207_000629111	0	0	unnamed|Taira201203lung_000118581	0	0	arhgap33|Taira201203st25_000037102	0	0
unnamed|Ueno201210lung_000011395	0	0	gbp5|JGIv10_10018294	1	17.8969	unnamed|JGIv14_28721334	0	0	unnamed|Audic201207_000662629	0	0	tmem37|Taira201203liver_000086204	0	0	unnamed|Quigley201207_000276231	0	0	unnamed|Taira201203eye_000141741	0	0	glra3|JGIv16_16013911	0	0	krt10|Ueno201210eye_000195988	0	0	myocd|Amin201106_000001971	7	25.9211	ippk|TXGP201107_000018987	0	0
sult2a1|Taira201203pancreas_000062598	1	11.6497	pax8|MK201406_0203133	4	23.0041	pax6|Ueno201210eye_000093468	0	0	unnamed|JGIv610_0009482	0	0	sccpdh|Quigley201307_001088774	0	0	chfr|Chang2013_000080658	0	0	sirpb1|Ueno201210spleen_000227926	0	0	fscn1|Quigley201112_000868393	0	0	unnamed|TeperekTkacz201205_000122153	0	0	aldoc|Taira201203st25_000125493	0	0	klf4|TXGP201107_000147895	0	0
cep104|Ueno201302st08_000457611	2	6.40292	ngrn|JGIv14_28720038	0	0	nipal2|Chang2013_000688333	0	0	cpeb4|Ueno201210brain_000131598	0	0	c10orf2|Quigley201212_000490170	0	0	etv2|JGIv14_28747824	0	0	nt5dc1|Taira201203st30_000049944	0	0	slc25a37|Taira201203spleen_000122493	0	0	marveld3|JGIv16_16062884	0	0	srsf9|Ueno201302st35_000450787	13	89.0989	exoc1|Taira201203stomach_000008346	1	36.7335
qrfpr|JGIv610_0025530	0	0	vtgb1|Ueno201210pancreas_000002610	1	2.96535	ido1|MK201406_0178875	0	0	angptl2|Ueno201210st15_000060249	2	22.5656	tnip2|Quigley201212_000707515	4	40.6167	prrg4|TeperekTkacz201205_000586614	0	0	fmo2|JGIv16_16057256	0	0	zcchc5|JGIv16_16065669	0	0	angpt1|Amin201106_000045192	0	0	gpr151|Quigley201212_000080945	3	28.5284	unnamed|JGIv14_28703271	0	0
pop7|Ueno201210testis_000188276	0	0	sik3|Taira201203st25_000004421	0	0	cdc25a|Taira201203testis_000108529	0	0	lingo4|JGIv14_28725076	0	0	gcc1|Ueno201302st08_000365015	0	0	unnamed|Ueno201210heart_000054609	0	0	tacr3|Ueno201210brain_000266719	0	0	or2h2|JGIv14_28701354	0	0	myh6|JGIv14_28703874	1	14.5401	mhc1a|JGIv16_16022005	0	0	rgp1|Ueno201210muscle_000035474	0	0
unnamed|JGIv14_28711986	0	0	kcnj15|Ueno201210kidney_000109709	0	0	unnamed|JGIv16_16002635	0	0	crebbp|JGIv16_16079431	1	4.18734	unnamed|Ueno201210st15_000036604	0	0	atp5h|Ueno201302st35_000512586	0	0	kiaa1549|JGIv16_16040666	0	0	pdcd1lg2|Ueno201210spleen_000091742	0	0	sh2d3a|Ueno201210st30_000066188	0	0	elf3|Ueno201210kidney_000167559	0	0	gtf2f2|TeperekTkacz201206_000700960	0	0
unnamed|Ueno201210intestine_000088274	1	3.69533	unnamed|Ueno201210heart_000084773	0	0	leng8|Quigley201307_000576803	0	0	cd40lg|JGIv16_16008274	0	0	unnamed|JGIv610_0009769	2	31.5182	znf721|JGIv10_10024087	0	0	nyx|JGIv14_28712039	0	0	vps13a|Taira201203st08_000007491	0	0	cenpi|JGIv610_0050457	0	0	unnamed|Ismailoglu201203_000000066	12	14.2069	znf112|TXGP201107_000213021	0	0
kiaa1919|Ueno201210spleen_000170486	0	0	unnamed|Taira201203spleen_000153942	0	0	hla-drb1|Ueno201210spleen_000233975	0	0	afap1l2|Taira201203kidney_000087297	0	0	pcsk9|Taira201203kidney_000082657	1	4.76257	arhgap42|Quigley201112_000025572	0	0	psmd14|Ueno201210muscle_000086997	0	0	calr|Ueno201210testis_000086540	0	0	rtp2|Amin201106_000263759	0	0	abhd6|Ueno201210spleen_000231097	2	36.2718	arrdc4|Ueno2012102cells_000160312	0	0
apex2|JGIv15_15023604	0	0	sgk3|Ueno201210kidney_000016476	12	31.3816	msl1|Ueno201302st08_000456375	0	0	cldn18|JGIv14_28747733	0	0	mbd1|JGIv16_16011057	1	5.62891	fkbp2|Audic201207_000805586	2	20.9402	uqcrc2|JGIv16_16030969	0	0	creg2|Taira201203st09_000151422	0	0	gcg|JGIv16_16053136	0	0	fam155a|Taira201203brain_000103897	0	0	greb1l|Ueno201210st09_000008443	0	0
nuak1|Ueno201210brain_000154662	2	8.27689	gpr98|JGIv16_16004888	2	2.20473	kcnj13|Ueno201210lung_000097080	0	0	mgst1|Ueno201210spleen_000173415	0	0	zeb1|Taira201203lung_000090434	1	4.45808	smarcc1|Taira201203eye_000039308	3	19.9623	unnamed|Taira201203intestine_000149049	0	0	lcmt1|JGIv14_28725834	0	0	cdv3|Taira201203st40_000103089	0	0	unnamed|Amin201106_000015223	2	12.1474	txndc12|Taira201203intestine_000127769	0	0
unnamed|TeperekTkacz201205_000475187	3	4.17718	sp1|Ueno201210eye_000041639	0	0	dnajc1|Ueno201210st15_000069450	0	0	ammecr1|Taira201203st09_000062285	0	0	atp11a|Taira201203kidney_000016241	1	2.54946	man1a1|Taira201203st25_000157925	0	0	ssbp3|Taira201203egg_000092922	0	0	tpm3|Ueno201210lung_000089774	0	0	epx|Taira201203intestine_000058390	0	0	gpr116|JGIv16_16052353	0	0	lpar3|Quigley201307_001260306	0	0
c1orf216|JGIv14_28702212	0	0	unnamed|Audic201207_000816492	0	0	unnamed|JGIv14_28701674	0	0	rpl22|JGIv10_10004222	0	0	unnamed|Taira201203skin_000161004	0	0	znf383|Taira201203lung_000201170	0	0	unnamed|Quigley201307_002188692	0	0	clca3p|Taira201203intestine_000079733	0	0	cox6a1|Amin201106_000138289	1	122.801	sirt3|Ueno201210testis_000153474	1	15.5253	dcp2|TeperekTkacz201202_000120233	0	0
abcb7|JGIv16_16072290	1	1.45502	nrd1|Taira201203eye_000027022	0	0	sepn1|JGIv16_16060543	0	0	ctnna1|TeperekTkacz201206_000213679	0	0	sfrp1|Chang2013_000760860	0	0	unnamed|JGIv16_16051242	0	0	tmprss15|Taira201203eye_000238154	0	0	mark1|TXGP201107_000280548	0	0	ugt2a1|JGIv610_0015872	1	54.4611	bcdin3d|Audic201207_000976886	0	0	sipa1l3|Chang2013_000003515	0	0
unnamed|Ueno201210kidney_000019457	470	879.518	foxh1|Quigley201207_000136049	1	7.59511	sgsh|Ueno201302st10_000571147	0	0	man2a1|Taira201203st08_000032747	1	6.11741	dnajc2|Blower201306_000062645	1	7.39141	rock2|Audic201207_000020763	1	6.15449	btbd8|TeperekTkacz201205_000006255	0	0	unnamed|JGIv14_28711924	0	0	fbxo33|JGIv16_16065587	0	0	mrps33|Chang2013_000266713	0	0	zfp106|Taira201203st10_000001967	0	0
unnamed|JGIv610_0034829	2	13.5442	dck|JGIv16_16012591	0	0	unnamed|JGIv16_16056546	1	53.2518	tnni1|Audic201207_000629111	0	0	st3gal3|Ueno201210st08_000136339	0	0	aanat|Taira201203eye_000077991	0	0	chst6|JGIv14_28738359	0	0	adtrp|JGIv14_28726234	0	0	ilf2|Audic201207_000952238	0	0	copa|Chang2013_000016896	1	5.21706	susd2|Ueno201210kidney_000029096	0	0
efemp1|JGIv610_0036407	1	8.45041	sec24c|Taira201203st35_000055174	0	0	tmem164|Blower201306_000550779	0	0	krt10|Ueno201210eye_000195988	7	135.297	gpr65|JGIv14_28731990	0	0	lyz|Ueno201210spleen_000245399	0	0	psmd11|JGIv16_16071814	0	0	ltc4s|JGIv14_28746745	0	0	ppp1r13l|Taira201203st30_000114268	0	0	pld3|Taira201203eye_000192323	1	11.717	pik3cg|JGIv610_0022272	0	0
aadat|Ueno201210liver_000072101	0	0	dusp7|Ueno201210skin_000204215	2	21.7609	kctd18|Taira201203testis_000018619	0	0	unnamed|TeperekTkacz201205_000122153	0	0	itga10|Ueno201210eye_000027717	1	2.97503	arl6ip6|Ueno201302st08_000581329	0	0	vps26b|Taira201203intestine_000104678	0	0	herc2|JGIv16_16034526	11	33.7513	hunk|Ueno201210brain_000101439	0	0	unnamed|JGIv14_28704299	0	0	elf5l|Taira201203intestine_000184877	0	0
kbtbd3|JGIv10_10031582	0	0	rnf114|Taira201203testis_000159737	1	8.96977	plin1|JGIv610_0011434	0	0	marveld3|JGIv16_16062884	0	0	alox5|Taira201203liver_000048936	0	0	unnamed|JGIv16_16075648	0	0	sycn|JGIv610_0040113	0	0	unnamed|Taira201203st40_000179895	0	0	atl1|Taira201203ovary_000174968	0	0	zcchc5|JGIv14_28739530	0	0	unnamed|JGIv15_15069728	0	0
unnamed|JGIv10_10016572	0	0	unnamed|JGIv14_28751426	0	0	kiaa1755|JGIv610_0031562	0	0	angpt1|Amin201106_000045192	0	0	ifnar2|JGIv610_0044160	0	0	unnamed|Ueno201302st10_000714469	0	0	atp9b|TeperekTkacz201205_000499597	0	0	sh3bgrl|Chang2013_000145020	0	0	myh11|Taira201203skin_000008526	0	0	med13l|Taira201203skin_000002674	2	4.96605	osbpl10|JGIv16_16050270	0	0
psd|JGIv16_16002407	0	0	kcns1|Taira201203muscle_000043595	0	0	lats1|Taira201203eye_000026688	0	0	myh6|JGIv14_28703874	0	0	il23r|JGIv16_16037924	0	0	cyp2c18|Ueno201210stomach_000082607	2	24.4543	unnamed|JGIv16_16075649	0	0	arhgef1|JGIv16_16015544	0	0	pcdh8l|JGIv14_28730536	0	0	lrfn3|JGIv16_16010091	0	0	unnamed|Taira201203testis_000222953	0	0
fam124a|Ueno201210brain_000213699	3	17.2241	npffr1|JGIv10_10010694	0	0	nr0b2|Taira201203stomach_000107104	0	0	sh2d3a|Ueno201210st30_000066188	1	9.82322	unnamed|JGIv10_10015559	0	0	unnamed|Ueno201210skin_000121601	0	0	igf1|Taira201203liver_000099768	0	0	actb|Quigley201307_002177725	1	24.0567	unnamed|JGIv14_28704069	0	0	lxn|Taira201203muscle_000094527	0	0	copz1|Taira201203eye_000266229	0	0
fam196a|JGIv610_0025827	0	0	vat1l|Ueno201210eye_000097196	0	0	ltbp3|Ueno201210stomach_000033582	0	0	cenpi|JGIv610_0050457	1	12.9669	shisa9|Ueno201210brain_000265301	0	0	f2rl1|Ueno201210kidney_000054385	1	7.27046	insrr|TXGP201107_000013899	0	0	cd9|Audic201207_000277023	1	41.5768	med18|Quigley201307_001469982	0	0	rtl1|JGIv14_28713178	0	0	taldo1|Ueno201210spleen_000215645	0	0
psmc4|Ueno2012106cells_000067679	0	0	nipa2|TXGP201107_000182806	0	0	hlf|Taira201203st09_000167623	0	0	rtp2|Amin201106_000263759	0	0	nup98|JGIv16_16011442	0	0	fam160a1|JGIv10_10013293	0	0	exosc3|Taira201203st20_000177349	0	0	unnamed|Quigley201112_000275854	0	0	sox14|JGIv14_28752044	3	370.028	il13ra1|Taira201203stomach_000130563	0	0	champ1|TeperekTkacz201206_000628441	0	0
nfasc|Ueno201210brain_000001701	2	2.31732	sema4d|Ueno2012104cells_000022917	2	9.46542	usp32|Taira201203stomach_000001497	0	0	gcg|JGIv16_16053136	0	0	vstm2l|Ueno201210testis_000161672	0	0	pcdh9|Ueno201210brain_000015210	2	9.13494	u2af1|Quigley201212_001231564	0	0	thdl18|JGIv16_16077294	0	0	anpep|Taira201203pancreas_000003095	0	0	cryba4|Taira201203st40_000187847	3	49.0665	arhgap31|Taira201203ovary_000030770	0	0
unnamed|JGIv15_15026799	0	0	pappa2|Ueno201210heart_000021752	1	3.38764	siah1|Taira201203testis_000103787	0	0	cdv3|Taira201203st40_000103089	0	0	unnamed|TeperekTkacz201206_000473653	0	0	gnb1l|Ueno2012106cells_000114896	0	0	shox|JGIv16_16024087	0	0	zranb2|Audic201207_000498935	0	0	glud1|Ueno201210kidney_000042018	0	0	unnamed|JGIv14_28705519	0	0	bccip|Taira201203lung_000109422	0	0
unnamed|Quigley201212_001754863	0	0	gns|Taira201203st20_000013340	1	2.80029	unnamed|JGIv16_16044053	0	0	epx|Taira201203intestine_000058390	0	0	prdm14|Ueno201210st15_000101704	1	7.91324	nt5e|Taira201203skin_000018794	0	0	fubp1|Park201106_000183279	0	0	ttll9|Quigley201307_001790289	0	0	faah|Ueno201210muscle_000010836	0	0	kif14|Blower201306_000507762	0	0	akap13|Taira201203heart_000001080	0	0
yipf4|Quigley201307_001465815	0	0	pfdn5|MK201406_0044514	0	0	commd7|Taira201203brain_000233281	0	0	cox6a1|Amin201106_000138289	0	0	unnamed|MK201406_0007267	0	0	unnamed|JGIv14_28737751	0	0	znf184|Ueno201210st08_000113088	0	0	pappa|JGIv16_16043581	0	0	mfsd7|Taira201203ovary_000112165	0	0	pcsk6|Taira201203st09_000035867	5	20.0592	acta1|Ueno201210kidney_000241714	0	0
atg7|JGIv16_16066632	3	15.9648	unnamed|JGIv16_16011190	0	0	rbm39|Quigley201212_001174613	0	0	ugt2a1|JGIv610_0015872	0	0	igsf3|Quigley201212_000014610	2	6.41414	unnamed|Taira201203stomach_000176374	0	0	dock10|Ueno201210spleen_000010284	0	0	commd5|JGIv14_28716143	0	0	unnamed|JGIv14_28717308	0	0	unnamed|JGIv14_28753725	0	0	tspan4|Taira201203brain_000182719	0	0
rmnd5a|Quigley201307_001190729	0	0	znf474|Quigley201307_001747996	0	0	unnamed|Taira201203st25_000077644	0	0	fbxo33|JGIv16_16065587	3	25.4862	atp13a1|Ueno2012104cells_000011792	0	0	usp14|Ueno201210liver_000058055	0	0	fga|Audic201207_000492623	0	0	unnamed|Ueno201210skin_000172599	0	0	ube2e2|Taira201203testis_000162433	0	0	unnamed|Ueno201210liver_000037819	1	7.69827	ssr2|Taira201203st12_000053698	0	0
rab15|Ueno201210kidney_000271059	0	0	unnamed|JGIv610_0000875	0	0	unnamed|JGIv14_28708146	0	0	ilf2|Audic201207_000952238	0	0	f7|Taira201203eye_000193520	3	26.4048	wdfy1|Ueno201210stomach_000057358	2	19.6831	unnamed|JGIv10_10032897	0	0	eya1|Taira201203st20_000005901	0	0	rpp25|JGIv14_28752665	0	0	unnamed|JGIv14_28753764	3	47.9939	1a11|Ismailoglu201203_000001239	0	0
pcdhgb4|JGIv10_10026484	1	1.59034	ltc4s|Ueno201210eye_000250954	0	0	acsbg2|Taira201203st25_000073028	0	0	ppp1r13l|Taira201203st30_000114268	1	11.4059	fam193b|Ueno201302st10_000429106	2	6.237	sept10|Blower201306_000013424	0	0	amelx|JGIv16_16044388	0	0	abhd5|Ueno201210egg_000118424	0	0	unnamed|Taira201203spleen_000164033	0	0	kcnk10|JGIv610_0011020	1	12.6971	unnamed|Chang2013_000614007	0	0
upk1b|Ueno2012102cells_000060822	0	0	pde4c|Taira201203lung_000007515	4	9.01867	unnamed|Taira201203lung_000036821	0	0	hunk|Ueno201210brain_000101439	0	0	trim3|Ueno201302st08_000363012	1	2.31504	sec22c|Ismailoglu201203_000197943	1	21.8849	diaph2|Ueno201302st10_000749085	0	0	unnamed|Park201106_000335397	0	0	pdia6|Ueno201210st15_000119727	0	0	apcdd1|Park201106_000371125	2	19.1255	cdkn1b|Ueno201210st40_000044615	0	0
tctex1d2|Taira201203muscle_000113429	0	0	plag1|Taira201203st25_000156949	1	7.36011	ttc1|Quigley201307_002110902	0	0	atl1|Taira201203ovary_000174968	0	0	grin2d|MK201406_0153093	0	0	ppp2r2d|TXGP201107_000453590	0	0	unnamed|JGIv16_16020261	0	0	cartpt|mgEST_1013099661	0	0	unnamed|JGIv610_0049537	0	0	mbd2|Taira201203kidney_000155398	0	0	klhdc8b|JGIv16_16010387	0	0
tp53|Quigley201307_000991675	2	12.8179	slc25a25|Ueno201302st10_000491000	0	0	mgat5b|Ueno201210st40_000041929	0	0	myh11|Taira201203skin_000008526	0	0	lsamp|Ueno201210eye_000185652	0	0	mgc108450|JGIv16_16025497	0	0	frmpd3|Ueno201210brain_000018268	0	0	unnamed|JGIv14_28706191	0	0	unnamed|Taira201203spleen_000153697	0	0	smim14|Ueno201210st08_000124834	0	0	srpk1|Quigley201212_001736179	0	0
cldn5|Taira201203spleen_000151703	0	0	abat|Taira201203kidney_000170993	1	9.57311	iars|Taira201203brain_000038643	0	0	pcdh8l|JGIv14_28730536	8	86.3778	tnfrsf21|Taira201203testis_000020875	1	2.67806	dync1i1|Ueno201210brain_000034206	1	5.73091	rasa4|Taira201203testis_000118935	0	0	pkn3|Ueno201210spleen_000079242	0	0	cxorf58|Quigley201307_001788280	0	0	wnt10b|JGIv610_0055497	0	0	rxrg|Ueno2012106cells_000073436	0	0
pdp1|Ueno201210st25_000155690	0	0	cpne1|Quigley201307_001193820	0	0	oxa1l|Taira201203st12_000038108	0	0	unnamed|JGIv14_28704069	0	0	usp31|Ueno201302st08_000355002	92	188.704	chac1|Ueno201210skin_000170591	0	0	phox2b|Ueno201302st35_000505012	0	0	c11orf68|Quigley201307_001076107	3	49.4065	cd200r1|Ueno201210intestine_000197507	0	0	tacc3|Taira201203kidney_000094380	2	13.8887	st3gal1|Ismailoglu201203_000039189	0	0
homez|Taira201203st25_000085302	0	0	nbeal2|JGIv16_16061383	1	2.02713	ngef|Taira201203liver_000042773	0	0	med18|Quigley201307_001469982	0	0	unnamed|Taira201203st25_000256537	0	0	pappa|JGIv16_16006187	4	24.671	foxi2|Ueno201210st09_000209988	0	0	wdr55|Ueno201210spleen_000130727	0	0	unnamed|JGIv14_28716694	0	0	neto1|JGIv16_16030626	0	0	lemd3|Quigley201212_000768759	0	0
c2orf76|Taira201203ovary_000151637	2	10.3474	nmd3|Quigley201212_001533987	0	0	tuba4a|Quigley201307_001782238	0	0	sox14|JGIv14_28752044	58	2645.46	rbpms2|Ueno201210st10_000165847	0	0	ccno|Quigley201212_001296005	0	0	rab6b|Ueno201210testis_000085006	0	0	isoc1|Taira201203ovary_000063488	0	0	evi5|Taira201203eye_000063058	0	0	atp13a-like|Quigley201307_000553201	0	0	ube2v1|Ueno201210testis_000135837	0	0
sdf2|Ueno201302st35_000568420	0	0	igsf10|JGIv610_0046701	1	1.90797	gareml|Taira201203eye_000106456	0	0	anpep|Taira201203pancreas_000003095	0	0	unnamed|JGIv15_15001241	0	0	tfap4|Taira201203st30_000029779	0	0	unnamed|JGIv16_16053742	0	0	cdc42se2|Blower201306_000397704	0	0	cd274|TXGP201107_000136315	0	0	wdr82|Taira201203st25_000240275	6	100.705	anxa11|Ueno201210intestine_000120171	0	0
rnf170|Ueno2012102cells_000160774	0	0	synpr|Taira201203eye_000156970	5	37.7004	unnamed|Taira201203eye_000161849	0	0	glud1|Ueno201210kidney_000042018	0	0	vldlr|Blower201306_000102524	0	0	ccdc81|Quigley201307_001714775	0	0	psd2|MK201406_0059632	0	0	f2r|Taira201203st08_000043250	0	0	tst|Ueno201210kidney_000217379	0	0	vamp1|JGIv16_16027023	0	0	unnamed|JGIv610_0010994	0	0
sertad3|TeperekTkacz201206_000621352	0	0	unnamed|JGIv10_10000591	0	0	uqcrfs1|Taira201203st40_000052481	0	0	faah|Ueno201210muscle_000010836	0	0	nts|Ueno201210muscle_000133531	0	0	dpp6|Ueno201210eye_000114036	1	11.3744	epb42|JGIv16_16074308	0	0	fbln2|Taira201203heart_000018930	0	0	wnk3|Ueno201302st08_000342928	0	0	ifit5|JGIv14_28746154	0	0	snx3|Ueno201210st12_000154015	0	0
tubb4a|Ueno201210st15_000129006	0	0	or11a1|JGIv14_28721469	0	0	c15orf17|Taira201203brain_000225733	0	0	mfsd7|Taira201203ovary_000112165	0	0	c9orf43|Ueno201210st30_000163290	0	0	unnamed|JGIv14_28732855	0	0	hpgd|TeperekTkacz201206_000704596	0	0	cadm1|Ueno201302st08_000411479	31	333.11	bcs1l|TXGP201107_000433891	0	0	spag1|Quigley201307_001728436	0	0	sned1|Taira201203testis_000013446	0	0
muc4|JGIv610_0032030	1	3.78905	cep78|Quigley201307_002243404	0	0	nebl|JGIv16_16016177	0	0	unnamed|JGIv14_28717308	0	0	t|Ueno201210st15_000082068	0	0	tnni2|JGIv10_10012076	0	0	myo1c|Taira201203lung_000030746	0	0	fbxo11|Audic201207_000782788	0	0	pak1ip1|Taira201203ovary_000190497	0	0	rtl1|JGIv14_28708023	2	44.2154	nell2|Taira201203liver_000028193	0	0
drd5|JGIv14_28739976	0	0	unnamed|Taira201203testis_000116874	0	0	pm20d1|Taira201203testis_000053575	0	0	ube2e2|Taira201203testis_000162433	0	0	tbx6r|Ueno201210st20_000135211	0	0	prkar1b|Ueno201210kidney_000078236	0	0	trg|Taira201203spleen_000188244	0	0	trpv5|Quigley201207_000119874	0	0	chmp6|Taira201203kidney_000042468	0	0	or2t27|JGIv14_28702734	1	22.6954	zswim1|Quigley201212_001713160	0	0
unnamed|Ueno201210spleen_000026889	1	2.16703	htr6|Ueno201210eye_000121498	5	31.4607	shc1|Ueno201210skin_000046410	0	0	rpp25|JGIv14_28752665	0	0	timm50|Blower201306_000063743	0	0	pabpc1l|Quigley201212_000269176	0	0	unnamed|Taira201203stomach_000142894	0	0	apcdd1l|Ueno201210st30_000155347	0	0	tmem158|Ismailoglu201203_000202923	0	0	gcc2|Quigley201307_000542798	1	3.28668	prelid1|Ueno201210st15_000152729	0	0
dda1|Ueno201210st40_000115791	0	0	c14orf93|TeperekTkacz201206_000655733	48	492.343	got1|Taira201203st08_000145950	0	0	unnamed|Taira201203spleen_000164033	0	0	sema3c|Amin201106_000195004	0	0	eef1b2|Chung201110_000051777	1	42.0667	eno1|Ueno201210heart_000026607	0	0	trim69|Ismailoglu201203_000129130	0	0	strn3|TeperekTkacz201206_000004363	0	0	ppan|JGIv15_15020699	1	11.5584	unnamed|Audic201207_000370117	0	0
pgam1|TeperekTkacz201206_000287127	1	6.63361	uprt|Taira201203st40_000181581	0	0	pus7l|TXGP201107_000361731	0	0	pdia6|Ueno201210st15_000119727	0	0	hmgcs1|Ueno201210eye_000116917	1	5.53826	slc6a9|TXGP201107_000397116	0	0	sh3pxd2a|JGIv16_16072351	0	0	pnck|XBv5_32261077	0	0	atp8a2|Taira201203brain_000046590	0	0	unnamed|JGIv610_0016804	0	0	atp5b|Taira201203ovary_000142491	0	0
rab2a|JGIv14_28727408	0	0	unnamed|Ueno201210skin_000226747	0	0	rest|JGIv15_15019597	0	0	unnamed|JGIv610_0049537	0	0	atrx|Ismailoglu201203_000010822	3	6.34075	ptger3|Ueno201210testis_000141971	0	0	gprc5a|Ueno201210st25_000133437	0	0	unnamed|Ueno201210lung_000031643	0	0	unnamed|JGIv16_16049558	0	0	fam150a|Taira201203eye_000249228	1	22.2035	unnamed|JGIv14_28721355	0	0
fancg|Ueno201210testis_000074104	2	7.96901	nup85|JGIv16_16069896	0	0	tcp11l1|Ueno201210brain_000177034	0	0	unnamed|Taira201203spleen_000153697	0	0	tfap2d|JGIv16_16069779	0	0	rtn4ip1|Taira201203heart_000136804	0	0	rom1|Taira201203eye_000180314	0	0	or52r1|XGI_TC422885	0	0	slc8b1|JGIv16_16029766	1	13.854	mypop|Ueno201302st08_000493785	0	0	fbln5|Ueno201210st20_000108159	0	0
thbs2|Taira201203kidney_000053038	1	2.86393	fam179b|Ueno201302st08_000414047	0	0	pgr|Taira201203lung_000049779	0	0	cxorf58|Quigley201307_001788280	0	0	myl2|Taira201203st30_000270967	0	0	nmrk2|Taira201203lung_000080927	1	8.73536	rasgef1a|Ueno201210brain_000198796	0	0	hmgb1|Ueno201302st10_000557146	3	58.5742	mttp|MK201406_0206249	0	0	egr3|Ueno201210brain_000187011	1	8.80278	cd2bp2|Taira201203spleen_000032190	0	0
setbp1|Taira201203spleen_000003245	4	4.91555	unnamed|Quigley201212_001178175	0	0	crisp2|Park201106_000425603	0	0	cd200r1|Ueno201210intestine_000197507	1	22.7326	arl8a|JGIv610_0006935	1	30.0123	phactr4|TXGP201107_000336640	0	0	pou6f2|JGIv610_0045736	0	0	ighv3-38|Ueno201210intestine_000259653	0	0	sgsm1|JGIv16_16012867	0	0	ywhaq|Quigley201212_000844406	1	8.37126	nnmt|Ueno201210st20_000160157	0	0
helt|TeperekTkacz201202_000128006	3	22.7901	arf6|TeperekTkacz201206_000035153	1	5.06373	adm|Taira201203kidney_000189623	0	0	unnamed|JGIv14_28716694	0	0	zwint|Ueno201210st15_000075849	0	0	inpp5d|Taira201203kidney_000074835	0	0	unnamed|Taira201203testis_000195945	0	0	snai3|JGIv10_10013791	0	0	efna5|Audic201207_000383961	0	0	colgalt2|Audic201207_000205380	0	0	slc22a8|Taira201203kidney_000122997	0	0
igdcc3|Ueno201302st35_000589395	10	80.3766	braf|Ueno201302st08_000408586	0	0	faxdc2|Taira201203kidney_000154079	0	0	evi5|Taira201203eye_000063058	1	7.87662	il12b|Ueno201210intestine_000157812	0	0	ppp1r3c|JGIv610_0030891	0	0	arhgef3|JGIv16_16021437	0	0	traf2|Taira201203liver_000060195	1	23.235	rab6b|Ueno201210eye_000196898	0	0	unnamed|Taira201203brain_000130552	1	7.88792	mrps11|Ueno201210testis_000149036	0	0
cep63|Ueno201210st08_000151089	1	5.46241	spata18|Quigley201307_000495725	1	8.65282	prrg4|Taira201203lung_000263079	0	0	cd274|TXGP201107_000136315	0	0	gatsl1|Ueno201302st10_000438528	1	3.33721	dpt|UG94Xl_S26463736	0	0	mrpl32|Ueno201210st25_000163744	0	0	fam55b|JGIv10_10003498	0	0	akap14|Taira201203testis_000237491	0	0	unnamed|JGIv14_28714486	1	21.3477	gabra1|JGIv16_16016770	0	0
mllt3|Ueno201302st08_000528917	0	0	erc1|Ueno201210st30_000011660	0	0	unnamed|JGIv10_10002796	0	0	tst|Ueno201210kidney_000217379	1	18.3983	wdr52|Quigley201307_001048668	1	2.15635	dvl3|Blower201306_000103543	2	24.1448	eif4e1b|TeperekTkacz201206_000608616	0	0	abcd1|Ueno201302st10_000483224	0	0	znf593|Park201106_000414824	0	0	unnamed|Quigley201307_000435836	0	0	c10orf96|MK201406_0122601	0	0
cul1|JGIv14_28728931	0	0	tcp1|Ueno201210egg_000099670	8	64.2481	dnajb2|JGIv14_28709903	0	0	wnk3|Ueno201302st08_000342928	2	6.13331	cald1|JGIv15_15015107	0	0	metrnl|JGIv14_28751135	2	67.7455	unnamed|XBv5_213626744	0	0	nags|Ueno201210testis_000081452	1	17.9969	fads1|Taira201203intestine_000114808	0	0	ptprc|Ueno201210spleen_000030980	2	8.15786	unnamed|TXGP201107_000097705	0	0
sfswap|Ueno201210skin_000099343	0	0	lgr4|Taira201203st10_000047445	2	8.10809	dmc1|Ueno201210testis_000142494	0	0	bcs1l|TXGP201107_000433891	0	0	vps26a|JGIv10_10003147	0	0	hus1|UG94Xl_S14810209	0	0	unnamed|JGIv16_16080409	0	0	slc41a2|Quigley201307_000843911	0	0	tor1aip2|JGIv16_16069047	0	0	tcp11l2|TeperekTkacz201205_000603491	0	0	ppic|Blower201306_000501384	0	0
ush2a|JGIv16_16037062	0	0	plin3|Amin201106_000243032	0	0	kcnmb3|Taira201203testis_000202536	0	0	pak1ip1|Taira201203ovary_000190497	1	21.1962	prune2|Ueno201210brain_000216704	3	23.373	gsc|Park201106_000270347	0	0	capn10|Taira201203brain_000180474	0	0	lrp3|Ueno2012102cells_000063733	0	0	rnf2|JGIv15_15029244	1	37.0422	ncan|Taira201203brain_000020423	0	0	krt8|Taira201203st15_000048241	0	0
il17b|Taira201203stomach_000189889	1	9.51232	elf2|Park201106_000524896	0	0	rbck1|Taira201203intestine_000069813	0	0	chmp6|Taira201203kidney_000042468	0	0	unnamed|JGIv14_28725184	0	0	cmc2|Chung201110_000128539	0	0	polr2i|Audic201207_000671094	0	0	hnrnpul1|Ueno201302st10_000536510	0	0	lpp|Taira201203spleen_000035501	0	0	dennd6a|Ueno201210st25_000021667	5	22.26	unnamed|JGIv14_28703981	0	0
kremen1|Taira201203st35_000113494	1	4.75549	eif3l|Quigley201112_000581780	0	0	ccdc152|Taira201203testis_000226986	0	0	tmem158|Ismailoglu201203_000202923	3	68.7962	c7orf41|Ueno201210liver_000064561	1	7.98422	isca1|Quigley201212_002122203	0	0	cachd1|Taira201203eye_000057819	0	0	rars2|Ueno201210skin_000185788	0	0	enox1|JGIv16_16074593	0	0	plscr3|Ueno201210testis_000153284	2	30.9567	smndc1|Ueno201210eye_000132685	0	0
wscd1|Audic201207_000900861	3	16.8493	mmgt1|Ueno201302st35_000579231	0	0	cwf19l1|TeperekTkacz201206_000630028	0	0	strn3|TeperekTkacz201206_000004363	0	0	rgs5|Taira201203lung_000239879	0	0	kiaa1199|JGIv16_16078843	0	0	unnamed|Taira201203testis_000142502	0	0	unnamed|Ueno201210intestine_000158389	0	0	arc2|TXGP201107_000323992	0	0	unnamed|JGIv610_0040713	0	0	sec13|Quigley201212_000515630	0	0
ccna1|Taira201203ovary_000072422	1	2.9828	ppap2c|Ueno201302st10_000676601	0	0	hsd11b1l|Ueno201210lung_000096855	0	0	atp8a2|Taira201203brain_000046590	6	41.7079	rab11fip3|JGIv16_16030868	3	6.715	dnajc5g|JGIv14_28722895	0	0	coro6|JGIv16_16047339	0	0	necap1|TXGP201107_000419698	0	0	slc9a3|Taira201203intestine_000026045	0	0	kansl1|Taira201203st25_000057688	215	1042.82	wasf1|Taira201203muscle_000053016	0	0
arhgdia|Ueno201210st30_000076349	1	3.83124	fam49a|JGIv14_28732974	1	15.2429	unnamed|Quigley201212_000330556	0	0	unnamed|JGIv16_16049558	0	0	grk4|Ueno201210heart_000116054	0	0	tmco3|Audic201207_000350138	1	5.54026	unnamed|JGIv15_15006827	0	0	znf536|Taira201203eye_000012099	0	0	ckap4|TeperekTkacz201206_000615658	0	0	tm9sf4|Ueno201210st25_000056958	3	19.7045	rpl9|Taira201203st30_000090004	0	0
rps15a|Quigley201212_001561861	0	0	osbpl3|Ueno201210brain_000152681	0	0	trpm8b|XGI_TC414235	0	0	slc8b1|JGIv16_16029766	4	20.6747	plcxd3|Taira201203brain_000212341	1	11.4357	kcnh1|JGIv16_16000813	0	0	cnbp|TXGP201107_000438572	0	0	bcar3|JGIv610_0052886	0	0	cul1|Quigley201207_000121782	0	0	acot9|Taira201203testis_000182246	0	0	myo1a|TeperekTkacz201205_000342247	0	0
h3f3b|Taira201203st40_000151701	0	0	trim28|Quigley201307_001843978	1	5.3604	trim28|Ueno201302st08_000479612	1	218.024	mttp|MK201406_0206249	1	6.92981	c5orf35|Taira201203st20_000172219	3	30.4421	unnamed|JGIv14_28739369	0	0	shisa6|Ueno201210brain_000089553	0	0	unnamed|JGIv16_16046181	0	0	matn4|JGIv16_16009214	0	0	rab27a|Chung201110_000089795	0	0	txndc16|Audic201207_000129747	1	94.0135
vwc2l|Taira201203brain_000232580	0	0	ccdc92|Audic201207_000120905	1	5.83978	krt13|JGIv14_28750035	0	0	sgsm1|JGIv16_16012867	1	7.482	g6pc|Taira201203kidney_000094288	0	0	art1|JGIv14_28741221	0	0	thbs2|Taira201203muscle_000060288	0	0	ebf3|Ueno201210brain_000147229	0	0	ptprr|JGIv16_16059960	0	0	cdk20|xb201405_S27877812	0	0	wisp3|JGIv14_28723870	0	0
unnamed|Audic201207_000593224	0	0	sytl1|Audic201207_000444883	0	0	pcbp3|Taira201203st30_000042627	0	0	efna5|Audic201207_000383961	0	0	nup133|TXGP201107_000080442	0	0	unnamed|JGIv10_10018772	0	0	barhl1|Ueno201210st30_000151673	0	0	tspan5|Audic201207_000884546	5	110.995	hyal2|TeperekTkacz201205_000073450	0	0	hist1h2bm|Quigley201307_000431185	4	91.4907	eef1a1|Taira201203st15_000076295	0	0
ehbp1l1|JGIv16_16076256	1	1.57643	umod|JGIv15_15020230	1	5.18676	c1orf112|JGIv15_15065959	0	0	rab6b|Ueno201210eye_000196898	2	38.9685	pla2g3|JGIv14_28711199	0	0	mnat1|Quigley201307_002032418	0	0	c16orf72|Ueno201210testis_000097104	0	0	neurl1b|JGIv10_10017614	0	0	nap1l1|Ueno201210spleen_000049883	0	0	csnk1g3|Chang2013_000436746	2	15.7941	susd1|JGIv16_16036976	0	0
unnamed|JGIv10_10035462	0	0	mab21l2|Ueno201302st35_000468400	0	0	unnamed|Taira201203testis_000232034	0	0	akap14|Taira201203testis_000237491	0	0	unnamed|JGIv610_0005750	2	12.0802	rnf31|Ueno201210brain_000092735	0	0	enah|Taira201203heart_000047520	0	0	nrxn2|Taira201203brain_000007941	1	6.68875	klrg2|Chang2013_000246957	0	0	flvcr2|JGIv16_16050729	0	0	setd4|TeperekTkacz201206_000473107	0	0
or1q1|JGIv14_28704290	2	24.8277	cd248|JGIv16_16013751	0	0	zic2|Ueno201302st08_000472975	0	0	znf593|Park201106_000414824	0	0	sst|Ueno201302st35_000667201	0	0	clic6|Taira201203eye_000034696	0	0	unnamed|Taira201203testis_000135637	0	0	hes7|Ueno201210st09_000232217	0	0	entpd3|Taira201203brain_000108348	0	0	pof1b|JGIv16_16021802	0	0	kazald1|Ueno2012104cells_000167657	0	0
rbpj|MK201406_0190830	0	0	unnamed|Taira201203liver_000078120	1	10.3592	unnamed|Taira201203kidney_000235649	0	0	fads1|Taira201203intestine_000114808	0	0	prdm16|Taira201203stomach_000012053	29	69.884	unnamed|Audic201207_000571246	1	17.1601	cmss1|JGIv15_15015707	0	0	fam105b|Ueno201210brain_000091142	1	12.8087	ube2c|TeperekTkacz201205_000236584	0	0	unnamed|JGIv14_28714557	0	0	ankrd26|Taira201203ovary_000002603	0	0
[truncated: 30,595 more rows]
