# Supplementary material for: Data on microRNAs and microRNA-targeted mRNAs in Xenopus ectoderm
Source: Data Brief. 2016 Oct 14;9:699–703. doi: 10.1016/j.dib.2016.09.054 (PMC5079235; doi:10.1016/j.dib.2016.09.054)
Supplement: Supplementary file 4 — Supplementary Table 4. Analysis of Total RNAs from NOG and CABR ectoderm. The first sheet contains the DESeq analysis for the ribo-depleted total RNAs. The second sheet includes read counts for all biological replicates. [file mmc4.xlsx]

## Sheet: DESeq
Gene ID	baseMean	baseMeanCABR	baseMeanNOG	foldChange	log2FoldChange	pval	padj	ENSEMBL IDs	plus nog	min cabr
10a1|JGIv610_0024814	1.22394	0	2.44787	Inf	Inf	0.589092	1	NA	positive values: high in nog
10a1|Taira201203st12_000144670	2.99533	0	5.99065	Inf	Inf	0.327148	1	NA	negative value: high in CABR
abcc8|JGIv610_0009029	1.29619	0	2.59238	Inf	Inf	0.670201	1	ENSG00000006071
abcc8|JGIv610_0047877	0.734362	0	1.46872	Inf	Inf	0.728737	1	ENSG00000006071
abhd6|Taira201203st40_000146328	2.73985	0	5.47969	Inf	Inf	0.378504	1	ENSG00000163686
abtb1|Park201106_000072288	1.51222	0	3.02445	Inf	Inf	0.620207	1	ENSG00000114626
ackr3|Taira201203st25_000191814	1.29619	0	2.59238	Inf	Inf	0.670201	1	ENSG00000144476
acsf2|Quigley201112_000040555	2.68934	0	5.37868	Inf	Inf	0.366848	1	ENSG00000167107
acsf2|Ueno201210intestine_000148040	0.673165	0	1.34633	Inf	Inf	0.748029	1	ENSG00000167107
acss2|JGIv610_0048470	0.979149	0	1.9583	Inf	Inf	0.655166	1	ENSG00000131069
acss2|Taira201203eye_000121654	1.04035	0	2.08069	Inf	Inf	0.637926	1	ENSG00000131069
ada|Taira201203kidney_000120234	1.04035	0	2.08069	Inf	Inf	0.637926	1	ENSG00000196839
adamts10|JGIv16_16046750	2.86224	0	5.72448	Inf	Inf	0.360925	1	ENSG00000142303
adamts10|MK201406_0196874	10.1421	0	20.2842	Inf	Inf	0.0700938	1	ENSG00000142303
adamts3|JGIv16_16068154	0.856756	0	1.71351	Inf	Inf	0.69107	1	ENSG00000156140
adamts8|Taira201203st09_000031721	1.62024	0	3.24048	Inf	Inf	0.596935	1	ENSG00000134917
adamts8|Taira201203st09_000093275	1.18818	0	2.37635	Inf	Inf	0.697023	1	ENSG00000134917
adamtsl1|JGIv16_16066173	1.10154	0	2.20309	Inf	Inf	0.621168	1	ENSG00000178031
adcy5|JGIv16_16018492	1.18818	0	2.37635	Inf	Inf	0.697023	1	ENSG00000173175
afmid|Taira201203liver_000099822	0.734362	0	1.46872	Inf	Inf	0.728737	1	ENSG00000183077
aldh1l2|JGIv14_28736992	0.979149	0	1.9583	Inf	Inf	0.655166	1	ENSG00000136010
aldh1l2|Taira201203testis_000085656	1.28513	0	2.57027	Inf	Inf	0.57376	1	ENSG00000136010
alox12b|Ueno201210heart_000082092	0.979149	0	1.9583	Inf	Inf	0.655166	1	ENSG00000179148
ammecr1l|Quigley201212_001533177	1.18818	0	2.37635	Inf	Inf	0.697023	1	ENSG00000144233
anapc13|Taira201203st25_000235413	2.30778	0	4.61556	Inf	Inf	0.432382	1	ENSG00000129055
ank2|JGIv16_16032257	0.734362	0	1.46872	Inf	Inf	0.728737	1	ENSG00000145362
ank2|JGIv610_0032330	0.856756	0	1.71351	Inf	Inf	0.69107	1	ENSG00000145362
ankk1|Taira201203liver_000067930	0.795559	0	1.59112	Inf	Inf	0.709703	1	NA
ankrd37|JGIv16_16013828	1.28513	0	2.57027	Inf	Inf	0.57376	1	NA
ankrd37|Ueno201302st08_000617169	0.917952	0	1.8359	Inf	Inf	0.672884	1	NA
ankrd57|Taira201203pancreas_000018519	9.38722	0	18.7744	Inf	Inf	0.25587	1	ENSG00000198142
ankrd6|JGIv16_16008905	3.58222	0	7.16445	Inf	Inf	0.280854	1	ENSG00000135299
ankrd6|Taira201203brain_000073357	6.76851	0	13.537	Inf	Inf	0.132512	1	ENSG00000135299
ano6|Taira201203spleen_000059154	2.88731	0	5.77462	Inf	Inf	0.337205	1	ENSG00000177119
ap1g2|JGIv10_10029995	0.856756	0	1.71351	Inf	Inf	0.69107	1	ENSG00000213983
ap3b2|Taira201203brain_000042545	2.48437	0	4.96873	Inf	Inf	0.459286	1	ENSG00000103723
apopt1|Taira201203ovary_000211978	2.09175	0	4.1835	Inf	Inf	0.463435	1	ENSG00000256053
arhgap40|Ueno201302st08_000530371	1.18818	0	2.37635	Inf	Inf	0.697023	1	ENSG00000124143
atp5g1|Taira201203stomach_000223216	0.856756	0	1.71351	Inf	Inf	0.69107	1	NA
atp6v1f|Taira201203lung_000256111	0.673165	0	1.34633	Inf	Inf	0.748029	1	ENSG00000128524
atrnl1|Ueno201210ovary_000020084	1.51222	0	3.02445	Inf	Inf	0.620207	1	ENSG00000107518
atrnl1|Ueno201302st08_000407237	1.83627	0	3.67254	Inf	Inf	0.553584	1	ENSG00000107518
b9d1|JGIv16_16030780	1.16274	0	2.32548	Inf	Inf	0.604892	1	NA
baf-l|Ueno2012102cells_000173817	0.673165	0	1.34633	Inf	Inf	0.748029	1	ENSG00000175334
bc014685|JGIv16_16019423	1.96936	0	3.93871	Inf	Inf	0.488629	1	NA
bcam|JGIv16_16008559	1.77471	0	3.54942	Inf	Inf	0.466713	1	ENSG00000076706
bcam|Ueno201302st08_000412495	3.34813	0	6.69626	Inf	Inf	0.291297	1	ENSG00000076706
bcl11b|JGIv16_16042527	1.34633	0	2.69266	Inf	Inf	0.558888	1	ENSG00000127152
bcl11b|JGIv610_0053756	0.856756	0	1.71351	Inf	Inf	0.69107	1	ENSG00000127152
bcl2l14|Taira201203intestine_000140879	0.917952	0	1.8359	Inf	Inf	0.672884	1	ENSG00000121380
bmp2|Amin201106_000054334	3.58591	0	7.17182	Inf	Inf	0.290932	1	ENSG00000125845
bmp2|Ueno201210st30_000171871	1.86134	0	3.72268	Inf	Inf	0.506345	1	ENSG00000125845
bnc1|Taira201203ovary_000078323	2.15295	0	4.30589	Inf	Inf	0.451505	1	ENSG00000169594
bnc1|Ueno201302st08_000395915	2.7686	0	5.5372	Inf	Inf	0.366627	1	ENSG00000169594
bzw2|Taira201203heart_000059408	0.673165	0	1.34633	Inf	Inf	0.748029	1	ENSG00000136261
c10orf35|TeperekTkacz201206_000174161	0.917952	0	1.8359	Inf	Inf	0.672884	1	ENSG00000171224
c11orf68|TeperekTkacz201206_000716651	0.795559	0	1.59112	Inf	Inf	0.709703	1	ENSG00000175573
c12orf28|Ueno201210intestine_000051419	6.12717	0	12.2543	Inf	Inf	0.610733	1	ENSG00000166268
c14orf119|Chang2013_000258596	1.72826	0	3.45651	Inf	Inf	0.574744	1	ENSG00000179933
c16orf80|Ueno201302st35_000584693	0.673165	0	1.34633	Inf	Inf	0.748029	1	ENSG00000070761
c2orf50|Quigley201307_001257059	9.19075	0	18.3815	Inf	Inf	0.554676	1	ENSG00000150873
c2orf89|Audic201207_000503344	4.93593	0	9.87185	Inf	Inf	0.196001	1	ENSG00000204018
c8orf34|JGIv16_16001355	0.917952	0	1.8359	Inf	Inf	0.672884	1	ENSG00000165084
c9orf85|Taira201203st09_000219004	2.46262	0	4.92524	Inf	Inf	0.414309	1	ENSG00000155621
cacna1a|JGIv16_16057962	0.734362	0	1.46872	Inf	Inf	0.728737	1	ENSG00000141837
cacna1a|JGIv16_16062243	0.734362	0	1.46872	Inf	Inf	0.728737	1	ENSG00000141837
cacna1g|Taira201203eye_000001358	5.61657	0	11.2331	Inf	Inf	0.623427	1	ENSG00000006283
cacna1g|Taira201203eye_000001991	5.61657	0	11.2331	Inf	Inf	0.623427	1	ENSG00000006283
cacna2d3|Ismailoglu201203_000090587	0.673165	0	1.34633	Inf	Inf	0.748029	1	ENSG00000157445
cacnb4|Amin201106_000216785	0.734362	0	1.46872	Inf	Inf	0.728737	1	ENSG00000182389
camk1d|Taira201203lung_000230383	0.795559	0	1.59112	Inf	Inf	0.709703	1	ENSG00000183049
caskin1|Ueno201210testis_000007849	0.734362	0	1.46872	Inf	Inf	0.728737	1	ENSG00000167971
caskin1|Ueno201210testis_000011410	0.856756	0	1.71351	Inf	Inf	0.69107	1	ENSG00000177303
cbx6|Ueno201210intestine_000124674	0.673165	0	1.34633	Inf	Inf	0.748029	1	NA
ccdc102a|Park201106_000725565	0.734362	0	1.46872	Inf	Inf	0.728737	1	ENSG00000135736
ccdc102a|Ueno2012106cells_000171856	0.795559	0	1.59112	Inf	Inf	0.709703	1	ENSG00000135736
ccdc141|Taira201203muscle_000052066	0.673165	0	1.34633	Inf	Inf	0.748029	1	ENSG00000163492
ccdc165|JGIv16_16022081	0.795559	0	1.59112	Inf	Inf	0.709703	1	ENSG00000168502
ccdc165|Taira201203brain_000018845	0.979149	0	1.9583	Inf	Inf	0.655166	1	ENSG00000168502
ccdc53|Taira201203testis_000174638	1.40421	0	2.80842	Inf	Inf	0.644613	1	ENSG00000120860
cd200|Ueno201210heart_000066716	9.19075	0	18.3815	Inf	Inf	0.554676	1	ENSG00000091972
cdc42se2|TXGP201107_000475625	2.13857	0	4.27714	Inf	Inf	0.459399	1	NA
cdc7|JGIv15_15051335	1.29619	0	2.59238	Inf	Inf	0.670201	1	ENSG00000097046
cdkl5|Ueno201210kidney_000074653	0.795559	0	1.59112	Inf	Inf	0.709703	1	ENSG00000008086
cdkl5|Ueno201210stomach_000040445	1.16274	0	2.32548	Inf	Inf	0.604892	1	ENSG00000008086
cebpa|Quigley201112_000870376	1.51222	0	3.02445	Inf	Inf	0.620207	1	NA
cebpa|Ueno201210intestine_000112864	1.40421	0	2.80842	Inf	Inf	0.644613	1	NA
cebpd|Taira201203kidney_000117949	12.596	0	25.1921	Inf	Inf	0.140041	1	ENSG00000221869
cebpg|TeperekTkacz201206_000358062	0.856756	0	1.71351	Inf	Inf	0.69107	1	NA
cecr1|Taira201203heart_000069479	1.51222	0	3.02445	Inf	Inf	0.620207	1	ENSG00000093072
chad|Taira201203spleen_000117694	0.795559	0	1.59112	Inf	Inf	0.709703	1	ENSG00000136457
chchd6|Ueno201210testis_000125022	1.29619	0	2.59238	Inf	Inf	0.670201	1	ENSG00000159685
chrd|TeperekTkacz201205_000193972	8.07171	0	16.1434	Inf	Inf	0.098921	1	ENSG00000090539
chrd|TeperekTkacz201205_000194583	7.20758	0	14.4152	Inf	Inf	0.11531	1	ENSG00000090539
clcn2|Ueno201210brain_000075587	0.795559	0	1.59112	Inf	Inf	0.709703	1	ENSG00000114859
cldn5|Taira201203spleen_000151703	1.51222	0	3.02445	Inf	Inf	0.620207	1	ENSG00000184113
cngb1|Taira201203eye_000007556	0.979149	0	1.9583	Inf	Inf	0.655166	1	ENSG00000070729
cnnm1|Ueno201210spleen_000090561	0.734362	0	1.46872	Inf	Inf	0.728737	1	ENSG00000119946
col20a1|Ueno201210eye_000008216	6.63777	0	13.2755	Inf	Inf	0.599269	1	ENSG00000101203
col6a3|JGIv16_16052911	0.673165	0	1.34633	Inf	Inf	0.748029	1	ENSG00000163359
comp|JGIv16_16055994	0.979149	0	1.9583	Inf	Inf	0.655166	1	ENSG00000105664
comp|JGIv610_0031922	1.34633	0	2.69266	Inf	Inf	0.558888	1	ENSG00000105664
cox10|Ueno201210lung_000112302	2.72178	0	5.44356	Inf	Inf	0.369573	1	ENSG00000006695
cox6a1|TXGP201107_000224856	2.99533	0	5.99065	Inf	Inf	0.327148	1	NA
cox7c|Quigley201212_002211011	1.22394	0	2.44787	Inf	Inf	0.589092	1	ENSG00000127184
cplx3|Taira201203pancreas_000029082	4.44635	0	8.8927	Inf	Inf	0.226896	1	ENSG00000074695
cpn1|JGIv14_28730545	0.856756	0	1.71351	Inf	Inf	0.69107	1	NA
crb2|MK201406_0170576	1.34633	0	2.69266	Inf	Inf	0.558888	1	ENSG00000148204
creb3l3|Taira201203intestine_000134567	0.979149	0	1.9583	Inf	Inf	0.655166	1	ENSG00000060566
crip3|Amin201106_000084893	1.29619	0	2.59238	Inf	Inf	0.670201	1	NA
crip3|JGIv14_28734702	1.18818	0	2.37635	Inf	Inf	0.697023	1	NA
crmp1|Taira201203eye_000099190	0.673165	0	1.34633	Inf	Inf	0.748029	1	ENSG00000072832
crmp1|Taira201203st40_000084583	0.673165	0	1.34633	Inf	Inf	0.748029	1	ENSG00000072832
crygd|Ueno201210eye_000172943	1.40753	0	2.81505	Inf	Inf	0.544465	1	NA
cspg5|Audic201207_000735562	0.795559	0	1.59112	Inf	Inf	0.709703	1	ENSG00000114646
cyp26c1|Audic201207_000045308	15.5027	0	31.0054	Inf	Inf	0.0231209	1	ENSG00000187553
cyp2b6|Taira201203stomach_000084926	0.856756	0	1.71351	Inf	Inf	0.69107	1	ENSG00000197408
cyp2c18|Ueno201302st35_000545546	0.856756	0	1.71351	Inf	Inf	0.69107	1	NA
cyp3a4|XGI_TC416777	1.18818	0	2.37635	Inf	Inf	0.697023	1	ENSG00000160868
cyp4a11|JGIv16_16038000	0.979149	0	1.9583	Inf	Inf	0.655166	1	ENSG00000187048
cyyr1|Ueno201210eye_000251797	2.92344	0	5.84687	Inf	Inf	0.352601	1	ENSG00000166265
dao|MK201406_0202847	2.09175	0	4.1835	Inf	Inf	0.463435	1	NA
dclre1c|Quigley201212_002097328	7.63939	0	15.2788	Inf	Inf	0.257542	1	ENSG00000152457
ddrgk1|Quigley201307_002209369	0.673165	0	1.34633	Inf	Inf	0.748029	1	ENSG00000198171
ddx25|Blower201306_000479458	2.16032	0	4.32064	Inf	Inf	0.495806	1	ENSG00000109832
dfna5|MK201406_0210941	6.12717	0	12.2543	Inf	Inf	0.610733	1	ENSG00000105928
dgki|Taira201203brain_000086870	5.61657	0	11.2331	Inf	Inf	0.623427	1	ENSG00000157680
dhx35|Ueno201302st08_000542549	0.856756	0	1.71351	Inf	Inf	0.69107	1	ENSG00000101452
dlgap3|Taira201203brain_000107244	0.917952	0	1.8359	Inf	Inf	0.672884	1	ENSG00000116544
dlgap3|Ueno201210brain_000104723	0.856756	0	1.71351	Inf	Inf	0.69107	1	ENSG00000116544
dlk2|Ueno201210st12_000071799	3.53172	0	7.06344	Inf	Inf	0.273549	1	ENSG00000171462
dlx1|Audic201207_000919295	0.856756	0	1.71351	Inf	Inf	0.69107	1	ENSG00000144355
dmbx1|Audic201207_000575349	13.7317	0	27.4633	Inf	Inf	0.0489213	1	ENSG00000197587
dmbx1|JGIv16_16068813	27.3052	0	54.6104	Inf	Inf	0.0560064	1	ENSG00000197587
dnajb1|Park201106_000767267	0.795559	0	1.59112	Inf	Inf	0.709703	1	ENSG00000132002
dnajb4|Ueno201210lung_000095716	0.673165	0	1.34633	Inf	Inf	0.748029	1	ENSG00000162616
dnajc9|Ueno201210egg_000118955	1.29619	0	2.59238	Inf	Inf	0.670201	1	ENSG00000213551
dock3|Ueno201210eye_000006740	1.51222	0	3.02445	Inf	Inf	0.620207	1	ENSG00000088538
dph3|Ueno201210st10_000208593	1.86134	0	3.72268	Inf	Inf	0.506345	1	ENSG00000154813
dscam|JGIv16_16067394	1.22394	0	2.44787	Inf	Inf	0.589092	1	ENSG00000171587
dtnbp1|Ueno201210st25_000132847	1.22394	0	2.44787	Inf	Inf	0.589092	1	ENSG00000047579
echdc1|TeperekTkacz201205_000630814	1.10154	0	2.20309	Inf	Inf	0.621168	1	ENSG00000093144
eci1|JGIv14_28725821	1.34633	0	2.69266	Inf	Inf	0.558888	1	ENSG00000167969
ei24|Audic201207_000980522	2.13857	0	4.27714	Inf	Inf	0.459399	1	ENSG00000149547
emc4|Taira201203st25_000264078	0.673165	0	1.34633	Inf	Inf	0.748029	1	ENSG00000128463
eny2|Taira201203intestine_000214073	0.917952	0	1.8359	Inf	Inf	0.672884	1	ENSG00000120533
ercc1|Chang2013_000770678	0.734362	0	1.46872	Inf	Inf	0.728737	1	ENSG00000012061
erich1|Ueno201210ovary_000138252	1.16274	0	2.32548	Inf	Inf	0.604892	1	ENSG00000104714
esr-5|Ueno201210ovary_000149281	0.795559	0	1.59112	Inf	Inf	0.709703	1	ENSG00000179111
esr1|MK201406_0008121	2.57027	0	5.14053	Inf	Inf	0.363674	1	ENSG00000091831
esr1|Taira201203liver_000041836	2.32548	0	4.65096	Inf	Inf	0.374143	1	ENSG00000091831
faah|Ueno201210stomach_000074965	2.20309	0	4.40617	Inf	Inf	0.392553	1	ENSG00000117480
fabp3|Park201106_000146505	0.795559	0	1.59112	Inf	Inf	0.709703	1	NA
fabp3|Taira201203stomach_000211893	1.22394	0	2.44787	Inf	Inf	0.589092	1	NA
fadd|Quigley201212_000530431	0.917952	0	1.8359	Inf	Inf	0.672884	1	ENSG00000168040
fadd|Ueno2012102cells_000158010	1.65231	0	3.30463	Inf	Inf	0.491036	1	ENSG00000168040
fah|Taira201203st08_000163004	1.04035	0	2.08069	Inf	Inf	0.637926	1	ENSG00000103876
fam102a|Taira201203st30_000033536	1.40421	0	2.80842	Inf	Inf	0.644613	1	ENSG00000167106
fam149a|Quigley201212_000435119	1.04035	0	2.08069	Inf	Inf	0.637926	1	ENSG00000109794
fam210b|Ueno201210st09_000228106	0.795559	0	1.59112	Inf	Inf	0.709703	1	ENSG00000124098
fam46a|JGIv14_28733212	1.86134	0	3.72268	Inf	Inf	0.506345	1	ENSG00000112773
fam5b|Ueno201210brain_000066642	6.63777	0	13.2755	Inf	Inf	0.599269	1	ENSG00000198797
fam5c|TXGP201107_000359756	0.917952	0	1.8359	Inf	Inf	0.672884	1	ENSG00000162670
fam5c|Ueno201210brain_000125515	0.856756	0	1.71351	Inf	Inf	0.69107	1	ENSG00000162670
fam8a1|Quigley201212_002152883	2.62814	0	5.25629	Inf	Inf	0.375669	1	ENSG00000137414
fastkd5|JGIv16_16004528	0.734362	0	1.46872	Inf	Inf	0.728737	1	ENSG00000215251
fbn1|Taira201203skin_000000992	6.28974	0	12.5795	Inf	Inf	0.386328	1	ENSG00000166147
fbxo7|Quigley201212_001101956	2.10613	0	4.21226	Inf	Inf	0.455505	1	ENSG00000100225
fbxw2|JGIv16_16076375	0.734362	0	1.46872	Inf	Inf	0.728737	1	ENSG00000119402
fcrl6|Quigley201112_000107806	1.62024	0	3.24048	Inf	Inf	0.596935	1	ENSG00000181036
fdx1l|Audic201207_001010071	0.917952	0	1.8359	Inf	Inf	0.672884	1	ENSG00000267673
fezf2|Audic201207_000941830	6.48059	0	12.9612	Inf	Inf	0.145488	1	ENSG00000153266
fezf2|Audic201207_000946740	7.58951	0	15.179	Inf	Inf	0.116651	1	ENSG00000153266
figf|Ueno201210intestine_000147415	6.12717	0	12.2543	Inf	Inf	0.610733	1	ENSG00000165197
fignl1|Ueno201210kidney_000175991	1.18818	0	2.37635	Inf	Inf	0.697023	1	ENSG00000132436
fkbp9|Taira201203st30_000170754	1.62024	0	3.24048	Inf	Inf	0.596935	1	ENSG00000122642
flrt1|JGIv14_28714674	0.673165	0	1.34633	Inf	Inf	0.748029	1	ENSG00000126500
fmn1|JGIv16_16035699	1.18818	0	2.37635	Inf	Inf	0.697023	1	ENSG00000248905
foxd4l1|TeperekTkacz201205_000279913	2.48437	0	4.96873	Inf	Inf	0.459286	1	NA
foxd4l1|Ueno201302st10_000598281	5.83286	0	11.6657	Inf	Inf	0.386083	1	NA
foxd4l1|Ueno201302st10_000638308	3.56453	0	7.12905	Inf	Inf	0.42806	1	NA
foxo4|JGIv16_16061929	1.04035	0	2.08069	Inf	Inf	0.637926	1	ENSG00000184481
foxp2|Taira201203brain_000039556	0.979149	0	1.9583	Inf	Inf	0.655166	1	ENSG00000128573
frk|Park201106_000047900	0.979149	0	1.9583	Inf	Inf	0.655166	1	ENSG00000254087
frmpd4|Taira201203eye_000016208	0.673165	0	1.34633	Inf	Inf	0.748029	1	ENSG00000169933
fstl5|Taira201203brain_000054866	1.04035	0	2.08069	Inf	Inf	0.637926	1	ENSG00000168843
fstl5|TXGP201107_000061981	2.0195	0	4.03899	Inf	Inf	0.42238	1	ENSG00000168843
fzr1|JGIv16_16051411	0.734362	0	1.46872	Inf	Inf	0.728737	1	ENSG00000105325
gabarap|Taira201203st40_000211818	1.77471	0	3.54942	Inf	Inf	0.466713	1	ENSG00000170296
gabarap|Ueno201302st35_000624750	1.10154	0	2.20309	Inf	Inf	0.621168	1	ENSG00000170296
gabra2|JGIv16_16042386	0.979149	0	1.9583	Inf	Inf	0.655166	1	ENSG00000151834
gabra2|TXGP201107_000436784	0.673165	0	1.34633	Inf	Inf	0.748029	1	ENSG00000151834
galnt5|Park201106_000173609	1.62024	0	3.24048	Inf	Inf	0.596935	1	ENSG00000136542
gata5|Ueno201210kidney_000252192	1.04035	0	2.08069	Inf	Inf	0.637926	1	ENSG00000130700
gba|TXGP201107_000421472	0.795559	0	1.59112	Inf	Inf	0.709703	1	ENSG00000177628
gcg|Taira201203st25_000052667	2.59939	0	5.19878	Inf	Inf	0.387775	1	ENSG00000182263
gdf11|JGIv16_16074797	10.2119	0	20.4239	Inf	Inf	0.540905	1	ENSG00000135414
gdpd1|Taira201203eye_000103346	0.856756	0	1.71351	Inf	Inf	0.69107	1	ENSG00000153982
ghitm|JGIv14_28719853	0.734362	0	1.46872	Inf	Inf	0.728737	1	ENSG00000165678
gip|TeperekTkacz201205_000165322	1.77471	0	3.54942	Inf	Inf	0.466713	1	NA
gli1|MK201406_0041399	7.37213	0	14.7443	Inf	Inf	0.381351	1	ENSG00000111087
glp1r|JGIv610_0000049	13.2755	0	26.5511	Inf	Inf	0.507961	1	ENSG00000112164
gna15|Ueno201210skin_000121223	0.856756	0	1.71351	Inf	Inf	0.69107	1	ENSG00000060558
gnb2l1|JGIv14_28754729	1.18818	0	2.37635	Inf	Inf	0.697023	1	ENSG00000204628
golga7|Taira201203eye_000267341	1.10154	0	2.20309	Inf	Inf	0.621168	1	ENSG00000147533
gpd1|Taira201203st40_000066677	0.979149	0	1.9583	Inf	Inf	0.655166	1	ENSG00000167588
gpr124|Ueno201210eye_000043706	0.734362	0	1.46872	Inf	Inf	0.728737	1	ENSG00000020181
gpr56|JGIv14_28753149	0.917952	0	1.8359	Inf	Inf	0.672884	1	ENSG00000205336
gpr56|Ueno201210kidney_000112234	0.795559	0	1.59112	Inf	Inf	0.709703	1	ENSG00000205336
gprin1|JGIv14_28712932	6.12717	0	12.2543	Inf	Inf	0.610733	1	ENSG00000169258
gria2|JGIv16_16066284	1.28513	0	2.57027	Inf	Inf	0.57376	1	ENSG00000120251
gria2|Taira201203ovary_000081183	1.04035	0	2.08069	Inf	Inf	0.637926	1	ENSG00000120251
grpel2|XBv5_54311238	2.22852	0	4.45704	Inf	Inf	0.432674	1	ENSG00000164284
gstk1|Ueno201210stomach_000178714	0.979149	0	1.9583	Inf	Inf	0.655166	1	ENSG00000197448
hbp1|Ueno201210eye_000152892	0.673165	0	1.34633	Inf	Inf	0.748029	1	ENSG00000105856
hcn3|JGIv16_16015927	8.16956	0	16.3391	Inf	Inf	0.570451	1	ENSG00000143630
hdac5|Ueno201210spleen_000087961	0.673165	0	1.34633	Inf	Inf	0.748029	1	ENSG00000108840
hemk1|Chang2013_000760304	0.979149	0	1.9583	Inf	Inf	0.655166	1	ENSG00000114735
hes3|Chang2013_000246018	3.45651	0	6.91302	Inf	Inf	0.430721	1	ENSG00000173673
hes3|Ueno201302st10_000703299	10.3835	0	20.7671	Inf	Inf	0.121417	1	ENSG00000173673
hes4|JGIv14_28723508	4.9503	0	9.90061	Inf	Inf	0.19369	1	NA
hes7|Ueno201210st09_000232217	8.47133	0	16.9427	Inf	Inf	0.0912952	1	NA
hesx1|Quigley201307_001799671	10.5491	0	21.0981	Inf	Inf	0.0845401	1	ENSG00000163666
hhipl1|JGIv610_0053765	1.51222	0	3.02445	Inf	Inf	0.620207	1	ENSG00000182218
higd1a|Audic201207_000670706	0.917952	0	1.8359	Inf	Inf	0.672884	1	NA
hivep3|JGIv610_0005593	0.979149	0	1.9583	Inf	Inf	0.655166	1	ENSG00000127124
hivep3|TXGP201107_000244472	1.16274	0	2.32548	Inf	Inf	0.604892	1	ENSG00000127124
hmox2|Quigley201212_000573254	1.71351	0	3.42702	Inf	Inf	0.478685	1	ENSG00000103415
hpca|TXGP201107_000419585	1.51222	0	3.02445	Inf	Inf	0.620207	1	ENSG00000121905
hpgds|Ueno201210stomach_000170319	1.16274	0	2.32548	Inf	Inf	0.604892	1	ENSG00000163106
hpn|Taira201203testis_000147482	3.17191	0	6.34382	Inf	Inf	0.334471	1	ENSG00000105707
hsd17b12|JGIv14_28728357	0.673165	0	1.34633	Inf	Inf	0.748029	1	ENSG00000149084
hsd17b3|JGIv16_16010791	1.40753	0	2.81505	Inf	Inf	0.544465	1	ENSG00000130948
hsd17b8|TeperekTkacz201205_000636862	1.18818	0	2.37635	Inf	Inf	0.697023	1	ENSG00000112474
hsf3|Taira201203heart_000040562	2.10613	0	4.21226	Inf	Inf	0.455505	1	NA
ict1|Ueno201210heart_000178528	0.673165	0	1.34633	Inf	Inf	0.748029	1	NA
ifnar2|JGIv610_0044160	0.673165	0	1.34633	Inf	Inf	0.748029	1	NA
ikzf2|Taira201203spleen_000153450	0.856756	0	1.71351	Inf	Inf	0.69107	1	ENSG00000030419
ikzf2|Ueno201302st08_000538652	0.856756	0	1.71351	Inf	Inf	0.69107	1	ENSG00000030419
il20rb|Ueno201302st35_000454408	10.2119	0	20.4239	Inf	Inf	0.540905	1	ENSG00000174564
ing1|Taira201203st08_000146978	0.795559	0	1.59112	Inf	Inf	0.709703	1	NA
iqsec3|JGIv16_16034763	2.50907	0	5.01814	Inf	Inf	0.365128	1	ENSG00000120645
iqsec3|JGIv16_16064039	1.04035	0	2.08069	Inf	Inf	0.637926	1	ENSG00000120645
irf7|JGIv16_16035013	0.734362	0	1.46872	Inf	Inf	0.728737	1	NA
irf8|Taira201203intestine_000146323	0.917952	0	1.8359	Inf	Inf	0.672884	1	ENSG00000140968
irf8|Ueno201210intestine_000188174	0.795559	0	1.59112	Inf	Inf	0.709703	1	ENSG00000140968
irx3|Ueno201210kidney_000228888	1.83627	0	3.67254	Inf	Inf	0.553584	1	ENSG00000177508
irx3|Ueno201210st30_000165968	2.16032	0	4.32064	Inf	Inf	0.495806	1	ENSG00000177508
itgb7|Taira201203spleen_000040525	6.12717	0	12.2543	Inf	Inf	0.610733	1	ENSG00000139626
itgb8|Taira201203heart_000006928	7.56086	0	15.1217	Inf	Inf	0.233901	1	ENSG00000105855
itk|Quigley201212_002151803	5.61657	0	11.2331	Inf	Inf	0.623427	1	ENSG00000113263
jund|Ueno201210st30_000145287	1.86134	0	3.72268	Inf	Inf	0.506345	1	ENSG00000130522
kcnj3|Taira201203heart_000130366	7.14836	0	14.2967	Inf	Inf	0.588833	1	ENSG00000162989
kcp|Amin201106_000163378	0.856756	0	1.71351	Inf	Inf	0.69107	1	NA
kdelc1|Ueno201210heart_000078986	7.65896	0	15.3179	Inf	Inf	0.579268	1	ENSG00000134901
kdr|Taira201203heart_000026404	0.673165	0	1.34633	Inf	Inf	0.748029	1	ENSG00000128052
kiaa1199|JGIv16_16078843	1.34633	0	2.69266	Inf	Inf	0.558888	1	ENSG00000103888
kiaa1199|Ueno201210intestine_000035634	1.04035	0	2.08069	Inf	Inf	0.637926	1	ENSG00000103888
lama1|JGIv16_16074070	3.63973	0	7.27947	Inf	Inf	0.266028	1	ENSG00000101680
lamtor1|Ueno201210heart_000185772	0.979149	0	1.9583	Inf	Inf	0.655166	1	ENSG00000149357
lancl1|Ueno201210heart_000113019	0.673165	0	1.34633	Inf	Inf	0.748029	1	ENSG00000115365
lepr|Taira201203eye_000051440	5.61657	0	11.2331	Inf	Inf	0.623427	1	ENSG00000116678
lhx1|MK201406_0109469	1.29619	0	2.59238	Inf	Inf	0.670201	1	ENSG00000132130
lhx2|Audic201207_000819991	8.33456	0	16.6691	Inf	Inf	0.0947778	1	ENSG00000106689
lhx2|Taira201203st25_000091181	9.28495	0	18.5699	Inf	Inf	0.0773271	1	ENSG00000106689
lin7b|Ueno201210eye_000177595	0.795559	0	1.59112	Inf	Inf	0.709703	1	ENSG00000104863
lin7c|Ueno201210brain_000196208	0.795559	0	1.59112	Inf	Inf	0.709703	1	ENSG00000104863
litaf|TeperekTkacz201206_000735286	0.979149	0	1.9583	Inf	Inf	0.655166	1	NA
lphn3|Taira201203eye_000060569	0.856756	0	1.71351	Inf	Inf	0.69107	1	ENSG00000150471
lppr1|Ueno201210st08_000185167	1.40421	0	2.80842	Inf	Inf	0.644613	1	ENSG00000148123
lppr5|JGIv16_16065740	11.2331	0	22.4663	Inf	Inf	0.528718	1	ENSG00000117598
lrrc8c|Taira201203testis_000058518	1.10154	0	2.20309	Inf	Inf	0.621168	1	ENSG00000171488
lzic|Quigley201112_000217168	1.04035	0	2.08069	Inf	Inf	0.637926	1	ENSG00000162441
macrod2|Blower201306_000547752	0.917952	0	1.8359	Inf	Inf	0.672884	1	ENSG00000133315
macrod2|TXGP201107_000428137	0.856756	0	1.71351	Inf	Inf	0.69107	1	ENSG00000133315
map1b|JGIv610_0034194	0.795559	0	1.59112	Inf	Inf	0.709703	1	ENSG00000131711
map2k4|JGIv14_28733552	11.7116	0	23.4232	Inf	Inf	0.112982	1	ENSG00000065559
mapk8ip2|Taira201203eye_000024396	0.734362	0	1.46872	Inf	Inf	0.728737	1	ENSG00000008735
mapre2|Taira201203st25_000140859	0.673165	0	1.34633	Inf	Inf	0.748029	1	ENSG00000166974
masp1|Taira201203eye_000016180	3.78388	0	7.56776	Inf	Inf	0.269359	1	ENSG00000127241
matn4|MK201406_0000542	0.673165	0	1.34633	Inf	Inf	0.748029	1	ENSG00000124159
mb21d1|Taira201203spleen_000133408	0.917952	0	1.8359	Inf	Inf	0.672884	1	ENSG00000164430
mcee|Taira201203brain_000203526	0.673165	0	1.34633	Inf	Inf	0.748029	1	ENSG00000124370
mctp1|Ueno201210brain_000095757	0.917952	0	1.8359	Inf	Inf	0.672884	1	ENSG00000175471
mctp2|JGIv10_10002875	0.856756	0	1.71351	Inf	Inf	0.69107	1	ENSG00000140563
med18|Quigley201307_001469982	0.795559	0	1.59112	Inf	Inf	0.709703	1	ENSG00000130772
mef2d|Ueno201210muscle_000065866	3.21504	0	6.43009	Inf	Inf	0.319657	1	ENSG00000116604
megf11|Ueno201210eye_000017634	1.29619	0	2.59238	Inf	Inf	0.670201	1	ENSG00000145794
menf|Ismailoglu201203_000104217	13.6813	0	27.3625	Inf	Inf	0.0524343	1	NA
met|Ueno201210kidney_000023224	8.05033	0	16.1007	Inf	Inf	0.105799	1	ENSG00000105976
mettl15|Ueno201302st08_000502028	1.46872	0	2.93745	Inf	Inf	0.53048	1	ENSG00000169519
mettl6|Ueno201302st10_000704764	2.04493	0	4.08986	Inf	Inf	0.467536	1	ENSG00000206562
mfap4|JGIv16_16038020	1.34633	0	2.69266	Inf	Inf	0.558888	1	ENSG00000166482
mgc145244|Ismailoglu201203_000081707	6.12717	0	12.2543	Inf	Inf	0.610733	1	NA
mmp13|XGI_TC450226	6.12717	0	12.2543	Inf	Inf	0.610733	1	ENSG00000137745
mmrn2|Amin201106_000172349	6.63777	0	13.2755	Inf	Inf	0.599269	1	ENSG00000173269
mmrn2|Taira201203heart_000055365	6.63777	0	13.2755	Inf	Inf	0.599269	1	ENSG00000173269
mpzl1|Ueno201210brain_000270927	1.29619	0	2.59238	Inf	Inf	0.670201	1	ENSG00000197965
mrpl17|Ueno2012104cells_000162351	1.04035	0	2.08069	Inf	Inf	0.637926	1	ENSG00000158042
mrpl4|Chang2013_000775496	0.917952	0	1.8359	Inf	Inf	0.672884	1	ENSG00000105364
mrpl43|Chang2013_000386827	1.16274	0	2.32548	Inf	Inf	0.604892	1	ENSG00000055950
mrps18a|JGIv10_10019453	0.917952	0	1.8359	Inf	Inf	0.672884	1	ENSG00000096080
mrps2|JGIv610_0052957	1.10154	0	2.20309	Inf	Inf	0.621168	1	ENSG00000122140
mrps33|Ueno2012102cells_000175722	1.04035	0	2.08069	Inf	Inf	0.637926	1	ENSG00000090263
mrps6|Quigley201207_000097900	0.734362	0	1.46872	Inf	Inf	0.728737	1	NA
mtap|TXGP201107_000140474	1.72826	0	3.45651	Inf	Inf	0.574744	1	ENSG00000099810
muc1|Ueno201210kidney_000165670	0.673165	0	1.34633	Inf	Inf	0.748029	1	ENSG00000185499
muc5b|JGIv610_0035523	6.12717	0	12.2543	Inf	Inf	0.610733	1	ENSG00000117983
muc6|JGIv16_16023581	9.19075	0	18.3815	Inf	Inf	0.554676	1	ENSG00000184956
mul1|TXGP201107_000205431	0.856756	0	1.71351	Inf	Inf	0.69107	1	ENSG00000090432
mxra5|JGIv14_28730366	9.46575	0	18.9315	Inf	Inf	0.326439	1	ENSG00000101825
myh6|JGIv14_28703874	3.72969	0	7.45937	Inf	Inf	0.253976	1	ENSG00000197616
n4bp3|JGIv14_28737054	1.59112	0	3.18224	Inf	Inf	0.503777	1	ENSG00000145911
nagpa|Taira201203egg_000053423	3.67955	0	7.3591	Inf	Inf	0.286912	1	ENSG00000103174
narf|JGIv16_16001445	0.795559	0	1.59112	Inf	Inf	0.709703	1	ENSG00000141562
nav2|TXGP201107_000443609	0.673165	0	1.34633	Inf	Inf	0.748029	1	ENSG00000166833
nav2|TXGP201107_000461064	1.18818	0	2.37635	Inf	Inf	0.697023	1	ENSG00000166833
ncln|Taira201203st35_000110938	0.734362	0	1.46872	Inf	Inf	0.728737	1	NA
ndufa13|Ueno201210st15_000188712	1.28513	0	2.57027	Inf	Inf	0.57376	1	ENSG00000186010
ndufaf5|Audic201207_000259107	0.673165	0	1.34633	Inf	Inf	0.748029	1	ENSG00000101247
nell1|Taira201203st12_000084571	0.917952	0	1.8359	Inf	Inf	0.672884	1	ENSG00000165973
nfatc2|Taira201203kidney_000073267	0.734362	0	1.46872	Inf	Inf	0.728737	1	ENSG00000101096
ngrn|Taira201203testis_000210675	1.10154	0	2.20309	Inf	Inf	0.621168	1	ENSG00000182768
nid1|Ueno201210spleen_000058692	1.04035	0	2.08069	Inf	Inf	0.637926	1	ENSG00000116962
nipsnap3a|Ueno201302st08_000646344	1.52992	0	3.05984	Inf	Inf	0.516921	1	ENSG00000136783
nkx2-6|Amin201106_000095966	1.04035	0	2.08069	Inf	Inf	0.637926	1	ENSG00000180053
nkx2-6|Quigley201112_000318437	0.979149	0	1.9583	Inf	Inf	0.655166	1	ENSG00000180053
nln|Ueno201210testis_000095273	1.34633	0	2.69266	Inf	Inf	0.558888	1	ENSG00000123213
nlrc5|Taira201203spleen_000003526	0.979149	0	1.9583	Inf	Inf	0.655166	1	NA
nog|Park201106_000415433	36.357	0	72.714	Inf	Inf	0.00220348	1	ENSG00000183691
nog|Ueno2012102cells_000196310	17.8186	0	35.6372	Inf	Inf	0.154058	1	ENSG00000183691
npnt|Taira201203testis_000051366	5.54421	0	11.0884	Inf	Inf	0.161023	1	ENSG00000168743
npr3|Audic201207_000125615	1.29619	0	2.59238	Inf	Inf	0.670201	1	ENSG00000113389
nr0b2|Taira201203stomach_000107104	5.61657	0	11.2331	Inf	Inf	0.623427	1	NA
nr2e1|Audic201207_000815857	1.51222	0	3.02445	Inf	Inf	0.620207	1	ENSG00000112333
nr4a1|Chang2013_000197430	1.96936	0	3.93871	Inf	Inf	0.488629	1	ENSG00000123358
nr4a1|JGIv16_16074665	2.49137	0	4.98275	Inf	Inf	0.400771	1	ENSG00000123358
nrap|JGIv610_0032444	1.10154	0	2.20309	Inf	Inf	0.621168	1	ENSG00000197893
nrp2|Park201106_000003934	1.28513	0	2.57027	Inf	Inf	0.57376	1	ENSG00000118257
nrp2|Taira201203skin_000015890	2.16732	0	4.33465	Inf	Inf	0.443891	1	ENSG00000118257
nsmce1|Ueno201302st10_000685654	1.18818	0	2.37635	Inf	Inf	0.697023	1	NA
nsmf|Taira201203brain_000017015	5.37868	0	10.7574	Inf	Inf	0.171929	1	ENSG00000165802
nsun4|Park201106_000754637	1.83627	0	3.67254	Inf	Inf	0.553584	1	ENSG00000117481
nsun4|Ueno201302st10_000689492	2.30778	0	4.61556	Inf	Inf	0.432382	1	ENSG00000117481
ntn1|Ueno201210testis_000003963	0.673165	0	1.34633	Inf	Inf	0.748029	1	ENSG00000065320
ntsr1|JGIv16_16010242	16.3391	0	32.6782	Inf	Inf	0.483205	1	ENSG00000101188
nubpl|Ueno201302st10_000766226	13.9111	0	27.8221	Inf	Inf	0.229528	1	ENSG00000151413
nup160|Taira201203brain_000161985	11.3097	0	22.6195	Inf	Inf	0.0824368	1	ENSG00000030066
ociad1|Ueno201302st10_000704040	1.16274	0	2.32548	Inf	Inf	0.604892	1	ENSG00000109180
olfm3|Taira201203eye_000184062	2.99864	0	5.99729	Inf	Inf	0.354173	1	ENSG00000118733
olig3|Ueno201210st10_000204063	0.856756	0	1.71351	Inf	Inf	0.69107	1	ENSG00000177468
oma1|JGIv16_16016144	0.673165	0	1.34633	Inf	Inf	0.748029	1	ENSG00000162600
onecut3|JGIv16_16050125	2.61745	0	5.23491	Inf	Inf	0.397455	1	ENSG00000119547
ostalpha|Taira201203st40_000146912	1.18818	0	2.37635	Inf	Inf	0.697023	1	ENSG00000163959
ovca2|MK201406_0217193	0.673165	0	1.34633	Inf	Inf	0.748029	1	ENSG00000214014
padi1|Taira201203eye_000155267	10.1087	0	20.2174	Inf	Inf	0.36152	1	ENSG00000142623
pafah2|Audic201207_000618023	0.734362	0	1.46872	Inf	Inf	0.728737	1	ENSG00000158006
paqr3|Blower201306_000421517	2.43018	0	4.86035	Inf	Inf	0.410917	1	ENSG00000163291
parp3|Taira201203stomach_000130767	1.04035	0	2.08069	Inf	Inf	0.637926	1	ENSG00000041880
pax2|Audic201207_000521313	0.673165	0	1.34633	Inf	Inf	0.748029	1	ENSG00000075891
pax3|JGIv16_16039527	2.09175	0	4.1835	Inf	Inf	0.463435	1	ENSG00000135903
pax5|Taira201203spleen_000017415	0.673165	0	1.34633	Inf	Inf	0.748029	1	ENSG00000196092
pax6|Taira201203st35_000119180	24.5333	0	49.0665	Inf	Inf	0.112732	1	ENSG00000007372
pcbd2|Ueno201210stomach_000182185	0.673165	0	1.34633	Inf	Inf	0.748029	1	ENSG00000132570
pcdh8|Ueno201210brain_000037529	3.04952	0	6.09903	Inf	Inf	0.350194	1	NA
pcdhgb1|JGIv14_28730951	8.16956	0	16.3391	Inf	Inf	0.570451	1	ENSG00000254221
pcdhgb6|JGIv10_10034402	8.16956	0	16.3391	Inf	Inf	0.570451	1	ENSG00000253953
pcdhgb6|JGIv14_28730959	8.16956	0	16.3391	Inf	Inf	0.570451	1	ENSG00000253953
pcmt1|Quigley201307_001463710	0.673165	0	1.34633	Inf	Inf	0.748029	1	ENSG00000120265
pcsk5|Taira201203lung_000089997	2.81173	0	5.62347	Inf	Inf	0.350135	1	NA
pde8a|JGIv15_15064056	0.795559	0	1.59112	Inf	Inf	0.709703	1	ENSG00000073417
pdp2|Ueno201302st08_000538964	2.26834	0	4.53667	Inf	Inf	0.478294	1	ENSG00000172840
pex11b|TeperekTkacz201202_000151698	0.734362	0	1.46872	Inf	Inf	0.728737	1	ENSG00000131779
pex13|Taira201203brain_000214467	0.795559	0	1.59112	Inf	Inf	0.709703	1	ENSG00000162928
pgam1|TeperekTkacz201206_000287127	0.795559	0	1.59112	Inf	Inf	0.709703	1	ENSG00000171314
pgc|Taira201203stomach_000063860	0.795559	0	1.59112	Inf	Inf	0.709703	1	ENSG00000096088
pgm2l1|Chang2013_000451452	5.28504	0	10.5701	Inf	Inf	0.173811	1	ENSG00000165434
pgm2l1|JGIv16_16067335	2.36898	0	4.73796	Inf	Inf	0.421461	1	ENSG00000165434
pgm5|Ueno201210muscle_000062973	11.1133	0	22.2266	Inf	Inf	0.225422	1	ENSG00000266607
piezo2|TXGP201107_000243709	1.22394	0	2.44787	Inf	Inf	0.589092	1	ENSG00000103335
pigv|Taira201203ovary_000101167	1.18818	0	2.37635	Inf	Inf	0.697023	1	ENSG00000060642
pinlyp|Ueno2012104cells_000117418	1.18818	0	2.37635	Inf	Inf	0.697023	1	ENSG00000234465
pip5k1c|Taira201203testis_000132959	0.856756	0	1.71351	Inf	Inf	0.69107	1	ENSG00000186111
pitx2|Ueno201210muscle_000081093	1.40421	0	2.80842	Inf	Inf	0.644613	1	NA
pkdcc|Quigley201112_000028629	48.6129	0	97.2259	Inf	Inf	0.000452373	1	ENSG00000162878
pklr|Ueno201210kidney_000167361	0.856756	0	1.71351	Inf	Inf	0.69107	1	ENSG00000067225
plekhg5|JGIv16_16076888	1.04035	0	2.08069	Inf	Inf	0.637926	1	ENSG00000008323
plscr3|Taira201203st35_000208305	0.917952	0	1.8359	Inf	Inf	0.672884	1	ENSG00000187838
plscr3|Ueno201210testis_000153284	0.795559	0	1.59112	Inf	Inf	0.709703	1	ENSG00000187838
plscr4|TeperekTkacz201205_000150321	7.65896	0	15.3179	Inf	Inf	0.579268	1	ENSG00000188313
pmp22|Park201106_000375133	4.86035	0	9.7207	Inf	Inf	0.201925	1	NA
pou4f1|Audic201207_000958971	1.10154	0	2.20309	Inf	Inf	0.621168	1	ENSG00000152192
ppapdc2|TXGP201107_000206638	1.18818	0	2.37635	Inf	Inf	0.697023	1	ENSG00000205808
ppargc1b|JGIv14_28736916	0.795559	0	1.59112	Inf	Inf	0.709703	1	NA
ppm1k|TXGP201107_000396164	1.18818	0	2.37635	Inf	Inf	0.697023	1	ENSG00000163644
ppp1r13l|Taira201203st30_000114268	2.49137	0	4.98275	Inf	Inf	0.400771	1	ENSG00000104881
ppp1r3g|Taira201203st09_000138860	2.59939	0	5.19878	Inf	Inf	0.387775	1	ENSG00000219607
pqlc2|Ueno201210testis_000141477	0.673165	0	1.34633	Inf	Inf	0.748029	1	ENSG00000040487
prkab2|Taira201203brain_000144370	0.734362	0	1.46872	Inf	Inf	0.728737	1	ENSG00000111725
prnp|Taira201203lung_000063408	0.734362	0	1.46872	Inf	Inf	0.728737	1	ENSG00000171867
prnp|Taira201203skin_000048814	2.66059	0	5.32117	Inf	Inf	0.378504	1	ENSG00000171867
prss12|JGIv15_15017291	1.92254	0	3.84508	Inf	Inf	0.492932	1	ENSG00000164099
prss27|Audic201207_000955118	0.673165	0	1.34633	Inf	Inf	0.748029	1	NA
psg3|Taira201203eye_000075938	7.14836	0	14.2967	Inf	Inf	0.588833	1	ENSG00000213892
ptgr1|Ueno2012106cells_000191146	0.673165	0	1.34633	Inf	Inf	0.748029	1	ENSG00000106853
ptpn11|Ueno201302st08_000563283	0.673165	0	1.34633	Inf	Inf	0.748029	1	ENSG00000179295
pzp|Taira201203liver_000002803	1.71351	0	3.42702	Inf	Inf	0.478685	1	ENSG00000175899
rab34|JGIv16_16047371	0.673165	0	1.34633	Inf	Inf	0.748029	1	ENSG00000109113
rabl5|JGIv10_10005970	0.734362	0	1.46872	Inf	Inf	0.728737	1	ENSG00000128581
rad51d|TeperekTkacz201206_000144648	2.03055	0	4.06111	Inf	Inf	0.475802	1	ENSG00000185379
rarres3|JGIv610_0038993	0.856756	0	1.71351	Inf	Inf	0.69107	1	ENSG00000176485
rax|Taira201203st35_000184075	10.5708	0	21.1416	Inf	Inf	0.146174	1	NA
rfx4|JGIv16_16034810	3.56785	0	7.13569	Inf	Inf	0.284798	1	ENSG00000111783
rfx4|MK201406_0226452	10.6641	0	21.3282	Inf	Inf	0.0627961	1	ENSG00000111783
rgmb|Taira201203testis_000176747	1.40753	0	2.81505	Inf	Inf	0.544465	1	ENSG00000174136
rgmb|Ueno2012106cells_000177282	1.22394	0	2.44787	Inf	Inf	0.589092	1	ENSG00000174136
rgs16|TXGP201107_000418268	1.86134	0	3.72268	Inf	Inf	0.506345	1	NA
rhbdd1|Ismailoglu201203_000192057	1.18818	0	2.37635	Inf	Inf	0.697023	1	ENSG00000144468
rilp|JGIv14_28729079	6.12717	0	12.2543	Inf	Inf	0.610733	1	NA
rilp|Taira201203st09_000197624	0.734362	0	1.46872	Inf	Inf	0.728737	1	NA
rnf112|Ueno201210stomach_000101721	0.734362	0	1.46872	Inf	Inf	0.728737	1	ENSG00000128482
rnf165|JGIv16_16013004	7.85542	0	15.7108	Inf	Inf	0.233547	1	ENSG00000141622
rnf220|Ueno201210st12_000100062	3.21136	0	6.42271	Inf	Inf	0.308343	1	ENSG00000187147
ror1|Taira201203kidney_000045597	0.795559	0	1.59112	Inf	Inf	0.709703	1	ENSG00000185483
ror1|Taira201203lung_000080916	1.28513	0	2.57027	Inf	Inf	0.57376	1	ENSG00000185483
rpl39|Taira201203st35_000238507	0.734362	0	1.46872	Inf	Inf	0.728737	1	ENSG00000198918
rspo2|Ismailoglu201203_000214172	0.979149	0	1.9583	Inf	Inf	0.655166	1	ENSG00000147655
rspo3|Taira201203st30_000203119	1.34633	0	2.69266	Inf	Inf	0.558888	1	ENSG00000146374
rtl1|JGIv16_16007609	7.14836	0	14.2967	Inf	Inf	0.588833	1	ENSG00000254656
rtl1|JGIv16_16076575	6.63777	0	13.2755	Inf	Inf	0.599269	1	ENSG00000254656
rtl1|Ueno201210kidney_000301060	15.8285	0	31.657	Inf	Inf	0.486917	1	ENSG00000254656
sall2|JGIv10_10037136	34.3683	0	68.7365	Inf	Inf	0.0116259	1	NA
sall2|JGIv14_28725527	17.8897	0	35.7795	Inf	Inf	0.0157065	1	NA
samd13|Park201106_000430958	0.734362	0	1.46872	Inf	Inf	0.728737	1	ENSG00000203943
scd|Ueno201210brain_000044614	0.856756	0	1.71351	Inf	Inf	0.69107	1	ENSG00000145284
scg3|Taira201203brain_000097212	0.734362	0	1.46872	Inf	Inf	0.728737	1	ENSG00000104112
schip1|Taira201203eye_000179699	1.10154	0	2.20309	Inf	Inf	0.621168	1	ENSG00000151967
schip1|Ueno201210brain_000220208	1.28513	0	2.57027	Inf	Inf	0.57376	1	ENSG00000151967
scn5a|JGIv16_16060498	1.40753	0	2.81505	Inf	Inf	0.544465	1	ENSG00000136531
scn5a|Taira201203st25_000014692	1.28513	0	2.57027	Inf	Inf	0.57376	1	ENSG00000136531
scn8a|JGIv16_16063087	0.734362	0	1.46872	Inf	Inf	0.728737	1	ENSG00000196876
sdhb|Ueno201302st10_000735041	0.734362	0	1.46872	Inf	Inf	0.728737	1	ENSG00000117118
sds|Taira201203st10_000191209	1.59112	0	3.18224	Inf	Inf	0.503777	1	ENSG00000135094
sele|Ueno201210spleen_000036820	6.12717	0	12.2543	Inf	Inf	0.610733	1	ENSG00000007908
sema3b|Amin201106_000180029	0.734362	0	1.46872	Inf	Inf	0.728737	1	ENSG00000262015
sephs1|Quigley201307_000321104	1.29619	0	2.59238	Inf	Inf	0.670201	1	ENSG00000086475
sept2|JGIv16_16052593	0.734362	0	1.46872	Inf	Inf	0.728737	1	ENSG00000168385
sez6|Taira201203brain_000009229	8.68015	0	17.3603	Inf	Inf	0.562281	1	ENSG00000063015
sfr1|Quigley201207_000412944	2.59238	0	5.18477	Inf	Inf	0.455618	1	ENSG00000156384
sfrp1|Audic201207_000954706	3.30131	0	6.60262	Inf	Inf	0.293477	1	ENSG00000104332
sfrp1|Chang2013_000760860	2.99533	0	5.99065	Inf	Inf	0.327148	1	ENSG00000104332
sfrp1|Ueno201210intestine_000217478	0.734362	0	1.46872	Inf	Inf	0.728737	1	ENSG00000104332
sfxn5|JGIv16_16071482	0.734362	0	1.46872	Inf	Inf	0.728737	1	ENSG00000144040
sfxn5|Ueno201302st35_000629585	0.734362	0	1.46872	Inf	Inf	0.728737	1	ENSG00000144040
sgcb|Taira201203eye_000085929	0.673165	0	1.34633	Inf	Inf	0.748029	1	ENSG00000163069
sgcb|Taira201203st40_000152799	0.673165	0	1.34633	Inf	Inf	0.748029	1	ENSG00000163069
sgsh|Ueno201302st10_000571147	0.673165	0	1.34633	Inf	Inf	0.748029	1	ENSG00000181523
sh2d4a|Taira201203kidney_000166041	1.18818	0	2.37635	Inf	Inf	0.697023	1	ENSG00000104611
shisa2|Audic201207_000400359	0.856756	0	1.71351	Inf	Inf	0.69107	1	ENSG00000180730
skap1|Ueno201210st25_000115608	0.673165	0	1.34633	Inf	Inf	0.748029	1	ENSG00000141293
slc12a5|Ueno201210eye_000017338	7.14836	0	14.2967	Inf	Inf	0.588833	1	ENSG00000124140
slc18a2|JGIv16_16074893	0.795559	0	1.59112	Inf	Inf	0.709703	1	NA
slc23a2|JGIv10_10031898	1.18818	0	2.37635	Inf	Inf	0.697023	1	ENSG00000089057
slc23a2|JGIv610_0003138	1.40421	0	2.80842	Inf	Inf	0.644613	1	ENSG00000089057
slc25a12|XBv5_48734647	1.28513	0	2.57027	Inf	Inf	0.57376	1	ENSG00000115840
slc25a32|Park201106_000597384	2.44455	0	4.88911	Inf	Inf	0.40422	1	ENSG00000164933
slc25a37|Park201106_000258324	1.18818	0	2.37635	Inf	Inf	0.697023	1	ENSG00000147454
slc25a46|Taira201203ovary_000174665	2.30778	0	4.61556	Inf	Inf	0.432382	1	ENSG00000164209
slc43a2|Taira201203kidney_000063161	2.37635	0	4.7527	Inf	Inf	0.463108	1	ENSG00000167703
slc45a4|Taira201203spleen_000093866	0.734362	0	1.46872	Inf	Inf	0.728737	1	ENSG00000022567
slc45a4|Taira201203testis_000050342	0.795559	0	1.59112	Inf	Inf	0.709703	1	ENSG00000022567
slc4a10|Taira201203brain_000004918	0.734362	0	1.46872	Inf	Inf	0.728737	1	ENSG00000144290
slc4a10|TXGP201107_000314722	0.673165	0	1.34633	Inf	Inf	0.748029	1	ENSG00000144290
slc7a5|Quigley201212_000482088	1.28513	0	2.57027	Inf	Inf	0.57376	1	ENSG00000103257
slx1a|Taira201203eye_000215418	0.917952	0	1.8359	Inf	Inf	0.672884	1	ENSG00000132207
smc4|Ueno201210stomach_000050158	7.82153	0	15.6431	Inf	Inf	0.399924	1	ENSG00000113810
snn|Quigley201307_001684841	2.97026	0	5.94051	Inf	Inf	0.349926	1	ENSG00000184602
snrpe|Quigley201207_000428989	0.795559	0	1.59112	Inf	Inf	0.709703	1	NA
sntg1|Chang2013_000068845	1.62024	0	3.24048	Inf	Inf	0.596935	1	ENSG00000147481
snx16|Quigley201307_001012770	0.856756	0	1.71351	Inf	Inf	0.69107	1	ENSG00000104497
socs1|Taira201203intestine_000192608	2.52381	0	5.04763	Inf	Inf	0.404019	1	ENSG00000185338
socs1|Taira201203st25_000252225	2.0523	0	4.10461	Inf	Inf	0.514163	1	ENSG00000185338
socs4|Quigley201212_001110133	0.673165	0	1.34633	Inf	Inf	0.748029	1	ENSG00000180008
socs4|Ueno201302st08_000557437	0.917952	0	1.8359	Inf	Inf	0.672884	1	ENSG00000180008
sorbs2|JGIv16_16013821	0.734362	0	1.46872	Inf	Inf	0.728737	1	ENSG00000154556
sox2|JGIv610_0008524	3.73706	0	7.47412	Inf	Inf	0.271219	1	ENSG00000181449
sox21|JGIv14_28725409	1.29619	0	2.59238	Inf	Inf	0.670201	1	ENSG00000125285
spag6|Ueno201210testis_000120391	0.673165	0	1.34633	Inf	Inf	0.748029	1	ENSG00000077327
spi1|Taira201203spleen_000101579	16.3675	0	32.7349	Inf	Inf	0.210789	1	ENSG00000066336
spsb3|Ueno201210liver_000089348	1.40421	0	2.80842	Inf	Inf	0.644613	1	ENSG00000162032
srgap3|Ueno201210skin_000058399	0.734362	0	1.46872	Inf	Inf	0.728737	1	ENSG00000196220
srpk1|Taira201203eye_000195727	1.40753	0	2.81505	Inf	Inf	0.544465	1	ENSG00000096063
stard5|Taira201203st40_000110995	1.16274	0	2.32548	Inf	Inf	0.604892	1	ENSG00000172345
stat1|Taira201203testis_000088223	3.12104	0	6.24208	Inf	Inf	0.351661	1	ENSG00000115415
stx7|JGIv610_0040342	2.39773	0	4.79547	Inf	Inf	0.407757	1	ENSG00000079950
stxbp1|Ueno201210eye_000106999	1.40421	0	2.80842	Inf	Inf	0.644613	1	ENSG00000136854
stxbp1|Ueno201210st30_000143509	1.51222	0	3.02445	Inf	Inf	0.620207	1	ENSG00000136854
stxbp5l|Taira201203eye_000034528	1.22394	0	2.44787	Inf	Inf	0.589092	1	ENSG00000145087
sult1c1|JGIv14_28713819	0.734362	0	1.46872	Inf	Inf	0.728737	1	NA
sult1c1|Taira201203st40_000173782	0.673165	0	1.34633	Inf	Inf	0.748029	1	NA
sult1c4|Ueno201302st35_000584238	1.28513	0	2.57027	Inf	Inf	0.57376	1	NA
sumo3|Ismailoglu201203_000240148	0.734362	0	1.46872	Inf	Inf	0.728737	1	ENSG00000184900
surf2|Amin201106_000294613	1.40753	0	2.81505	Inf	Inf	0.544465	1	ENSG00000261361
susd2|Taira201203testis_000028253	0.673165	0	1.34633	Inf	Inf	0.748029	1	ENSG00000099994
susd2|Ueno201210kidney_000029096	0.795559	0	1.59112	Inf	Inf	0.709703	1	ENSG00000099994
suv39h1|Ueno2012104cells_000105573	2.27534	0	4.55068	Inf	Inf	0.428874	1	ENSG00000101945
sv2a|Ueno201210brain_000002447	0.917952	0	1.8359	Inf	Inf	0.672884	1	ENSG00000159164
svop|Ueno201210eye_000064412	2.52381	0	5.04763	Inf	Inf	0.404019	1	ENSG00000166111
syne1|JGIv16_16045037	1.04035	0	2.08069	Inf	Inf	0.637926	1	ENSG00000131018
syt1|JGIv16_16024451	2.33654	0	4.67308	Inf	Inf	0.418135	1	ENSG00000067715
tbc1d9|Taira201203st08_000059757	2.3546	0	4.7092	Inf	Inf	0.428672	1	ENSG00000109436
tbc1d9|TXGP201107_000299305	2.43018	0	4.86035	Inf	Inf	0.410917	1	ENSG00000109436
tcea3|Taira201203testis_000203105	0.734362	0	1.46872	Inf	Inf	0.728737	1	ENSG00000171703
tcf15|Taira201203st15_000077418	0.795559	0	1.59112	Inf	Inf	0.709703	1	ENSG00000125878
tctn1|Quigley201307_000973528	1.29619	0	2.59238	Inf	Inf	0.670201	1	ENSG00000204852
tdgf1|Chang2013_000382735	5.46863	0	10.9373	Inf	Inf	0.165435	1	ENSG00000136698
tdrd10|Ueno201302st08_000570694	0.734362	0	1.46872	Inf	Inf	0.728737	1	ENSG00000163239
tecr|Ueno201210intestine_000188428	0.917952	0	1.8359	Inf	Inf	0.672884	1	ENSG00000099797
tecta|JGIv16_16073235	1.28513	0	2.57027	Inf	Inf	0.57376	1	ENSG00000109927
tex15|TXGP201107_000004612	0.979149	0	1.9583	Inf	Inf	0.655166	1	ENSG00000133863
tex264|Amin201106_000118937	0.673165	0	1.34633	Inf	Inf	0.748029	1	ENSG00000164081
tex264|Taira201203testis_000186187	0.856756	0	1.71351	Inf	Inf	0.69107	1	ENSG00000164081
tfrc|JGIv14_28716335	0.917952	0	1.8359	Inf	Inf	0.672884	1	ENSG00000072274
tgm3|JGIv14_28744972	6.63777	0	13.2755	Inf	Inf	0.599269	1	ENSG00000166948
thap11|JGIv10_10033245	5.61657	0	11.2331	Inf	Inf	0.623427	1	NA
thap11|JGIv10_10033504	0.856756	0	1.71351	Inf	Inf	0.69107	1	NA
thap5|Taira201203spleen_000229090	0.673165	0	1.34633	Inf	Inf	0.748029	1	ENSG00000177683
thtpa|Ismailoglu201203_000177701	0.856756	0	1.71351	Inf	Inf	0.69107	1	ENSG00000259431
thtpa|Ueno201302st08_000621495	0.795559	0	1.59112	Inf	Inf	0.709703	1	ENSG00000259431
tm6sf1|Taira201203st30_000193372	6.63777	0	13.2755	Inf	Inf	0.599269	1	ENSG00000136404
tmco4|JGIv610_0010988	1.40421	0	2.80842	Inf	Inf	0.644613	1	ENSG00000162542
tmem111|Ueno2012102cells_000187296	2.92344	0	5.84687	Inf	Inf	0.352601	1	ENSG00000125037
tmem132b|JGIv14_28711391	1.8971	0	3.7942	Inf	Inf	0.443858	1	ENSG00000139364
tmem132b|JGIv610_0000513	1.34633	0	2.69266	Inf	Inf	0.558888	1	ENSG00000139364
tmem179|Taira201203brain_000070487	6.12717	0	12.2543	Inf	Inf	0.610733	1	ENSG00000258986
tmem2|Taira201203spleen_000009669	4.53262	0	9.06524	Inf	Inf	0.210526	1	ENSG00000135048
tmem204|Ueno201210spleen_000223170	6.12717	0	12.2543	Inf	Inf	0.610733	1	ENSG00000131634
tmem216|Taira201203st12_000141383	0.673165	0	1.34633	Inf	Inf	0.748029	1	ENSG00000187049
tmem221|Quigley201112_000278668	4.27714	0	8.55428	Inf	Inf	0.237306	1	ENSG00000188051
tmem222|Quigley201207_000849347	1.29619	0	2.59238	Inf	Inf	0.670201	1	ENSG00000186501
tmem222|Taira201203st35_000161628	2.78667	0	5.57333	Inf	Inf	0.375551	1	ENSG00000186501
tmem229b|Ueno201210skin_000024604	0.734362	0	1.46872	Inf	Inf	0.728737	1	ENSG00000198133
tmem251|Ueno201210st15_000161402	0.673165	0	1.34633	Inf	Inf	0.748029	1	ENSG00000153485
tmem37|Taira201203liver_000086204	1.40421	0	2.80842	Inf	Inf	0.644613	1	ENSG00000171227
tmem37|TeperekTkacz201205_000632893	2.16032	0	4.32064	Inf	Inf	0.495806	1	ENSG00000171227
tmem44|JGIv610_0038400	0.917952	0	1.8359	Inf	Inf	0.672884	1	NA
tmsb4x|Quigley201212_000751017	0.917952	0	1.8359	Inf	Inf	0.672884	1	ENSG00000154620
tn3|JGIv16_16052983	2.53819	0	5.07638	Inf	Inf	0.397408	1	NA
tnfrsf19|Taira201203eye_000137623	0.734362	0	1.46872	Inf	Inf	0.728737	1	ENSG00000127863
tnk2|Taira201203eye_000044274	1.62024	0	3.24048	Inf	Inf	0.596935	1	ENSG00000061938
topaz1|Taira201203testis_000014305	0.795559	0	1.59112	Inf	Inf	0.709703	1	ENSG00000173769
tor1aip1|JGIv14_28735058	1.51222	0	3.02445	Inf	Inf	0.620207	1	ENSG00000143337
tor1aip2|JGIv16_16069047	2.32548	0	4.65096	Inf	Inf	0.374143	1	NA
tp53rk|JGIv14_28732796	0.673165	0	1.34633	Inf	Inf	0.748029	1	ENSG00000172315
tpx2|Ueno201302st08_000628813	0.856756	0	1.71351	Inf	Inf	0.69107	1	ENSG00000088325
trappc2|TeperekTkacz201205_000644175	0.734362	0	1.46872	Inf	Inf	0.728737	1	ENSG00000256060
trappc3|JGIv14_28710117	1.04035	0	2.08069	Inf	Inf	0.637926	1	ENSG00000054116
trim55|Ueno201210st30_000051178	7.14836	0	14.2967	Inf	Inf	0.588833	1	ENSG00000147573
trip12|Taira201203lung_000066653	1.18818	0	2.37635	Inf	Inf	0.697023	1	ENSG00000153827
ttc28|JGIv16_16024684	2.0195	0	4.03899	Inf	Inf	0.42238	1	ENSG00000100154
ttc28|JGIv16_16047640	1.9583	0	3.9166	Inf	Inf	0.432953	1	ENSG00000100154
twist1|Taira201203st35_000220571	5.61657	0	11.2331	Inf	Inf	0.623427	1	ENSG00000233608
ubl4a|Quigley201307_001477968	0.734362	0	1.46872	Inf	Inf	0.728737	1	NA
uevld|Ueno201210testis_000085274	3.23311	0	6.46621	Inf	Inf	0.326999	1	ENSG00000151116
unc13d|Taira201203kidney_000029074	1.16274	0	2.32548	Inf	Inf	0.604892	1	ENSG00000092929
unnamed|Audic201207_000370117	1.92254	0	3.84508	Inf	Inf	0.492932	1	NA
unnamed|Audic201207_000500817	1.65231	0	3.30463	Inf	Inf	0.491036	1	NA
unnamed|Audic201207_000594526	2.04493	0	4.08986	Inf	Inf	0.467536	1	NA
unnamed|Audic201207_000975207	7.65896	0	15.3179	Inf	Inf	0.579268	1	NA
unnamed|Chang2013_000074261	0.673165	0	1.34633	Inf	Inf	0.748029	1	ENSG00000172209
unnamed|Chang2013_000241330	1.22394	0	2.44787	Inf	Inf	0.589092	1	NA
unnamed|JGIv10_10030773	7.65896	0	15.3179	Inf	Inf	0.579268	1	NA
unnamed|JGIv10_10036245	7.65896	0	15.3179	Inf	Inf	0.579268	1	NA
unnamed|JGIv10_10036676	1.04035	0	2.08069	Inf	Inf	0.637926	1	NA
unnamed|JGIv14_28703054	6.63777	0	13.2755	Inf	Inf	0.599269	1	NA
unnamed|JGIv14_28707177	5.61657	0	11.2331	Inf	Inf	0.623427	1	ENSG00000138119
unnamed|JGIv14_28717070	5.61657	0	11.2331	Inf	Inf	0.623427	1	NA
unnamed|JGIv14_28744614	0.856756	0	1.71351	Inf	Inf	0.69107	1	ENSG00000074527
unnamed|JGIv14_28746579	1.16274	0	2.32548	Inf	Inf	0.604892	1	ENSG00000127081
unnamed|JGIv14_28747613	6.12717	0	12.2543	Inf	Inf	0.610733	1	NA
unnamed|JGIv14_28754835	1.16274	0	2.32548	Inf	Inf	0.604892	1	NA
unnamed|JGIv15_15044122	0.795559	0	1.59112	Inf	Inf	0.709703	1	ENSG00000149177
unnamed|JGIv15_15053688	2.87625	0	5.7525	Inf	Inf	0.356771	1	ENSG00000151835
unnamed|JGIv15_15063898	0.673165	0	1.34633	Inf	Inf	0.748029	1	ENSG00000110330
unnamed|JGIv16_16001295	0.673165	0	1.34633	Inf	Inf	0.748029	1	NA
unnamed|JGIv16_16001870	0.795559	0	1.59112	Inf	Inf	0.709703	1	NA
unnamed|JGIv16_16016317	6.12717	0	12.2543	Inf	Inf	0.610733	1	ENSG00000205592
unnamed|JGIv16_16016932	7.65896	0	15.3179	Inf	Inf	0.579268	1	NA
unnamed|JGIv16_16021194	7.14836	0	14.2967	Inf	Inf	0.588833	1	NA
unnamed|JGIv16_16021195	7.65896	0	15.3179	Inf	Inf	0.579268	1	NA
unnamed|JGIv16_16023569	6.12717	0	12.2543	Inf	Inf	0.610733	1	ENSG00000205592
unnamed|JGIv16_16025134	0.734362	0	1.46872	Inf	Inf	0.728737	1	ENSG00000127081
unnamed|JGIv16_16025662	7.65896	0	15.3179	Inf	Inf	0.579268	1	NA
unnamed|JGIv16_16028382	2.7074	0	5.41481	Inf	Inf	0.375453	1	NA
unnamed|JGIv16_16039079	7.65896	0	15.3179	Inf	Inf	0.579268	1	NA
unnamed|JGIv16_16039098	7.65896	0	15.3179	Inf	Inf	0.579268	1	NA
unnamed|JGIv16_16039099	7.65896	0	15.3179	Inf	Inf	0.579268	1	NA
unnamed|JGIv16_16039100	7.65896	0	15.3179	Inf	Inf	0.579268	1	NA
unnamed|JGIv16_16039103	7.65896	0	15.3179	Inf	Inf	0.579268	1	NA
unnamed|JGIv16_16039540	7.65896	0	15.3179	Inf	Inf	0.579268	1	NA
unnamed|JGIv16_16039542	7.65896	0	15.3179	Inf	Inf	0.579268	1	NA
unnamed|JGIv16_16039546	7.65896	0	15.3179	Inf	Inf	0.579268	1	NA
unnamed|JGIv16_16039561	7.65896	0	15.3179	Inf	Inf	0.579268	1	NA
unnamed|JGIv16_16044063	6.12717	0	12.2543	Inf	Inf	0.610733	1	NA
unnamed|JGIv16_16047576	6.63777	0	13.2755	Inf	Inf	0.599269	1	ENSG00000198788
unnamed|JGIv16_16057697	7.65896	0	15.3179	Inf	Inf	0.579268	1	NA
unnamed|JGIv16_16070933	0.795559	0	1.59112	Inf	Inf	0.709703	1	NA
unnamed|JGIv16_16074351	3.97116	0	7.94231	Inf	Inf	0.262222	1	NA
unnamed|JGIv16_16075295	9.19075	0	18.3815	Inf	Inf	0.554676	1	ENSG00000205592
unnamed|JGIv16_16075645	5.61657	0	11.2331	Inf	Inf	0.623427	1	NA
unnamed|JGIv16_16080414	7.65896	0	15.3179	Inf	Inf	0.579268	1	NA
unnamed|JGIv610_0001978	7.65896	0	15.3179	Inf	Inf	0.579268	1	NA
unnamed|JGIv610_0001982	7.65896	0	15.3179	Inf	Inf	0.579268	1	NA
unnamed|JGIv610_0001986	7.65896	0	15.3179	Inf	Inf	0.579268	1	NA
unnamed|JGIv610_0001987	7.65896	0	15.3179	Inf	Inf	0.579268	1	NA
unnamed|JGIv610_0014496	8.68015	0	17.3603	Inf	Inf	0.562281	1	NA
unnamed|JGIv610_0014499	7.65896	0	15.3179	Inf	Inf	0.579268	1	NA
unnamed|JGIv610_0014500	7.65896	0	15.3179	Inf	Inf	0.579268	1	NA
unnamed|JGIv610_0024146	7.65896	0	15.3179	Inf	Inf	0.579268	1	NA
unnamed|JGIv610_0035225	7.65896	0	15.3179	Inf	Inf	0.579268	1	NA
unnamed|JGIv610_0045913	7.65896	0	15.3179	Inf	Inf	0.579268	1	NA
unnamed|JGIv610_0046730	7.65896	0	15.3179	Inf	Inf	0.579268	1	NA
unnamed|JGIv610_0048646	5.61657	0	11.2331	Inf	Inf	0.623427	1	ENSG00000253953
unnamed|JGIv610_0054475	7.65896	0	15.3179	Inf	Inf	0.579268	1	NA
unnamed|Quigley201212_000562071	5.61657	0	11.2331	Inf	Inf	0.623427	1	NA
unnamed|Quigley201212_001401980	0.795559	0	1.59112	Inf	Inf	0.709703	1	NA
unnamed|Quigley201307_001270650	6.12717	0	12.2543	Inf	Inf	0.610733	1	NA
unnamed|Quigley201307_002047158	7.14836	0	14.2967	Inf	Inf	0.588833	1	NA
unnamed|Taira201203brain_000043384	0.917952	0	1.8359	Inf	Inf	0.672884	1	NA
unnamed|Taira201203brain_000087637	10.2119	0	20.4239	Inf	Inf	0.540905	1	ENSG00000065675
unnamed|Taira201203brain_000130552	10.2119	0	20.4239	Inf	Inf	0.540905	1	ENSG00000065675
unnamed|Taira201203eye_000053492	0.673165	0	1.34633	Inf	Inf	0.748029	1	NA
unnamed|Taira201203eye_000232570	1.40753	0	2.81505	Inf	Inf	0.544465	1	NA
unnamed|Taira201203heart_000043964	0.795559	0	1.59112	Inf	Inf	0.709703	1	ENSG00000065675
unnamed|Taira201203heart_000056345	0.795559	0	1.59112	Inf	Inf	0.709703	1	ENSG00000065675
unnamed|Taira201203intestine_000150324	0.673165	0	1.34633	Inf	Inf	0.748029	1	ENSG00000138068
unnamed|Taira201203liver_000003338	1.29619	0	2.59238	Inf	Inf	0.670201	1	NA
unnamed|Taira201203ovary_000027915	1.18818	0	2.37635	Inf	Inf	0.697023	1	NA
unnamed|Taira201203ovary_000128609	2.16732	0	4.33465	Inf	Inf	0.443891	1	NA
unnamed|Taira201203ovary_000186951	0.734362	0	1.46872	Inf	Inf	0.728737	1	ENSG00000180423
unnamed|Taira201203skin_000115079	7.14836	0	14.2967	Inf	Inf	0.588833	1	NA
unnamed|Taira201203spleen_000020161	0.734362	0	1.46872	Inf	Inf	0.728737	1	NA
unnamed|Taira201203spleen_000072016	2.90537	0	5.81075	Inf	Inf	0.344641	1	ENSG00000148429
unnamed|Taira201203spleen_000189319	0.673165	0	1.34633	Inf	Inf	0.748029	1	NA
unnamed|Taira201203st30_000185292	1.22394	0	2.44787	Inf	Inf	0.589092	1	NA
unnamed|Taira201203st35_000136076	0.673165	0	1.34633	Inf	Inf	0.748029	1	ENSG00000125304
unnamed|Taira201203st35_000153631	0.856756	0	1.71351	Inf	Inf	0.69107	1	NA
unnamed|Taira201203st35_000219535	2.44787	0	4.89575	Inf	Inf	0.366609	1	NA
unnamed|Taira201203st40_000029825	1.29619	0	2.59238	Inf	Inf	0.670201	1	NA
unnamed|Taira201203stomach_000026609	0.856756	0	1.71351	Inf	Inf	0.69107	1	NA
unnamed|Taira201203stomach_000031813	1.40753	0	2.81505	Inf	Inf	0.544465	1	NA
unnamed|Taira201203stomach_000082323	1.52992	0	3.05984	Inf	Inf	0.516921	1	NA
unnamed|Taira201203testis_000130010	0.673165	0	1.34633	Inf	Inf	0.748029	1	NA
unnamed|Taira201203testis_000139669	12.2543	0	24.5087	Inf	Inf	0.517812	1	ENSG00000027075
unnamed|Taira201203testis_000178265	7.65896	0	15.3179	Inf	Inf	0.579268	1	ENSG00000065243
unnamed|Taira201203testis_000187022	1.29619	0	2.59238	Inf	Inf	0.670201	1	ENSG00000065243
unnamed|TeperekTkacz201206_000487231	2.07737	0	4.15475	Inf	Inf	0.471666	1	ENSG00000102977
unnamed|TXGP201107_000029924	2.21414	0	4.42829	Inf	Inf	0.439991	1	NA
unnamed|TXGP201107_000458049	1.40753	0	2.81505	Inf	Inf	0.544465	1	ENSG00000237918
unnamed|Ueno2012106cells_000179568	2.26428	0	4.52857	Inf	Inf	0.383207	1	ENSG00000186452
unnamed|Ueno2012106cells_000188522	1.40421	0	2.80842	Inf	Inf	0.644613	1	NA
unnamed|Ueno201210brain_000144848	0.734362	0	1.46872	Inf	Inf	0.728737	1	NA
unnamed|Ueno201210brain_000242200	1.10154	0	2.20309	Inf	Inf	0.621168	1	NA
unnamed|Ueno201210eye_000213008	27.7348	0	55.4696	Inf	Inf	0.378148	1	NA
unnamed|Ueno201210liver_000070646	0.856756	0	1.71351	Inf	Inf	0.69107	1	ENSG00000109670
unnamed|Ueno201210ovary_000134990	2.90169	0	5.80337	Inf	Inf	0.332334	1	NA
unnamed|Ueno201210pancreas_000013877	0.673165	0	1.34633	Inf	Inf	0.748029	1	NA
unnamed|Ueno201210skin_000172599	0.795559	0	1.59112	Inf	Inf	0.709703	1	NA
unnamed|Ueno201210skin_000182376	1.18818	0	2.37635	Inf	Inf	0.697023	1	ENSG00000196967
unnamed|Ueno201210st10_000195447	1.29619	0	2.59238	Inf	Inf	0.670201	1	NA
unnamed|Ueno201210stomach_000118013	8.68015	0	17.3603	Inf	Inf	0.562281	1	ENSG00000021461
unnamed|Ueno201302st10_000688589	0.979149	0	1.9583	Inf	Inf	0.655166	1	NA
unnamed|UG94Xl_S18973221	0.856756	0	1.71351	Inf	Inf	0.69107	1	NA
unnamed|XGI_TC419091	1.40753	0	2.81505	Inf	Inf	0.544465	1	NA
uqcrq|Taira201203st35_000224903	0.734362	0	1.46872	Inf	Inf	0.728737	1	ENSG00000164405
urgcp|JGIv610_0041641	1.04035	0	2.08069	Inf	Inf	0.637926	1	NA
uros|Ueno201210kidney_000270000	0.979149	0	1.9583	Inf	Inf	0.655166	1	ENSG00000188690
usp15|Taira201203heart_000033029	0.795559	0	1.59112	Inf	Inf	0.709703	1	ENSG00000135655
usp15|Taira201203heart_000033885	0.673165	0	1.34633	Inf	Inf	0.748029	1	ENSG00000135655
vash2|Park201106_000593234	0.734362	0	1.46872	Inf	Inf	0.728737	1	ENSG00000143494
vn2r4|JGIv16_16080404	7.65896	0	15.3179	Inf	Inf	0.579268	1	NA
vps29|Ueno201210brain_000313958	0.734362	0	1.46872	Inf	Inf	0.728737	1	ENSG00000111237
vps37a|JGIv16_16006414	1.51222	0	3.02445	Inf	Inf	0.620207	1	ENSG00000155975
vrk3|JGIv16_16075488	0.734362	0	1.46872	Inf	Inf	0.728737	1	NA
wdfy2|Taira201203egg_000046992	0.795559	0	1.59112	Inf	Inf	0.709703	1	ENSG00000139668
wdr37|Ueno201210muscle_000065918	1.29619	0	2.59238	Inf	Inf	0.670201	1	ENSG00000047056
wdr37|Ueno201210testis_000102494	1.18818	0	2.37635	Inf	Inf	0.697023	1	ENSG00000047056
wdr6|JGIv14_28749035	2.15295	0	4.30589	Inf	Inf	0.451505	1	ENSG00000178252
wdr60|Blower201306_000129482	2.61377	0	5.22753	Inf	Inf	0.381627	1	ENSG00000126870
wnt11b|TXGP201107_000404618	0.979149	0	1.9583	Inf	Inf	0.655166	1	ENSG00000085741
xpa|Ueno201210lung_000142846	1.22394	0	2.44787	Inf	Inf	0.589092	1	ENSG00000136936
xrcc5|MK201406_0071663	0.673165	0	1.34633	Inf	Inf	0.748029	1	ENSG00000079246
xv2r1|JGIv14_28743836	7.65896	0	15.3179	Inf	Inf	0.579268	1	NA
yes1|Audic201207_000595554	0.856756	0	1.71351	Inf	Inf	0.69107	1	ENSG00000197122
zbtb7c|Taira201203stomach_000066851	6.12717	0	12.2543	Inf	Inf	0.610733	1	ENSG00000184828
zc4h2|Ueno201302st10_000648575	8.16769	0	16.3354	Inf	Inf	0.221417	1	ENSG00000126970
zdhhc7|JGIv14_28707912	0.734362	0	1.46872	Inf	Inf	0.728737	1	ENSG00000153786
zic4|JGIv16_16075206	13.3392	0	26.6783	Inf	Inf	0.0549318	1	ENSG00000174963
zic4|Ueno201210st20_000101598	7.46343	0	14.9269	Inf	Inf	0.117137	1	ENSG00000174963
zic5|Ueno201210testis_000133792	2.67865	0	5.3573	Inf	Inf	0.387798	1	ENSG00000139800
znf135|Ueno2012102cells_000130065	0.673165	0	1.34633	Inf	Inf	0.748029	1	ENSG00000176293
znf250|Ismailoglu201203_000177775	0.917952	0	1.8359	Inf	Inf	0.672884	1	ENSG00000196150
znf329|JGIv16_16074225	0.673165	0	1.34633	Inf	Inf	0.748029	1	ENSG00000181894
znf350|Taira201203st40_000197181	1.16274	0	2.32548	Inf	Inf	0.604892	1	ENSG00000145908
znf41|Ueno2012102cells_000045559	1.22394	0	2.44787	Inf	Inf	0.589092	1	ENSG00000166526
znf410|Taira201203st08_000077141	1.04035	0	2.08069	Inf	Inf	0.637926	1	ENSG00000119725
znf469|Taira201203lung_000051938	7.14836	0	14.2967	Inf	Inf	0.588833	1	ENSG00000225614
znf615|JGIv16_16065086	0.917952	0	1.8359	Inf	Inf	0.672884	1	ENSG00000197619
znf623|Taira201203st35_000105846	0.795559	0	1.59112	Inf	Inf	0.709703	1	ENSG00000183309
znf711|Taira201203eye_000121170	0.856756	0	1.71351	Inf	Inf	0.69107	1	ENSG00000147180
znf711|Taira201203testis_000103413	0.734362	0	1.46872	Inf	Inf	0.728737	1	ENSG00000147180
znrf2|Taira201203liver_000052663	0.795559	0	1.59112	Inf	Inf	0.709703	1	ENSG00000180233
10a1|Quigley201212_001573806	0.520911	1.04182	0	0	-Inf	0.561427	1	NA
1a11|JGIv14_28703360	0.899755	1.79951	0	0	-Inf	0.463996	1	NA
1a11|JGIv14_28745643	8.42879	16.8576	0	0	-Inf	0.0386287	1	NA
1a11|JGIv15_15005367	4.16729	8.33457	0	0	-Inf	0.193642	1	NA
aagab|Taira201203testis_000203058	1.37331	2.74662	0	0	-Inf	0.364687	1	ENSG00000103591
aatk|Taira201203brain_000038272	0.852399	1.7048	0	0	-Inf	0.475381	1	ENSG00000181409
aatk|Ueno201210brain_000045085	1.51538	3.03075	0	0	-Inf	0.339675	1	ENSG00000181409
abca8|Ueno201210eye_000173398	0.805044	1.61009	0	0	-Inf	0.487035	1	NA
abcb1|Taira201203kidney_000038469	0.662977	1.32595	0	0	-Inf	0.523442	1	ENSG00000085563
abcb11|Taira201203liver_000006086	0.757688	1.51538	0	0	-Inf	0.498951	1	ENSG00000073734
abcc4|JGIv16_16073378	0.568266	1.13653	0	0	-Inf	0.548636	1	ENSG00000125257
abcg4|Taira201203brain_000063155	0.662977	1.32595	0	0	-Inf	0.523442	1	ENSG00000172350
abracl|Taira201203stomach_000221748	0.662977	1.32595	0	0	-Inf	0.523442	1	ENSG00000146386
ackr3|Ueno201210st25_000132749	0.520911	1.04182	0	0	-Inf	0.561427	1	ENSG00000144476
acmsd|Taira201203liver_000066233	0.899755	1.79951	0	0	-Inf	0.463996	1	ENSG00000153086
acot13|Ueno201302st08_000633861	0.520911	1.04182	0	0	-Inf	0.561427	1	NA
acot7|JGIv16_16026993	0.662977	1.32595	0	0	-Inf	0.523442	1	ENSG00000097021
acpp|Audic201207_000252106	13.8296	27.6593	0	0	-Inf	0.0468311	1	ENSG00000014257
acvr1c|Ueno201210eye_000012302	0.568266	1.13653	0	0	-Inf	0.548636	1	ENSG00000123612
adad1|Taira201203st08_000141374	0.520911	1.04182	0	0	-Inf	0.561427	1	ENSG00000164113
adam22|JGIv16_16039464	0.994466	1.98893	0	0	-Inf	0.442038	1	ENSG00000008277
adam22|Quigley201307_001956650	0.94711	1.89422	0	0	-Inf	0.452881	1	ENSG00000008277
adamts6|JGIv16_16052213	0.757688	1.51538	0	0	-Inf	0.498951	1	ENSG00000049192
adat1|TXGP201107_000437733	0.662977	1.32595	0	0	-Inf	0.523442	1	ENSG00000065457
adat3|Chang2013_000723921	0.94711	1.89422	0	0	-Inf	0.452881	1	ENSG00000213638
adck5|Ueno201302st08_000501195	0.899755	1.79951	0	0	-Inf	0.463996	1	ENSG00000261694
adcy3|Taira201203heart_000019591	6.78821	13.5764	0	0	-Inf	0.286065	1	ENSG00000138031
aebp2|Quigley201307_000325183	5.71639	11.4328	0	0	-Inf	0.30293	1	ENSG00000139154
aebp2|Ueno201210st25_000145601	5.35911	10.7182	0	0	-Inf	0.309497	1	ENSG00000139154
afap1l1|JGIv14_28734821	0.710333	1.42067	0	0	-Inf	0.511101	1	ENSG00000157510
afap1l1|Ueno201210eye_000090579	0.662977	1.32595	0	0	-Inf	0.523442	1	ENSG00000157510
aff2|JGIv16_16015685	0.805044	1.61009	0	0	-Inf	0.487035	1	NA
aga|Taira201203testis_000189550	0.568266	1.13653	0	0	-Inf	0.548636	1	ENSG00000038002
ajap1|Blower201306_000370706	0.852399	1.7048	0	0	-Inf	0.475381	1	ENSG00000196581
ajap1|Taira201203brain_000168346	0.615622	1.23124	0	0	-Inf	0.535961	1	ENSG00000196581
ak3|Ueno201302st08_000647766	0.615622	1.23124	0	0	-Inf	0.535961	1	ENSG00000270070
ak9|Taira201203testis_000022000	1.13653	2.27306	0	0	-Inf	0.411113	1	ENSG00000155085
aldh2|Taira201203muscle_000072170	0.805044	1.61009	0	0	-Inf	0.487035	1	ENSG00000111275
aldh2|Taira201203stomach_000039331	0.805044	1.61009	0	0	-Inf	0.487035	1	ENSG00000111275
alg11|Ueno201210st10_000158959	1.51538	3.03075	0	0	-Inf	0.339675	1	ENSG00000253710
alg11|Ueno201210testis_000137540	2.03629	4.07257	0	0	-Inf	0.263541	1	ENSG00000253710
alg12|Ueno201210kidney_000225672	7.608	15.216	0	0	-Inf	0.0555104	1	ENSG00000182858
ampd3|Amin201106_000017229	0.94711	1.89422	0	0	-Inf	0.452881	1	ENSG00000133805
ampd3|Taira201203intestine_000056024	0.899755	1.79951	0	0	-Inf	0.463996	1	ENSG00000133805
anapc10|Ueno201210intestine_000238126	0.615622	1.23124	0	0	-Inf	0.535961	1	ENSG00000164162
anapc16|Chang2013_000128853	0.568266	1.13653	0	0	-Inf	0.548636	1	ENSG00000166295
angpt2|Taira201203lung_000092168	0.805044	1.61009	0	0	-Inf	0.487035	1	ENSG00000091879
angpt2|Taira201203lung_000099039	0.662977	1.32595	0	0	-Inf	0.523442	1	ENSG00000091879
ank1|Ueno201210liver_000003476	0.568266	1.13653	0	0	-Inf	0.548636	1	ENSG00000029534
ank1|Ueno201302st35_000355541	0.805044	1.61009	0	0	-Inf	0.487035	1	ENSG00000029534
ankdd1b|Taira201203st40_000123091	8.03259	16.0652	0	0	-Inf	0.0832957	1	ENSG00000189045
ankk1|Ueno201210intestine_000079204	7.14548	14.291	0	0	-Inf	0.281201	1	NA
ankrd16|Blower201306_000546509	10.1731	20.3463	0	0	-Inf	0.0755631	1	ENSG00000134461
ankrd24|Taira201203testis_000058242	1.46802	2.93604	0	0	-Inf	0.347788	1	ENSG00000039560
anpep|JGIv16_16001722	1.79951	3.59902	0	0	-Inf	0.295354	1	ENSG00000166825
aox1|TeperekTkacz201206_000585440	1.13653	2.27306	0	0	-Inf	0.411113	1	ENSG00000138356
aox1|Ueno201210skin_000055531	0.520911	1.04182	0	0	-Inf	0.561427	1	ENSG00000138356
ap1s2|Ueno201210eye_000230593	0.757688	1.51538	0	0	-Inf	0.498951	1	ENSG00000182287
ap3s2|Taira201203st08_000183792	0.520911	1.04182	0	0	-Inf	0.561427	1	ENSG00000177879
ap5s1|Taira201203brain_000173590	0.568266	1.13653	0	0	-Inf	0.548636	1	NA
aqp4|Park201106_000390677	0.994466	1.98893	0	0	-Inf	0.442038	1	ENSG00000171885
arhgap28|Park201106_000017570	0.615622	1.23124	0	0	-Inf	0.535961	1	ENSG00000088756
arhgap30|Taira201203liver_000012848	6.35227	12.7045	0	0	-Inf	0.170355	1	ENSG00000186517
arhgap6|JGIv16_16044385	12.2113	24.4226	0	0	-Inf	0.0170573	1	ENSG00000047648
arhgef33|JGIv610_0040448	0.520911	1.04182	0	0	-Inf	0.561427	1	NA
arhgef33|Taira201203brain_000098027	0.615622	1.23124	0	0	-Inf	0.535961	1	NA
arhgef37|Taira201203eye_000078330	0.805044	1.61009	0	0	-Inf	0.487035	1	ENSG00000183111
arid3a|Park201106_000489541	13.4279	26.8558	0	0	-Inf	0.0300759	1	ENSG00000116017
arl3|Quigley201112_000615902	1.18389	2.36778	0	0	-Inf	0.401329	1	ENSG00000138175
armc10|Ueno201302st35_000613437	0.615622	1.23124	0	0	-Inf	0.535961	1	NA
armc3|Quigley201307_000830349	0.710333	1.42067	0	0	-Inf	0.511101	1	ENSG00000165309
arrdc2|Ueno201210stomach_000087587	0.615622	1.23124	0	0	-Inf	0.535961	1	ENSG00000105643
arsa|Taira201203kidney_000157491	0.852399	1.7048	0	0	-Inf	0.475381	1	ENSG00000141337
asb14|Quigley201307_002247270	1.04182	2.08364	0	0	-Inf	0.431464	1	ENSG00000239388
asb6|JGIv14_28743191	0.757688	1.51538	0	0	-Inf	0.498951	1	ENSG00000148331
astn2|Ueno201210brain_000056541	0.520911	1.04182	0	0	-Inf	0.561427	1	ENSG00000148219
atf3|Taira201203lung_000230848	0.520911	1.04182	0	0	-Inf	0.561427	1	ENSG00000162772
atf3|Ueno201210muscle_000079988	0.805044	1.61009	0	0	-Inf	0.487035	1	ENSG00000162772
atn1|Blower201306_000131150	9.28913	18.5783	0	0	-Inf	0.257488	1	NA
atp12a|JGIv14_28702977	0.615622	1.23124	0	0	-Inf	0.535961	1	ENSG00000018625
atp1a2|Ueno201210muscle_000021808	12.2539	24.5077	0	0	-Inf	0.250851	1	ENSG00000018625
atp2c2|Taira201203brain_000090283	0.710333	1.42067	0	0	-Inf	0.511101	1	ENSG00000064270
atp2c2|Ueno201210brain_000108367	1.13653	2.27306	0	0	-Inf	0.411113	1	ENSG00000064270
atp4a|XBv5_596055	0.710333	1.42067	0	0	-Inf	0.511101	1	ENSG00000075673
atp6ap1|Quigley201207_000798389	1.56273	3.12546	0	0	-Inf	0.331779	1	ENSG00000071553
atp6ap1|Ueno201210kidney_000155425	1.51538	3.03075	0	0	-Inf	0.339675	1	ENSG00000071553
atp6v0d2|Chung201110_000104593	0.662977	1.32595	0	0	-Inf	0.523442	1	ENSG00000147614
atp6v1c2|JGIv16_16014719	4.54564	9.09128	0	0	-Inf	0.161615	1	ENSG00000143882
atp7b|JGIv16_16025516	0.710333	1.42067	0	0	-Inf	0.511101	1	ENSG00000123191
axin2|Ueno201210spleen_000053416	0.805044	1.61009	0	0	-Inf	0.487035	1	ENSG00000168646
b3galt2|Taira201203brain_000121497	0.520911	1.04182	0	0	-Inf	0.561427	1	ENSG00000162630
b3gnt6|Quigley201307_000805450	9.10873	18.2175	0	0	-Inf	0.115524	1	ENSG00000262264
b4galt1|Ueno201210skin_000119894	2.22571	4.45142	0	0	-Inf	0.241002	1	NA
b4galt1|Ueno201210spleen_000034120	0.615622	1.23124	0	0	-Inf	0.535961	1	NA
b4galt1|Ueno201302st35_000504675	2.79398	5.58795	0	0	-Inf	0.216463	1	NA
b4galt4|Taira201203st30_000061803	7.26347	14.5269	0	0	-Inf	0.109556	1	ENSG00000121578
bad|Ueno201210heart_000172892	0.568266	1.13653	0	0	-Inf	0.548636	1	NA
bahd1|JGIv14_28723172	0.615622	1.23124	0	0	-Inf	0.535961	1	ENSG00000140320
bbs1|JGIv14_28754259	7.36962	14.7392	0	0	-Inf	0.154282	1	ENSG00000174483
bbs4|Taira201203st20_000072900	7.08548	14.171	0	0	-Inf	0.198023	1	ENSG00000140463
bbs5|JGIv14_28717897	1.46802	2.93604	0	0	-Inf	0.347788	1	ENSG00000251569
bbs9|Quigley201307_001967283	1.04182	2.08364	0	0	-Inf	0.431464	1	ENSG00000122507
bcat1|Taira201203kidney_000111576	0.520911	1.04182	0	0	-Inf	0.561427	1	ENSG00000060982
bcl2l11|Quigley201212_000144483	5.25166	10.5033	0	0	-Inf	0.334077	1	ENSG00000153094
bcl2l2|Ueno201210intestine_000196728	0.710333	1.42067	0	0	-Inf	0.511101	1	ENSG00000129473
bco2|Quigley201307_001241495	0.852399	1.7048	0	0	-Inf	0.475381	1	ENSG00000197580
bdh1|Taira201203ovary_000178587	6.78821	13.5764	0	0	-Inf	0.286065	1	ENSG00000161267
bet1|Ueno201210heart_000180833	0.805044	1.61009	0	0	-Inf	0.487035	1	ENSG00000105829
bet1l|TeperekTkacz201206_000338210	1.37331	2.74662	0	0	-Inf	0.364687	1	ENSG00000177951
bicd1|Ueno201210brain_000094644	2.74662	5.49324	0	0	-Inf	0.217448	1	ENSG00000151746
bicd1|Ueno201302st35_000441070	2.36778	4.73555	0	0	-Inf	0.225983	1	ENSG00000151746
bix2|xb201405_S13590641	0.852399	1.7048	0	0	-Inf	0.475381	1	ENSG00000185155
bix3|Quigley201212_002162123	2.03629	4.07257	0	0	-Inf	0.263541	1	ENSG00000185155
bix3|xb201405_S13590646	1.84687	3.69373	0	0	-Inf	0.288643	1	ENSG00000185155
bix4|xb201405_S13590647	0.757688	1.51538	0	0	-Inf	0.498951	1	ENSG00000185155
blvra|JGIv14_28750306	0.757688	1.51538	0	0	-Inf	0.498951	1	ENSG00000106605
blvrb|JGIv15_15045722	0.662977	1.32595	0	0	-Inf	0.523442	1	NA
bmp2k|JGIv16_16064400	0.662977	1.32595	0	0	-Inf	0.523442	1	ENSG00000115977
bmp3|Quigley201307_001102815	0.615622	1.23124	0	0	-Inf	0.535961	1	ENSG00000152785
bmper|XGI_TC418159	25.3862	50.7724	0	0	-Inf	0.066836	1	ENSG00000164619
bnip1|TXGP201107_000417426	1.04182	2.08364	0	0	-Inf	0.431464	1	ENSG00000113734
bspry|Taira201203st30_000203521	14.4469	28.8937	0	0	-Inf	0.0108339	1	ENSG00000119411
bspry|Ueno201210st25_000120308	1.98893	3.97786	0	0	-Inf	0.269565	1	ENSG00000119411
btbd19|Taira201203kidney_000226613	0.615622	1.23124	0	0	-Inf	0.535961	1	ENSG00000222009
btg3|Quigley201307_001117840	0.520911	1.04182	0	0	-Inf	0.561427	1	NA
bves|Taira201203muscle_000078774	0.852399	1.7048	0	0	-Inf	0.475381	1	NA
bzw2|Ueno201210ovary_000094072	0.568266	1.13653	0	0	-Inf	0.548636	1	ENSG00000136261
c11orf63|Chung201110_000014098	0.852399	1.7048	0	0	-Inf	0.475381	1	ENSG00000109944
c12orf65|Quigley201212_000341764	0.994466	1.98893	0	0	-Inf	0.442038	1	ENSG00000130921
c14orf37|Chung201110_000144419	18.1401	36.2802	0	0	-Inf	0.00533196	1	ENSG00000139971
c15orf17|Blower201306_000327930	1.32595	2.65191	0	0	-Inf	0.373483	1	ENSG00000178761
c15orf26|Quigley201307_000883725	0.520911	1.04182	0	0	-Inf	0.561427	1	ENSG00000156206
c17orf42|Ueno201210ovary_000108130	0.662977	1.32595	0	0	-Inf	0.523442	1	ENSG00000172171
c1d|TXGP201107_000489319	0.899755	1.79951	0	0	-Inf	0.463996	1	NA
c1orf109|Taira201203st12_000152529	0.994466	1.98893	0	0	-Inf	0.442038	1	ENSG00000116922
c1orf190|Chang2013_000109892	1.04182	2.08364	0	0	-Inf	0.431464	1	ENSG00000171357
c1orf65|JGIv610_0027170	0.615622	1.23124	0	0	-Inf	0.535961	1	ENSG00000178395
c20orf20|JGIv14_28721085	0.94711	1.89422	0	0	-Inf	0.452881	1	ENSG00000101189
c21orf2|Audic201207_000621658	0.805044	1.61009	0	0	-Inf	0.487035	1	ENSG00000160226
c2orf63|Quigley201212_000458651	7.59325	15.1865	0	0	-Inf	0.148746	1	ENSG00000162994
c3orf38|Ueno201210kidney_000267748	0.615622	1.23124	0	0	-Inf	0.535961	1	ENSG00000179021
c4bpa|Taira201203intestine_000134616	1.65744	3.31489	0	0	-Inf	0.316614	1	ENSG00000123838
c4orf29|Taira201203st35_000167387	0.615622	1.23124	0	0	-Inf	0.535961	1	ENSG00000164074
c4orf33|JGIv610_0020637	0.568266	1.13653	0	0	-Inf	0.548636	1	ENSG00000151470
c4orf33|JGIv610_0048574	0.520911	1.04182	0	0	-Inf	0.561427	1	ENSG00000151470
c6orf170|Quigley201212_000386790	0.899755	1.79951	0	0	-Inf	0.463996	1	ENSG00000146350
c6orf203|JGIv16_16076467	0.710333	1.42067	0	0	-Inf	0.511101	1	ENSG00000130349
c8orf4|Quigley201212_001959232	0.805044	1.61009	0	0	-Inf	0.487035	1	NA
c9orf117|Quigley201307_001097296	6.25756	12.5151	0	0	-Inf	0.187167	1	ENSG00000160401
c9orf30|Park201106_000404456	0.994466	1.98893	0	0	-Inf	0.442038	1	ENSG00000066697
c9orf72|Quigley201212_000514357	0.615622	1.23124	0	0	-Inf	0.535961	1	ENSG00000147894
cables1|Taira201203stomach_000135456	0.568266	1.13653	0	0	-Inf	0.548636	1	ENSG00000134508
cacna1b|JGIv610_0031359	0.520911	1.04182	0	0	-Inf	0.561427	1	ENSG00000148408
cacna1b|Ueno201210brain_000000292	0.899755	1.79951	0	0	-Inf	0.463996	1	ENSG00000148408
cacna1d|Taira201203brain_000006454	1.79951	3.59902	0	0	-Inf	0.295354	1	ENSG00000157388
calhm2|TeperekTkacz201206_000338949	0.615622	1.23124	0	0	-Inf	0.535961	1	ENSG00000138172
camkk2|Taira201203intestine_000135006	4.64035	9.2807	0	0	-Inf	0.152989	1	ENSG00000110931
capn10|Audic201207_000125110	0.662977	1.32595	0	0	-Inf	0.523442	1	ENSG00000142330
capn7|Quigley201212_001234930	1.08918	2.17835	0	0	-Inf	0.421157	1	ENSG00000131375
caps2|Ueno201210st08_000138443	8.93075	17.8615	0	0	-Inf	0.185433	1	ENSG00000180881
caskin2|Taira201203kidney_000040462	5.71378	11.4276	0	0	-Inf	0.12285	1	ENSG00000167971
casz1|Taira201203st20_000003107	1.18389	2.36778	0	0	-Inf	0.401329	1	ENSG00000130940
casz1|Ueno201210eye_000007375	1.2786	2.5572	0	0	-Inf	0.382519	1	ENSG00000130940
cat|Quigley201112_000056567	0.520911	1.04182	0	0	-Inf	0.561427	1	ENSG00000121691
cat1|Audic201207_000169568	5.91464	11.8293	0	0	-Inf	0.167067	1	ENSG00000260119
cbx6|Taira201203st10_000173973	0.520911	1.04182	0	0	-Inf	0.561427	1	NA
ccdc103|Audic201207_001001882	0.568266	1.13653	0	0	-Inf	0.548636	1	ENSG00000167131
ccdc104|Park201106_000262471	0.710333	1.42067	0	0	-Inf	0.511101	1	NA
ccdc104|Ueno201302st10_000616251	0.805044	1.61009	0	0	-Inf	0.487035	1	NA
ccdc138|Taira201203skin_000108635	0.568266	1.13653	0	0	-Inf	0.548636	1	ENSG00000163006
ccdc142|Ueno2012106cells_000113923	15.0963	30.1926	0	0	-Inf	0.0236287	1	ENSG00000135637
ccdc146|Quigley201212_001456569	1.51538	3.03075	0	0	-Inf	0.339675	1	ENSG00000135205
ccdc147|Quigley201307_001311460	7.43985	14.8797	0	0	-Inf	0.297128	1	ENSG00000120051
ccdc173|Taira201203st20_000153053	7.94932	15.8986	0	0	-Inf	0.138987	1	ENSG00000154479
ccdc19|Quigley201307_002180148	0.662977	1.32595	0	0	-Inf	0.523442	1	ENSG00000213085
ccdc19|Quigley201307_002182394	0.994466	1.98893	0	0	-Inf	0.442038	1	ENSG00000213085
ccdc3|Audic201207_000286835	0.568266	1.13653	0	0	-Inf	0.548636	1	ENSG00000151468
ccdc37|JGIv16_16010527	7.51168	15.0234	0	0	-Inf	0.135754	1	ENSG00000163885
ccdc39|Quigley201307_000940977	15.5084	31.0167	0	0	-Inf	0.0962214	1	ENSG00000145075
ccdc63|Quigley201307_000398794	7.32226	14.6445	0	0	-Inf	0.160925	1	ENSG00000173093
ccdc64b|Taira201203eye_000116002	7.87749	15.755	0	0	-Inf	0.291447	1	ENSG00000162069
ccdc65|JGIv14_28733763	4.28729	8.57458	0	0	-Inf	0.333234	1	ENSG00000139537
ccdc69|Audic201207_000604627	0.710333	1.42067	0	0	-Inf	0.511101	1	ENSG00000198624
ccdc71l|MK201406_0039136	0.710333	1.42067	0	0	-Inf	0.511101	1	ENSG00000253276
ccno|Taira201203testis_000008720	0.710333	1.42067	0	0	-Inf	0.511101	1	ENSG00000152669
cd74|Ueno201210kidney_000224099	1.04182	2.08364	0	0	-Inf	0.431464	1	ENSG00000019582
cdc20b|Quigley201212_000387673	9.85338	19.7068	0	0	-Inf	0.180041	1	ENSG00000164287
cdh15|Park201106_000690675	6.64785	13.2957	0	0	-Inf	0.197278	1	ENSG00000129910
cdkn1a|Taira201203brain_000233987	0.852399	1.7048	0	0	-Inf	0.475381	1	NA
cdx1|Chang2013_000225245	9.17073	18.3415	0	0	-Inf	0.0341694	1	NA
cdx1|Ueno201210intestine_000221738	1.84687	3.69373	0	0	-Inf	0.288643	1	NA
cdx2|TeperekTkacz201206_000605109	136.571	273.141	0	0	-Inf	0.0086271	1	ENSG00000165556
cdx2|Ueno201302st10_000695372	7.66679	15.3336	0	0	-Inf	0.0581964	1	ENSG00000165556
cdx4|Quigley201207_000181880	47.4509	94.9018	0	0	-Inf	0.00100646	1	NA
cdyl2|Taira201203kidney_000179787	0.568266	1.13653	0	0	-Inf	0.548636	1	ENSG00000166446
cecr5|Taira201203kidney_000149014	5.35911	10.7182	0	0	-Inf	0.309497	1	ENSG00000069998
cenpj|Quigley201307_000547258	0.662977	1.32595	0	0	-Inf	0.523442	1	NA
cerk|Chang2013_000047809	4.64456	9.28913	0	0	-Inf	0.32453	1	ENSG00000100422
cerk|Taira201203st30_000072877	0.805044	1.61009	0	0	-Inf	0.487035	1	ENSG00000100422
cgrrf1|Ueno201210ovary_000120355	0.805044	1.61009	0	0	-Inf	0.487035	1	ENSG00000100532
chga|MK201406_0111555	1.98893	3.97786	0	0	-Inf	0.269565	1	NA
chga|Quigley201212_000699639	3.31489	6.62977	0	0	-Inf	0.206634	1	ENSG00000100604
chka|Blower201306_000415749	0.757688	1.51538	0	0	-Inf	0.498951	1	ENSG00000110721
chn1|Park201106_000379718	3.64637	7.29275	0	0	-Inf	0.201191	1	ENSG00000128656
chrm4|Ueno201210egg_000097940	2.17835	4.35671	0	0	-Inf	0.246412	1	NA
chst12|Taira201203st08_000077184	1.89422	3.78844	0	0	-Inf	0.282111	1	ENSG00000136213
chst15|Ueno201210st25_000107468	0.520911	1.04182	0	0	-Inf	0.561427	1	ENSG00000182022
chst9|Ueno201210liver_000076919	6.43094	12.8619	0	0	-Inf	0.291276	1	NA
clcnkb|Audic201207_000102758	11.9485	23.8969	0	0	-Inf	0.0594949	1	ENSG00000186510
clcnkb|JGIv16_16003693	1.7048	3.4096	0	0	-Inf	0.309334	1	ENSG00000186510
cldn1|Quigley201207_000261590	2.03629	4.07257	0	0	-Inf	0.263541	1	ENSG00000163347
cldn1|Ueno201210skin_000237080	2.65191	5.30382	0	0	-Inf	0.219469	1	ENSG00000163347
cldn11|Ueno201210testis_000007706	0.520911	1.04182	0	0	-Inf	0.561427	1	NA
clec19a|Ueno201210heart_000166912	5.35911	10.7182	0	0	-Inf	0.309497	1	ENSG00000261210
clic3|Taira201203testis_000221696	1.23124	2.46249	0	0	-Inf	0.391799	1	ENSG00000169583
clmp|Audic201207_000269793	0.520911	1.04182	0	0	-Inf	0.561427	1	ENSG00000166250
clmp|JGIv15_15015868	0.520911	1.04182	0	0	-Inf	0.561427	1	ENSG00000166250
cln5|Ueno2012102cells_000132686	0.520911	1.04182	0	0	-Inf	0.561427	1	ENSG00000102805
clpb|JGIv16_16000977	0.615622	1.23124	0	0	-Inf	0.535961	1	ENSG00000162129
clstn3|JGIv10_10021110	4.28729	8.57458	0	0	-Inf	0.333234	1	ENSG00000139182
clstn3|Taira201203testis_000064624	4.64456	9.28913	0	0	-Inf	0.32453	1	ENSG00000139182
cmbl|Taira201203intestine_000206768	0.568266	1.13653	0	0	-Inf	0.548636	1	ENSG00000164237
cmtm4|Quigley201112_000321658	0.520911	1.04182	0	0	-Inf	0.561427	1	ENSG00000183723
cmtm7|Quigley201112_000218893	0.615622	1.23124	0	0	-Inf	0.535961	1	NA
cmtm8|Taira201203kidney_000225150	1.08918	2.17835	0	0	-Inf	0.421157	1	ENSG00000170293
cmtm8|XGI_TC441785	0.899755	1.79951	0	0	-Inf	0.463996	1	ENSG00000170293
col11a1|Ueno201210st30_000004032	3.93002	7.86003	0	0	-Inf	0.342943	1	NA
col14a1|Taira201203st35_000003318	10.0037	20.0074	0	0	-Inf	0.251131	1	ENSG00000187955
col14a1|Ueno201302st35_000348997	4.28729	8.57458	0	0	-Inf	0.333234	1	ENSG00000187955
col17a1|Quigley201112_000628235	0.757688	1.51538	0	0	-Inf	0.498951	1	ENSG00000065618
col17a1|Taira201203skin_000017151	5.88002	11.76	0	0	-Inf	0.185734	1	ENSG00000065618
col28a1|Ueno201210testis_000012627	0.568266	1.13653	0	0	-Inf	0.548636	1	ENSG00000215018
col4a6|Amin201106_000163633	4.28729	8.57458	0	0	-Inf	0.333234	1	ENSG00000197565
col6a6|Taira201203kidney_000003557	0.994466	1.98893	0	0	-Inf	0.442038	1	ENSG00000206384
col9a1|Audic201207_000773865	4.64456	9.28913	0	0	-Inf	0.32453	1	ENSG00000112280
copz1|Taira201203eye_000266229	0.520911	1.04182	0	0	-Inf	0.561427	1	ENSG00000111481
coq4|Taira201203spleen_000178304	0.757688	1.51538	0	0	-Inf	0.498951	1	ENSG00000167113
coq6|JGIv14_28732084	0.615622	1.23124	0	0	-Inf	0.535961	1	ENSG00000119723
coro2a|Taira201203eye_000129249	0.615622	1.23124	0	0	-Inf	0.535961	1	ENSG00000106789
coro2a|Ueno201210intestine_000012952	0.757688	1.51538	0	0	-Inf	0.498951	1	ENSG00000106789
cox15|Taira201203brain_000226984	0.568266	1.13653	0	0	-Inf	0.548636	1	ENSG00000014919
cpt1a|JGIv16_16023599	11.79	23.5801	0	0	-Inf	0.237549	1	ENSG00000110090
cpt1a|Ueno201302st35_000485114	5.71639	11.4328	0	0	-Inf	0.30293	1	ENSG00000110090
crb3|Quigley201207_000505058	0.615622	1.23124	0	0	-Inf	0.535961	1	NA
creb3l3|Chang2013_000709839	14.2641	28.5282	0	0	-Inf	0.0245194	1	ENSG00000060566
creb3l4|Quigley201307_001776455	14.9024	29.8047	0	0	-Inf	0.12419	1	ENSG00000143578
csf3r|Taira201203intestine_000050834	0.757688	1.51538	0	0	-Inf	0.498951	1	ENSG00000119535
ctc1|Quigley201212_001006974	6.12694	12.2539	0	0	-Inf	0.317216	1	ENSG00000178971
ctd-3088g3.8|JGIv16_16081275	1.46802	2.93604	0	0	-Inf	0.347788	1	ENSG00000188897
ctsz|Ueno201210spleen_000174247	0.520911	1.04182	0	0	-Inf	0.561427	1	ENSG00000101160
cux2|Ismailoglu201203_000034714	0.899755	1.79951	0	0	-Inf	0.463996	1	NA
cuzd1|JGIv16_16072501	5.16548	10.331	0	0	-Inf	0.181996	1	ENSG00000138161
cxorf22|Quigley201307_001142174	1.32595	2.65191	0	0	-Inf	0.373483	1	NA
cxorf30|Ueno201210ovary_000150748	0.805044	1.61009	0	0	-Inf	0.487035	1	ENSG00000205081
cxorf58|Ueno2012102cells_000068025	0.520911	1.04182	0	0	-Inf	0.561427	1	ENSG00000165182
cxorf58|Ueno2012104cells_000052930	0.520911	1.04182	0	0	-Inf	0.561427	1	ENSG00000165182
cyct|TeperekTkacz201202_000195928	0.615622	1.23124	0	0	-Inf	0.535961	1	ENSG00000172115
cyct|Ueno201302st08_000637238	0.520911	1.04182	0	0	-Inf	0.561427	1	ENSG00000172115
cyp11a1|Ueno201210testis_000090661	7.76111	15.5222	0	0	-Inf	0.175172	1	ENSG00000140459
cyp27a1|Quigley201212_000434083	0.852399	1.7048	0	0	-Inf	0.475381	1	NA
cyp2a13|TeperekTkacz201205_000636131	0.615622	1.23124	0	0	-Inf	0.535961	1	ENSG00000197838
cyp2c18|Taira201203skin_000166386	11.0755	22.151	0	0	-Inf	0.242635	1	NA
cyp2f1|XBv5_148231395	0.568266	1.13653	0	0	-Inf	0.548636	1	ENSG00000197408
cyp4b1|Park201106_000385442	1.18389	2.36778	0	0	-Inf	0.401329	1	ENSG00000187048
cyp4f2|XGI_TC419227	0.568266	1.13653	0	0	-Inf	0.548636	1	ENSG00000171954
cyp4f22|Taira201203spleen_000125550	0.520911	1.04182	0	0	-Inf	0.561427	1	ENSG00000171954
cyp7b1|Ueno201210kidney_000169432	0.710333	1.42067	0	0	-Inf	0.511101	1	NA
cyp8b1|Quigley201307_001435526	1.89422	3.78844	0	0	-Inf	0.282111	1	ENSG00000180432
dchs2|JGIv14_28707656	0.662977	1.32595	0	0	-Inf	0.523442	1	ENSG00000166341
dchs2|JGIv16_16077416	0.757688	1.51538	0	0	-Inf	0.498951	1	ENSG00000166341
dclk1|Ueno201210brain_000046475	8.57458	17.1492	0	0	-Inf	0.264521	1	ENSG00000170390
dcun1d2|Audic201207_000251382	0.710333	1.42067	0	0	-Inf	0.511101	1	ENSG00000150401
dcun1d2|Taira201203st25_000229427	0.710333	1.42067	0	0	-Inf	0.511101	1	ENSG00000150401
dgke|Ueno201210eye_000114996	0.994466	1.98893	0	0	-Inf	0.442038	1	ENSG00000153933
dhcr7|TeperekTkacz201205_000118974	1.94158	3.88315	0	0	-Inf	0.275753	1	ENSG00000172893
dhcr7|Ueno201210kidney_000225133	1.79951	3.59902	0	0	-Inf	0.295354	1	ENSG00000172893
dhrs11|JGIv14_28713211	0.568266	1.13653	0	0	-Inf	0.548636	1	ENSG00000108272
dhx40|Ueno201302st10_000533635	0.615622	1.23124	0	0	-Inf	0.535961	1	ENSG00000108406
dio3|JGIv14_28754913	3.93002	7.86003	0	0	-Inf	0.342943	1	ENSG00000197406
dixdc1|Quigley201307_001084207	0.568266	1.13653	0	0	-Inf	0.548636	1	ENSG00000262277
dlc1|JGIv14_28707754	0.710333	1.42067	0	0	-Inf	0.511101	1	NA
dlc1|Taira201203lung_000060481	0.662977	1.32595	0	0	-Inf	0.523442	1	NA
dlec1|Quigley201207_000434144	10.5033	21.0066	0	0	-Inf	0.26437	1	ENSG00000008226
dlgap2|JGIv10_10004814	0.710333	1.42067	0	0	-Inf	0.511101	1	ENSG00000198010
dlgap2|JGIv16_16039160	0.994466	1.98893	0	0	-Inf	0.442038	1	ENSG00000198010
dmbt1|Ueno201302st35_000454508	0.520911	1.04182	0	0	-Inf	0.561427	1	ENSG00000187908
dnajb5|Taira201203eye_000196388	1.2786	2.5572	0	0	-Inf	0.382519	1	ENSG00000137094
dnajc17|TeperekTkacz201202_000121623	0.94711	1.89422	0	0	-Inf	0.452881	1	ENSG00000104129
dnal1|Quigley201307_002155513	0.615622	1.23124	0	0	-Inf	0.535961	1	ENSG00000119661
dnali1|XBv5_148233371	1.65744	3.31489	0	0	-Inf	0.316614	1	ENSG00000163879
dnase1l2|Taira201203intestine_000104367	0.662977	1.32595	0	0	-Inf	0.523442	1	ENSG00000167968
dnase1l3|Quigley201212_001077083	1.2786	2.5572	0	0	-Inf	0.382519	1	ENSG00000163687
dnase2|JGIv16_16062200	0.852399	1.7048	0	0	-Inf	0.475381	1	ENSG00000105612
dok6|Ueno201210brain_000162780	0.710333	1.42067	0	0	-Inf	0.511101	1	ENSG00000206052
dok6|Ueno201210brain_000209411	0.662977	1.32595	0	0	-Inf	0.523442	1	ENSG00000206052
dpf1|JGIv16_16050996	0.710333	1.42067	0	0	-Inf	0.511101	1	ENSG00000011332
dpf1|JGIv16_16058115	0.805044	1.61009	0	0	-Inf	0.487035	1	ENSG00000011332
dpm2|Taira201203st25_000208076	0.662977	1.32595	0	0	-Inf	0.523442	1	NA
draxin|Taira201203st25_000092330	0.994466	1.98893	0	0	-Inf	0.442038	1	ENSG00000162490
dsel|JGIv14_28714628	0.520911	1.04182	0	0	-Inf	0.561427	1	ENSG00000171451
dtd2|JGIv14_28732636	0.710333	1.42067	0	0	-Inf	0.511101	1	ENSG00000129480
dtx1|Taira201203brain_000044867	0.899755	1.79951	0	0	-Inf	0.463996	1	ENSG00000135144
dtx1|Taira201203st40_000046727	0.662977	1.32595	0	0	-Inf	0.523442	1	ENSG00000135144
dtx3|MK201406_0211165	0.662977	1.32595	0	0	-Inf	0.523442	1	ENSG00000178498
dusp12|JGIv14_28746809	0.757688	1.51538	0	0	-Inf	0.498951	1	ENSG00000081721
dusp22|Ueno201210muscle_000083647	7.35648	14.713	0	0	-Inf	0.181398	1	ENSG00000112679
dusp6|TeperekTkacz201205_000119386	0.568266	1.13653	0	0	-Inf	0.548636	1	NA
dusp9|JGIv16_16017052	0.615622	1.23124	0	0	-Inf	0.535961	1	NA
dync2h1|Ueno201302st35_000406308	0.805044	1.61009	0	0	-Inf	0.487035	1	ENSG00000187240
e2f6|JGIv16_16014707	6.25756	12.5151	0	0	-Inf	0.187167	1	ENSG00000169016
ebf4|Park201106_000690050	0.710333	1.42067	0	0	-Inf	0.511101	1	ENSG00000164330
echdc2|JGIv14_28735009	5.00184	10.0037	0	0	-Inf	0.316662	1	ENSG00000121310
efcab1|Taira201203st25_000215251	0.852399	1.7048	0	0	-Inf	0.475381	1	ENSG00000034239
efcab2|Quigley201307_001345765	6.19877	12.3975	0	0	-Inf	0.122207	1	NA
efcab4a|Taira201203testis_000131649	0.662977	1.32595	0	0	-Inf	0.523442	1	ENSG00000130038
efhc1|Quigley201307_002268143	14.0044	28.0088	0	0	-Inf	0.239667	1	ENSG00000096093
efna1|JGIv16_16043657	5.35911	10.7182	0	0	-Inf	0.309497	1	ENSG00000169242
egfr|Ueno201210skin_000041753	0.994466	1.98893	0	0	-Inf	0.442038	1	ENSG00000146648
ehbp1l1|JGIv16_16076256	0.662977	1.32595	0	0	-Inf	0.523442	1	ENSG00000115504
ehbp1l1|Taira201203st25_000015193	7.83173	15.6635	0	0	-Inf	0.0647818	1	ENSG00000115504
elovl2|Quigley201307_002257319	0.520911	1.04182	0	0	-Inf	0.561427	1	ENSG00000197977
elp5|JGIv16_16067699	3.93002	7.86003	0	0	-Inf	0.342943	1	ENSG00000170291
emilin3|JGIv14_28715920	0.805044	1.61009	0	0	-Inf	0.487035	1	ENSG00000183798
emilin3|Ueno201210muscle_000005547	0.662977	1.32595	0	0	-Inf	0.523442	1	ENSG00000183798
eml5|Ueno201210brain_000014755	1.13653	2.27306	0	0	-Inf	0.411113	1	ENSG00000165521
eml5|Ueno201210brain_000015510	0.994466	1.98893	0	0	-Inf	0.442038	1	ENSG00000165521
emp1|Ueno201210testis_000180734	0.520911	1.04182	0	0	-Inf	0.561427	1	ENSG00000134531
engase|JGIv10_10009359	5.42964	10.8593	0	0	-Inf	0.172108	1	ENSG00000167280
enkur|Chung201110_000047635	0.520911	1.04182	0	0	-Inf	0.561427	1	ENSG00000151023
epn3|Taira201203kidney_000120566	6.12694	12.2539	0	0	-Inf	0.317216	1	ENSG00000049283
eps8l3|Quigley201112_000283035	1.46802	2.93604	0	0	-Inf	0.347788	1	ENSG00000198758
erp29|JGIv14_28737596	5.35911	10.7182	0	0	-Inf	0.309497	1	ENSG00000089248
esrra|Audic201207_000848529	1.18389	2.36778	0	0	-Inf	0.401329	1	ENSG00000119715
esrra|Park201106_000391468	1.18389	2.36778	0	0	-Inf	0.401329	1	ENSG00000119715
etv3l|Ueno201210st30_000186274	0.757688	1.51538	0	0	-Inf	0.498951	1	ENSG00000253831
ezr|Taira201203stomach_000074423	0.805044	1.61009	0	0	-Inf	0.487035	1	ENSG00000092820
fam101b|MK201406_0065888	9.98401	19.968	0	0	-Inf	0.120997	1	NA
fam115a|Taira201203kidney_000017693	0.662977	1.32595	0	0	-Inf	0.523442	1	ENSG00000170379
fam126a|Chang2013_000068504	0.94711	1.89422	0	0	-Inf	0.452881	1	ENSG00000122591
fam13c|Ueno201210brain_000086935	0.899755	1.79951	0	0	-Inf	0.463996	1	ENSG00000148541
fam154b|JGIv16_16078742	6.88462	13.7692	0	0	-Inf	0.158204	1	ENSG00000188659
fam161a|Taira201203eye_000104000	0.805044	1.61009	0	0	-Inf	0.487035	1	ENSG00000170264
fam162a|Ueno201210heart_000169217	0.899755	1.79951	0	0	-Inf	0.463996	1	NA
fam169a|Audic201207_000511833	0.662977	1.32595	0	0	-Inf	0.523442	1	ENSG00000198780
fam169a|Taira201203eye_000059512	0.710333	1.42067	0	0	-Inf	0.511101	1	ENSG00000198780
fam171b|TeperekTkacz201202_000128307	1.13653	2.27306	0	0	-Inf	0.411113	1	ENSG00000144369
fam173b|Taira201203st20_000201472	0.520911	1.04182	0	0	-Inf	0.561427	1	ENSG00000150756
fam174a|Ueno201210liver_000111141	0.710333	1.42067	0	0	-Inf	0.511101	1	ENSG00000174132
fam177b|Quigley201212_002102558	18.3383	36.6765	0	0	-Inf	0.0155351	1	ENSG00000197520
fam179a|Taira201203testis_000073179	0.568266	1.13653	0	0	-Inf	0.548636	1	ENSG00000189350
fam184a|Quigley201307_001706623	6.12694	12.2539	0	0	-Inf	0.317216	1	ENSG00000111879
fam3a|TeperekTkacz201206_000140596	1.56273	3.12546	0	0	-Inf	0.331779	1	ENSG00000268160
fam57b|Ueno201210brain_000070075	11.6653	23.3307	0	0	-Inf	0.145814	1	ENSG00000149926
fam69c|Quigley201112_000873431	0.805044	1.61009	0	0	-Inf	0.487035	1	ENSG00000187773
fam83a|Taira201203st25_000213799	0.94711	1.89422	0	0	-Inf	0.452881	1	ENSG00000147689
fam98a|Ueno2012106cells_000208822	0.520911	1.04182	0	0	-Inf	0.561427	1	ENSG00000119812
fancc|JGIv10_10027542	0.710333	1.42067	0	0	-Inf	0.511101	1	ENSG00000158169
fance|JGIv14_28742324	0.520911	1.04182	0	0	-Inf	0.561427	1	ENSG00000112039
fancf|Audic201207_000261131	0.710333	1.42067	0	0	-Inf	0.511101	1	ENSG00000183161
fbxl4|JGIv14_28725167	0.568266	1.13653	0	0	-Inf	0.548636	1	ENSG00000112234
fbxo15|JGIv610_0000122	1.08918	2.17835	0	0	-Inf	0.421157	1	ENSG00000141665
fbxo27|Amin201106_000098705	1.32595	2.65191	0	0	-Inf	0.373483	1	ENSG00000161243
fbxo32|Taira201203muscle_000039801	0.568266	1.13653	0	0	-Inf	0.548636	1	ENSG00000156804
fbxw9|Taira201203spleen_000107460	0.520911	1.04182	0	0	-Inf	0.561427	1	ENSG00000132004
fcn1|Ueno201210spleen_000196183	2.08364	4.16729	0	0	-Inf	0.257677	1	ENSG00000085265
fgf14|JGIv16_16004391	1.32595	2.65191	0	0	-Inf	0.373483	1	ENSG00000102466
fgf14|Taira201203st08_000131765	6.34084	12.6817	0	0	-Inf	0.103988	1	ENSG00000102466
fhl3|Taira201203intestine_000111356	0.852399	1.7048	0	0	-Inf	0.475381	1	ENSG00000183386
fhl3|Taira201203testis_000208519	0.662977	1.32595	0	0	-Inf	0.523442	1	ENSG00000183386
fhod3|Taira201203muscle_000009226	0.520911	1.04182	0	0	-Inf	0.561427	1	ENSG00000134775
fibp|Quigley201207_000504282	0.94711	1.89422	0	0	-Inf	0.452881	1	ENSG00000172500
fkbp8|JGIv16_16066872	0.805044	1.61009	0	0	-Inf	0.487035	1	ENSG00000105701
fkrp|Ueno201302st10_000519571	0.710333	1.42067	0	0	-Inf	0.511101	1	ENSG00000181027
fktn|JGIv610_0054255	6.1168	12.2336	0	0	-Inf	0.145334	1	ENSG00000106692
flt3|Ismailoglu201203_000104084	0.757688	1.51538	0	0	-Inf	0.498951	1	ENSG00000122025
flt3|Taira201203spleen_000037258	0.615622	1.23124	0	0	-Inf	0.535961	1	ENSG00000122025
flt4|Taira201203lung_000035621	1.18389	2.36778	0	0	-Inf	0.401329	1	ENSG00000037280
flt4|Taira201203testis_000030741	0.899755	1.79951	0	0	-Inf	0.463996	1	ENSG00000037280
fmnl1|JGIv16_16071807	0.568266	1.13653	0	0	-Inf	0.548636	1	ENSG00000184922
fmnl2|JGIv15_15025028	0.615622	1.23124	0	0	-Inf	0.535961	1	ENSG00000157827
fmnl2|Taira201203stomach_000055039	0.615622	1.23124	0	0	-Inf	0.535961	1	ENSG00000157827
fmo2|JGIv16_16057256	0.710333	1.42067	0	0	-Inf	0.511101	1	ENSG00000094963
fndc7|JGIv14_28743387	1.65744	3.31489	0	0	-Inf	0.316614	1	ENSG00000143107
fos|Park201106_000734195	0.710333	1.42067	0	0	-Inf	0.511101	1	ENSG00000170345
fos|Taira201203testis_000194318	0.805044	1.61009	0	0	-Inf	0.487035	1	ENSG00000170345
foxa1|Quigley201212_000291426	1.42067	2.84133	0	0	-Inf	0.356124	1	ENSG00000129514
foxa1|TeperekTkacz201206_000106152	0.568266	1.13653	0	0	-Inf	0.548636	1	ENSG00000129514
foxn1|Taira201203intestine_000046254	4.64456	9.28913	0	0	-Inf	0.32453	1	ENSG00000264253
foxq1|Audic201207_000130157	0.710333	1.42067	0	0	-Inf	0.511101	1	ENSG00000164379
foxred1|JGIv14_28725301	0.568266	1.13653	0	0	-Inf	0.548636	1	ENSG00000110074
foxred1|Quigley201212_000514182	0.994466	1.98893	0	0	-Inf	0.442038	1	ENSG00000110074
fras1|JGIv15_15057623	1.13653	2.27306	0	0	-Inf	0.411113	1	ENSG00000138759
fut11|Taira201203st25_000192134	6.00935	12.0187	0	0	-Inf	0.150761	1	ENSG00000196968
fut6|Taira201203eye_000182376	2.41513	4.83026	0	0	-Inf	0.224847	1	ENSG00000156413
fxyd6|Taira201203heart_000080342	32.1547	64.3094	0	0	-Inf	0.168365	1	ENSG00000137726
fxyd6|Taira201203kidney_000124687	32.512	65.0239	0	0	-Inf	0.167722	1	ENSG00000137726
fzd5|Taira201203st35_000132386	0.994466	1.98893	0	0	-Inf	0.442038	1	ENSG00000163251
fzd5|XBv5_213626411	0.615622	1.23124	0	0	-Inf	0.535961	1	ENSG00000163251
g6pc|Ueno201210liver_000038901	0.94711	1.89422	0	0	-Inf	0.452881	1	ENSG00000131482
gabarapl2|Quigley201212_002192607	0.662977	1.32595	0	0	-Inf	0.523442	1	ENSG00000034713
galnt18|Ueno201210skin_000178865	0.568266	1.13653	0	0	-Inf	0.548636	1	ENSG00000110328
garnl3|Taira201203stomach_000017628	1.08918	2.17835	0	0	-Inf	0.421157	1	ENSG00000136895
garnl3|Ueno201210brain_000028551	1.23124	2.46249	0	0	-Inf	0.391799	1	ENSG00000136895
gbx2|Quigley201212_001115792	0.662977	1.32595	0	0	-Inf	0.523442	1	ENSG00000168505
gbx2|Quigley201307_000859788	0.852399	1.7048	0	0	-Inf	0.475381	1	ENSG00000168505
gbx2|Quigley201307_001980920	7.65535	15.3107	0	0	-Inf	0.0546404	1	ENSG00000168505
gbx2|Ueno201210brain_000197210	0.805044	1.61009	0	0	-Inf	0.487035	1	ENSG00000168505
gby|Taira201203skin_000170678	1.42067	2.84133	0	0	-Inf	0.356124	1	NA
gby|Taira201203st25_000279764	1.2786	2.5572	0	0	-Inf	0.382519	1	NA
gck|JGIv16_16059372	16.1485	32.2969	0	0	-Inf	0.0400842	1	ENSG00000106633
gcm1|JGIv16_16077096	2.50984	5.01968	0	0	-Inf	0.222637	1	ENSG00000137270
gcm1|Quigley201212_000281863	1.18389	2.36778	0	0	-Inf	0.401329	1	ENSG00000137270
gcnt4|Ueno201210spleen_000082604	14.8012	29.6025	0	0	-Inf	0.0115131	1	ENSG00000176928
gcnt4|Ueno201210stomach_000029354	2.08364	4.16729	0	0	-Inf	0.257677	1	ENSG00000176928
gdf1|Ueno201302st10_000475536	6.78821	13.5764	0	0	-Inf	0.286065	1	ENSG00000184344
gdpd1|Taira201203brain_000206409	1.2786	2.5572	0	0	-Inf	0.382519	1	NA
gdpd1|Ueno201210intestine_000188478	34.8893	69.7785	0	0	-Inf	0.0273569	1	NA
ghr|JGIv10_10013429	0.852399	1.7048	0	0	-Inf	0.475381	1	ENSG00000112964
gja9|Taira201203eye_000112006	0.568266	1.13653	0	0	-Inf	0.548636	1	ENSG00000131233
gjb3|Taira201203eye_000187531	0.520911	1.04182	0	0	-Inf	0.561427	1	ENSG00000188910
gjc2|JGIv14_28746326	0.662977	1.32595	0	0	-Inf	0.523442	1	ENSG00000198835
glb1|Ueno201210stomach_000090884	0.710333	1.42067	0	0	-Inf	0.511101	1	ENSG00000170266
glb1l2|Taira201203eye_000057016	1.46802	2.93604	0	0	-Inf	0.347788	1	ENSG00000149328
gltpd1|Ueno201210kidney_000270888	1.65744	3.31489	0	0	-Inf	0.316614	1	ENSG00000224051
gltscr1l|JGIv16_16036999	0.710333	1.42067	0	0	-Inf	0.511101	1	ENSG00000112624
gnaz|Taira201203kidney_000186340	0.662977	1.32595	0	0	-Inf	0.523442	1	ENSG00000128266
gng7|Blower201306_000331309	0.568266	1.13653	0	0	-Inf	0.548636	1	ENSG00000176533
gnmt|Taira201203liver_000040184	4.28729	8.57458	0	0	-Inf	0.333234	1	ENSG00000124713
gpr110|Taira201203lung_000030637	2.60455	5.20911	0	0	-Inf	0.220506	1	ENSG00000069122
gpr110|Taira201203st30_000041084	11.1793	22.3587	0	0	-Inf	0.072212	1	ENSG00000069122
gpr116|Taira201203st25_000068073	0.568266	1.13653	0	0	-Inf	0.548636	1	ENSG00000069122
gpr12|Ueno201302st10_000668341	0.615622	1.23124	0	0	-Inf	0.535961	1	ENSG00000132975
gpr144|Audic201207_000396981	0.568266	1.13653	0	0	-Inf	0.548636	1	ENSG00000180264
gpr37|Quigley201212_002100655	5.35911	10.7182	0	0	-Inf	0.309497	1	ENSG00000170775
gpr37|Taira201203brain_000129012	5.35911	10.7182	0	0	-Inf	0.309497	1	ENSG00000170775
gpr65|JGIv14_28731990	0.994466	1.98893	0	0	-Inf	0.442038	1	ENSG00000140030
gpr65|JGIv14_28755909	1.13653	2.27306	0	0	-Inf	0.411113	1	ENSG00000140030
gps2|JGIv15_15060688	0.710333	1.42067	0	0	-Inf	0.511101	1	NA
gps2|Park201106_000763645	0.710333	1.42067	0	0	-Inf	0.511101	1	NA
gpx8|Amin201106_000133268	0.520911	1.04182	0	0	-Inf	0.561427	1	ENSG00000164294
gramd2|JGIv16_16067876	1.32595	2.65191	0	0	-Inf	0.373483	1	NA
gramd2|Taira201203intestine_000066088	0.805044	1.61009	0	0	-Inf	0.487035	1	NA
greb1|JGIv16_16079060	8.8246	17.6492	0	0	-Inf	0.144104	1	ENSG00000196208
grhl2|JGIv16_16045090	0.757688	1.51538	0	0	-Inf	0.498951	1	ENSG00000083307
grid1|Taira201203brain_000089370	0.520911	1.04182	0	0	-Inf	0.561427	1	ENSG00000182771
grid1|Ueno201210brain_000119045	0.615622	1.23124	0	0	-Inf	0.535961	1	ENSG00000182771
grik1|Ueno201210brain_000058956	0.568266	1.13653	0	0	-Inf	0.548636	1	ENSG00000171189
grik4|Ueno201210brain_000062769	0.520911	1.04182	0	0	-Inf	0.561427	1	ENSG00000149403
grik4|Ueno201210brain_000096096	0.568266	1.13653	0	0	-Inf	0.548636	1	ENSG00000149403
grin2a|Taira201203brain_000018411	7.14548	14.291	0	0	-Inf	0.281201	1	ENSG00000183454
grin3b|JGIv16_16049986	0.568266	1.13653	0	0	-Inf	0.548636	1	ENSG00000116032
grin3b|JGIv16_16061853	0.568266	1.13653	0	0	-Inf	0.548636	1	ENSG00000116032
grtp1|Audic201207_000614311	0.520911	1.04182	0	0	-Inf	0.561427	1	ENSG00000139835
gsr|Ueno201210intestine_000148167	0.662977	1.32595	0	0	-Inf	0.523442	1	ENSG00000104687
gss|Ueno201302st08_000535252	4.28729	8.57458	0	0	-Inf	0.333234	1	ENSG00000100983
guf1|Ueno201210kidney_000181307	1.32595	2.65191	0	0	-Inf	0.373483	1	ENSG00000151806
gvinp1|JGIv14_28732135	10.941	21.8819	0	0	-Inf	0.260725	1	NA
h1fx|Taira201203testis_000209627	0.662977	1.32595	0	0	-Inf	0.523442	1	ENSG00000184897
hand2|Quigley201212_001099088	0.615622	1.23124	0	0	-Inf	0.535961	1	ENSG00000164107
hao2|Ueno201302st10_000669030	0.805044	1.61009	0	0	-Inf	0.487035	1	ENSG00000116882
hapln3|Taira201203heart_000084490	0.615622	1.23124	0	0	-Inf	0.535961	1	ENSG00000140511
hdac11|Taira201203brain_000077005	1.79951	3.59902	0	0	-Inf	0.295354	1	ENSG00000163517
hecw1|Ueno201210brain_000012397	0.520911	1.04182	0	0	-Inf	0.561427	1	ENSG00000002746
heg1|Taira201203lung_000026778	0.805044	1.61009	0	0	-Inf	0.487035	1	ENSG00000173706
herc6|Taira201203testis_000084268	0.662977	1.32595	0	0	-Inf	0.523442	1	ENSG00000138642
hes7|TeperekTkacz201205_000638857	1.08918	2.17835	0	0	-Inf	0.421157	1	NA
hes7|Ueno201302st08_000647839	1.61009	3.22018	0	0	-Inf	0.324094	1	NA
hfm1|Taira201203testis_000026076	0.615622	1.23124	0	0	-Inf	0.535961	1	ENSG00000162669
hgf|Quigley201212_001438325	3.45695	6.91391	0	0	-Inf	0.204233	1	ENSG00000019991
hgf|Quigley201212_002101773	1.42067	2.84133	0	0	-Inf	0.356124	1	ENSG00000019991
hk1|Taira201203st35_000087273	1.04182	2.08364	0	0	-Inf	0.431464	1	ENSG00000156515
hla-dob|Ueno201210heart_000150590	2.08364	4.16729	0	0	-Inf	0.257677	1	ENSG00000241106
hla-drb1|JGIv16_16041858	0.615622	1.23124	0	0	-Inf	0.535961	1	NA
hla-drb1|XBv5_287574	2.36778	4.73555	0	0	-Inf	0.225983	1	NA
hnf4g|Audic201207_000603193	0.757688	1.51538	0	0	-Inf	0.498951	1	ENSG00000164749
hnf4g|Taira201203intestine_000153639	0.757688	1.51538	0	0	-Inf	0.498951	1	ENSG00000164749
homer1|Taira201203muscle_000087473	0.805044	1.61009	0	0	-Inf	0.487035	1	ENSG00000152413
hoxa1|Quigley201212_001093799	2.32042	4.64084	0	0	-Inf	0.230605	1	ENSG00000105991
hoxa1|Quigley201307_001762496	10.7188	21.4376	0	0	-Inf	0.0309494	1	ENSG00000105991
hoxa11|Ueno201302st35_000520816	1.13653	2.27306	0	0	-Inf	0.411113	1	ENSG00000005073
hoxc6|Taira201203st20_000019650	0.805044	1.61009	0	0	-Inf	0.487035	1	ENSG00000197757
hoxc6|Taira201203st40_000180619	0.568266	1.13653	0	0	-Inf	0.548636	1	ENSG00000197757
hoxd1|Ueno201210st12_000044174	4.64084	9.28168	0	0	-Inf	0.187641	1	ENSG00000128645
hoxd1|Ueno201210st15_000121999	26.8013	53.6025	0	0	-Inf	0.000950087	1	ENSG00000128645
hpdl|Taira201203testis_000176032	0.94711	1.89422	0	0	-Inf	0.452881	1	ENSG00000186603
hpn|Taira201203testis_000101240	1.04182	2.08364	0	0	-Inf	0.431464	1	ENSG00000105707
hrsp12|Taira201203st30_000244275	0.899755	1.79951	0	0	-Inf	0.463996	1	ENSG00000132541
hsbp1|Audic201207_001034450	0.615622	1.23124	0	0	-Inf	0.535961	1	ENSG00000230989
hsd17b3|Taira201203intestine_000175229	1.37331	2.74662	0	0	-Inf	0.364687	1	ENSG00000130948
hsh2d|Audic201207_000636361	7.11127	14.2225	0	0	-Inf	0.0709252	1	ENSG00000196684
hsh2d|JGIv14_28701926	5.04498	10.09	0	0	-Inf	0.137641	1	ENSG00000196684
hspb7|Taira201203st25_000194782	6.12694	12.2539	0	0	-Inf	0.317216	1	ENSG00000173641
htr4|Taira201203brain_000202963	0.568266	1.13653	0	0	-Inf	0.548636	1	ENSG00000164270
iffo1|Ueno201210spleen_000073878	5.3549	10.7098	0	0	-Inf	0.145527	1	ENSG00000010295
ifitm10|Taira201203st40_000205793	0.94711	1.89422	0	0	-Inf	0.452881	1	NA
ifngr1|Taira201203ovary_000189675	0.899755	1.79951	0	0	-Inf	0.463996	1	ENSG00000027697
ifnlr1|JGIv16_16022072	0.899755	1.79951	0	0	-Inf	0.463996	1	ENSG00000185436
ift20|Taira201203st15_000151942	1.32595	2.65191	0	0	-Inf	0.373483	1	ENSG00000262866
ift43|Ueno201210testis_000176571	0.568266	1.13653	0	0	-Inf	0.548636	1	ENSG00000119650
ift80|JGIv610_0022832	0.710333	1.42067	0	0	-Inf	0.511101	1	ENSG00000068885
ighv1-69|Ueno201302st35_000675845	5.00184	10.0037	0	0	-Inf	0.316662	1	ENSG00000211973
igsf11|Taira201203eye_000028071	0.520911	1.04182	0	0	-Inf	0.561427	1	ENSG00000144847
il11ra|Ueno201210brain_000086419	9.49591	18.9918	0	0	-Inf	0.10897	1	ENSG00000137070
il16|Taira201203spleen_000116171	2.131	4.262	0	0	-Inf	0.251969	1	ENSG00000172349
il17ra|Ueno201302st35_000437029	0.568266	1.13653	0	0	-Inf	0.548636	1	ENSG00000177663
impg1|Taira201203eye_000061834	1.46802	2.93604	0	0	-Inf	0.347788	1	ENSG00000112706
impg2|Taira201203eye_000009295	0.994466	1.98893	0	0	-Inf	0.442038	1	ENSG00000081148
ino80c|Ueno201302st10_000729117	1.04182	2.08364	0	0	-Inf	0.431464	1	ENSG00000153391
ino80e|Ueno201210spleen_000243233	0.615622	1.23124	0	0	-Inf	0.535961	1	ENSG00000169592
inpp1|Ueno201210kidney_000210920	0.662977	1.32595	0	0	-Inf	0.523442	1	ENSG00000151689
iqcg|Quigley201112_000695099	0.757688	1.51538	0	0	-Inf	0.498951	1	ENSG00000114473
iqch|Taira201203testis_000064774	0.520911	1.04182	0	0	-Inf	0.561427	1	ENSG00000103599
irak1bp1|Quigley201212_000735489	0.757688	1.51538	0	0	-Inf	0.498951	1	ENSG00000146243
irak2|Quigley201307_002264899	8.17466	16.3493	0	0	-Inf	0.072553	1	ENSG00000134070
irf9|JGIv610_0048174	0.852399	1.7048	0	0	-Inf	0.475381	1	ENSG00000213928
irx4|Quigley201307_000863170	0.520911	1.04182	0	0	-Inf	0.561427	1	ENSG00000113430
isoc1|JGIv610_0038831	0.520911	1.04182	0	0	-Inf	0.561427	1	ENSG00000066583
ispd|Ueno201302st10_000619918	0.662977	1.32595	0	0	-Inf	0.523442	1	ENSG00000214960
itga9|JGIv16_16058475	0.520911	1.04182	0	0	-Inf	0.561427	1	ENSG00000144668
itk|Quigley201212_002210458	0.805044	1.61009	0	0	-Inf	0.487035	1	ENSG00000113263
itln1|Taira201203st20_000151304	13.8688	27.7375	0	0	-Inf	0.0104671	1	ENSG00000179914
itln1|Ueno201302st35_000620777	0.568266	1.13653	0	0	-Inf	0.548636	1	ENSG00000179914
itpk1|JGIv16_16079912	0.994466	1.98893	0	0	-Inf	0.442038	1	ENSG00000100605
jag2|Taira201203heart_000018765	0.615622	1.23124	0	0	-Inf	0.535961	1	ENSG00000184916
jag2|Taira201203lung_000030398	0.568266	1.13653	0	0	-Inf	0.548636	1	ENSG00000184916
jakmip1|Taira201203brain_000119360	0.662977	1.32595	0	0	-Inf	0.523442	1	ENSG00000152969
jakmip1|Taira201203brain_000120595	0.568266	1.13653	0	0	-Inf	0.548636	1	ENSG00000152969
jmjd5|Ueno201210testis_000109382	0.662977	1.32595	0	0	-Inf	0.523442	1	ENSG00000155666
kal1|JGIv16_16079778	1.23124	2.46249	0	0	-Inf	0.391799	1	ENSG00000011201
kank2|Ueno201210eye_000068261	4.64456	9.28913	0	0	-Inf	0.32453	1	ENSG00000197256
kank2|XBv5_147898810	4.28729	8.57458	0	0	-Inf	0.333234	1	ENSG00000197256
katnal1|Quigley201307_000576088	0.994466	1.98893	0	0	-Inf	0.442038	1	ENSG00000102781
katnbl1|JGIv16_16047560	0.805044	1.61009	0	0	-Inf	0.487035	1	ENSG00000134152
kcna4|Ueno201302st35_000419335	0.662977	1.32595	0	0	-Inf	0.523442	1	ENSG00000182255
kcna5|Ueno201210brain_000195620	0.662977	1.32595	0	0	-Inf	0.523442	1	ENSG00000182255
kcnd3|Ueno201210brain_000021880	12.5046	25.0092	0	0	-Inf	0.232852	1	ENSG00000171385
kcnj15|Ueno201210kidney_000109709	3.12546	6.25093	0	0	-Inf	0.21001	1	ENSG00000157551
kcnj16|JGIv16_16006280	0.568266	1.13653	0	0	-Inf	0.548636	1	ENSG00000153822
kcnk1|Taira201203pancreas_000052623	0.852399	1.7048	0	0	-Inf	0.475381	1	ENSG00000135750
kcnk6|Audic201207_000567911	0.662977	1.32595	0	0	-Inf	0.523442	1	ENSG00000099337
kcnn2|TXGP201107_000376557	0.805044	1.61009	0	0	-Inf	0.487035	1	ENSG00000080709
kcnq3|JGIv16_16031679	6.78821	13.5764	0	0	-Inf	0.286065	1	ENSG00000184156
kcnq5|Taira201203brain_000023008	6.07366	12.1473	0	0	-Inf	0.296879	1	ENSG00000075043
kcnv2|Ueno201210eye_000094459	0.520911	1.04182	0	0	-Inf	0.561427	1	ENSG00000168263
kctd9|Ueno2012106cells_000181323	0.662977	1.32595	0	0	-Inf	0.523442	1	ENSG00000104756
kctd9|Ueno201210intestine_000197151	0.994466	1.98893	0	0	-Inf	0.442038	1	ENSG00000104756
kdrl|JGIv16_16011774	0.520911	1.04182	0	0	-Inf	0.561427	1	ENSG00000102755
kiaa0141|Taira201203kidney_000069695	0.757688	1.51538	0	0	-Inf	0.498951	1	ENSG00000081791
kiaa0930|Taira201203liver_000080916	0.994466	1.98893	0	0	-Inf	0.442038	1	ENSG00000100364
kiaa0930|Ueno2012106cells_000184842	0.94711	1.89422	0	0	-Inf	0.452881	1	ENSG00000100364
kiaa1211l|JGIv16_16020016	3.93002	7.86003	0	0	-Inf	0.342943	1	ENSG00000196872
kiaa1239|JGIv16_16042444	1.2786	2.5572	0	0	-Inf	0.382519	1	NA
kiaa1239|JGIv610_0007184	0.94711	1.89422	0	0	-Inf	0.452881	1	ENSG00000174145
kiaa1407|JGIv10_10004343	5.86728	11.7346	0	0	-Inf	0.175774	1	ENSG00000163617
kif13a|TeperekTkacz201206_000504945	0.994466	1.98893	0	0	-Inf	0.442038	1	ENSG00000137177
kif26a|JGIv16_16031478	1.37331	2.74662	0	0	-Inf	0.364687	1	ENSG00000066735
kif26a|TXGP201107_000253868	1.94158	3.88315	0	0	-Inf	0.275753	1	ENSG00000066735
kit|JGIv16_16019332	0.615622	1.23124	0	0	-Inf	0.535961	1	ENSG00000157404
klf13|Ueno201210st10_000204792	0.852399	1.7048	0	0	-Inf	0.475381	1	ENSG00000169926
klf15|Blower201306_000409337	0.568266	1.13653	0	0	-Inf	0.548636	1	NA
klf3|Ueno201210kidney_000078937	0.520911	1.04182	0	0	-Inf	0.561427	1	ENSG00000109787
klhl24|JGIv14_28718526	0.805044	1.61009	0	0	-Inf	0.487035	1	ENSG00000114796
klhl29|Ueno201302st08_000491730	0.710333	1.42067	0	0	-Inf	0.511101	1	ENSG00000119771
klhl32|JGIv16_16008957	0.662977	1.32595	0	0	-Inf	0.523442	1	ENSG00000186231
klhl34|Taira201203muscle_000012193	0.520911	1.04182	0	0	-Inf	0.561427	1	ENSG00000185915
klrg1|Quigley201112_000725077	0.94711	1.89422	0	0	-Inf	0.452881	1	ENSG00000139187
kmo|Taira201203lung_000220795	0.615622	1.23124	0	0	-Inf	0.535961	1	ENSG00000117009
kremen2|JGIv15_15032001	1.04182	2.08364	0	0	-Inf	0.431464	1	ENSG00000131650
kremen2|Ueno201302st10_000530269	13.8884	27.7769	0	0	-Inf	0.0620814	1	ENSG00000131650
krt15|JGIv16_16011857	2.74662	5.49324	0	0	-Inf	0.217448	1	ENSG00000171346
krt15|Taira201203kidney_000171872	4.92497	9.84995	0	0	-Inf	0.184365	1	ENSG00000171346
krt222|Taira201203st30_000123477	0.520911	1.04182	0	0	-Inf	0.561427	1	ENSG00000213424
krt5|JGIv14_28744118	0.710333	1.42067	0	0	-Inf	0.511101	1	ENSG00000186081
krt80|Taira201203skin_000056279	1.94158	3.88315	0	0	-Inf	0.275753	1	ENSG00000167767
krt80|Taira201203stomach_000174818	0.520911	1.04182	0	0	-Inf	0.561427	1	ENSG00000167767
l3hypdh|Ueno201210brain_000264347	7.86003	15.7201	0	0	-Inf	0.272365	1	ENSG00000126790
lactb|Quigley201207_000603304	5.99791	11.9958	0	0	-Inf	0.103549	1	ENSG00000103642
lamb2|Amin201106_000164152	9.28913	18.5783	0	0	-Inf	0.257488	1	ENSG00000172037
lamb2|Ueno201210intestine_000018843	9.6464	19.2928	0	0	-Inf	0.254233	1	ENSG00000172037
laptm5|XGI_TC453152	0.568266	1.13653	0	0	-Inf	0.548636	1	ENSG00000162511
large|Ueno201210st30_000020142	0.662977	1.32595	0	0	-Inf	0.523442	1	ENSG00000133424
lgalsl|Ueno201210st25_000166257	6.29779	12.5956	0	0	-Inf	0.0752302	1	ENSG00000119862
lhfp|Amin201106_000282160	0.615622	1.23124	0	0	-Inf	0.535961	1	NA
lhfp|Quigley201307_001123698	0.757688	1.51538	0	0	-Inf	0.498951	1	NA
lhpp|Quigley201212_001760327	1.23124	2.46249	0	0	-Inf	0.391799	1	ENSG00000107902
lin52|Taira201203kidney_000253854	0.94711	1.89422	0	0	-Inf	0.452881	1	ENSG00000205659
lipc|Ueno201210liver_000056601	0.615622	1.23124	0	0	-Inf	0.535961	1	ENSG00000166035
lmtk2|Taira201203skin_000039053	1.18389	2.36778	0	0	-Inf	0.401329	1	ENSG00000164715
lnx2|Ueno201210liver_000036404	1.13653	2.27306	0	0	-Inf	0.411113	1	ENSG00000139517
lox|Taira201203eye_000111596	0.662977	1.32595	0	0	-Inf	0.523442	1	ENSG00000113083
lox|Ueno201210eye_000149434	4.49828	8.99657	0	0	-Inf	0.166299	1	ENSG00000113083
loxl3|Ueno201210spleen_000065933	0.520911	1.04182	0	0	-Inf	0.561427	1	ENSG00000115318
lppr2|Taira201203eye_000023480	0.757688	1.51538	0	0	-Inf	0.498951	1	NA
lppr4|Taira201203brain_000012111	1.46802	2.93604	0	0	-Inf	0.347788	1	ENSG00000117600
lrit1|JGIv14_28707378	0.94711	1.89422	0	0	-Inf	0.452881	1	ENSG00000148602
lrp2bp|JGIv16_16052303	0.710333	1.42067	0	0	-Inf	0.511101	1	ENSG00000109771
lrrc14|Ueno201302st35_000518074	8.8246	17.6492	0	0	-Inf	0.144104	1	ENSG00000160959
lrrc31|Ueno201210kidney_000126518	0.568266	1.13653	0	0	-Inf	0.548636	1	ENSG00000114248
lrrc49|JGIv16_16046068	1.32595	2.65191	0	0	-Inf	0.373483	1	ENSG00000137821
lrrc4b|JGIv16_16018225	4.28729	8.57458	0	0	-Inf	0.333234	1	ENSG00000131409
lrrc52|JGIv610_0028756	3.93002	7.86003	0	0	-Inf	0.342943	1	ENSG00000162763
lrrc57|Quigley201307_000429895	0.852399	1.7048	0	0	-Inf	0.475381	1	ENSG00000180979
lrrc73|Ueno201210st09_000182355	1.04182	2.08364	0	0	-Inf	0.431464	1	ENSG00000204052
lrsam1|Audic201207_000785520	0.662977	1.32595	0	0	-Inf	0.523442	1	ENSG00000148356
lrsam1|JGIv15_15050200	0.662977	1.32595	0	0	-Inf	0.523442	1	ENSG00000148356
ltbp4|Ueno201210brain_000015846	5.52435	11.0487	0	0	-Inf	0.154088	1	ENSG00000090006
lyrm7|Taira201203testis_000239564	0.568266	1.13653	0	0	-Inf	0.548636	1	ENSG00000186687
mab21l2|Ueno201302st35_000468400	6.43094	12.8619	0	0	-Inf	0.291276	1	ENSG00000181541
maf|Audic201207_000814517	5.71639	11.4328	0	0	-Inf	0.30293	1	ENSG00000178573
maf|Taira201203st30_000091972	5.00184	10.0037	0	0	-Inf	0.316662	1	ENSG00000178573
mafb|Quigley201212_001380078	0.710333	1.42067	0	0	-Inf	0.511101	1	ENSG00000204103
mafb|Taira201203stomach_000037513	5.35068	10.7014	0	0	-Inf	0.108294	1	ENSG00000204103
mafb|Ueno201210lung_000138924	0.805044	1.61009	0	0	-Inf	0.487035	1	ENSG00000178573
mak|Quigley201307_000813353	6.30492	12.6098	0	0	-Inf	0.178589	1	ENSG00000111837
mamdc2|Ueno201210spleen_000123227	0.520911	1.04182	0	0	-Inf	0.561427	1	ENSG00000165072
mamld1|JGIv16_16014166	5.91464	11.8293	0	0	-Inf	0.167067	1	ENSG00000013619
map2|JGIv16_16026195	0.568266	1.13653	0	0	-Inf	0.548636	1	ENSG00000078018
map4k5|Taira201203lung_000108550	0.568266	1.13653	0	0	-Inf	0.548636	1	ENSG00000012983
march3|Ueno2012106cells_000178812	0.615622	1.23124	0	0	-Inf	0.535961	1	ENSG00000173926
march3|Ueno2012106cells_000181568	0.568266	1.13653	0	0	-Inf	0.548636	1	ENSG00000173926
mat1a|Taira201203st35_000108309	0.615622	1.23124	0	0	-Inf	0.535961	1	ENSG00000151224
mb21d2|JGIv16_16059223	3.93002	7.86003	0	0	-Inf	0.342943	1	ENSG00000180611
mbd2|Taira201203st09_000178552	0.852399	1.7048	0	0	-Inf	0.475381	1	ENSG00000134046
mbnl2|Ueno201210eye_000163461	1.65744	3.31489	0	0	-Inf	0.316614	1	NA
mcfd2|Taira201203spleen_000162486	0.805044	1.61009	0	0	-Inf	0.487035	1	NA
mdfic|JGIv16_16041045	0.568266	1.13653	0	0	-Inf	0.548636	1	ENSG00000135272
meis1|Quigley201212_000299265	0.615622	1.23124	0	0	-Inf	0.535961	1	ENSG00000143995
mettl23|Taira201203spleen_000222396	6.49434	12.9887	0	0	-Inf	0.147586	1	ENSG00000181038
mettl7a|Audic201207_000650530	0.899755	1.79951	0	0	-Inf	0.463996	1	ENSG00000185432
mgc145290|JGIv14_28719462	1.51538	3.03075	0	0	-Inf	0.339675	1	ENSG00000140104
mgll|Ueno201302st35_000458602	0.568266	1.13653	0	0	-Inf	0.548636	1	ENSG00000074416
mitd1|TeperekTkacz201206_000512797	0.994466	1.98893	0	0	-Inf	0.442038	1	ENSG00000158411
mixer|Taira201203st09_000197688	0.852399	1.7048	0	0	-Inf	0.475381	1	NA
mllt3|Ueno201302st10_000591501	0.852399	1.7048	0	0	-Inf	0.475381	1	ENSG00000171843
mmp12|XGI_TC417102	0.568266	1.13653	0	0	-Inf	0.548636	1	ENSG00000262406
mmp16|Ueno201210spleen_000063954	0.615622	1.23124	0	0	-Inf	0.535961	1	ENSG00000118113
mmp16|Ueno201210st08_000126692	0.615622	1.23124	0	0	-Inf	0.535961	1	ENSG00000118113
mmp17|Ueno201210testis_000101882	6.56457	13.1291	0	0	-Inf	0.309935	1	ENSG00000198598
mns1|JGIv610_0046055	1.08918	2.17835	0	0	-Inf	0.421157	1	ENSG00000138587
mob3c|JGIv10_10026024	0.662977	1.32595	0	0	-Inf	0.523442	1	ENSG00000142961
morn2|Chung201110_000058185	0.568266	1.13653	0	0	-Inf	0.548636	1	ENSG00000188010
mov10|Taira201203eye_000040769	0.94711	1.89422	0	0	-Inf	0.452881	1	ENSG00000155363
mpc2|Chung201110_000053827	0.520911	1.04182	0	0	-Inf	0.561427	1	ENSG00000143158
mpc2|Ueno201210brain_000283663	7.49433	14.9887	0	0	-Inf	0.0784537	1	ENSG00000143158
mpi|Taira201203st35_000201011	0.662977	1.32595	0	0	-Inf	0.523442	1	ENSG00000178802
mpped2|Audic201207_001008688	0.520911	1.04182	0	0	-Inf	0.561427	1	ENSG00000066382
mpped2|TXGP201107_000424204	0.662977	1.32595	0	0	-Inf	0.523442	1	ENSG00000066382
mpv17l|MK201406_0134738	1.56273	3.12546	0	0	-Inf	0.331779	1	NA
mrc2|Ueno201210heart_000011056	0.710333	1.42067	0	0	-Inf	0.511101	1	ENSG00000011028
mrpl2|JGIv16_16005412	0.710333	1.42067	0	0	-Inf	0.511101	1	ENSG00000112651
mrpl22|Quigley201307_001592178	1.04182	2.08364	0	0	-Inf	0.431464	1	ENSG00000082515
mrpl46|Ueno201210brain_000096741	0.568266	1.13653	0	0	-Inf	0.548636	1	ENSG00000259494
mrps11|Audic201207_000880404	0.662977	1.32595	0	0	-Inf	0.523442	1	ENSG00000181991
mrps11|Ueno201210testis_000149036	0.662977	1.32595	0	0	-Inf	0.523442	1	ENSG00000181991
mrps18c|Taira201203st09_000222429	0.568266	1.13653	0	0	-Inf	0.548636	1	ENSG00000163319
mrps25|Ueno201210muscle_000127788	0.94711	1.89422	0	0	-Inf	0.452881	1	ENSG00000131368
msto1|Ueno2012102cells_000074175	20.3646	40.7293	0	0	-Inf	0.197111	1	NA
mtpn|JGIv14_28753817	0.568266	1.13653	0	0	-Inf	0.548636	1	ENSG00000105887
mttp|TXGP201107_000341841	0.710333	1.42067	0	0	-Inf	0.511101	1	ENSG00000138823
mtx3|Ueno201210brain_000201477	0.662977	1.32595	0	0	-Inf	0.523442	1	ENSG00000177034
muc16|Taira201203eye_000016644	0.94711	1.89422	0	0	-Inf	0.452881	1	ENSG00000181143
muc16|Taira201203eye_000046897	23.1948	46.3897	0	0	-Inf	0.201508	1	ENSG00000181143
muc19|UG94Xl_S13797882	0.615622	1.23124	0	0	-Inf	0.535961	1	ENSG00000205592
mut|Ueno201210testis_000090165	5.71639	11.4328	0	0	-Inf	0.30293	1	ENSG00000146085
mx1|Ueno201210heart_000116529	0.520911	1.04182	0	0	-Inf	0.561427	1	ENSG00000157601
mybl1|Taira201203lung_000145689	0.568266	1.13653	0	0	-Inf	0.548636	1	ENSG00000185697
mycbp|Taira201203kidney_000257472	0.568266	1.13653	0	0	-Inf	0.548636	1	ENSG00000214114
myeov2|Taira201203brain_000262687	0.757688	1.51538	0	0	-Inf	0.498951	1	ENSG00000172428
myh15|JGIv14_28709314	0.662977	1.32595	0	0	-Inf	0.523442	1	ENSG00000197616
myh2|JGIv15_15052317	0.615622	1.23124	0	0	-Inf	0.535961	1	ENSG00000264424
myh2|Ueno201302st35_000357696	0.662977	1.32595	0	0	-Inf	0.523442	1	ENSG00000264424
myoc|Taira201203muscle_000007972	5.35911	10.7182	0	0	-Inf	0.309497	1	ENSG00000034971
myom2|Taira201203heart_000026047	2.131	4.262	0	0	-Inf	0.251969	1	ENSG00000036448
myom2|Taira201203muscle_000006145	10.482	20.9641	0	0	-Inf	0.0366144	1	ENSG00000036448
mypop|Taira201203heart_000145250	0.615622	1.23124	0	0	-Inf	0.535961	1	ENSG00000176182
mypop|Taira201203st20_000104890	0.615622	1.23124	0	0	-Inf	0.535961	1	ENSG00000176182
naa38|Park201106_000408807	0.994466	1.98893	0	0	-Inf	0.442038	1	ENSG00000183011
naa38|Ueno201302st10_000655000	0.568266	1.13653	0	0	-Inf	0.548636	1	ENSG00000183011
nadsyn1|Ueno201210eye_000144066	5.35911	10.7182	0	0	-Inf	0.309497	1	ENSG00000172890
nagk|Blower201306_000423407	0.568266	1.13653	0	0	-Inf	0.548636	1	ENSG00000124357
nalcn|JGIv16_16019156	1.65744	3.31489	0	0	-Inf	0.316614	1	ENSG00000102452
nalcn|Ueno201210brain_000018525	1.7048	3.4096	0	0	-Inf	0.309334	1	ENSG00000102452
napb|Taira201203brain_000191155	1.08918	2.17835	0	0	-Inf	0.421157	1	ENSG00000125814
nat9|Taira201203brain_000130785	0.520911	1.04182	0	0	-Inf	0.561427	1	ENSG00000109065
nat9|Ueno201210kidney_000134983	0.662977	1.32595	0	0	-Inf	0.523442	1	ENSG00000109065
ncam2|Taira201203brain_000113710	0.615622	1.23124	0	0	-Inf	0.535961	1	ENSG00000154654
ncam2|Ueno201210brain_000157468	0.615622	1.23124	0	0	-Inf	0.535961	1	ENSG00000154654
nceh1|JGIv610_0036667	1.23124	2.46249	0	0	-Inf	0.391799	1	NA
ncoa7|Blower201306_000395452	0.520911	1.04182	0	0	-Inf	0.561427	1	ENSG00000111912
ndufaf6|Ueno201210kidney_000145427	0.710333	1.42067	0	0	-Inf	0.511101	1	ENSG00000156170
ndufb3|Ueno201210eye_000161911	0.568266	1.13653	0	0	-Inf	0.548636	1	ENSG00000119013
ndufb4|Ueno2012102cells_000101101	3.93002	7.86003	0	0	-Inf	0.342943	1	NA
ndufb6|Taira201203heart_000166209	0.662977	1.32595	0	0	-Inf	0.523442	1	ENSG00000165264
ndufv2|Ueno201210intestine_000233977	0.520911	1.04182	0	0	-Inf	0.561427	1	ENSG00000178127
nefl|Ueno201210testis_000107174	0.757688	1.51538	0	0	-Inf	0.498951	1	NA
neu1|Ueno201210testis_000103310	0.568266	1.13653	0	0	-Inf	0.548636	1	ENSG00000184494
neurl1|JGIv16_16019794	0.899755	1.79951	0	0	-Inf	0.463996	1	ENSG00000107954
neurl1|Ueno201210brain_000016232	0.520911	1.04182	0	0	-Inf	0.561427	1	ENSG00000107954
neurl2|Ueno201210heart_000115355	4.81402	9.62804	0	0	-Inf	0.343971	1	ENSG00000124257
neurog2|mgEST_1013100393	4.64456	9.28913	0	0	-Inf	0.32453	1	NA
neurog2|Ueno2012104cells_000140034	5.00184	10.0037	0	0	-Inf	0.316662	1	ENSG00000181965
nfatc2ip|Ueno201210st09_000199430	0.899755	1.79951	0	0	-Inf	0.463996	1	ENSG00000176953
nfe2l2|Quigley201307_002162158	2.88869	5.77737	0	0	-Inf	0.214543	1	ENSG00000116044
nfe2l2|Taira201203egg_000059959	2.17835	4.35671	0	0	-Inf	0.246412	1	ENSG00000116044
nfil3|JGIv16_16073674	0.805044	1.61009	0	0	-Inf	0.487035	1	ENSG00000165030
ngfr|XBv5_47499199	10.709	21.418	0	0	-Inf	0.023639	1	ENSG00000064300
nipal1|JGIv15_15038885	23.1637	46.3274	0	0	-Inf	0.0345167	1	ENSG00000163293
nipal1|Quigley201307_001172544	0.520911	1.04182	0	0	-Inf	0.561427	1	ENSG00000163293
nod2|JGIv15_15039998	0.805044	1.61009	0	0	-Inf	0.487035	1	ENSG00000167207
nos1|MK201406_0188312	0.852399	1.7048	0	0	-Inf	0.475381	1	ENSG00000089250
nos2|JGIv16_16059411	0.520911	1.04182	0	0	-Inf	0.561427	1	ENSG00000007171
not|TeperekTkacz201202_000158550	10.9424	21.8847	0	0	-Inf	0.0484337	1	NA
npl|Ueno201210st08_000184611	0.757688	1.51538	0	0	-Inf	0.498951	1	ENSG00000135838
nptx2|Quigley201112_000183548	0.568266	1.13653	0	0	-Inf	0.548636	1	ENSG00000106236
nptx2|Taira201203brain_000006362	0.520911	1.04182	0	0	-Inf	0.561427	1	ENSG00000106236
nr1d2|Taira201203ovary_000169871	7.14548	14.291	0	0	-Inf	0.281201	1	ENSG00000174738
nr1d2|Ueno201210brain_000068501	7.14548	14.291	0	0	-Inf	0.281201	1	ENSG00000174738
nr1h2|Taira201203kidney_000127399	1.23124	2.46249	0	0	-Inf	0.391799	1	ENSG00000131408
nrbp2|Ueno201210lung_000089824	7.43985	14.8797	0	0	-Inf	0.297128	1	ENSG00000185189
nrg1|MK201406_0148466	1.08918	2.17835	0	0	-Inf	0.421157	1	ENSG00000157168
nrg1|XBv5_4929182	1.04182	2.08364	0	0	-Inf	0.431464	1	ENSG00000157168
nubp1|Amin201106_000270087	0.615622	1.23124	0	0	-Inf	0.535961	1	ENSG00000103274
nubp1|Ueno201210st30_000179520	0.568266	1.13653	0	0	-Inf	0.548636	1	ENSG00000103274
numbl|Taira201203testis_000025977	0.615622	1.23124	0	0	-Inf	0.535961	1	ENSG00000105245
opn4|Taira201203eye_000139418	0.520911	1.04182	0	0	-Inf	0.561427	1	ENSG00000122375
or51d1|TeperekTkacz201205_000653500	0.568266	1.13653	0	0	-Inf	0.548636	1	ENSG00000197428
ormdl2|Quigley201207_000418345	0.615622	1.23124	0	0	-Inf	0.535961	1	ENSG00000123353
otp|Quigley201307_001339112	7.14548	14.291	0	0	-Inf	0.281201	1	ENSG00000171540
otp|Taira201203brain_000187787	0.568266	1.13653	0	0	-Inf	0.548636	1	ENSG00000171540
p2ry10|Taira201203spleen_000190176	0.568266	1.13653	0	0	-Inf	0.548636	1	ENSG00000078589
p2ry10|TeperekTkacz201206_000137405	1.08918	2.17835	0	0	-Inf	0.421157	1	ENSG00000078589
pacrgl|Quigley201212_000733976	0.615622	1.23124	0	0	-Inf	0.535961	1	ENSG00000163138
pak6|Taira201203st20_000049973	0.568266	1.13653	0	0	-Inf	0.548636	1	ENSG00000137843
parl|Quigley201212_001221949	0.662977	1.32595	0	0	-Inf	0.523442	1	ENSG00000175193
pbk|Ueno201210testis_000134786	0.805044	1.61009	0	0	-Inf	0.487035	1	ENSG00000168078
pcbp2|Quigley201212_002156356	7.32226	14.6445	0	0	-Inf	0.160925	1	ENSG00000183570
pcdha6|JGIv610_0007540	8.21731	16.4346	0	0	-Inf	0.268331	1	ENSG00000204967
pcdhga3|JGIv16_16012036	1.08918	2.17835	0	0	-Inf	0.421157	1	ENSG00000240764
pdcd2|Taira201203st09_000188128	0.899755	1.79951	0	0	-Inf	0.463996	1	ENSG00000071994
pde4a|JGIv16_16023225	1.61009	3.22018	0	0	-Inf	0.324094	1	ENSG00000184588
pde4a|Ueno201210intestine_000094328	1.61009	3.22018	0	0	-Inf	0.324094	1	ENSG00000184588
pde4d|Quigley201212_001458596	2.5572	5.1144	0	0	-Inf	0.221562	1	ENSG00000184588
pde6d|Taira201203liver_000091825	0.662977	1.32595	0	0	-Inf	0.523442	1	ENSG00000156973
pde7b|Ueno201210heart_000112157	0.899755	1.79951	0	0	-Inf	0.463996	1	ENSG00000171408
pdgfrl|Taira201203brain_000219010	1.08918	2.17835	0	0	-Inf	0.421157	1	NA
pdk3|Ueno201302st35_000556556	0.520911	1.04182	0	0	-Inf	0.561427	1	ENSG00000067992
pdzd11|Audic201207_000306170	1.18389	2.36778	0	0	-Inf	0.401329	1	ENSG00000120509
pex11a|Taira201203st35_000030106	0.662977	1.32595	0	0	-Inf	0.523442	1	ENSG00000166821
pex12|Chang2013_000061792	0.94711	1.89422	0	0	-Inf	0.452881	1	ENSG00000108733
pfdn4|Taira201203st35_000233906	1.23124	2.46249	0	0	-Inf	0.391799	1	NA
pgbd5|Taira201203eye_000185674	0.568266	1.13653	0	0	-Inf	0.548636	1	ENSG00000177614
pgbd5|Taira201203eye_000186081	0.757688	1.51538	0	0	-Inf	0.498951	1	ENSG00000177614
pgpep1|Ueno2012104cells_000170460	0.94711	1.89422	0	0	-Inf	0.452881	1	ENSG00000130517
phf15|TXGP201107_000014476	0.710333	1.42067	0	0	-Inf	0.511101	1	ENSG00000043143
phf21b|Taira201203st25_000186897	0.899755	1.79951	0	0	-Inf	0.463996	1	ENSG00000056487
phf21b|Taira201203st40_000122789	0.994466	1.98893	0	0	-Inf	0.442038	1	ENSG00000056487
phka1p1|Audic201207_000739643	0.568266	1.13653	0	0	-Inf	0.548636	1	ENSG00000044446
phyhd1|Taira201203st25_000252678	0.710333	1.42067	0	0	-Inf	0.511101	1	NA
pi4k2a|Ueno2012102cells_000094214	10.7172	21.4344	0	0	-Inf	0.137441	1	ENSG00000155252
pigc|Taira201203testis_000201147	0.520911	1.04182	0	0	-Inf	0.561427	1	ENSG00000135845
pigc|Ueno201210st09_000219303	0.520911	1.04182	0	0	-Inf	0.561427	1	ENSG00000135845
pik3cg|JGIv610_0022272	1.13653	2.27306	0	0	-Inf	0.411113	1	ENSG00000105851
pinlyp|Ueno201210skin_000228474	0.805044	1.61009	0	0	-Inf	0.487035	1	ENSG00000234465
piwil1|Taira201203testis_000046490	2.79398	5.58795	0	0	-Inf	0.216463	1	ENSG00000125207
pkhd1l1|JGIv16_16017700	6.12694	12.2539	0	0	-Inf	0.317216	1	ENSG00000205038
pkr3|Ueno201210skin_000179608	0.615622	1.23124	0	0	-Inf	0.535961	1	ENSG00000055332
pla2g16|JGIv10_10005181	1.13653	2.27306	0	0	-Inf	0.411113	1	ENSG00000176485
plac8l1|Ueno201210kidney_000288970	6.10406	12.2081	0	0	-Inf	0.135839	1	NA
plaur|Taira201203skin_000129414	0.994466	1.98893	0	0	-Inf	0.442038	1	ENSG00000011422
plcg2|Taira201203lung_000028027	0.662977	1.32595	0	0	-Inf	0.523442	1	ENSG00000197943
plec|MK201406_0154238	2.03629	4.07257	0	0	-Inf	0.263541	1	ENSG00000178209
plec|Ueno201210skin_000047677	4.81402	9.62804	0	0	-Inf	0.343971	1	ENSG00000178209
plekha3|TXGP201107_000447976	0.805044	1.61009	0	0	-Inf	0.487035	1	ENSG00000116095
plekha3|Ueno201210testis_000155816	0.805044	1.61009	0	0	-Inf	0.487035	1	ENSG00000116095
plekha8|Quigley201307_000284709	14.3734	28.7469	0	0	-Inf	0.0625289	1	ENSG00000106086
plod2|Park201106_000500750	0.568266	1.13653	0	0	-Inf	0.548636	1	ENSG00000152952
plxnd1|Ueno201210spleen_000008332	5.35911	10.7182	0	0	-Inf	0.309497	1	ENSG00000004399
pmepa1|Ueno201210brain_000219579	7.33961	14.6792	0	0	-Inf	0.0534464	1	ENSG00000124225
pmepa1|Ueno201210brain_000233289	10.2709	20.5419	0	0	-Inf	0.0313181	1	ENSG00000124225
pnkd|Ueno201210liver_000043388	0.662977	1.32595	0	0	-Inf	0.523442	1	ENSG00000127838
poc1b|Quigley201212_001930236	0.805044	1.61009	0	0	-Inf	0.487035	1	ENSG00000164087
podn|Taira201203lung_000047913	5.00184	10.0037	0	0	-Inf	0.316662	1	ENSG00000174348
polr3c|Park201106_000075280	9.1904	18.3808	0	0	-Inf	0.27663	1	ENSG00000186141
popdc2|Ueno201210heart_000003427	0.568266	1.13653	0	0	-Inf	0.548636	1	ENSG00000121577
porcn|Ueno2012102cells_000097595	0.852399	1.7048	0	0	-Inf	0.475381	1	ENSG00000102312
postn|JGIv16_16025467	0.568266	1.13653	0	0	-Inf	0.548636	1	ENSG00000133110
pou2f3|Quigley201207_000791469	12.7094	25.4187	0	0	-Inf	0.0136408	1	ENSG00000137709
pou2f3|Taira201203skin_000107843	2.79398	5.58795	0	0	-Inf	0.216463	1	ENSG00000137709
pou3f2|MK201406_0215443	4.99762	9.99525	0	0	-Inf	0.141272	1	ENSG00000184486
pou3f2|Ueno201302st35_000467345	4.90291	9.80582	0	0	-Inf	0.158991	1	ENSG00000184486
ppap2a|Ueno2012106cells_000204869	1.08918	2.17835	0	0	-Inf	0.421157	1	ENSG00000067113
ppapdc1b|Chang2013_000499784	6.29348	12.587	0	0	-Inf	0.109777	1	ENSG00000147535
ppard|Ueno201210brain_000255903	0.615622	1.23124	0	0	-Inf	0.535961	1	ENSG00000112033
ppef1|JGIv16_16003421	0.520911	1.04182	0	0	-Inf	0.561427	1	ENSG00000086717
ppfia3|Taira201203brain_000005042	7.00221	14.0044	0	0	-Inf	0.303267	1	ENSG00000177380
ppih|Ismailoglu201203_000216370	0.615622	1.23124	0	0	-Inf	0.535961	1	ENSG00000171960
ppil3|Ueno201210st15_000167547	0.805044	1.61009	0	0	-Inf	0.487035	1	NA
ppm1h|Blower201306_000301707	0.662977	1.32595	0	0	-Inf	0.523442	1	ENSG00000111110
ppm1j|Taira201203intestine_000112110	0.520911	1.04182	0	0	-Inf	0.561427	1	ENSG00000111110
ppp1r1a|Audic201207_000613162	6.51882	13.0376	0	0	-Inf	0.0825528	1	NA
ppp1r3c|JGIv610_0030891	0.852399	1.7048	0	0	-Inf	0.475381	1	ENSG00000119938
ppp2r3b|JGIv10_10011700	1.32595	2.65191	0	0	-Inf	0.373483	1	ENSG00000167393
prickle3|JGIv16_16048983	1.89422	3.78844	0	0	-Inf	0.282111	1	ENSG00000268139
prickle3|Quigley201212_001481807	1.46802	2.93604	0	0	-Inf	0.347788	1	ENSG00000268139
prkca|Ueno201210st09_000199574	0.568266	1.13653	0	0	-Inf	0.548636	1	ENSG00000166501
prkca|Ueno201302st35_000423851	1.42067	2.84133	0	0	-Inf	0.356124	1	ENSG00000166501
prkx|Ueno201210heart_000019065	0.757688	1.51538	0	0	-Inf	0.498951	1	ENSG00000072062
prorsd1p|Ueno201210stomach_000149562	0.710333	1.42067	0	0	-Inf	0.511101	1	NA
proser2|JGIv14_28718214	1.37331	2.74662	0	0	-Inf	0.364687	1	ENSG00000148426
prox1|JGIv16_16000755	0.568266	1.13653	0	0	-Inf	0.548636	1	ENSG00000117707
prox1|JGIv16_16037050	0.615622	1.23124	0	0	-Inf	0.535961	1	ENSG00000117707
prph|JGIv14_28733762	1.23124	2.46249	0	0	-Inf	0.391799	1	ENSG00000135406
prph|Ueno201302st35_000524633	2.03629	4.07257	0	0	-Inf	0.263541	1	ENSG00000135406
prr16|JGIv610_0052336	0.520911	1.04182	0	0	-Inf	0.561427	1	ENSG00000184838
prr16|Taira201203brain_000196712	0.994466	1.98893	0	0	-Inf	0.442038	1	ENSG00000184838
prrt3|Taira201203testis_000035006	0.568266	1.13653	0	0	-Inf	0.548636	1	ENSG00000163704
prss35|Ueno201210st08_000176510	1.04182	2.08364	0	0	-Inf	0.431464	1	ENSG00000146250
psat1|Taira201203testis_000110295	0.710333	1.42067	0	0	-Inf	0.511101	1	ENSG00000135069
psd2|MK201406_0059632	1.23124	2.46249	0	0	-Inf	0.391799	1	ENSG00000146005
psd2|Quigley201307_002187698	0.615622	1.23124	0	0	-Inf	0.535961	1	ENSG00000146005
pskh1|Taira201203liver_000087794	0.662977	1.32595	0	0	-Inf	0.523442	1	ENSG00000159792
psme1|Quigley201212_001243032	0.615622	1.23124	0	0	-Inf	0.535961	1	NA
psme1|Ueno201210lung_000144579	0.710333	1.42067	0	0	-Inf	0.511101	1	NA
pstpip2|Ueno201210brain_000125084	0.662977	1.32595	0	0	-Inf	0.523442	1	ENSG00000152229
ptgfr|XGI_TC418536	0.520911	1.04182	0	0	-Inf	0.561427	1	ENSG00000122420
ptprh|Taira201203eye_000088088	1.04182	2.08364	0	0	-Inf	0.431464	1	ENSG00000080031
ptprj|Ueno201210stomach_000081900	0.852399	1.7048	0	0	-Inf	0.475381	1	ENSG00000149177
ptprn|Taira201203st35_000014868	0.662977	1.32595	0	0	-Inf	0.523442	1	ENSG00000270122
ptrf|JGIv14_28719234	4.64456	9.28913	0	0	-Inf	0.32453	1	ENSG00000177469
pyroxd1|Quigley201212_001710323	0.520911	1.04182	0	0	-Inf	0.561427	1	ENSG00000121350
qpctl|Ueno201210lung_000104152	0.615622	1.23124	0	0	-Inf	0.535961	1	ENSG00000011478
qrich2|JGIv16_16069820	0.994466	1.98893	0	0	-Inf	0.442038	1	NA
qrich2|Taira201203ovary_000094983	0.710333	1.42067	0	0	-Inf	0.511101	1	NA
r3hdm4|Quigley201307_001988989	1.2786	2.5572	0	0	-Inf	0.382519	1	ENSG00000198858
rab11fip4|Taira201203brain_000051141	0.805044	1.61009	0	0	-Inf	0.487035	1	ENSG00000131242
rab15|Ueno201210kidney_000271059	7.96076	15.9215	0	0	-Inf	0.198575	1	ENSG00000139998
rab20|TXGP201107_000406522	0.520911	1.04182	0	0	-Inf	0.561427	1	ENSG00000139832
rab25|Quigley201212_001768554	0.899755	1.79951	0	0	-Inf	0.463996	1	ENSG00000132698
rab36|Quigley201307_000502893	1.2786	2.5572	0	0	-Inf	0.382519	1	ENSG00000100228
rab39b|MK201406_0211921	0.899755	1.79951	0	0	-Inf	0.463996	1	ENSG00000155961
rab44|Taira201203heart_000053449	0.710333	1.42067	0	0	-Inf	0.511101	1	ENSG00000255587
rabl2b|JGIv14_28751234	0.757688	1.51538	0	0	-Inf	0.498951	1	ENSG00000079974
rac2|Taira201203lung_000255971	0.710333	1.42067	0	0	-Inf	0.511101	1	ENSG00000128340
ranbp3l|Quigley201212_000288285	0.615622	1.23124	0	0	-Inf	0.535961	1	ENSG00000164188
rap1gap|Taira201203eye_000135299	4.28729	8.57458	0	0	-Inf	0.333234	1	ENSG00000076864
rap1gap2|JGIv16_16056854	1.04182	2.08364	0	0	-Inf	0.431464	1	ENSG00000132359
rapgef3|Ueno201210kidney_000009726	2.08364	4.16729	0	0	-Inf	0.257677	1	ENSG00000079337
rapgef3|XBv5_46371992	0.805044	1.61009	0	0	-Inf	0.487035	1	ENSG00000079337
rapgef5|MK201406_0210978	0.568266	1.13653	0	0	-Inf	0.548636	1	ENSG00000136237
rapgef5|Ueno201210eye_000070588	0.615622	1.23124	0	0	-Inf	0.535961	1	ENSG00000136237
rapgefl1|Taira201203intestine_000040929	0.710333	1.42067	0	0	-Inf	0.511101	1	ENSG00000108352
rasal1|JGIv10_10032450	9.80923	19.6185	0	0	-Inf	0.0309805	1	ENSG00000111344
rasgrf1|Taira201203brain_000035332	0.568266	1.13653	0	0	-Inf	0.548636	1	ENSG00000058335
rasgrf1|Ueno201210eye_000033232	0.662977	1.32595	0	0	-Inf	0.523442	1	ENSG00000058335
rasl11b|TXGP201107_000196828	1.08918	2.17835	0	0	-Inf	0.421157	1	ENSG00000128045
rbfox3|Ueno201302st35_000578479	0.568266	1.13653	0	0	-Inf	0.548636	1	NA
rbm20|Taira201203heart_000007903	0.94711	1.89422	0	0	-Inf	0.452881	1	ENSG00000203867
rbm20|TeperekTkacz201202_000023007	0.757688	1.51538	0	0	-Inf	0.498951	1	ENSG00000203867
rbp1|JGIv16_16019537	0.94711	1.89422	0	0	-Inf	0.452881	1	ENSG00000114115
rcan3|TXGP201107_000181987	4.64456	9.28913	0	0	-Inf	0.32453	1	ENSG00000117602
rdd2|TeperekTkacz201202_000145755	0.662977	1.32595	0	0	-Inf	0.523442	1	NA
rdh5|Taira201203eye_000148554	12.9997	25.9994	0	0	-Inf	0.154652	1	ENSG00000135437
reck|MK201406_0115806	0.757688	1.51538	0	0	-Inf	0.498951	1	ENSG00000122707
recql|Quigley201212_001339499	0.568266	1.13653	0	0	-Inf	0.548636	1	ENSG00000004700
rell1|Ismailoglu201203_000204292	1.08918	2.17835	0	0	-Inf	0.421157	1	ENSG00000181826
rfesd|Ueno201302st10_000568272	8.21731	16.4346	0	0	-Inf	0.268331	1	ENSG00000175449
rgl3|Taira201203kidney_000089371	39.5425	79.0851	0	0	-Inf	0.127725	1	ENSG00000143344
rgnef|Quigley201112_000734292	2.60455	5.20911	0	0	-Inf	0.220506	1	ENSG00000214944
rgs9bp|TeperekTkacz201206_000164374	0.568266	1.13653	0	0	-Inf	0.548636	1	ENSG00000186326
rhbdd3|Ueno201210intestine_000192466	0.899755	1.79951	0	0	-Inf	0.463996	1	ENSG00000100263
rhbdf1|Quigley201307_001735209	0.568266	1.13653	0	0	-Inf	0.548636	1	ENSG00000007384
rhobtb2|Taira201203eye_000044112	4.49828	8.99657	0	0	-Inf	0.166299	1	ENSG00000008853
rhoq|Taira201203lung_000271137	0.520911	1.04182	0	0	-Inf	0.561427	1	ENSG00000119729
rims1|Taira201203brain_000007861	0.757688	1.51538	0	0	-Inf	0.498951	1	NA
rims1|Taira201203brain_000034090	0.899755	1.79951	0	0	-Inf	0.463996	1	NA
rims2|Taira201203ovary_000093004	4.45093	8.90185	0	0	-Inf	0.175449	1	ENSG00000176406
rims3|JGIv610_0015540	0.520911	1.04182	0	0	-Inf	0.561427	1	ENSG00000117016
rit1|Taira201203brain_000210117	0.662977	1.32595	0	0	-Inf	0.523442	1	ENSG00000143622
rnf14|Ueno201302st10_000553776	0.805044	1.61009	0	0	-Inf	0.487035	1	ENSG00000013561
rnf144b|Taira201203eye_000158134	1.18389	2.36778	0	0	-Inf	0.401329	1	ENSG00000137393
rnf185|Taira201203st40_000146697	7.95092	15.9018	0	0	-Inf	0.0527462	1	ENSG00000138942
rnf207|Taira201203heart_000078266	0.852399	1.7048	0	0	-Inf	0.475381	1	ENSG00000158286
rnf208|XGI_TC420580	5.35911	10.7182	0	0	-Inf	0.309497	1	ENSG00000212864
rnf4|Ueno2012102cells_000162492	0.662977	1.32595	0	0	-Inf	0.523442	1	ENSG00000063978
rnf43|JGIv16_16067673	8.07995	16.1599	0	0	-Inf	0.0795651	1	ENSG00000108375
rnf43|Ueno201210stomach_000068064	0.899755	1.79951	0	0	-Inf	0.463996	1	ENSG00000108375
rp11-503n18|Taira201203brain_000163441	0.805044	1.61009	0	0	-Inf	0.487035	1	ENSG00000249428
rp1l1|Taira201203eye_000007310	0.568266	1.13653	0	0	-Inf	0.548636	1	ENSG00000183638
rp2|Quigley201112_000685819	0.568266	1.13653	0	0	-Inf	0.548636	1	ENSG00000102218
rpl36a|Amin201106_000132413	0.615622	1.23124	0	0	-Inf	0.535961	1	ENSG00000241343
rpp25l|Ueno201302st35_000630896	8.21731	16.4346	0	0	-Inf	0.268331	1	ENSG00000164967
rps29|Ueno201210st15_000093593	4.28729	8.57458	0	0	-Inf	0.333234	1	ENSG00000213741
rps6ka4|Taira201203intestine_000032974	5.86728	11.7346	0	0	-Inf	0.175774	1	ENSG00000162302
rras|TXGP201107_000465708	0.94711	1.89422	0	0	-Inf	0.452881	1	ENSG00000126458
rrm2b|JGIv610_0010007	0.520911	1.04182	0	0	-Inf	0.561427	1	ENSG00000048392
rsph9|Taira201203lung_000246365	0.94711	1.89422	0	0	-Inf	0.452881	1	ENSG00000172426
rtkn|Taira201203st25_000119171	0.520911	1.04182	0	0	-Inf	0.561427	1	ENSG00000114993
rtl1|JGIv14_28707600	0.710333	1.42067	0	0	-Inf	0.511101	1	ENSG00000254656
rtl1|MK201406_0129797	8.31513	16.6303	0	0	-Inf	0.286167	1	ENSG00000254656
rtl1|Ueno201302st10_000708188	3.93002	7.86003	0	0	-Inf	0.342943	1	ENSG00000254656
runx1|JGIv16_16067467	1.13653	2.27306	0	0	-Inf	0.411113	1	ENSG00000159216
runx1|Taira201203spleen_000141975	1.56273	3.12546	0	0	-Inf	0.331779	1	ENSG00000159216
rwdd4|Chung201110_000130148	0.520911	1.04182	0	0	-Inf	0.561427	1	ENSG00000182552
s100a13|Taira201203intestine_000212957	0.994466	1.98893	0	0	-Inf	0.442038	1	ENSG00000189171
samd11|Taira201203eye_000052283	0.568266	1.13653	0	0	-Inf	0.548636	1	ENSG00000187634
sc5d|Taira201203liver_000028603	0.852399	1.7048	0	0	-Inf	0.475381	1	ENSG00000109929
scamp5|Ueno201210muscle_000087500	0.994466	1.98893	0	0	-Inf	0.442038	1	ENSG00000198794
scgn|Ueno201210heart_000170135	4.28729	8.57458	0	0	-Inf	0.333234	1	ENSG00000079689
scin|JGIv16_16062899	0.757688	1.51538	0	0	-Inf	0.498951	1	ENSG00000006747
scn1a|JGIv16_16053114	3.93002	7.86003	0	0	-Inf	0.342943	1	ENSG00000136531
scn1a|JGIv16_16053535	4.28729	8.57458	0	0	-Inf	0.333234	1	ENSG00000136531
scn3b|Quigley201212_000447762	1.46802	2.93604	0	0	-Inf	0.347788	1	ENSG00000166257
scn3b|Taira201203stomach_000154145	0.757688	1.51538	0	0	-Inf	0.498951	1	ENSG00000166257
scnn1g|Taira201203kidney_000098635	0.899755	1.79951	0	0	-Inf	0.463996	1	ENSG00000166828
scrn2|Ueno201210testis_000095565	0.568266	1.13653	0	0	-Inf	0.548636	1	ENSG00000141295
sdc3|Taira201203lung_000072977	0.757688	1.51538	0	0	-Inf	0.498951	1	ENSG00000162512
sdr16c5|Park201106_000105503	0.899755	1.79951	0	0	-Inf	0.463996	1	ENSG00000170786
sdsl|Ueno201210brain_000239096	0.805044	1.61009	0	0	-Inf	0.487035	1	ENSG00000139410
sec16a|Park201106_000702487	0.899755	1.79951	0	0	-Inf	0.463996	1	ENSG00000148384
selm|Quigley201212_000921322	0.852399	1.7048	0	0	-Inf	0.475381	1	NA
sema5b|Quigley201112_000007187	0.710333	1.42067	0	0	-Inf	0.511101	1	ENSG00000082684
sema5b|Taira201203heart_000045781	0.615622	1.23124	0	0	-Inf	0.535961	1	ENSG00000082684
sema6b|Taira201203brain_000004534	0.805044	1.61009	0	0	-Inf	0.487035	1	ENSG00000167680
senp7|Taira201203eye_000118800	1.32595	2.65191	0	0	-Inf	0.373483	1	ENSG00000138468
senp8|Ueno201210muscle_000117507	1.18389	2.36778	0	0	-Inf	0.401329	1	ENSG00000166192
sepsecs|Ueno2012106cells_000151197	0.757688	1.51538	0	0	-Inf	0.498951	1	ENSG00000109618
serpinb1|JGIv14_28750592	1.56273	3.12546	0	0	-Inf	0.331779	1	ENSG00000170542
serpinb1|Taira201203liver_000092133	0.852399	1.7048	0	0	-Inf	0.475381	1	ENSG00000170542
serpind1|Taira201203liver_000021913	3.93002	7.86003	0	0	-Inf	0.342943	1	ENSG00000099937
serpinf1|Taira201203muscle_000039035	0.520911	1.04182	0	0	-Inf	0.561427	1	ENSG00000132386
setd8|TeperekTkacz201206_000164764	1.04182	2.08364	0	0	-Inf	0.431464	1	ENSG00000183955
sft2d1|Park201106_000456682	0.568266	1.13653	0	0	-Inf	0.548636	1	NA
sfxn2|Ueno201210st30_000200994	0.662977	1.32595	0	0	-Inf	0.523442	1	ENSG00000156398
sgk1|Taira201203st25_000188049	1.65744	3.31489	0	0	-Inf	0.316614	1	ENSG00000118515
sgk3|Quigley201112_000787089	0.805044	1.61009	0	0	-Inf	0.487035	1	ENSG00000104205
sgms2|Audic201207_000628821	1.2786	2.5572	0	0	-Inf	0.382519	1	ENSG00000164023
sgpp2|Blower201306_000536517	1.2786	2.5572	0	0	-Inf	0.382519	1	ENSG00000163082
sh3d21|Quigley201212_000872289	0.805044	1.61009	0	0	-Inf	0.487035	1	NA
sh3d21|Quigley201212_001347484	1.04182	2.08364	0	0	-Inf	0.431464	1	NA
sh3gl3|Chang2013_000129490	0.520911	1.04182	0	0	-Inf	0.561427	1	ENSG00000141985
sh3gl3|Ueno201210brain_000264280	0.568266	1.13653	0	0	-Inf	0.548636	1	ENSG00000141985
sh3rf2|Ueno201210skin_000049475	1.04182	2.08364	0	0	-Inf	0.431464	1	ENSG00000156463
sidt1|Audic201207_000361851	0.805044	1.61009	0	0	-Inf	0.487035	1	ENSG00000072858
sidt1|Chung201110_000083962	0.615622	1.23124	0	0	-Inf	0.535961	1	ENSG00000072858
sik1|Taira201203testis_000111899	10.6108	21.2215	0	0	-Inf	0.069827	1	ENSG00000142178
sipa1l2|JGIv610_0033641	9.09729	18.1946	0	0	-Inf	0.0780566	1	ENSG00000116991
six2|Ueno201210st25_000176106	8.57458	17.1492	0	0	-Inf	0.264521	1	ENSG00000126778
skor1|Ueno201302st35_000498362	11.4328	22.8656	0	0	-Inf	0.24004	1	NA
slc16a7|Chang2013_000107957	0.520911	1.04182	0	0	-Inf	0.561427	1	ENSG00000118596
slc18a1|JGIv14_28746512	0.710333	1.42067	0	0	-Inf	0.511101	1	NA
slc18a1|Quigley201212_001507922	1.37331	2.74662	0	0	-Inf	0.364687	1	NA
slc19a3|Ismailoglu201203_000186243	1.32595	2.65191	0	0	-Inf	0.373483	1	ENSG00000135917
slc22a15|Ueno201210intestine_000148000	5.92738	11.8548	0	0	-Inf	0.176987	1	ENSG00000163393
slc25a39|Quigley201112_000593447	0.805044	1.61009	0	0	-Inf	0.487035	1	ENSG00000013306
slc26a6|Ueno201302st35_000413351	0.568266	1.13653	0	0	-Inf	0.548636	1	ENSG00000225697
slc26a9|Taira201203pancreas_000024328	0.994466	1.98893	0	0	-Inf	0.442038	1	ENSG00000174502
slc26a9|Ueno201210intestine_000047360	0.994466	1.98893	0	0	-Inf	0.442038	1	ENSG00000174502
slc2a12|Ueno201210eye_000149388	18.028	36.0561	0	0	-Inf	0.0886339	1	ENSG00000146411
slc30a10|Taira201203stomach_000117077	0.994466	1.98893	0	0	-Inf	0.442038	1	ENSG00000196660
slc30a10|Ueno201302st10_000560731	13.7578	27.5156	0	0	-Inf	0.0894122	1	NA
slc30a4|Taira201203intestine_000128105	0.94711	1.89422	0	0	-Inf	0.452881	1	ENSG00000104154
slc31a1|Quigley201307_001914752	0.852399	1.7048	0	0	-Inf	0.475381	1	ENSG00000136868
slc31a2|Quigley201112_000909861	0.615622	1.23124	0	0	-Inf	0.535961	1	NA
slc35a1|Ueno201210st25_000131630	0.520911	1.04182	0	0	-Inf	0.561427	1	ENSG00000164414
slc35a1|Ueno201302st10_000636417	0.568266	1.13653	0	0	-Inf	0.548636	1	ENSG00000164414
slc35a3|Quigley201307_000094818	1.13653	2.27306	0	0	-Inf	0.411113	1	ENSG00000117620
slc35d2|Ueno201210liver_000100920	0.852399	1.7048	0	0	-Inf	0.475381	1	ENSG00000130958
slc35f1|Taira201203brain_000028247	0.899755	1.79951	0	0	-Inf	0.463996	1	ENSG00000196376
slc37a1|Quigley201207_000484654	0.568266	1.13653	0	0	-Inf	0.548636	1	ENSG00000160190
slc38a3|Quigley201307_000933662	5.477	10.954	0	0	-Inf	0.162885	1	ENSG00000139974
slc38a6|Audic201207_000768666	0.757688	1.51538	0	0	-Inf	0.498951	1	ENSG00000139974
slc39a1|Chang2013_000755140	0.568266	1.13653	0	0	-Inf	0.548636	1	ENSG00000143570
slc39a11|Taira201203testis_000121781	0.94711	1.89422	0	0	-Inf	0.452881	1	ENSG00000133195
slc3a2|Taira201203skin_000098557	10.1963	20.3926	0	0	-Inf	0.191168	1	ENSG00000168003
slc45a2|Taira201203lung_000203526	0.520911	1.04182	0	0	-Inf	0.561427	1	ENSG00000164175
slc47a1|JGIv16_16056705	0.662977	1.32595	0	0	-Inf	0.523442	1	ENSG00000142494
slc4a1|Ueno201210liver_000012345	0.994466	1.98893	0	0	-Inf	0.442038	1	ENSG00000004939
slc5a12|Ueno201210st15_000026244	6.95185	13.9037	0	0	-Inf	0.188277	1	ENSG00000148942
slc5a3|JGIv14_28708732	0.568266	1.13653	0	0	-Inf	0.548636	1	ENSG00000198743
slc5a3|JGIv14_28726541	0.710333	1.42067	0	0	-Inf	0.511101	1	ENSG00000198743
slitrk5|Taira201203brain_000051155	0.568266	1.13653	0	0	-Inf	0.548636	1	ENSG00000165300
slitrk5|Taira201203brain_000053008	0.520911	1.04182	0	0	-Inf	0.561427	1	ENSG00000165300
smim12|Ueno201210muscle_000128196	1.23124	2.46249	0	0	-Inf	0.391799	1	ENSG00000163866
smpd3|Taira201203lung_000139188	0.615622	1.23124	0	0	-Inf	0.535961	1	ENSG00000103056
sned1|Taira201203testis_000013446	4.81402	9.62804	0	0	-Inf	0.343971	1	ENSG00000162804
snx19|JGIv15_15002413	0.568266	1.13653	0	0	-Inf	0.548636	1	ENSG00000120451
sox1|JGIv14_28743056	5.00184	10.0037	0	0	-Inf	0.316662	1	ENSG00000182968
sox18|JGIv14_28716223	28.1689	56.3378	0	0	-Inf	0.126984	1	ENSG00000203883
sox18|Taira201203heart_000082738	32.1221	64.2441	0	0	-Inf	0.0305187	1	ENSG00000164736
sox5|Taira201203eye_000128221	1.37331	2.74662	0	0	-Inf	0.364687	1	ENSG00000134532
sp5|JGIv10_10016102	2.41513	4.83026	0	0	-Inf	0.224847	1	ENSG00000204335
sp6|JGIv10_10025083	20.6326	41.2652	0	0	-Inf	0.0261735	1	ENSG00000204335
spata17|Ueno201210egg_000131434	0.662977	1.32595	0	0	-Inf	0.523442	1	ENSG00000162814
spata18|Quigley201307_000495725	0.520911	1.04182	0	0	-Inf	0.561427	1	ENSG00000163071
spata20|JGIv16_16069952	0.710333	1.42067	0	0	-Inf	0.511101	1	ENSG00000006282
sppl2b|JGIv10_10020418	0.710333	1.42067	0	0	-Inf	0.511101	1	ENSG00000185294
spred1|JGIv16_16035714	1.2786	2.5572	0	0	-Inf	0.382519	1	ENSG00000166068
spry2|Amin201106_000275206	1.13653	2.27306	0	0	-Inf	0.411113	1	ENSG00000136158
sptbn4|JGIv15_15045708	4.81402	9.62804	0	0	-Inf	0.343971	1	ENSG00000160460
sptlc3|Quigley201212_001336087	1.61009	3.22018	0	0	-Inf	0.324094	1	ENSG00000172296
ssr2|Quigley201212_002191183	0.710333	1.42067	0	0	-Inf	0.511101	1	ENSG00000163479
st6gal1|Ueno201210spleen_000143747	0.568266	1.13653	0	0	-Inf	0.548636	1	ENSG00000073849
stard4|Park201106_000628246	1.04182	2.08364	0	0	-Inf	0.431464	1	ENSG00000164211
stmnd1|Quigley201307_002157599	11.6899	23.3798	0	0	-Inf	0.0418608	1	ENSG00000230873
stom|Taira201203kidney_000197190	0.520911	1.04182	0	0	-Inf	0.561427	1	ENSG00000148175
stradb|JGIv14_28755312	5.9032	11.8064	0	0	-Inf	0.108368	1	ENSG00000082146
stx10|JGIv15_15052042	0.805044	1.61009	0	0	-Inf	0.487035	1	ENSG00000104915
stx10|JGIv16_16062241	0.852399	1.7048	0	0	-Inf	0.475381	1	ENSG00000104915
stx8|Quigley201112_000318237	4.81402	9.62804	0	0	-Inf	0.343971	1	ENSG00000170310
stxbp6|Ueno201302st08_000616998	0.899755	1.79951	0	0	-Inf	0.463996	1	ENSG00000168952
styk1|Quigley201307_000105591	0.615622	1.23124	0	0	-Inf	0.535961	1	ENSG00000060140
sun2|Ueno201210brain_000005932	0.710333	1.42067	0	0	-Inf	0.511101	1	ENSG00000100242
sybu|JGIv16_16066815	0.899755	1.79951	0	0	-Inf	0.463996	1	ENSG00000147642
sybu|Taira201203ovary_000103238	0.805044	1.61009	0	0	-Inf	0.487035	1	ENSG00000147642
syn1|Ueno201210eye_000061490	0.568266	1.13653	0	0	-Inf	0.548636	1	ENSG00000008056
syn1|Ueno201210st25_000068105	5.13969	10.2794	0	0	-Inf	0.130888	1	ENSG00000008056
synpo2|Taira201203stomach_000028211	0.520911	1.04182	0	0	-Inf	0.561427	1	ENSG00000172403
syt10|Quigley201112_000287455	0.805044	1.61009	0	0	-Inf	0.487035	1	ENSG00000110975
syt2|JGIv15_15004449	0.710333	1.42067	0	0	-Inf	0.511101	1	ENSG00000143858
syt2|Ueno201210brain_000250334	0.710333	1.42067	0	0	-Inf	0.511101	1	ENSG00000143858
syt4|Taira201203brain_000119229	0.568266	1.13653	0	0	-Inf	0.548636	1	ENSG00000132872
sytl1|Audic201207_000444883	1.32595	2.65191	0	0	-Inf	0.373483	1	ENSG00000142765
sytl1|Quigley201112_000070374	0.615622	1.23124	0	0	-Inf	0.535961	1	ENSG00000142765
t|Chang2013_000201931	4.54613	9.09226	0	0	-Inf	0.188784	1	ENSG00000164458
t|Ueno201210st15_000082068	20.1622	40.3245	0	0	-Inf	0.00321811	1	ENSG00000164458
t2|Audic201207_000578632	0.899755	1.79951	0	0	-Inf	0.463996	1	ENSG00000164458
tacc2|Taira201203skin_000000230	0.710333	1.42067	0	0	-Inf	0.511101	1	ENSG00000138162
taf1c|Park201106_000679399	0.805044	1.61009	0	0	-Inf	0.487035	1	ENSG00000103168
tbc1d24|Quigley201212_001018248	57.3295	114.659	0	0	-Inf	0.0219433	1	ENSG00000162065
tbc1d24|Ueno201210skin_000073019	1.75215	3.50431	0	0	-Inf	0.302249	1	ENSG00000162065
tbk1|JGIv14_28712318	0.568266	1.13653	0	0	-Inf	0.548636	1	ENSG00000183735
tceanc|Taira201203eye_000231527	0.710333	1.42067	0	0	-Inf	0.511101	1	ENSG00000176896
tcf4|Taira201203lung_000064247	0.615622	1.23124	0	0	-Inf	0.535961	1	ENSG00000196628
tcf4|Ueno201210eye_000127213	0.662977	1.32595	0	0	-Inf	0.523442	1	ENSG00000196628
tchp|Quigley201212_001493057	7.89053	15.7811	0	0	-Inf	0.0954427	1	ENSG00000139437
tctex1d1|Taira201203egg_000117639	0.805044	1.61009	0	0	-Inf	0.487035	1	ENSG00000152760
tctex1d1|Ueno201302st08_000624718	1.42067	2.84133	0	0	-Inf	0.356124	1	ENSG00000152760
tekt1|Quigley201112_000593312	1.94158	3.88315	0	0	-Inf	0.275753	1	ENSG00000167858
tekt2|Taira201203kidney_000158960	0.520911	1.04182	0	0	-Inf	0.561427	1	ENSG00000092850
tekt4|Quigley201307_000872132	6.97933	13.9587	0	0	-Inf	0.144568	1	NA
tex101|Ueno201302st10_000487541	0.757688	1.51538	0	0	-Inf	0.498951	1	ENSG00000131126
tex26|Ueno2012104cells_000104098	0.710333	1.42067	0	0	-Inf	0.511101	1	ENSG00000175664
tex26|Ueno2012106cells_000200425	0.615622	1.23124	0	0	-Inf	0.535961	1	ENSG00000175664
tfap4|Ueno201302st10_000662640	0.520911	1.04182	0	0	-Inf	0.561427	1	ENSG00000090447
tgm5|JGIv16_16079619	4.99762	9.99525	0	0	-Inf	0.141272	1	ENSG00000104055
thap2|Quigley201207_000316793	6.97933	13.9587	0	0	-Inf	0.144568	1	ENSG00000173451
thbs1|Ueno201210skin_000069418	0.662977	1.32595	0	0	-Inf	0.523442	1	ENSG00000137801
thbs2|Taira201203muscle_000060288	0.520911	1.04182	0	0	-Inf	0.561427	1	ENSG00000137801
them4|Park201106_000774745	4.64456	9.28913	0	0	-Inf	0.32453	1	ENSG00000159445
thrsp|Ueno201210heart_000161449	1.08918	2.17835	0	0	-Inf	0.421157	1	NA
thsd7b|Taira201203brain_000006468	0.710333	1.42067	0	0	-Inf	0.511101	1	ENSG00000144229
thumpd3|JGIv16_16034443	0.568266	1.13653	0	0	-Inf	0.548636	1	ENSG00000134077
tiprl|JGIv14_28727008	0.852399	1.7048	0	0	-Inf	0.475381	1	ENSG00000143155
tiprl|Taira201203ovary_000160824	0.94711	1.89422	0	0	-Inf	0.452881	1	ENSG00000143155
tirap|Taira201203testis_000117656	0.615622	1.23124	0	0	-Inf	0.535961	1	ENSG00000150455
tlcd2|Quigley201212_001578715	0.757688	1.51538	0	0	-Inf	0.498951	1	NA
tldc1|Quigley201212_000262060	13.9384	27.8768	0	0	-Inf	0.0210635	1	ENSG00000140950
tlr4|Taira201203brain_000124174	0.710333	1.42067	0	0	-Inf	0.511101	1	ENSG00000136869
tm2d2|Audic201207_000281001	0.94711	1.89422	0	0	-Inf	0.452881	1	ENSG00000169490
tmem108|Ueno201302st35_000532559	5.35911	10.7182	0	0	-Inf	0.309497	1	ENSG00000144868
tmem110l|TeperekTkacz201206_000524898	4.6877	9.37541	0	0	-Inf	0.149004	1	ENSG00000213533
tmem163|Taira201203st30_000048584	1.75215	3.50431	0	0	-Inf	0.302249	1	ENSG00000152128
tmem184a|Audic201207_000191502	0.662977	1.32595	0	0	-Inf	0.523442	1	ENSG00000164855
tmem231|Quigley201307_001110407	0.852399	1.7048	0	0	-Inf	0.475381	1	ENSG00000205084
tmem254|Taira201203brain_000254140	0.805044	1.61009	0	0	-Inf	0.487035	1	NA
tmem5|Ueno201210st25_000121887	0.568266	1.13653	0	0	-Inf	0.548636	1	ENSG00000118600
tmem64|JGIv14_28722779	4.64456	9.28913	0	0	-Inf	0.32453	1	ENSG00000180694
tmem69|Taira201203kidney_000226253	0.662977	1.32595	0	0	-Inf	0.523442	1	NA
tmem72|Taira201203kidney_000171273	1.18389	2.36778	0	0	-Inf	0.401329	1	ENSG00000187783
tmlhe|Taira201203brain_000149580	0.899755	1.79951	0	0	-Inf	0.463996	1	ENSG00000185973
tmlhe|Taira201203kidney_000163851	0.757688	1.51538	0	0	-Inf	0.498951	1	ENSG00000185973
tmprss12|Blower201306_000418205	0.662977	1.32595	0	0	-Inf	0.523442	1	ENSG00000186452
tmprss12|JGIv14_28714889	0.662977	1.32595	0	0	-Inf	0.523442	1	ENSG00000186452
tmprss12|Taira201203testis_000193105	0.662977	1.32595	0	0	-Inf	0.523442	1	ENSG00000186452
tmprss2|Quigley201307_002177674	0.520911	1.04182	0	0	-Inf	0.561427	1	ENSG00000184012
tmprss4|Ueno201210skin_000066443	0.805044	1.61009	0	0	-Inf	0.487035	1	ENSG00000137648
tmtc4|JGIv10_10016981	0.94711	1.89422	0	0	-Inf	0.452881	1	ENSG00000179104
tnnc1|Taira201203st35_000144028	0.899755	1.79951	0	0	-Inf	0.463996	1	ENSG00000114854
tnnc2|Amin201106_000120023	0.520911	1.04182	0	0	-Inf	0.561427	1	ENSG00000101470
tnnc2|Taira201203st20_000122798	0.520911	1.04182	0	0	-Inf	0.561427	1	ENSG00000101470
tox2|Park201106_000724367	8.13995	16.2799	0	0	-Inf	0.128767	1	ENSG00000124191
tp63|JGIv16_16041779	20.51	41.0199	0	0	-Inf	0.00328444	1	ENSG00000073282
tp63|Quigley201212_000403581	154.964	309.928	0	0	-Inf	0.0105098	1	ENSG00000073282
tpk1|Ueno201302st08_000535851	0.568266	1.13653	0	0	-Inf	0.548636	1	ENSG00000196511
tpmt|TXGP201107_000445266	0.520911	1.04182	0	0	-Inf	0.561427	1	ENSG00000137364
tprkb|Taira201203st25_000265761	0.568266	1.13653	0	0	-Inf	0.548636	1	ENSG00000144034
tpst2|JGIv14_28751391	0.662977	1.32595	0	0	-Inf	0.523442	1	ENSG00000128294
trabd|Chung201110_000031610	1.2786	2.5572	0	0	-Inf	0.382519	1	ENSG00000170638
tradd|Park201106_000404395	0.520911	1.04182	0	0	-Inf	0.561427	1	ENSG00000102871
trappc4|Taira201203spleen_000215044	7.03973	14.0795	0	0	-Inf	0.0676461	1	ENSG00000196655
trdmt1|Taira201203st10_000181884	0.520911	1.04182	0	0	-Inf	0.561427	1	ENSG00000107614
trhd|Audic201207_000978487	0.615622	1.23124	0	0	-Inf	0.535961	1	ENSG00000176182
trhd|Quigley201212_000530489	0.757688	1.51538	0	0	-Inf	0.498951	1	ENSG00000176182
trim32|Quigley201307_002249764	0.520911	1.04182	0	0	-Inf	0.561427	1	ENSG00000119401
trim45|Quigley201112_000665699	7.86003	15.7201	0	0	-Inf	0.272365	1	ENSG00000134253
trim50|JGIv16_16023622	9.80603	19.6121	0	0	-Inf	0.185679	1	ENSG00000262964
trim62|Park201106_000231012	21.6434	43.2869	0	0	-Inf	0.00735482	1	ENSG00000116525
trpc3|Taira201203brain_000044164	0.757688	1.51538	0	0	-Inf	0.498951	1	ENSG00000138741
trpm3|Taira201203st25_000021662	27.8112	55.6224	0	0	-Inf	0.0658805	1	ENSG00000083067
tsc22d3|Chung201110_000112369	0.520911	1.04182	0	0	-Inf	0.561427	1	NA
tsc22d3|Ueno201210spleen_000196894	7.1214	14.2428	0	0	-Inf	0.126014	1	NA
tsen15|Taira201203lung_000281462	0.568266	1.13653	0	0	-Inf	0.548636	1	ENSG00000198860
tsnare1|Ueno2012102cells_000073809	0.520911	1.04182	0	0	-Inf	0.561427	1	ENSG00000171045
ttc22|Quigley201307_001089414	12.9445	25.8891	0	0	-Inf	0.0149313	1	ENSG00000006555
ttc22|Taira201203skin_000165303	0.899755	1.79951	0	0	-Inf	0.463996	1	ENSG00000006555
ttc39a|Ueno201210skin_000188603	1.65744	3.31489	0	0	-Inf	0.316614	1	ENSG00000155158
ttll13|Quigley201307_000550388	8.95523	17.9105	0	0	-Inf	0.0882576	1	ENSG00000213471
ttll5|Quigley201307_001384418	6.56457	13.1291	0	0	-Inf	0.309935	1	ENSG00000119685
txnip|Taira201203heart_000134349	0.520911	1.04182	0	0	-Inf	0.561427	1	ENSG00000117289
ube2f|Ismailoglu201203_000181523	0.852399	1.7048	0	0	-Inf	0.475381	1	ENSG00000184182
ube2w|Taira201203testis_000216916	1.42067	2.84133	0	0	-Inf	0.356124	1	ENSG00000104343
ubn1|Ueno201210st09_000105486	1.13653	2.27306	0	0	-Inf	0.411113	1	ENSG00000118900
ubxn11|Quigley201207_000367080	1.04182	2.08364	0	0	-Inf	0.431464	1	ENSG00000158062
unnamed-c9orf174|Taira201203skin_000055468	0.520911	1.04182	0	0	-Inf	0.561427	1	NA
unnamed-c9orf174|Ueno201210stomach_000044067	0.899755	1.79951	0	0	-Inf	0.463996	1	NA
unnamed|Amin201106_000232998	5.35911	10.7182	0	0	-Inf	0.309497	1	NA
unnamed|Audic201207_000145256	0.710333	1.42067	0	0	-Inf	0.511101	1	NA
unnamed|Audic201207_000240674	1.23124	2.46249	0	0	-Inf	0.391799	1	NA
unnamed|Audic201207_000596998	0.520911	1.04182	0	0	-Inf	0.561427	1	NA
unnamed|Audic201207_000791511	1.04182	2.08364	0	0	-Inf	0.431464	1	NA
unnamed|Audic201207_000843327	10.8266	21.6531	0	0	-Inf	0.0249588	1	NA
unnamed|Audic201207_001008318	0.520911	1.04182	0	0	-Inf	0.561427	1	NA
unnamed|Blower201306_000023342	0.662977	1.32595	0	0	-Inf	0.523442	1	NA
unnamed|Chang2013_000133333	0.662977	1.32595	0	0	-Inf	0.523442	1	NA
unnamed|Chung201110_000044038	18.4558	36.9117	0	0	-Inf	0.0267298	1	NA
unnamed|Ismailoglu201203_000068358	3.93051	7.86102	0	0	-Inf	0.196936	1	NA
unnamed|Ismailoglu201203_000112271	0.568266	1.13653	0	0	-Inf	0.548636	1	NA
unnamed|Ismailoglu201203_000117427	0.568266	1.13653	0	0	-Inf	0.548636	1	NA
unnamed|Ismailoglu201203_000126634	0.520911	1.04182	0	0	-Inf	0.561427	1	ENSG00000198788
unnamed|Ismailoglu201203_000207368	0.615622	1.23124	0	0	-Inf	0.535961	1	NA
unnamed|JGIv10_10025221	0.852399	1.7048	0	0	-Inf	0.475381	1	NA
unnamed|JGIv14_28700959	4.81402	9.62804	0	0	-Inf	0.343971	1	NA
unnamed|JGIv14_28707517	7.50276	15.0055	0	0	-Inf	0.276645	1	ENSG00000152592
unnamed|JGIv14_28711038	0.520911	1.04182	0	0	-Inf	0.561427	1	NA
unnamed|JGIv14_28721518	0.994466	1.98893	0	0	-Inf	0.442038	1	NA
unnamed|JGIv14_28722883	0.662977	1.32595	0	0	-Inf	0.523442	1	NA
unnamed|JGIv14_28727841	7.86003	15.7201	0	0	-Inf	0.272365	1	NA
unnamed|JGIv14_28728360	0.710333	1.42067	0	0	-Inf	0.511101	1	NA
unnamed|JGIv14_28736223	5.25166	10.5033	0	0	-Inf	0.334077	1	NA
unnamed|JGIv14_28739541	0.94711	1.89422	0	0	-Inf	0.452881	1	NA
unnamed|JGIv14_28742025	1.46802	2.93604	0	0	-Inf	0.347788	1	NA
unnamed|JGIv14_28745702	0.520911	1.04182	0	0	-Inf	0.561427	1	ENSG00000225614
unnamed|JGIv15_15001775	0.852399	1.7048	0	0	-Inf	0.475381	1	NA
unnamed|JGIv15_15007136	0.710333	1.42067	0	0	-Inf	0.511101	1	NA
unnamed|JGIv15_15017248	0.94711	1.89422	0	0	-Inf	0.452881	1	NA
unnamed|JGIv15_15025061	10.0037	20.0074	0	0	-Inf	0.251131	1	ENSG00000180423
unnamed|JGIv16_16003603	1.37331	2.74662	0	0	-Inf	0.364687	1	NA
unnamed|JGIv16_16010608	0.568266	1.13653	0	0	-Inf	0.548636	1	NA
unnamed|JGIv16_16020261	0.710333	1.42067	0	0	-Inf	0.511101	1	NA
unnamed|JGIv16_16023571	0.520911	1.04182	0	0	-Inf	0.561427	1	ENSG00000198788
unnamed|JGIv16_16025133	0.615622	1.23124	0	0	-Inf	0.535961	1	ENSG00000127081
unnamed|JGIv16_16028109	9.61931	19.2386	0	0	-Inf	0.0853202	1	NA
unnamed|JGIv16_16028561	0.615622	1.23124	0	0	-Inf	0.535961	1	NA
unnamed|JGIv16_16031332	0.662977	1.32595	0	0	-Inf	0.523442	1	NA
unnamed|JGIv16_16034398	6.12694	12.2539	0	0	-Inf	0.317216	1	NA
unnamed|JGIv16_16037371	0.757688	1.51538	0	0	-Inf	0.498951	1	ENSG00000243335
unnamed|JGIv16_16039094	1.56273	3.12546	0	0	-Inf	0.331779	1	NA
unnamed|JGIv16_16048169	0.710333	1.42067	0	0	-Inf	0.511101	1	NA
unnamed|JGIv16_16052744	1.04182	2.08364	0	0	-Inf	0.431464	1	NA
unnamed|JGIv16_16052746	1.42067	2.84133	0	0	-Inf	0.356124	1	NA
unnamed|JGIv16_16057445	0.805044	1.61009	0	0	-Inf	0.487035	1	NA
unnamed|JGIv16_16057702	0.710333	1.42067	0	0	-Inf	0.511101	1	NA
unnamed|JGIv16_16057715	0.757688	1.51538	0	0	-Inf	0.498951	1	NA
unnamed|JGIv16_16058436	0.662977	1.32595	0	0	-Inf	0.523442	1	NA
unnamed|JGIv16_16058898	0.662977	1.32595	0	0	-Inf	0.523442	1	ENSG00000240764
unnamed|JGIv16_16061403	6.56457	13.1291	0	0	-Inf	0.309935	1	NA
unnamed|JGIv16_16063626	10.7182	21.4365	0	0	-Inf	0.245343	1	NA
unnamed|JGIv16_16066366	1.13653	2.27306	0	0	-Inf	0.411113	1	NA
unnamed|JGIv16_16067059	0.662977	1.32595	0	0	-Inf	0.523442	1	NA
unnamed|JGIv16_16075246	1.32595	2.65191	0	0	-Inf	0.373483	1	ENSG00000162630
unnamed|JGIv16_16077790	0.615622	1.23124	0	0	-Inf	0.535961	1	ENSG00000027075
unnamed|JGIv16_16077834	0.615622	1.23124	0	0	-Inf	0.535961	1	ENSG00000027075
unnamed|JGIv610_0022111	0.568266	1.13653	0	0	-Inf	0.548636	1	NA
unnamed|JGIv610_0023621	0.662977	1.32595	0	0	-Inf	0.523442	1	ENSG00000240764
unnamed|JGIv610_0050058	6.43094	12.8619	0	0	-Inf	0.291276	1	NA
unnamed|JGIv610_0050783	0.568266	1.13653	0	0	-Inf	0.548636	1	NA
unnamed|JGIv610_0054749	5.35911	10.7182	0	0	-Inf	0.309497	1	NA
unnamed|MK201406_0007267	1.2786	2.5572	0	0	-Inf	0.382519	1	NA
unnamed|MK201406_0012011	0.568266	1.13653	0	0	-Inf	0.548636	1	NA
unnamed|MK201406_0050362	0.805044	1.61009	0	0	-Inf	0.487035	1	NA
unnamed|MK201406_0087406	0.520911	1.04182	0	0	-Inf	0.561427	1	NA
unnamed|Park201106_000356060	6.6952	13.3904	0	0	-Inf	0.18885	1	NA
unnamed|Park201106_000432597	2.93604	5.87208	0	0	-Inf	0.213607	1	NA
unnamed|Park201106_000524142	0.568266	1.13653	0	0	-Inf	0.548636	1	NA
unnamed|Park201106_000576304	0.520911	1.04182	0	0	-Inf	0.561427	1	NA
unnamed|Park201106_000804515	9.6464	19.2928	0	0	-Inf	0.254233	1	ENSG00000180423
unnamed|Quigley201207_000438248	0.662977	1.32595	0	0	-Inf	0.523442	1	NA
unnamed|Quigley201212_000111607	4.64456	9.28913	0	0	-Inf	0.32453	1	ENSG00000060140
unnamed|Quigley201212_000114681	2.5572	5.1144	0	0	-Inf	0.221562	1	NA
unnamed|Quigley201212_000332078	4.73555	9.4711	0	0	-Inf	0.186524	1	NA
unnamed|Quigley201212_000841708	0.94711	1.89422	0	0	-Inf	0.452881	1	NA
unnamed|Quigley201212_001114182	1.04182	2.08364	0	0	-Inf	0.431464	1	NA
unnamed|Quigley201212_001317447	1.32595	2.65191	0	0	-Inf	0.373483	1	ENSG00000169682
unnamed|Quigley201212_001338498	7.86765	15.7353	0	0	-Inf	0.0584376	1	ENSG00000138068
unnamed|Quigley201212_001567092	12.1473	24.2946	0	0	-Inf	0.235155	1	ENSG00000180423
unnamed|Quigley201212_001589702	0.852399	1.7048	0	0	-Inf	0.475381	1	NA
unnamed|Quigley201212_001808544	10.5539	21.1078	0	0	-Inf	0.0287354	1	NA
unnamed|Quigley201212_001908338	1.18389	2.36778	0	0	-Inf	0.401329	1	NA
unnamed|Quigley201307_000696185	4.21464	8.42928	0	0	-Inf	0.193008	1	NA
unnamed|Quigley201307_000932193	4.82977	9.65954	0	0	-Inf	0.138154	1	NA
unnamed|Quigley201307_001018497	0.757688	1.51538	0	0	-Inf	0.498951	1	NA
unnamed|Quigley201307_001593325	1.04182	2.08364	0	0	-Inf	0.431464	1	ENSG00000177576
unnamed|Quigley201307_002152974	1.13653	2.27306	0	0	-Inf	0.411113	1	ENSG00000169682
unnamed|Quigley201307_002200269	0.568266	1.13653	0	0	-Inf	0.548636	1	NA
unnamed|Taira201203brain_000041180	0.662977	1.32595	0	0	-Inf	0.523442	1	ENSG00000155052
unnamed|Taira201203brain_000044244	0.662977	1.32595	0	0	-Inf	0.523442	1	NA
unnamed|Taira201203brain_000135593	1.08918	2.17835	0	0	-Inf	0.421157	1	ENSG00000065675
unnamed|Taira201203eye_000003024	10.9165	21.833	0	0	-Inf	0.0492536	1	ENSG00000027075
unnamed|Taira201203eye_000141741	0.520911	1.04182	0	0	-Inf	0.561427	1	ENSG00000147124
unnamed|Taira201203heart_000033460	0.662977	1.32595	0	0	-Inf	0.523442	1	ENSG00000027075
unnamed|Taira201203intestine_000129518	0.568266	1.13653	0	0	-Inf	0.548636	1	ENSG00000197408
unnamed|Taira201203intestine_000174765	15.7201	31.4401	0	0	-Inf	0.21539	1	NA
unnamed|Taira201203kidney_000037838	1.04182	2.08364	0	0	-Inf	0.431464	1	NA
unnamed|Taira201203kidney_000104681	5.00184	10.0037	0	0	-Inf	0.316662	1	NA
unnamed|Taira201203lung_000029368	0.805044	1.61009	0	0	-Inf	0.487035	1	NA
unnamed|Taira201203lung_000120099	0.520911	1.04182	0	0	-Inf	0.561427	1	ENSG00000197302
unnamed|Taira201203lung_000158667	0.994466	1.98893	0	0	-Inf	0.442038	1	NA
unnamed|Taira201203muscle_000080309	1.18389	2.36778	0	0	-Inf	0.401329	1	NA
unnamed|Taira201203ovary_000029785	0.520911	1.04182	0	0	-Inf	0.561427	1	NA
unnamed|Taira201203skin_000005848	0.805044	1.61009	0	0	-Inf	0.487035	1	ENSG00000205592
unnamed|Taira201203skin_000173393	0.520911	1.04182	0	0	-Inf	0.561427	1	NA
unnamed|Taira201203spleen_000169406	5.00184	10.0037	0	0	-Inf	0.316662	1	NA
unnamed|Taira201203st09_000110508	0.805044	1.61009	0	0	-Inf	0.487035	1	NA
unnamed|Taira201203st09_000156260	0.662977	1.32595	0	0	-Inf	0.523442	1	NA
unnamed|Taira201203st10_000120645	0.520911	1.04182	0	0	-Inf	0.561427	1	ENSG00000131126
unnamed|Taira201203st10_000189216	13.2483	26.4967	0	0	-Inf	0.151162	1	NA
unnamed|Taira201203st15_000008178	0.899755	1.79951	0	0	-Inf	0.463996	1	NA
unnamed|Taira201203st15_000050907	0.899755	1.79951	0	0	-Inf	0.463996	1	ENSG00000091137
unnamed|Taira201203st20_000052711	3.31489	6.62977	0	0	-Inf	0.206634	1	NA
unnamed|Taira201203st20_000173315	0.662977	1.32595	0	0	-Inf	0.523442	1	NA
unnamed|Taira201203st25_000060857	15.8513	31.7026	0	0	-Inf	0.102214	1	ENSG00000134121
unnamed|Taira201203st25_000080454	0.568266	1.13653	0	0	-Inf	0.548636	1	NA
unnamed|Taira201203st25_000184570	0.805044	1.61009	0	0	-Inf	0.487035	1	ENSG00000180423
unnamed|Taira201203st25_000223180	5.42382	10.8476	0	0	-Inf	0.113868	1	NA
unnamed|Taira201203st40_000052706	1.04182	2.08364	0	0	-Inf	0.431464	1	NA
unnamed|Taira201203st40_000191379	0.568266	1.13653	0	0	-Inf	0.548636	1	NA
unnamed|Taira201203stomach_000004048	2.08364	4.16729	0	0	-Inf	0.257677	1	ENSG00000188897
unnamed|Taira201203stomach_000032570	0.757688	1.51538	0	0	-Inf	0.498951	1	NA
unnamed|Taira201203stomach_000110199	1.51538	3.03075	0	0	-Inf	0.339675	1	NA
unnamed|Taira201203testis_000000682	1.32595	2.65191	0	0	-Inf	0.373483	1	NA
unnamed|Taira201203testis_000027450	0.899755	1.79951	0	0	-Inf	0.463996	1	ENSG00000146350
unnamed|Taira201203testis_000076389	0.615622	1.23124	0	0	-Inf	0.535961	1	ENSG00000186452
unnamed|Taira201203testis_000076971	0.852399	1.7048	0	0	-Inf	0.475381	1	ENSG00000027075
unnamed|Taira201203testis_000121911	0.662977	1.32595	0	0	-Inf	0.523442	1	ENSG00000166225
unnamed|Taira201203testis_000161721	1.13653	2.27306	0	0	-Inf	0.411113	1	ENSG00000027075
unnamed|Taira201203testis_000183296	1.13653	2.27306	0	0	-Inf	0.411113	1	ENSG00000071054
unnamed|Taira201203testis_000209581	0.520911	1.04182	0	0	-Inf	0.561427	1	ENSG00000144354
unnamed|TeperekTkacz201202_000113120	4.64456	9.28913	0	0	-Inf	0.32453	1	NA
unnamed|TeperekTkacz201206_000175285	0.710333	1.42067	0	0	-Inf	0.511101	1	NA
unnamed|TeperekTkacz201206_000306409	0.662977	1.32595	0	0	-Inf	0.523442	1	NA
unnamed|TeperekTkacz201206_000318876	2.17835	4.35671	0	0	-Inf	0.246412	1	ENSG00000154310
unnamed|TeperekTkacz201206_000647199	19.2832	38.5663	0	0	-Inf	0.0333484	1	NA
unnamed|TeperekTkacz201206_000698751	0.568266	1.13653	0	0	-Inf	0.548636	1	NA
unnamed|TXGP201107_000157387	0.615622	1.23124	0	0	-Inf	0.535961	1	NA
unnamed|TXGP201107_000230578	0.852399	1.7048	0	0	-Inf	0.475381	1	NA
unnamed|TXGP201107_000380660	0.568266	1.13653	0	0	-Inf	0.548636	1	NA
unnamed|TXGP201107_000398208	0.994466	1.98893	0	0	-Inf	0.442038	1	ENSG00000135773
unnamed|TXGP201107_000403021	0.568266	1.13653	0	0	-Inf	0.548636	1	ENSG00000180423
unnamed|Ueno2012102cells_000071926	0.852399	1.7048	0	0	-Inf	0.475381	1	ENSG00000176371
unnamed|Ueno201210brain_000093257	0.899755	1.79951	0	0	-Inf	0.463996	1	NA
unnamed|Ueno201210eye_000165423	6.59457	13.1891	0	0	-Inf	0.187729	1	ENSG00000149260
unnamed|Ueno201210eye_000225439	6.43094	12.8619	0	0	-Inf	0.291276	1	NA
unnamed|Ueno201210intestine_000036983	0.615622	1.23124	0	0	-Inf	0.535961	1	ENSG00000163704
unnamed|Ueno201210intestine_000163356	0.757688	1.51538	0	0	-Inf	0.498951	1	NA
unnamed|Ueno201210kidney_000091142	0.852399	1.7048	0	0	-Inf	0.475381	1	ENSG00000173567
unnamed|Ueno201210kidney_000143735	0.615622	1.23124	0	0	-Inf	0.535961	1	NA
unnamed|Ueno201210kidney_000208369	6.12694	12.2539	0	0	-Inf	0.317216	1	NA
unnamed|Ueno201210liver_000030113	0.520911	1.04182	0	0	-Inf	0.561427	1	NA
unnamed|Ueno201210liver_000076820	13.3343	26.6686	0	0	-Inf	0.0279262	1	ENSG00000142871
unnamed|Ueno201210liver_000089884	0.568266	1.13653	0	0	-Inf	0.548636	1	ENSG00000137106
unnamed|Ueno201210liver_000093336	5.00184	10.0037	0	0	-Inf	0.316662	1	NA
unnamed|Ueno201210lung_000038234	0.852399	1.7048	0	0	-Inf	0.475381	1	NA
unnamed|Ueno201210skin_000067688	5.6893	11.3786	0	0	-Inf	0.325218	1	NA
unnamed|Ueno201210skin_000121972	0.994466	1.98893	0	0	-Inf	0.442038	1	ENSG00000250151
unnamed|Ueno201210skin_000144460	0.520911	1.04182	0	0	-Inf	0.561427	1	ENSG00000183034
unnamed|Ueno201210skin_000213680	7.25333	14.5067	0	0	-Inf	0.0671847	1	ENSG00000196684
unnamed|Ueno201210spleen_000007438	0.520911	1.04182	0	0	-Inf	0.561427	1	NA
unnamed|Ueno201210spleen_000151361	0.662977	1.32595	0	0	-Inf	0.523442	1	NA
unnamed|Ueno201210spleen_000194126	1.13653	2.27306	0	0	-Inf	0.411113	1	ENSG00000168792
unnamed|Ueno201210st09_000230842	1.23124	2.46249	0	0	-Inf	0.391799	1	NA
unnamed|Ueno201210st12_000149359	1.61009	3.22018	0	0	-Inf	0.324094	1	NA
unnamed|Ueno201210st15_000064390	3.31489	6.62977	0	0	-Inf	0.206634	1	NA
unnamed|Ueno201210st25_000061031	19.6871	39.3742	0	0	-Inf	0.0137757	1	ENSG00000169660
unnamed|Ueno201210st25_000130066	1.56273	3.12546	0	0	-Inf	0.331779	1	NA
unnamed|Ueno201210st25_000146520	8.23937	16.4787	0	0	-Inf	0.0408089	1	NA
unnamed|Ueno201210stomach_000153988	2.46249	4.92497	0	0	-Inf	0.223732	1	ENSG00000179914
unnamed|Ueno201210testis_000164104	0.805044	1.61009	0	0	-Inf	0.487035	1	NA
[truncated: 17,307 more rows]

## Sheet: read count
CABR3_id	CABR3_rc	CABR3_fpkm	CABR4_id	CABR4_rc	CABR4_fpkm	CABR6_id	CABR6_rc	CABR6_fpkm	NOG3_id	NOG3_rc	NOG3_fpkm	NOG4_id	NOG4_rc	NOG4_fpkm	NOG6_id	NOG6_rc	NOG6_fpkm
rnf157|JGIv10_10029823	17	0.267976	unnamed|Ueno201210eye_000141186	0	0	kiaa1211|JGIv14_28728216	0	0	arpc1a|Amin201106_000085109	305	49.019	zbtb26|Taira201203kidney_000203414	26	5.34748	gnb5|Ueno201210eye_000173558	0	0
rnf157|Ueno201210intestine_000035095	91	3.43632	c16orf58|JGIv10_10035425	0	0	ptprn|Ueno201210brain_000020422	7	0.374463	arpc1a|Quigley201307_000867091	311	43.8755	zbtb26|JGIv14_28754727	8	5.83766e-18	atg4b|TXGP201107_000177034	0	0
wbp2|Ueno201210brain_000229102	3	0.784535	dak|Audic201207_000218990	3	0.486937	ptprn|Taira201203st35_000014868	6	7.08099e-11	vwa1|Ueno201210brain_000120403	0	0	homer1|JGIv16_16042900	1	0.20381	xak-c|JGIv14_28719153	0	0
rad50|Quigley201212_001443519	40	2.0408	brs3|Taira201203brain_000204843	4	0.107856	unnamed|JGIv16_16056275	0	0	wfdc8|Taira201203skin_000155084	0	0	homer1|Taira201203muscle_000087473	1	1.18732e-20	col11a2|Taira201203eye_000002294	0	0
rad50|Taira201203kidney_000043340	5	0.156921	brs3|JGIv610_0005483	5	1.81832	vps41|Taira201203lung_000126694	0	0	tph2|JGIv16_16059947	0	0	pou4f2|Ueno201302st35_000561110	0	0	fchsd2|Ueno201210brain_000032276	30	2.10242
esr-5|Ueno201210ovary_000149281	5	2.54194	il13ra2|Taira201203kidney_000202432	0	0	unnamed|Quigley201212_000726379	3	1.43292	ccdc173|Taira201203st20_000153053	2	0.10162	nyap1|JGIv610_0044513	0	0	fchsd2|Ueno201210brain_000044761	19	1.00598
scn1a|JGIv16_16053114	1	0.0270177	ccnf|Ueno201302st10_000541146	162	3.26213	nfatc1|JGIv16_16070720	0	0	slc6a12|Ueno201210brain_000267379	0	0	gadd45gip1|Taira201203st40_000231977	0	0	unnamed|JGIv16_16062004	0	0
unnamed|Taira201203testis_000182197	0	0	ccnf|Quigley201307_000278060	193	10.9013	irx4|Quigley201307_000863170	0	0	pkdrej|Taira201203testis_000153316	0	0	hes3|Taira201203st25_000251968	20	9.04547	iqca1|Quigley201307_002253246	0	0
unnamed|JGIv16_16075295	0	0	chrm2|JGIv14_28753802	0	0	tmem63c|Quigley201212_001021610	0	0	or4d9|JGIv14_28702802	0	0	pqlc1|Taira201203kidney_000233436	0	0	aimp1|Taira201203ovary_000181951	0	0
fhod3|Taira201203muscle_000009226	0	0	ckap2|Taira201203testis_000114961	252	4.76607	srsf12|MK201406_0078694	3	0.469335	moxd2p|JGIv10_10014638	0	0	synm|JGIv16_16031708	0	0	arhgef38|TeperekTkacz201202_000036024	0	0
epm2a|Ueno2012102cells_000170041	1	0.459237	ckap2|TXGP201107_000383600	114	0.80679	camta1|Ueno201210brain_000188475	0	0	pnpla2|Ueno201210muscle_000072152	1	5.96424e-27	thap11|JGIv10_10033245	3	1.85191	hspb8|Ueno201210muscle_000057203	0	0
tpcn1|Blower201306_000444828	70	16.5388	man1b1|Ueno201302st35_000401498	350	20.6041	tgds|Taira201203brain_000151103	0	0	pnpla2|JGIv16_16028488	3	0.207121	thap11|JGIv10_10033504	5	2.17408	unnamed|XGI_TC429084	0	0
rnf11|Quigley201307_001348251	15	1.3143	ift57|Quigley201307_001752486	91	5.19789	alg1|Ueno2012102cells_000130674	0	0	isl2|Ueno201302st35_000584984	0	0	ca6|JGIv610_0014856	0	0	fkbp15|Quigley201212_001284924	10	1.7142
rnf11|TeperekTkacz201206_000336589	3	0	srebf1|Park201106_000170829	71	5.34866	cyth2|Audic201207_000897722	0	0	fanci|JGIv16_16078866	57	1.27662	slc45a4|Taira201203testis_000050342	4	0.623108	bloc1s5|Taira201203kidney_000240203	0	0
cabp7|JGIv16_16033444	0	0	srebf1|Ueno201210st25_000027671	79	2.59351	extl3|Quigley201207_000440018	35	3.33634	chek2|XBv5_9625171	26	3.71053	slc45a4|Taira201203spleen_000093866	3	3.06941e-05	musk|JGIv16_16078028	0	0
rpl10a|Ueno2012106cells_000209456	145	19.5366	slc7a1|Taira201203liver_000067046	0	0	extl3|Quigley201212_000826319	31	0.914082	or10z1|JGIv14_28702417	0	0	scaper|Blower201306_000098178	61	1.60792	fnbp1|Taira201203ovary_000023855	0	0
unnamed|Audic201207_000286036	0	0	ush1g|Ueno201210ovary_000102098	41	1.13146	unc13c|Taira201203brain_000029158	0	0	bcl9l|Taira201203eye_000041884	70	3.75756	scaper|Taira201203ovary_000044685	57	1.82134	rusc2|Taira201203brain_000005708	0	0
tk1|Quigley201112_000417351	6	1.93956	ush1g|JGIv16_16069922	36	1.34114	c2cd4a|Taira201203brain_000215211	0	0	tecta|JGIv16_16035185	0	0	cxorf57|TeperekTkacz201202_000029719	177	23.4225	myo18b|JGIv16_16012851	0	0
idh2|Taira201203testis_000137035	16	9.70224	atp6v1c1|Ueno201302st10_000527671	377	9.60954	smap2|Quigley201307_001836731	223	29.2437	fzd6|Ueno201210intestine_000111765	262	5.7688	cxorf57|Ismailoglu201203_000117129	98	0.62768	gzmk|MK201406_0109264	0	0
idh2|TeperekTkacz201206_000485240	149	208.584	atp6v1c1|Ueno201302st10_000581563	397	28.4389	smap2|Ueno201210testis_000094571	41	1.36269	fzd6|Ismailoglu201203_000118421	158	1.4578	rad54l2|Quigley201212_000976245	477	12.1354	psmd7|Quigley201207_000823771	0	0
crip1|Ueno201210intestine_000245013	0	0	dmap1|Ueno201210st08_000170823	122	10.0337	unnamed|JGIv14_28745009	0	0	fzd6|Ueno201210skin_000020646	233	2.51881	rad54l2|JGIv14_28734361	466	7.09025	cers6|JGIv16_16053106	0	0
lrrc1|Taira201203eye_000069943	7	3.79704	egfl6|JGIv610_0000564	8	0.400786	dna2|Park201106_000492251	0	0	fzd6|Audic201207_000019786	325	6.09932	krt15|JGIv14_28750078	0	0	tmed8|Ueno201210testis_000136894	0	0
lrrc1|Chung201110_000144463	25	37.1172	egfl6|Amin201106_000239056	8	0.411594	unnamed|Quigley201212_002169526	0	0	suz12|Amin201106_000169722	1320	36.3486	unnamed|Quigley201112_000308137	4	2.27963e-09	pts|JGIv16_16023614	0	0
fgfr2|JGIv16_16019929	45	3.90311	slc36a4|Taira201203st35_000146851	125	12.0839	cryzl1|Ueno201210skin_000182162	14	3.87851	suz12|JGIv14_28753212	1025	55.8015	unnamed|JGIv16_16024652	2	3.16366e-19	pygl|Ueno2012102cells_000052464	20	1.44158
fgfr2|Quigley201112_000470724	18	3.75121	wls|Taira201203st08_000138653	225	17.6057	prrg3|Taira201203st12_000180294	0	0	unnamed|Taira201203lung_000230865	0	0	unnamed|Taira201203heart_000056345	8	0.29662	pygl|Blower201306_000236041	15	2.81377
spop|Ueno201210testis_000082136	4	0	wls|Taira201203st08_000121969	236	15.9852	unnamed|Taira201203lung_000257550	0	0	tox|Taira201203kidney_000157549	8	2.5934e-06	unnamed|Taira201203heart_000043964	9	0.185887	rgs16|Ueno201210brain_000202722	0	0
spop|Quigley201307_000994206	12	0.210225	phka1|Ueno201210muscle_000018345	91	4.46036	ttc40|Taira201203testis_000002959	0	0	tox|Ueno201210stomach_000098848	9	0.797041	adprm|JGIv15_15067284	0	0	cds2|Quigley201212_001723234	0	0
unnamed|JGIv14_28724926	0	0	csde1|Ueno201210heart_000035043	9581	66.582	unnamed|JGIv14_28753942	0	0	vamp2|JGIv14_28702961	0	0	gucy1a3|Taira201203kidney_000137472	0	0	edn1|Ueno201210heart_000145744	0	0
unnamed|JGIv14_28704275	0	0	csde1|Taira201203muscle_000026155	8609	79.9621	snx10|Ueno201210st08_000175467	3	0.961469	bola2|Ismailoglu201203_000177504	24	4.31007	unnamed|JGIv16_16006913	505	27.5339	nhlrc2|Ueno201210testis_000064303	0	0
bad|Ueno201210brain_000298835	1	0.234435	vstm2b|Taira201203brain_000224054	0	0	kiaa1549l|JGIv10_10034629	0	0	coro1a|Ueno2012102cells_000020625	28	0.181792	itgb4|Ueno201210skin_000011422	0	0	krt19|Ueno201210intestine_000190480	0	0
syce2|JGIv14_28705875	0	0	pitx2|Audic201207_000213261	1	0.085465	fam184b|Taira201203pancreas_000020157	0	0	slx1a|Taira201203eye_000215418	15	0.523668	trav4|Ueno201210brain_000313520	0	0	ehmt1|Ueno201210st25_000013268	86	1.61156
ano5|JGIv16_16068456	0	0	daam1|Amin201106_000164479	854	19.6647	ypel1|Ueno201210st10_000214274	0	0	chchd6|Ueno2012106cells_000151699	55	7.31102	upk1a|JGIv16_16075995	119	33.7952	ehmt1|Ueno201210st25_000012560	148	7.23071
zswim5|Quigley201207_000550981	41	10.7435	daam1|Amin201106_000171110	769	2.81542	rasgrp2|Park201106_000382060	0	0	chchd6|Ueno201210testis_000125022	9	0.18237	calr|Quigley201212_000066715	222	3.72624	unnamed|Taira201203st35_000188105	0	0
zswim4|TeperekTkacz201205_000024099	102	29.9176	lingo2|Taira201203brain_000150558	0	0	ift140|Quigley201307_000549920	0	0	ptpn9|Taira201203testis_000053087	96	3.45392	calr|Ueno201210testis_000086540	464	5.25782	thsd7a|TXGP201107_000257436	0	0
unnamed|JGIv14_28703087	0	0	galnt2|TXGP201107_000181191	260	25.3477	eme1|Ismailoglu201203_000089158	0	0	ptpn9|TeperekTkacz201206_000586892	97	1.51275	calr|Quigley201307_000483012	422	10.8632	cabp5|Taira201203brain_000232393	0	0
ror1|Taira201203kidney_000045597	0	0	galnt2|Quigley201112_000399823	210	17.3121	tpi1|Taira201203st35_000158315	1	0.258251	ntn1|Taira201203st40_000066383	10	0.251793	upk1a|Quigley201212_001931209	65	21.0862	gpr101|Ueno201302st35_000599811	0	0
ror1|Taira201203lung_000080916	1	0.161822	nf1|Blower201306_000120069	640	2.74169	unnamed|JGIv14_28738083	0	0	ntn1|Ueno201210testis_000003963	11	0.283933	cd9|Ueno201210st30_000210831	23	0.281837	unnamed|JGIv610_0052218	0	0
atf7ip|Taira201203testis_000040755	126	4.93544	nf1|JGIv16_16073178	646	6.83385	agr2|Ueno201302st35_000653024	0	0	samd9l|JGIv16_16066677	1	0.0240277	cd9|Audic201207_000277023	61	31.5408	rad54l|JGIv15_15061688	6	1.21232
atf7ip|JGIv14_28743350	6	0.301332	gal3st4|Ueno201210brain_000170933	0	0	tpst1|JGIv16_16018693	0	0	tagln|Ueno201210intestine_000166260	298	4.0754	hoxc3|Park201106_000561517	0	0	fpr2|JGIv14_28717555	0	0
fga|XGI_TC417014	0	0	ccdc94|JGIv15_15046447	106	0.332893	unnamed|JGIv610_0020262	0	0	tagln2|Ueno2012104cells_000107423	212	15.4866	ces5a|Taira201203testis_000188446	0	0	arrb1|Ueno201210brain_000095608	0	0
lancl2|Taira201203testis_000170446	10	2.15452	dmbx1|JGIv16_16068813	1	0.0518694	unnamed|Ueno201302st10_000656951	0	0	tagln2|TeperekTkacz201206_000126717	298	64.3355	fh|JGIv14_28702740	5	1.90048	unnamed|JGIv16_16036516	0	0
rbp2|Taira201203pancreas_000077104	0	0	tnfrsf11b|Taira201203lung_000212386	0	0	fbxo45|TXGP201107_000321434	10	0.81576	rnf150|Ueno201302st08_000532806	9	4.82919e-17	exo5|Ueno2012106cells_000176817	7	1.84084	unnamed|JGIv16_16016247	0	0
slc35b4|Amin201106_000270488	0	0	nudt7|Taira201203spleen_000205417	2	0.66868	unnamed|Ueno201302st35_000414616	15	1.81974	rnf150|Ismailoglu201203_000190940	9	1.6942	prlr|JGIv610_0016421	0	0	irak2|Quigley201307_002162243	0	0
rhno1|Taira201203brain_000225353	21	4.30054	cxcr6|Taira201203spleen_000148689	0	0	ppp2r5b|JGIv610_0043480	0	0	cep68|Audic201207_000872192	71	7.4857	gpr174|JGIv14_28706650	0	0	irf6|Ueno2012104cells_000061727	56	7.64265
kcnip1|XGI_TC420348	0	0	ibtk|Ueno201210spleen_000212478	19	6.35259	prickle3|Quigley201212_001481807	5	0.863113	muc3a|Taira201203intestine_000116896	0	0	slco2a1|Amin201106_000040144	0	0	irf5|TXGP201107_000390331	54	0.000144456
cep170b|JGIv16_16031495	111	3.80941	ppp1r1a|Audic201207_000613162	36	11.6874	sec24b|Ueno201210st25_000037821	9	0.672011	ctso|Blower201306_000070210	8	1.49447	poli|Taira201203kidney_000138493	7	0.485751	irf6|Ueno2012104cells_000086694	16	0.603063
cep170b|JGIv10_10009831	166	13.4306	ppp1r1a|Taira201203muscle_000086832	10	8.89238e-21	sec24b|Taira201203ovary_000067345	3	0.329934	ar|Ueno201210intestine_000074372	0	0	sugct|Ueno201210st40_000093633	8	0.175448	irf6|Taira201203testis_000128968	1	1.68105e-32
epn3|Taira201203kidney_000120566	14	0.400187	usp42|Blower201306_000099550	287	4.9432	zhx2|JGIv14_28744834	30	3.5189	aff3|JGIv16_16020031	0	0	unnamed|Taira201203lung_000105809	0	0	slc44a2|Quigley201112_000651594	20	5.73677
kcnk4|Ueno201210brain_000205782	0	0	usp42|JGIv16_16030985	84	7.88518e-23	tbc1d31|JGIv16_16028595	46	1.24412	unnamed|TeperekTkacz201202_000057871	31	2.84894	xv2r1|JGIv16_16080386	0	0	slc44a2|Ueno201210st12_000041056	28	3.0239
sctr|Taira201203lung_000195808	0	0	gdi1|Taira201203st25_000227900	18	0.011228	zhx2|Quigley201207_000118567	49	2.48515	aldh8a1|JGIv14_28746378	0	0	unnamed|Taira201203intestine_000092832	0	0	hoxa13|JGIv610_0034984	0	0
hdac9|Ismailoglu201203_000157107	1	0.0537351	gdi1|Park201106_000576112	16	1.1741	tpm2|Ueno201302st35_000437447	0	0	cwc25|Ueno201210eye_000060544	203	2.32439	lrrc16a|Ueno201302st08_000376895	212	5.1365	unnamed|JGIv14_28716947	0	0
oraov1|Quigley201307_002218672	2	2.12873	gdi2|Quigley201207_000808479	1003	110.606	mylk3|Taira201203heart_000069225	0	0	cwc25|Ueno201210brain_000216051	154	7.14514	lrrc16a|Taira201203testis_000033490	207	7.80711	ssbp4|Taira201203eye_000035274	0	0
mrps35|Taira201203st35_000181863	2	0.219954	gdi2|Taira201203lung_000145997	1135	37.3754	trpc4ap|Ueno201210st40_000035283	34	4.15859	col11a1|Audic201207_000340141	0	0	polr3c|Park201106_000075280	2	0.35465	aldh3b1|TXGP201107_000402289	4	1.08858
mrps35|Ueno2012104cells_000137839	0	0	nxph3|Taira201203eye_000196057	0	0	osbpl11|Ueno201210testis_000024071	11	0.0690848	fam46a|TeperekTkacz201206_000593012	59	4.93667	dnajc6|Ueno201302st08_000390286	28	0.68357	blk|JGIv10_10014864	0	0
wash1|TeperekTkacz201202_000111593	1	0	lhx8|Park201106_000424238	0	0	osbpl11|TeperekTkacz201206_000220047	10	0.998061	fam46a|JGIv14_28733212	11	0.00340216	dnajc6|JGIv16_16060891	17	0.200629	tada1|Quigley201307_002109483	0	0
wash1|Ueno201302st08_000506364	10	0.88522	tbrg1|Blower201306_000459692	70	3.91213	unnamed|Ueno201210pancreas_000056307	0	0	atp13a4|Taira201203st30_000063087	47	0.13621	tcp11l2|Chang2013_000204802	62	11.9086	slc2a9|Ismailoglu201203_000139742	0	0
tapt1|TeperekTkacz201202_000059016	10	1.84772	eef2k|Taira201203kidney_000079660	13	0.165871	trpm6|Taira201203kidney_000008681	0	0	atp13a4|TXGP201107_000309199	54	3.14213	tcp11l2|TeperekTkacz201205_000603491	58	1.70444	unnamed|Ueno201210intestine_000145642	0	0
tapt1|Ueno201210stomach_000127589	6	7.31269	eef2k|TeperekTkacz201202_000070311	11	0.678579	unnamed|JGIv14_28731351	0	0	ntrk3|Ueno201210brain_000146856	0	0	fam199x|Quigley201212_002043618	59	4.04461	unnamed|JGIv14_28730957	0	0
unnamed|JGIv14_28755585	0	0	hnrnpm|Quigley201212_001170721	772	55.4101	stc1|Ueno201210st40_000104478	11	4.66507	unnamed|Taira201203lung_000221452	0	0	fam199x|Taira201203pancreas_000050917	33	3.70689	pak6|JGIv16_16058307	0	0
unnamed|JGIv14_28741232	0	0	march2|Audic201207_000656974	5	2.00624e-22	pdzd8|Ueno201302st35_000374766	53	0.982776	hspb3|JGIv14_28735225	0	0	c1orf190|Chang2013_000109892	7	1.35881	tbx15|Taira201203eye_000052830	0	0
rab7b|Taira201203eye_000236011	1	0.224212	march2|Park201106_000431710	5	3.31627	pdzd8|MK201406_0101784	40	1.85571	lsm1|Taira201203st35_000212177	3	5.0598e-17	c1orf190|Ismailoglu201203_000149810	8	2.19159	or11l1|JGIv14_28714547	0	0
sash3|Taira201203intestine_000161456	0	0	gpr133|Taira201203st30_000087330	0	0	eif2ak3|Quigley201212_001449799	23	3.91998e-15	lsm1|Ueno201210egg_000154813	1	6.40299e-37	tank|Taira201203ovary_000180634	20	0.818176	b4galnt3|Taira201203st25_000027708	0	0
nkx2-8|JGIv16_16035624	0	0	itih3|Taira201203st40_000070082	9	0.197877	eif2ak3|Quigley201212_001449723	25	2.44684	bag4|Ueno201210intestine_000115906	85	4.82397	tank|TXGP201107_000123542	33	2.50499	fam188b2|JGIv10_10021240	0	0
or6q1|JGIv10_10011222	0	0	unnamed|Quigley201307_002048270	0	0	rnf222|Taira201203st10_000162771	11	2.03268	bag4|Quigley201112_000515645	71	8.35715	tsga10|JGIv14_28750896	17	1.10827	sgpp2|Blower201306_000536517	0	0
plcb2|Quigley201212_001421354	2	0.0388199	sptbn4|Taira201203testis_000056437	8	0.0857995	rnf222|Ueno201210st10_000174567	8	1.60263	npm2|TXGP201107_000219152	41	8.20996	unnamed|Taira201203eye_000071965	0	0	myeov2|Taira201203brain_000262687	0	0
atp6v0a4|Quigley201212_001851770	0	0	sptbn4|JGIv15_15045708	8	0.056133	prpf40a|MK201406_0004596	0	0	gucy1b3|JGIv610_0002385	0	0	cisd2|Amin201106_000306114	16	26.6194	cdh2|Taira201203intestine_000045731	0	0
tigd5|Ueno201302st35_000529109	4	0.45523	styxl1|Chang2013_000754492	16	5.69253	nlgn2|Taira201203st30_000109448	0	0	pdcd5|Quigley201212_001246785	230	42.1155	cisd2|JGIv14_28727814	2	1.18331	megf10|JGIv10_10037863	0	0
kif11|UG94Xl_S13831639	18	2.27875	unnamed|JGIv16_16016735	0	0	unnamed|JGIv14_28701341	0	0	pdcd5|Quigley201212_000937711	224	10.5376	ca11|JGIv16_16030497	0	0	ing3|Quigley201212_000706174	0	0
kif11|TeperekTkacz201205_000036836	38	6.28705	ac142381.1|JGIv14_28729391	0	0	cap2|Taira201203intestine_000152331	0	0	cd3e|XBv5_157422993	0	0	dda1|Ueno201210st08_000166479	177	5.89614	trbv29-1|JGIv610_0036263	0	0
lgals4|JGIv16_16062185	0	0	ccdc64b|Taira201203eye_000116002	8	0.330441	c3orf15|JGIv15_15009908	10	1.16609	cmc1|Audic201207_001032015	0	0	dda1|TXGP201107_000160852	145	1.54472	pex19|Park201106_000367795	5	0.844984
slc25a48|TXGP201107_000445498	1	0.0590831	ccdc64b|Ueno201210kidney_000159350	8	1.07514e-18	shisa3|Park201106_000288498	0	0	aars|Ueno201302st08_000373879	636	25.053	dda1|Ueno201210st40_000115791	19	14.4676	ngf|Ueno201210heart_000160931	0	0
adam28|JGIv610_0007464	1	0.218616	zeb1|JGIv610_0027260	0	0	zpy1|TeperekTkacz201206_000603352	4	0.418676	ovch2|Ueno201210kidney_000041889	0	0	unnamed|JGIv610_0005791	0	0	dcaf10|Ueno2012106cells_000160374	0	0
sox10|Audic201207_000792315	0	0	unnamed|JGIv14_28736705	5	1.20233e-21	march9|Ueno201210eye_000136943	0	0	nmnat2|JGIv16_16069010	0	0	unnamed|Taira201203testis_000137487	0	0	unnamed|Taira201203st30_000185292	0	0
slc7a2|Taira201203liver_000003336	0	0	unnamed|JGIv610_0054590	5	7.69404e-12	ano2|Taira201203eye_000068879	0	0	psmg3|Taira201203testis_000250160	0	0	lrrc15|Taira201203ovary_000150760	0	0	znf721|JGIv10_10029256	0	0
unnamed|Taira201203testis_000072664	23	0.0152908	unnamed|JGIv14_28734712	7	0.293932	tob2|Taira201203eye_000235618	0	0	hla-drb1|XBv5_287574	0	0	gp25l|Ueno201210pancreas_000082494	0	0	unnamed|Taira201203stomach_000186577	0	0
unnamed|Taira201203testis_000121090	18	1.32227	unnamed|JGIv610_0026795	3	2.91492e-09	erc2|Ueno201210brain_000028021	0	0	rreb1|Quigley201212_001619128	1163	17.2558	lepr|JGIv16_16060886	0	0	edem2|Taira201203intestine_000099554	16	2.67358
rag1|JGIv16_16033579	0	0	unnamed|JGIv16_16023575	2	1.19142e-29	rg9mtd1|Quigley201112_000509824	12	3.31051	rreb1|Taira201203ovary_000006553	1365	24.4631	eya2|Taira201203st35_000090179	9	0.214628	themis2|Taira201203intestine_000121959	0	0
otub2|JGIv16_16079927	2	0.732962	dusp27|Taira201203muscle_000013753	2	0.0453154	brat1|Ueno201302st08_000503481	0	0	rgs7bp|Ismailoglu201203_000219967	4	0.902837	eya2|Park201106_000377688	3	5.90102e-35	unnamed|JGIv14_28729011	0	0
samd9|JGIv16_16045910	0	0	lrch4|Ueno201210heart_000071570	33	0.620646	ldha|JGIv10_10030050	0	0	rgs7bp|Taira201203eye_000212927	1	8.26568e-18	ap5s1|Taira201203brain_000173590	3	0.487063	cmklr1|JGIv16_16021746	0	0
vstm4|JGIv610_0036607	0	0	unnamed|Taira201203liver_000063403	0	0	unnamed|JGIv15_15061588	0	0	unnamed|JGIv14_28734387	0	0	wbp11|Quigley201212_000800615	194	20.2574	kras|Taira201203st20_000133186	69	1.08023
ctdnep1|JGIv15_15070201	4	0.174533	unnamed|Ueno201210st09_000247342	0	0	snx7|Taira201203skin_000133668	0	0	arpp21|Taira201203brain_000146138	0	0	wbp11|Ueno201210st10_000077792	131	6.79906	akirin1|JGIv16_16009038	245	92.5917
sell|JGIv16_16073534	0	0	slc2a2|Quigley201212_000103769	389	74.4396	chmp1b|TeperekTkacz201206_000053169	0	0	c3orf33|JGIv16_16064594	0	0	taldo1|Ueno201210brain_000157453	139	4.60203	kras|Taira201203st40_000201038	19	0.920562
krt15|Taira201203kidney_000171872	9	0	slc2a2|Park201106_000568348	338	0.258505	socs3|JGIv14_28700701	0	0	abhd1|Ueno201210intestine_000156064	1	0.201411	taldo1|Ueno201210spleen_000215645	89	40.5226	akirin1|TXGP201107_000104452	33	5.02489
krt15|JGIv16_16011857	1	0	unnamed|TXGP201107_000458049	2	0.639787	unnamed|JGIv610_0006962	0	0	unnamed|JGIv14_28751406	0	0	ppp1r12a|Taira201203heart_000010677	212	3.89373	znf16|Ueno201210intestine_000200443	3	1.46046
trim36|Ueno201210muscle_000061141	12	3.88933	unnamed|Ueno201210intestine_000092088	0	0	emilin2|Taira201203heart_000017822	0	0	klf3|Ueno201210kidney_000078937	5	0.079814	ppp1r12a|Taira201203heart_000039040	173	3.37858	zfyve28|Ueno201210eye_000229543	0	0
trim36|Ueno201210st10_000061906	1	0	unnamed|JGIv15_15035997	0	0	susd3|Ueno201210heart_000177567	0	0	hspb1|Taira201203muscle_000087268	0	0	gmnc|Quigley201212_001721831	32	9.50375	kank3|Taira201203heart_000041078	0	0
chrna4|Ueno201210brain_000205318	0	0	slc17a8|JGIv15_15000132	0	0	rnf112|Ueno201210intestine_000094026	0	0	gpt|Park201106_000055138	114	6.33285	c14orf166b|JGIv16_16047626	0	0	mpc1|Quigley201212_000861019	12	2.9936
unnamed|TeperekTkacz201206_000490924	14	1.18938	dkk1|Taira201203st09_000204322	1	6.43003e-14	lrrd1|Quigley201307_002266989	0	0	gpt|Taira201203st08_000059790	213	16.8168	casp6|Quigley201307_000420269	24	4.55486	mpc1|Chang2013_000388220	8	3.06979
unnamed|Ueno201210st08_000074751	25	1.66396	dkk1|Ismailoglu201203_000208955	1	0.380834	slc25a44|Chang2013_000596203	12	1.85278	unnamed|JGIv14_28703066	0	0	stard3nl|TXGP201107_000214102	2	2.83902	camta1|JGIv16_16076856	0	0
arhgap22|Taira201203testis_000128644	2	0.166635	unnamed|JGIv14_28732833	0	0	slc25a44|Quigley201212_001750624	9	2.74699	pcdhgc4|Ueno201210brain_000119988	0	0	trpv1|Ueno201210testis_000059719	0	0	ngf|Audic201207_001000303	0	0
unnamed|Ueno201210brain_000280793	0	0	scarb1|TXGP201107_000179871	50	6.02697	sds|Taira201203st10_000191209	0	0	alkbh8|Blower201306_000403470	74	4.14926	zp4|JGIv14_28729680	26	11.4414	unnamed|Taira201203st12_000044782	0	0
strn|JGIv16_16020928	7	1.52037	scarb1|Taira201203intestine_000028236	57	0.476466	unnamed|JGIv14_28716804	0	0	paip2b|Chang2013_000259325	178	24.7037	ift52|Quigley201212_000295156	17	10.2774	slc7a4|Ueno201210brain_000074066	8	3.25877e-13
strn|Ueno201302st10_000503090	58	4.385	or6f1|JGIv610_0001467	0	0	fgd4|Quigley201207_000450477	10	1.29879	paip2b|Quigley201212_001774866	369	93.2462	g6pc|Ueno201210pancreas_000062345	3	1.33189e-40	slc7a4|Quigley201307_000925833	10	1.72437
mamdc4|Ueno201210intestine_000034934	5	0.122603	kifap3|TXGP201107_000332983	156	2.11471	fgd4|Quigley201112_000021217	9	7.08531e-13	ggt1|TeperekTkacz201202_000084731	78	0.0508057	g6pc|Ueno201210liver_000038901	5	0.851511	pde9a|JGIv610_0035324	0	0
tada3|Taira201203st12_000122160	1	0	kifap3|Chang2013_000026435	181	6.22917	unnamed|JGIv14_28734391	0	0	ggt1|Quigley201307_001986197	134	15.0875	ldhd|XGI_TC443108	3	0.236456	prl|JGIv16_16062526	0	0
tada3|Taira201203st25_000205100	2	0	tipin|Ueno201210skin_000227717	108	7.58638	unnamed|Ueno201210lung_000144020	0	0	unnamed|Taira201203testis_000189729	1	0.130347	unnamed|Ueno201210stomach_000102992	1	6.70859e-39	aqp5|JGIv610_0015077	0	0
mpz|JGIv14_28713372	0	0	tipin|TXGP201107_000205353	99	10.3662	hck|MK201406_0077718	0	0	c2|Taira201203spleen_000093843	1	0.0492549	icam5|JGIv15_15013855	2	7.60405e-19	pglyrp1|JGIv14_28719791	0	0
cog2|Taira201203kidney_000132650	33	4.61802	fam46c|Ueno201210pancreas_000041632	143	8.12348	gucy1b3|JGIv16_16066275	0	0	fhl5|Ueno201210stomach_000090274	7	0.612337	unnamed|Ueno201210kidney_000243520	2	6.29982e-19	tpcn1|Blower201306_000401039	0	0
npsr1|JGIv16_16024280	0	0	fam46c|Ueno201210st09_000119079	298	16.3653	zan|JGIv16_16041591	60	0.25972	or5v1|JGIv14_28738068	0	0	icam5|Ueno201210kidney_000203236	3	1.02129	unnamed|Taira201203skin_000073288	0	0
lmbr1l|Ueno201210st09_000072001	58	5.91979	nhlrc3|JGIv15_15014882	2	0.674107	zan|JGIv16_16021383	93	2.5364	ipo4|Taira201203st35_000058028	160	7.58681	unnamed|TXGP201107_000100929	2	0.00234106	cyp2b6|Ueno201210kidney_000209403	0	0
lmbr1l|Ueno201210st09_000057562	156	7.32866	itga1|Amin201106_000166270	0	0	fcgbp|Quigley201112_000243038	40	0.447098	gpr89b|TXGP201107_000187366	90	15.5383	unnamed|Taira201203spleen_000034376	2	1.22026e-14	arsd|Taira201203ovary_000084873	0	0
mcm3|Quigley201307_001513459	92	9.81357	unnamed|JGIv14_28732884	0	0	tub|Taira201203st40_000103238	0	0	accs|Ueno201210pancreas_000050477	0	0	unnamed|Ueno2012106cells_000186557	1	7.17944e-08	ugdh|JGIv14_28743770	0	0
gpr183|JGIv14_28708908	0	0	lipt1|Quigley201307_002027754	3	0.395447	fzd1|Taira201203st25_000107251	0	0	tmtc2|Ueno201302st08_000387927	38	0.361151	ldb1|Taira201203eye_000154067	383	21.7204	unnamed|Ueno201210stomach_000167017	0	0
fgf2|Taira201203brain_000240848	0	0	pvalb|Taira201203st35_000145430	0	0	accn2|Taira201203brain_000049010	0	0	tmtc2|Chang2013_000028811	37	1.59563	ldb1|Ueno201210kidney_000232631	230	2.00596	sppl2a|TXGP201107_000118281	3	0.607696
caskin1|Ueno201210testis_000007849	3	0.125474	morn3|Ueno201302st08_000639139	4	0.580326	unnamed|Taira201203heart_000056345	0	0	unnamed|Ueno201302st08_000525990	76	9.4438	ldb1|TeperekTkacz201205_000030245	327	4.65309	ppfia2|Taira201203eye_000032463	0	0
caskin1|Ueno201210testis_000011410	1	0	cyp2g1|Ueno201210liver_000064432	0	0	cpt2|Taira201203testis_000141356	2	0.505968	trdmt1|Taira201203st10_000181884	8	1.40501	smad2|Ueno201210st09_000114760	137	9.13029	cenpn|Ueno201302st35_000612095	7	4.50122e-27
traf3ip2|JGIv16_16037828	8	1.08764	or2t27|JGIv14_28741211	0	0	cpt2|JGIv14_28735092	1	6.22985e-25	xiap|JGIv16_16035450	0	0	smad2|Ueno201210st09_000120217	105	5.17065	cenpn|TXGP201107_000332900	46	9.43794
ctse|XBv5_213625997	1	0.483113	unnamed|JGIv10_10033611	0	0	ednrb|JGIv16_16073445	0	0	zmym4|TeperekTkacz201205_000478805	1119	14.5975	unnamed|JGIv610_0012723	0	0	sox10|Amin201106_000078756	0	0
hspb6|Taira201203intestine_000190091	1	0.496898	mc3r|JGIv14_28747038	0	0	tubb3|Taira201203st25_000159707	0	0	zmym4|Ueno201210st09_000014236	1239	31.9414	midn|Quigley201212_001014506	557	134.591	sdcbp|Park201106_000266559	1	0.230482
moap1|JGIv16_16063345	0	0	unnamed|Ueno201302st10_000713396	0	0	il2rg|Taira201203liver_000085902	0	0	c9orf172|Ueno201210brain_000019677	0	0	midn|Taira201203brain_000098513	541	139.808	unnamed|JGIv610_0013026	0	0
moap1|JGIv14_28733118	0	0	lrrc4|JGIv14_28700974	7	0.0765341	emp3|Ueno201210heart_000157077	0	0	fth1|JGIv14_28709285	0	0	ppfibp2|Audic201207_000496528	93	9.08375	or1n2|JGIv14_28719584	0	0
moap1|JGIv14_28726822	0	0.157391	lrrc4|Ueno201210brain_000102988	9	0.509455	grm4|Ueno201210brain_000099501	9	0.856363	cpe|TeperekTkacz201202_000100541	0	0	zcchc16|JGIv14_28723588	0	0	unnamed|JGIv16_16041752	0	0
unnamed|JGIv14_28717559	0	0	lox|Ueno201210eye_000149434	12	0.818034	sftpd|JGIv16_16010024	0	0	unnamed|JGIv14_28753745	0	0	azin1|Ueno201302st08_000531895	438	17.2979	fabp7|MK201406_0125484	0	0
dexi|Quigley201212_002174295	2	0.572571	lox|Taira201203eye_000111596	14	1.87013	unnamed|Ueno201210intestine_000221210	0	0	unnamed|JGIv610_0050301	0	0	azin1|Ueno201302st10_000632874	447	47.5563	glod4|Quigley201307_002024094	7	3.48282
rab11fip2|Ueno201210brain_000051702	167	9.4737	gapdh|JGIv14_28721240	0	0	slc9a5|Taira201203brain_000092715	0	0	slco3a1|JGIv16_16078914	1	4.38916e-40	smarca5|Taira201203st09_000066308	877	13.2622	ptchd4|TXGP201107_000320608	0	0
rab11fip2|JGIv610_0052472	0	0	htra2|Ueno201210ovary_000085887	19	2.60982	rtl1|JGIv14_28746103	0	0	slco3a1|Taira201203lung_000037824	4	0.17602	smarca5|Taira201203ovary_000076933	872	15.7857	cldn16|Taira201203st40_000210628	0	0
gtf3c4|Taira201203testis_000115297	56	3.64814	ccndbp1|Ueno201210testis_000146273	34	6.69515	itk|Audic201207_000642262	0	0	gabra5|Taira201203brain_000147765	0	0	smarca1|Taira201203eye_000080259	3	1.50083e-65	pgc|JGIv14_28720719	0	0
actr8|Ueno201210st12_000071412	127	12.4578	ccndbp1|JGIv610_0002234	4	3.47466e-44	tyk2|TeperekTkacz201206_000579498	18	1.42278	pkia|JGIv14_28738548	0	0	cnksr3|Quigley201112_000289858	15	1.51896	cep95|Ueno201210st12_000032345	9	1.52598
top1|UG94Xl_S13590282	746	23.9728	slc39a4|JGIv15_15033259	0	0	lhfp|Amin201106_000282160	0	0	unnamed|Blower201306_000243128	14	1.64378	unnamed|Taira201203testis_000186636	0	0	skida1|MK201406_0042287	2	0.166918
agpat5|Park201106_000582198	0	0	rrn3|Quigley201307_000081597	18	2.32679	rnf169|Ueno201210brain_000252571	8	1.21999	cacng8|JGIv610_0025669	0	0	unnamed|JGIv610_0000928	0	0	skida1|Quigley201112_000158044	9	1.69622
agpat5|TeperekTkacz201202_000149929	0	0	unnamed|TeperekTkacz201206_000678703	6	1.61219	rnf169|Ismailoglu201203_000077077	36	4.04401	unnamed|Taira201203skin_000119287	0	0	unnamed|Ueno201210brain_000152580	0	0	ccdc117|Ueno201210intestine_000203373	0	0
ocel1|JGIv15_15062452	0	0	kcnj1|JGIv14_28708666	0	0	unnamed|JGIv16_16070933	0	0	hint3|Quigley201212_002214263	1	1.78796	jarid2|Quigley201207_000438880	120	5.86172	cyp2f1|Ueno201210skin_000049729	0	0
sh3bgrl2|TeperekTkacz201205_000309093	9	15.0243	mknk2|JGIv16_16046717	230	21.8501	qrfpr|JGIv16_16057005	0	0	unnamed|JGIv14_28712237	0	0	jarid2|Taira201203st25_000052809	116	5.48726	or10z1|JGIv14_28702316	0	0
sh3bgrl2|Quigley201307_000790782	2	3.44322	mknk2|TeperekTkacz201206_000630805	415	21.2481	hfe2|Audic201207_000247341	0	0	10a1|Taira201203st12_000144670	26	1.75207	mterfd2|Ueno201210st08_000191233	4	3.11884	smcr8|Taira201203st09_000055146	45	4.78572
unnamed|JGIv16_16016544	0	0	tnfrsf8|TXGP201107_000373392	0	0	rab12|Taira201203kidney_000193195	0	0	cenpf|TeperekTkacz201206_000198716	772	3.86204	zfp36l2|Amin201106_000206618	416	90.7982	smcr8|JGIv15_15064002	36	2.1549
rhbdl1|Taira201203eye_000205559	1	0.312087	kcnmb4|Ueno201210lung_000147299	0	0	yipf3|Ueno201210skin_000173837	3	0.446366	kntc1|Taira201203ovary_000012550	17	0.619385	zfp36l2|Quigley201112_000867876	242	17.2669	erc1|Ueno201210st30_000011660	66	5.5596
unnamed|JGIv14_28702414	0	0	hkdc1|Audic201207_000376381	371	12.709	col1a1|Park201106_000164238	0	0	txn2|Taira201203st40_000203860	31	7.72689	cnot8|TeperekTkacz201205_000592695	58	18.6761	kiaa0922|Ueno201302st08_000394578	8	6.99905e-21
arl8a|Amin201106_000126617	0	0	hkdc1|JGIv14_28738768	199	1.89758	rad17|Quigley201207_000136114	5	1.02387	txn2|Taira201203brain_000117040	43	4.05825	cnot8|TXGP201107_000389187	94	34.1942	kiaa0922|Ismailoglu201203_000035905	8	0.819338
stab1|Ueno201210brain_000019432	42	1.64394	sfxn1|Taira201203ovary_000124384	339	23.8084	glo1|Taira201203heart_000126678	0	0	olfm1|JGIv15_15011380	1	0.16111	myo19|Taira201203stomach_000067537	33	2.44849	c2orf50|Quigley201307_000889353	0	0
rheb|Quigley201307_000108177	16	6.85557	mrps6|Quigley201207_000097900	9	8.51946	thdl17|JGIv14_28748356	0	0	slc27a6|JGIv14_28706019	206	23.476	kiaa1731|Blower201306_000036075	241	7.74135	itfg2|Audic201207_000613619	0	0
rheb|Chang2013_000374598	2	0	ncoa1|Quigley201307_001698987	31	0.584552	lgr5|Ueno201210testis_000068842	0	0	itgb8|Taira201203heart_000006928	5	0.1787	ifit5|JGIv14_28746156	0	0	unnamed|Quigley201307_001593325	0	0
crygn|Taira201203st40_000168964	0	0	ncoa1|Taira201203spleen_000029409	30	0.191007	rnf170|Taira201203st10_000130571	0	0	itgb8|JGIv16_16062940	3	9.55206e-05	unnamed|JGIv14_28703030	0	0	unnamed|JGIv14_28754497	0	0
tm4sf4|JGIv14_28702643	0	0	slc10a7|Audic201207_000230852	220	8.17829	c9orf135|Taira201203testis_000213443	0	0	trmt6|TeperekTkacz201206_000639603	129	2.79303	mypn|Ueno201210heart_000019438	0	0	ank3|JGIv16_16022497	0	0
tango6|Blower201306_000512549	22	2.33918	slc10a7|Quigley201307_002198902	204	15.9553	rnf166|Ueno201302st10_000628703	0	0	trmt6|Taira201203intestine_000147985	101	8.03617	rrbp1|JGIv610_0002148	0	0	plxnd1|Park201106_000485112	0	0
m6pr|Chang2013_000465113	32	1.7996	prkcb|Taira201203st40_000064781	51	0.540914	parp3|Taira201203stomach_000130767	0	0	unnamed|JGIv14_28744266	4	7.27825e-27	sostdc1|Amin201106_000298050	0	0	stat3|JGIv610_0040887	0	0
m6pr|Chung201110_000104998	9	0	prkcb|Taira201203eye_000107267	41	6.92746e-05	or4d9|JGIv14_28736028	0	0	unnamed|Park201106_000786815	5	3.13425	unnamed|Quigley201207_000221591	15	0.117859	paqr5|Taira201203stomach_000089339	0	0
zcchc16|JGIv14_28725332	0	0	morn4|Quigley201307_002307991	3	0.409582	unnamed|JGIv16_16016395	0	0	olfml2b|MK201406_0141402	0	0	nptx1|Taira201203brain_000137891	8	1.42267	mrps25|Ueno201210muscle_000127788	0	0
rtfdc1|Quigley201212_000537862	71	5.90854	pwp1|Ueno201210ovary_000076800	199	5.36435	dnajb1|Park201106_000767267	7	2.7824	unnamed|Taira201203eye_000225123	0	0	pnliprp1|Ueno201302st10_000445817	86	3.51536	unnamed|Quigley201207_000786754	8	2.29439
hand1|JGIv14_28727678	0	0	sgsm2|Ueno201210brain_000080657	30	1.09888	unnamed|Ueno201210lung_000038234	0	0	srd5a2|Amin201106_000126925	0	0	rtl1|JGIv14_28716161	0	0	unnamed|JGIv14_28704296	0	0
sec11a|Taira201203testis_000119909	1	0.194866	sgsm2|JGIv16_16080649	26	1.4745e-09	unnamed|JGIv14_28714568	0	0	tmem168|Taira201203st20_000082556	136	12.8039	vcpkmt|Taira201203ovary_000211189	10	0.740658	rtn3|Ueno201210eye_000132993	0	0
sec11a|Quigley201207_000738260	6	4.98168	ntng1|Taira201203eye_000121065	0	0	rbpj|Ueno201302st08_000565189	10	1.26602e-15	tmem168|Ismailoglu201203_000118564	108	3.12398	unnamed|JGIv14_28702408	0	0	aurkaip1|JGIv14_28736505	0	0
sec11a|Ueno201210st25_000153572	15	0.989505	artn|Taira201203st25_000277207	0	0	rbpj|Ueno201302st10_000632386	11	1.79181	unnamed|JGIv14_28738075	0	0	rap1gap|Ueno2012106cells_000136673	3	0.310008	cyp2s1|MK201406_0030341	0	0
grik4|Ueno201210brain_000096096	0	0	unnamed|JGIv14_28701516	0	0	unnamed|JGIv14_28714499	0	0	naglu|JGIv14_28719553	63	7.07383	rap1gap|JGIv16_16047237	7	0.948658	gnat2|Taira201203st35_000171121	0	0
unnamed|Taira201203intestine_000174356	0	0	adcy5|Ueno201210lung_000015044	26	0.413012	trpc1|MK201406_0196537	0	0	gab3|Taira201203kidney_000046408	0	0	fbxw5|Ueno201210brain_000077676	38	3.83992	snx5|Taira201203stomach_000153519	0	0
abhd8|Taira201203st35_000179930	0	0	adcy5|JGIv16_16018492	9	0.30968	foxr1|Ismailoglu201203_000198999	0	0	ccdc169|Chang2013_000630469	9	2.25128	rhd|XGI_TC420701	0	0	tac1|Ueno201210lung_000149347	0	0
unnamed|Quigley201212_001397022	1	0.478025	adcy1|Taira201203brain_000151440	10	0.129584	tube1|TXGP201107_000123387	0	0	pnliprp3|JGIv14_28737889	0	0	bpi|JGIv14_28739502	0	0	eps15l1|Ismailoglu201203_000076161	14	1.51116
unnamed|MK201406_0157761	4	0.0869978	camsap1|JGIv16_16048877	173	1.96021	abhd6|Taira201203st40_000146328	0	0	orc2|Taira201203st35_000131689	30	3.23913	ltb4r2|Taira201203lung_000223180	0	0	eps15l1|Taira201203st08_000041979	13	0.00223953
unnamed|JGIv14_28730285	0	0	camsap1|JGIv16_16055787	196	2.84078	ftsjd1|JGIv14_28748082	0	0	ndst4|Taira201203brain_000073602	0	0	elmo1|TeperekTkacz201205_000059030	20	1.54918	neurl4|Ueno201210intestine_000015466	33	2.6463
ube4a|Quigley201207_000553444	2	1.23085	tst|Ueno201210kidney_000269574	0	0	antxr2|Taira201203intestine_000039587	0	0	shank3|Taira201203lung_000002480	5	0.0822699	elmo1|Quigley201307_001862194	16	0.848984	atg5|Ueno201302st35_000559726	0	0
ube4a|Ueno201302st08_000416476	4	0.525023	opn4|JGIv14_28701740	0	0	hecw1|Ueno201210brain_000012397	0	0	shank3|JGIv16_16034196	4	0.000933834	elmo2|Ueno201210st09_000107668	92	4.92254	unnamed|Taira201203lung_000220443	0	0
wdr46|Quigley201307_001543951	1	0.157977	ccser1|Taira201203brain_000127092	39	0.969772	ccdc88c|JGIv16_16079883	37	0.565361	unnamed|JGIv14_28753739	0	0	apba3|Quigley201212_001512470	134	14.8735	thdl17|JGIv610_0028153	0	0
wdr46|Taira201203testis_000162752	2	0	hrh4|JGIv16_16076138	0	0	ccdc88c|JGIv16_16050593	59	1.87522	kif17|JGIv16_16036960	13	0.455555	apba3|Audic201207_000429934	136	5.00587	trub1|Park201106_000781589	2	0.965967
pdgfd|Taira201203stomach_000126235	1	0.198458	itk|MK201406_0217241	0	0	pid1|TeperekTkacz201205_000432132	0	0	srcin1|JGIv16_16009270	0	0	tjp3|Taira201203st10_000076384	58	1.21189	tspan9|JGIv610_0015965	0	0
ppp3ca|Taira201203muscle_000028666	27	8.17446	alox12b|Taira201203stomach_000093830	0	0	hadh|Ueno2012104cells_000139457	4	1.87517	lmnb3|Taira201203st12_000015979	447	12.356	tjp3|JGIv10_10027273	55	1.1865	itpka|Ueno201210spleen_000156645	0	0
ppp3ca|Ueno201210muscle_000073764	16	1.26604	tacstd2|Ueno201302st35_000621956	0	0	cpxm2|JGIv16_16019921	0	0	lmnb3|Taira201203st09_000106422	360	21.7988	htr2c|Taira201203brain_000133805	0	0	unnamed|Taira201203testis_000121911	0	0
cxorf56|Taira201203liver_000081664	3	0	bace2|Blower201306_000305079	80	9.39282	rdh11|Taira201203liver_000088280	3	0.569421	blvrb|JGIv15_15045722	7	0.652663	slc44a4|JGIv16_16071589	30	4.46932	ncs1|Park201106_000114456	1	0.245323
cxorf56|Ueno201302st10_000503363	19	0.68093	bace2|Taira201203heart_000057973	104	5.23101	wnt1|XGI_TC421666	0	0	krt17|JGIv14_28749908	1	0.114527	slc44a4|TXGP201107_000092432	33	5.52394	ncs1|Ueno201210st25_000133922	1	5.5393e-27
unnamed|Taira201203st40_000174573	0	0	kcnk13|JGIv16_16079873	0	0	diablo|Taira201203st08_000141823	0	0	cpa1|XGI_TC421472	0	0	st6gal1|Ueno201210spleen_000143747	0	0	wisp3|JGIv610_0029851	0	0
unnamed|JGIv10_10017195	0	0	sstr3|Taira201203brain_000173181	0	0	bcas3|Ueno201210brain_000039503	88	5.33219	map3k3|Ueno201210lung_000075759	26	0.223894	ppp1r3d|Ueno201210brain_000251533	0	0	zcchc5|JGIv14_28720072	0	0
pde6c|Ueno201210eye_000101746	0	0	cetp|Taira201203st35_000177773	0	0	rho|Taira201203st40_000085249	0	0	map3k3|Ueno201302st10_000570614	32	1.6237	unnamed|JGIv14_28742210	0	0	birc6|JGIv16_16055353	37	1.09389
unnamed|Ueno201210st15_000180130	4	11.8548	ankmy1|Quigley201307_001711122	28	1.20847	map7d1|Amin201106_000177010	11	0.275461	unnamed|Taira201203lung_000154576	80	8.30312	pah|Audic201207_000801227	0	0	birc6|Taira201203ovary_000000470	64	1.04153
unnamed|Quigley201212_001737702	48	11.1846	unnamed|JGIv14_28730981	0	0	map7d1|Taira201203st08_000068306	11	0.293797	unnamed|TeperekTkacz201206_000473653	56	9.15437	unnamed|Quigley201212_001614663	20	0.0730973	unnamed|JGIv16_16006427	0	0
nop58|TeperekTkacz201205_000236271	33	16.4138	ttll7|JGIv16_16032041	0	0	unnamed|Ueno201210brain_000131807	0	0	gjd3|Amin201106_000223074	0	0	crocc|Taira201203st25_000011125	22	1.02235	spata7|Taira201203intestine_000135413	0	0
nop58|Audic201207_000175419	52	4.83624	plekha5|Taira201203eye_000062651	128	3.0882	thg1l|Ueno201210st10_000079814	10	1.00522	rpl37a|Quigley201207_000512203	96	33.7763	unnamed|Taira201203spleen_000087146	5	6.47001e-10	has2|Ismailoglu201203_000141683	0	0
unnamed|JGIv16_16003244	0	0	plekha5|Ueno201210st40_000026649	89	1.08757	wnk4|Taira201203kidney_000010739	0	0	mfap1|Audic201207_000040924	539	23.4467	unnamed|Quigley201307_000578671	4	1.29587e-17	ptges3|TeperekTkacz201202_000040915	21	1.84491
kcnk5|Taira201203egg_000024160	45	4.17711	unnamed|Taira201203eye_000144745	0	0	crlf3|Blower201306_000415521	5	1.06301	rpl37a|Taira201203testis_000247132	21	5.74844	c21orf91|JGIv16_16067611	74	21.9796	ptges3|Audic201207_000208111	50	10.7213
unnamed|JGIv16_16077167	0	0	unnamed|JGIv14_28738326	0	0	itga4|Taira201203kidney_000030174	0	0	mfap1|Ueno201302st08_000527050	146	1.38	c21orf91|Taira201203st20_000183322	51	3.94638	unnamed|Taira201203eye_000180373	0	0
muc6|JGIv16_16016301	0	0	unnamed|JGIv10_10029461	0	0	rbm45|Quigley201212_000089574	5	1.17557e-31	rpl37a|JGIv14_28712966	1	2.24412e-63	sox13|Taira201203st25_000100625	77	4.35391	xk|Ueno201210muscle_000099899	0	0
selm|JGIv16_16047431	0	0	itga8|Ueno201210eye_000042529	2	2.33275e-26	rbm45|Quigley201212_000638011	14	1.40125	atp2c1|Taira201203eye_000009608	244	9.82973	unnamed|Taira201203liver_000094096	0	0	unnamed|JGIv14_28742812	0	0
or6n1|JGIv610_0006758	0	0	itga8|Ueno201210lung_000017842	2	0.0716651	rtl1|JGIv16_16047428	0	0	atp2c1|Audic201207_000401799	192	5.36596	swsap1|Ueno2012102cells_000171533	0	0	galnt1|Ueno201302st10_000645098	0	0
rtl1|JGIv14_28723593	0	0	tmem44|JGIv610_0038400	7	0.677751	adamts14|JGIv16_16002446	0	0	atp2a3|JGIv15_15038955	65	1e-08	yipf2|Quigley201307_002300202	13	5.24612	gc|Taira201203st35_000103905	4	0.670412
nmur2|JGIv14_28734761	0	0	mrps34|Ueno201210skin_000192287	105	12.4157	bend4|Ueno201302st08_000478578	0	0	rnd3|Park201106_000362397	62	5.50328	yipf1|Ueno201302st10_000700109	9	2.10931	arhgap10|Ueno201210st12_000040605	3	6.92735e-30
unnamed|Ueno201210stomach_000039157	0	0	c16orf11|Taira201203eye_000151231	0	0	unnamed|JGIv14_28702167	0	0	rnd3|Taira201203testis_000201800	31	0.164988	yipf1|JGIv14_28716296	8	2.82385	arhgap10|Taira201203st25_000100874	3	0.472703
znf804b|JGIv16_16003256	0	0	rexo4|Ueno201210st08_000127448	652	8.15453	unnamed|Ueno201210pancreas_000013877	0	0	unnamed|JGIv14_28713488	0	0	unnamed|JGIv14_28733127	0	0	rab24|Taira201203lung_000129387	1	0.19206
cd44|Taira201203st35_000044038	1	0.0337947	rexo4|JGIv14_28741594	304	5.50313	limk2|Ueno201210testis_000083529	10	0.624486	tnnc2|Taira201203st20_000122798	0	0	gas8|TeperekTkacz201205_000605667	6	0.930399	unnamed|MK201406_0216294	3	0.581526
cox4i2|Ueno201210spleen_000259752	0	0	unnamed|MK201406_0044612	0	0	limk2|Quigley201212_001348956	10	0.916473	cav1|Quigley201212_001151618	0	0	igfbp5|Ueno201210st10_000123146	28	2.98849	tn3|JGIv610_0023052	3	0.0831476
unnamed|JGIv14_28705600	2	0.503783	hsf3|Chang2013_000563004	214	14.4065	unnamed|Ueno201302st08_000433927	3	0.221665	nfib|Taira201203kidney_000076380	0	0	igfbp5|Ueno201210st12_000149299	11	5.26987	sstr4|Ueno201210brain_000088106	0	0
unnamed|JGIv16_16016909	0	0	hsf2|Blower201306_000341431	241	22.0402	slc7a13|JGIv16_16028916	0	0	mphosph6|TeperekTkacz201205_000148834	37	3.0734	vma21|Ueno201210spleen_000254798	36	45.9285	kcnh5|Taira201203st09_000032475	3	0.257394
sertad1|Taira201203testis_000129956	0	0	unnamed|JGIv14_28753716	0	0	rfx5|Taira201203ovary_000133227	4	1.93122e-32	mphosph6|Ueno201210st25_000174777	23	6.58895	nptxr|JGIv16_16006537	1	2.79841e-37	dvl1|JGIv16_16006183	0	0
sertad1|Ueno201302st08_000568514	8	2.47174	gcat|JGIv14_28743250	42	15.4789	rfx5|Ueno201210ovary_000045839	99	9.60474	tn3|JGIv16_16052989	6	0.0168342	nptxr|Ueno201210brain_000145512	7	0.741569	chn1|Park201106_000379718	5	2.05102
kif20b|Quigley201212_001415276	398	4.26291	gcat|Taira201203kidney_000196182	47	3.08516	tom1|Ueno201210st30_000103994	1	0.111656	cplx3|Taira201203pancreas_000029082	25	1.65512	ndufb6|Taira201203heart_000166209	3	5.07789e-38	spc24|Ueno201302st10_000687060	0	0
bhlha15|JGIv14_28725846	0	0	lim2|Taira201203lung_000259680	0	0	bzw2|Ueno2012102cells_000101705	0	0	ndufs6|Ueno201210stomach_000188717	2	0.464981	ndufb6|Taira201203ovary_000185136	6	2.63064	gpr153|Ismailoglu201203_000155212	0	0
slc4a2|JGIv16_16017486	0	0.0729094	crip2|Ueno201210kidney_000128187	0	0	darmin|Taira201203st40_000075867	0	0	ndufs6|Park201106_000804723	6	1.71873	fam168a|Taira201203testis_000143510	84	15.0549	unnamed|Taira201203heart_000139122	0	0
slc4a2|Taira201203stomach_000050000	0	0	c11orf48|Quigley201212_001764911	183	8.44581	unnamed|MK201406_0208744	0	0	pla2r1|JGIv16_16053594	4	0.165805	fam168a|TeperekTkacz201202_000103165	61	28.192	gatc|Quigley201307_000128718	1	1.1672
egr2|MK201406_0050209	0	0	edn3|JGIv14_28736286	0	0	unnamed|JGIv16_16007139	0	0	unnamed|Taira201203liver_000100882	0	0	unnamed|Ueno201210spleen_000147255	0	0	kcnq5|JGIv16_16047140	0	0
myh7b|Taira201203stomach_000014427	0	0	tnfsf13b|Taira201203lung_000221162	0	0	nlrp4|Taira201203testis_000089756	0	0	msantd3|Ueno201302st10_000541038	6	0.0934984	rpn2|Taira201203st30_000143009	117	24.0499	ckmt1b|Taira201203eye_000200189	0	0
unnamed|XGI_TC425861	1	0.186115	ccndx|JGIv10_10026039	9	14.8171	pnliprp1|JGIv15_15023743	9	8.24748e-07	c9orf30|Park201106_000404456	5	0.614702	rpn2|Ueno2012102cells_000069117	144	9.69484	unnamed|Taira201203st30_000113352	0	0
c16orf74|JGIv15_15026400	0	0	ccndx|TXGP201107_000451948	8	0.0266778	pnliprp1|Ueno201302st10_000445817	24	2.16045	unnamed|Audic201207_000787627	0	0	unnamed|Ueno201210st08_000207432	0	0	unnamed|Taira201203testis_000218085	0	0
adra2c|Taira201203brain_000179920	0	0	mpp2|Taira201203eye_000056376	0	0	pnliprp1|Ueno201210intestine_000194653	1	4.30345e-51	mll2|JGIv16_16074720	4493	18.6444	unnamed|JGIv14_28732867	0	0	c11orf70|Ueno201210heart_000153203	11	6.99032
cdk5|Audic201207_000612027	6	0.937615	shh|Ueno201210st20_000122285	0	0	hunk|Ueno201210brain_000057016	18	1.78019	mll2|Ueno201210egg_000000151	3008	32.0852	epha7|JGIv16_16029018	10	0.620274	ssbp2|Ueno201210kidney_000241079	0	0
ca14|Audic201207_000917826	0	0	fbxo43|Blower201306_000341611	17	1.03553	hunk|Ueno201210brain_000101439	17	9.74488e-13	cdca7l|Ismailoglu201203_000204154	98	13.6758	epha7|Taira201203lung_000037578	7	0.157237	zbtb16|JGIv14_28753051	0	0
tp53rk|Ueno2012102cells_000195288	2	0.784576	ankrd11|Taira201203heart_000002463	2660	10.5506	ints12|Taira201203spleen_000043047	0	0	zmiz1|Ueno201210intestine_000052103	83	1.15228	unnamed|Ueno201210pancreas_000071972	9	1.3482	il17re|Taira201203skin_000040357	0	0
id2|UG94Xl_S21696551	76	54.7195	ankrd11|Quigley201307_001142073	2707	7.40782	oprl1|Ueno201210brain_000228937	0	0	zmiz1|Blower201306_000124162	106	3.20405	unnamed|JGIv16_16004165	2	0.986189	unnamed|JGIv14_28706329	0	0
id2|Ueno2012106cells_000199780	66	19.2194	ankrd11|JGIv10_10017694	442	2.74973e-11	eomes|Ismailoglu201203_000111942	0	0	hars|TXGP201107_000114877	202	2.44786	iglv5-48|JGIv14_28723758	0	0	myom2|Taira201203heart_000026047	0	0
txnrd2|TXGP201107_000436688	13	1.08794	upf2|Ueno201210kidney_000043335	396	1.09016	unnamed|MK201406_0044133	0	0	zmat2|Ueno201210st10_000208243	170	27.058	pdzd3|Taira201203intestine_000075347	0	0	p2|Ueno201210skin_000268086	0	0
bcl2l14|Quigley201212_000554862	2	0.176826	upf2|JGIv14_28718193	395	3.82533	evi5|JGIv16_16057147	0	0	zmat2|Quigley201212_000743870	152	7.354	mgp|Ueno201210spleen_000257819	0	0	ing2|Ueno201302st35_000585052	10	0.270244
bcl2l14|Taira201203intestine_000140879	6	0.8064	stip1|Ueno201302st10_000614856	176	6.72779	pepd|Taira201203muscle_000067360	0	0	fzr1|JGIv16_16051411	12	2.27403	thrb|Taira201203testis_000182035	0	0	ing2|Ueno201302st10_000521649	10	1.66907
herpud1|Taira201203st10_000171954	99	18.0031	stip1|Taira201203testis_000154148	139	2.30915	unnamed|Quigley201307_000982889	0	0	syn1|Ueno201210eye_000061490	6	0.092484	lgi4|JGIv14_28702768	0	0	unnamed|Taira201203testis_000175459	0	0
herpud1|Quigley201307_000508678	39	17.8332	c22orf28|Park201106_000070895	29	2.31264	dnaaf1|Ueno201210pancreas_000096365	0	0	syn1|Ueno201210st25_000068105	7	0.590808	hsf3|Ueno201210eye_000230488	0	0	mfn2|Taira201203spleen_000069827	0	0
insm2|Audic201207_000956505	0	0	rtcb|Taira201203ovary_000139866	44	5.37351	arhgef37|Taira201203eye_000078330	0	0	unnamed|JGIv14_28713937	0	0	tmem74|Taira201203st30_000252694	0	0	slc35b1|JGIv16_16009180	0	0
il12rb2|Ueno201210spleen_000096727	3	0.349281	unnamed|JGIv14_28702313	0	0	ppp3r1|Ueno201210spleen_000254061	1	1.23971	ect2|JGIv14_28755037	102	4.9807	unnamed|Taira201203testis_000093760	0	0	cep57|Ueno201210st25_000107726	23	5.4448
sfswap|Audic201207_000465196	11	0.0921438	sertm1|JGIv14_28728447	0	0	zp4|Ismailoglu201203_000184982	12	0.660686	ect2|JGIv14_28740872	98	2.16175	zbtb10|Ueno201210st30_000105828	630	38.9169	cep57|Ueno201210st10_000159300	13	2.78753e-11
sfswap|Ueno201210skin_000099343	39	1.66218	nolc1|JGIv14_28724205	2965	25.2575	zp4|Ueno201210st09_000206033	12	2.53053	kbtbd2|Taira201203st15_000029770	306	30.445	zbtb10|Quigley201207_000567095	587	10.913	slc7a1|JGIv16_16013779	0	0
spata5|Ueno201210st25_000058390	14	0.541206	btbd3|Taira201203testis_000090109	34	1.4763	rab3d|Quigley201112_000403979	3	0.732952	tap1|XBv5_37781021	1	0.0943725	bhlhe40|Taira201203testis_000148982	0	0	thnsl2|Taira201203lung_000219282	0	0
map3k14|JGIv14_28719175	1	0.0531075	btbd3|Taira201203ovary_000147019	34	0.753224	rab3d|Blower201306_000547799	3	2.32165e-18	cyp2b6|JGIv14_28707272	0	0	unnamed|Ueno201210stomach_000109259	0	0	arl14ep|Park201106_000435666	0	0
rere|Taira201203st40_000004385	118	9.96678	manea|Taira201203st35_000145764	20	0.332618	cdan1|JGIv15_15070465	0	0	unnamed|JGIv610_0046473	0	0	unnamed|Taira201203st35_000172918	73	12.1977	pcgf1|Ueno201210st12_000150978	0	0
rere|Taira201203heart_000007011	99	11.761	manea|Taira201203st35_000147962	23	1.20945	unnamed|Ueno201210lung_000011395	60	1.86615	ctsw|Taira201203kidney_000222553	0	0	unnamed|JGIv610_0043842	0	0	dhrs3|Taira201203spleen_000178857	2	0.78274
slc15a4|Taira201203intestine_000037393	17	0.153385	h1foo|Ueno201210egg_000100419	183	1.21248	unnamed|Taira201203kidney_000024779	42	2.77552	unnamed|Taira201203testis_000162917	0	0	rnpepl1|Audic201207_000069605	277	40.9542	dhrs3|Quigley201307_000307640	2	1.51943e-12
slc15a4|Chang2013_000461378	1	0	kiss1r|JGIv14_28707315	0	0	sult2a1|Taira201203pancreas_000062598	0	0	smarca4|Taira201203st20_000018873	1870	2.69152	rnpepl1|TeperekTkacz201202_000067266	88	28.5045	phf3|JGIv16_16060783	0	0
unnamed|TXGP201107_000403174	3	0.180592	tor1a|TXGP201107_000453708	27	7.41658	cep104|Ueno201302st08_000457611	0	0	smarca4|Taira201203st30_000018169	2364	56.3505	efna2|Taira201203st40_000203217	0	0	gypc|Taira201203st10_000178326	0	0
cmklr1|JGIv14_28717221	0	0	tspan12|Taira201203muscle_000077329	0	0	qrfpr|JGIv610_0025530	0	0	smarca2|Ueno201210brain_000030480	526	5.62555	unnamed|JGIv14_28737367	0	0	wnt7b|Park201106_000425722	0	0
unnamed|Quigley201212_000226011	0	0	rspo3|Taira201203st30_000203119	5	0.487048	unnamed|JGIv14_28711986	0	0	smarca2|Taira201203brain_000017908	542	4.2175	atp8b4|TeperekTkacz201202_000003870	289	21.4951	trhd|Quigley201212_000530489	0	0
bak1|Ueno201210kidney_000118750	33	4.1999	dek|Taira201203heart_000041664	754	0.223866	kiaa1919|Ueno201210spleen_000170486	0	0	dcst2|Taira201203eye_000218793	0	0	atp8b4|MK201406_0000876	240	7.40339	tmem30b|Quigley201207_000611668	0	0
rnf43|Ueno201210stomach_000068064	9	1.22183	dek|Audic201207_000552042	737	55.3184	apex2|JGIv15_15023604	0	0	slc6a13|Ueno201210st25_000025219	0	0	ngef|Taira201203eye_000082284	0	0	oat|Ueno201210egg_000102775	1	0.37109
rnf43|JGIv16_16067673	15	1.63346	c2orf69|Taira201203st08_000104498	2	0.305961	nuak1|Ueno201210brain_000154662	4	0.522369	ttc36|Audic201207_001013940	2	4.41358e-19	fam150a|JGIv16_16029951	0	0	wnt7a|Taira201203st35_000093450	0	0
dio3|JGIv14_28736650	0	0	itga2|Taira201203stomach_000044670	0	0	nuak1|Taira201203st10_000083446	4	1.38285e-25	foxr1|Ismailoglu201203_000198999	10	1.38136	rorc|XGI_TC452023	0	0	igfbp2|JGIv610_0043948	0	0
fdxacb1|Taira201203testis_000122938	3	0.161431	esd|Taira201203skin_000163614	4	2.15478	c1orf216|JGIv14_28702212	0	0	unnamed|Audic201207_000596998	5	0.231809	unnamed|Taira201203eye_000254772	0	0	tcea3|JGIv14_28744295	0	0
alg9|TXGP201107_000326053	34	2.62206	esd|JGIv14_28725561	4	2.43481e-12	abcb7|JGIv16_16072290	24	1.10498	naa38|Ueno201302st10_000655000	5	0.609531	bcl10|Taira201203lung_000225730	0	0	guca2a|Taira201203intestine_000185969	0	0
mfsd3|Park201106_000405534	3	1.64338	esd|Ueno201210kidney_000230661	5	0.21878	abcb7|JGIv16_16024636	13	2.42141e-16	med13|Taira201203st15_000001235	2138	43.2838	parp14|JGIv16_16075904	5	0.113184	npy4r|Ueno201210intestine_000144830	0	0
unnamed|Taira201203ovary_000050340	5	0.450321	unnamed|JGIv16_16066575	0	0	efemp1|JGIv610_0036407	0	0	med13|Taira201203st15_000001233	2111	27.7854	slc30a6|Taira201203egg_000075824	50	1.15995	znf280d|JGIv15_15041295	0	0
unnamed|TeperekTkacz201206_000481255	12	0	osr1|Blower201306_000243291	159	4.30676	unnamed|JGIv610_0034829	0	0	unnamed|Amin201106_000013123	516	34.4779	slc30a6|Ueno201302st35_000536059	59	13.6162	efcab8|Ueno201210muscle_000031929	0	0
larp6|Blower201306_000247243	0	0	stk39|Taira201203pancreas_000030583	163	3.85496	aadat|Ueno201210liver_000072101	0	0	gjc1|Park201106_000511108	293	50.5692	foxa4|Ueno201210st10_000083858	8	0.45304	znf185|Quigley201212_001421229	0	0
npy2r|JGIv14_28704820	0	0	snph|xb201405_S36163210	191	24.6439	kbtbd3|JGIv10_10031582	0	0	f13b|Taira201203lung_000227208	0	0	foxa4|Ueno201210st20_000137193	6	0.00575998	unnamed|JGIv10_10033444	0	0
unnamed|Taira201203intestine_000170145	0	0	snph|Ueno2012102cells_000027860	73	2.43996	psd|JGIv16_16002407	0	0	echs1|Taira201203eye_000245277	17	6.45077	msh6|Ueno201302st10_000448833	187	11.6437	unnamed|Ueno201210st15_000041607	27	3.54318
ddb1|TeperekTkacz201206_000019364	235	12.7788	nkx6-3|XGI_TC421080	0	0	fam196a|JGIv610_0025827	0	0	mapk6|Quigley201212_001821866	1076	61.3847	agap2|Ueno201210brain_000003983	4	0.089995	znf513|Taira201203lung_000087364	1	1.23837e-10
amh|JGIv16_16070338	0	0	mtmr14|Taira201203st35_000041079	78	4.85672	fam124a|Ueno201210brain_000213699	0	0	mapk6|Taira201203brain_000111938	823	29.3071	agap2|Taira201203brain_000014457	6	0.377145	dhdh|JGIv15_15056059	0	0
hbg1|Taira201203intestine_000202451	0	0	iglon5|Ueno201210eye_000106911	0	0	unnamed|JGIv15_15026799	0	0	unnamed|JGIv15_15020157	1	1.42649	hoxa2|JGIv16_16080920	0	0	smoc1|Audic201207_000934802	0	0
ac079354.1|Quigley201307_001056761	0	0	hapln3|Taira201203st15_000061011	27	1.91973	unnamed|Quigley201212_001754863	0	0	vnn2|Taira201203pancreas_000045486	0	0	unnamed|Quigley201212_002174004	1	0.169543	iglv5-48|JGIv610_0013426	0	0
klf7|Ueno201302st08_000560027	0	0	hapln3|Taira201203heart_000084490	13	2.43024e-42	yipf4|Quigley201307_001465815	6	3.30618	snx7|Chang2013_000344137	46	2.41876	snrpb|Ueno201210st12_000073859	586	17.3624	pcdh20|JGIv14_28718465	0	0
unnamed|JGIv610_0000678	0	0	fgf19|Ueno201210intestine_000133602	0	0	yipf4|Ueno201210kidney_000223940	2	0.621064	snx7|Taira201203skin_000133668	48	2.18189	snrpb|Quigley201112_000099207	458	133.548	unnamed|Ueno201302st10_000688589	4	2.22082
aen|Amin201106_000102812	36	3.96682	hes5|Ueno201210st10_000209969	109	18.9154	atg7|JGIv16_16066632	0	0	tspan2|Taira201203st30_000233874	0	0	ccdc132|Taira201203stomach_000033235	75	8.7431	rtl1|JGIv14_28711625	0	0
pde6c|Taira201203brain_000022065	0	0	hes5|JGIv14_28724836	88	30.5379	rab15|Ueno201210kidney_000271059	0	0	osbp2|JGIv610_0005998	2	2.2654e-20	glb1l2|Quigley201307_001508658	14	1.65606	apbb2|Ueno201210brain_000124697	0	0
gjb5|Taira201203st20_000216695	0	0	ticrr|Ueno201210st09_000018488	913	14.0334	pcdhgb4|JGIv10_10026484	0	0	osbp2|MK201406_0216677	2	0.167676	glb1l2|Taira201203eye_000057016	6	5.07432e-37	dok4|Taira201203testis_000190950	0	0
or10g7|JGIv14_28738076	0	0	ticrr|JGIv16_16031786	708	5.24552	tctex1d2|Taira201203muscle_000113429	0	0	gpn2|Blower201306_000498570	25	6.85174	or11l1|JGIv10_10010595	0	0	ada|Taira201203kidney_000120234	0	0
pcnp|JGIv10_10003171	17	2.86911	unnamed|JGIv14_28703528	0	0	pdp1|Ueno201210st25_000155690	6	2.54294e-05	otop1|JGIv16_16001510	0	0	ndufs7|Taira201203st09_000215039	26	12.821	unnamed|JGIv16_16039094	0	0
pcnp|Quigley201112_000539623	0	0	e2f1|Taira201203stomach_000120048	12	0.957891	pdp1|TeperekTkacz201205_000518155	13	1.11222	tmod4|Ueno201210eye_000204091	0	0	ndufs7|Quigley201212_001580970	25	16.1707	hba-l4|JGIv15_15031582	0	0
unnamed|Taira201203lung_000267757	0	0	e2f1|Blower201306_000375664	12	0.489657	c2orf76|Taira201203ovary_000151637	11	2.71256	unnamed|Taira201203brain_000202958	0	0	tfcp2l1|Quigley201112_000743499	23	2.85023	gpr146|JGIv14_28725898	0	0
c1orf21|Quigley201112_000546146	2	4.3429	ndufa1|Ueno2012104cells_000182514	1	0.680592	sdf2|Ueno201302st35_000568420	3	8.37167e-49	unnamed|JGIv16_16021804	0	0	tfcp2l1|Ueno201302st35_000581742	10	0.0481378	prpf40b|Taira201203st09_000035102	33	1.22421
c1orf21|Ueno201210muscle_000124928	9	4.1042	clec4m|Ueno201210spleen_000169054	0	0	sdf2|Ueno201302st35_000536426	11	2.23288	cd22|Ueno201210spleen_000214968	0	0	unnamed|JGIv610_0054136	23	0.148098	prpf40a|Quigley201212_001651411	41	4.16575
pitx1|JGIv14_28746655	0	0	tmem138|Quigley201307_001116525	108	35.0606	rnf170|Ueno2012102cells_000160774	0	0	mlec|Chang2013_000607084	223	32.4248	rasa4|Taira201203spleen_000098005	2	0.170542	ngfr|Taira201203brain_000062223	0	0
manbal|Ueno201210stomach_000193008	1	0.408512	unnamed|JGIv14_28755121	0	0	muc4|JGIv610_0032030	0	0	mlec|Taira201203st25_000083402	517	47.1004	slc7a5|Quigley201212_000482088	0	0	fchsd1|Ueno201210lung_000070319	0	0
tex2|Taira201203brain_000055997	0	0	ptpn13|Ueno201210skin_000003019	152	1.98565	drd5|JGIv14_28739976	0	0	gucy2c|JGIv610_0025904	1	0.0560171	unnamed|JGIv14_28753627	0	0	stc1|Ueno201210egg_000120570	0	0
rgs4|Ueno201302st10_000685817	0	0	or4e2|JGIv14_28738103	0	0	dda1|Ueno201210st40_000115791	0	0	katnal1|Quigley201307_000576088	5	0.33644	unnamed|JGIv14_28742212	0	0	ttc18|Ueno201210st20_000165536	0	0
unnamed|Taira201203lung_000172839	0	0	rtl1|JGIv14_28754403	1	0.212267	pgam1|TeperekTkacz201206_000287127	0	0	katnal1|Quigley201207_000486341	6	0.333725	tmem238|Ueno201210skin_000251090	11	0.255814	arl6ip1|Quigley201307_001113228	0	0
st3gal2|Taira201203heart_000045997	1	0.114194	rtl1|JGIv14_28716067	1	2.53521e-40	rab2a|JGIv14_28727408	0	0	trim32|JGIv14_28713623	4	4.5e-08	tnni1|Taira201203pancreas_000051549	2	0.398759	folr4|JGIv14_28709240	0	0
st3gal2|Taira201203st35_000149184	4	2.79161	crygc|JGIv14_28750878	0	0	fancg|Ueno201210testis_000074104	12	1.63878	trim32|Quigley201307_002249764	5	0.280022	prrc2a|Taira201203st25_000012965	66	0.896837	lrrc73|Quigley201212_001371407	0	0
lrif1|TeperekTkacz201202_000024357	13	0.530292	klhl32|Amin201106_000033818	45	3.76283	helt|TeperekTkacz201202_000128006	0	0	unnamed|Taira201203testis_000106540	0	0	prrc2a|JGIv16_16071626	65	1.09596	abhd14a|mgEST_1013108066	0	0
lrif1|Taira201203st08_000110777	19	3.58955	klhl32|JGIv16_16008957	14	0.57269	igdcc3|Ueno201302st35_000589395	0	0	setd7|Park201106_000755040	8	1.0787	unnamed|JGIv14_28744206	0	0	exd1|TeperekTkacz201202_000121396	0	0
scaf8|Taira201203lung_000061545	14	2.25286	fam160a1|Quigley201307_001606592	186	9.03758	cep63|Ueno201210st08_000151089	0	0	setd7|JGIv14_28704803	1	7.66651e-40	rbm12b|JGIv16_16000197	129	1.63498	mcoln3|Ueno201302st08_000527930	0	0
scaf8|Ismailoglu201203_000055763	27	4.0684	fam160a1|JGIv10_10013293	66	0.581178	mllt3|Ueno201302st08_000528917	0	0	setdb2|JGIv14_28743963	4	0.376205	rbm12b|Audic201207_000501217	169	25.8971	cckar|Taira201203pancreas_000042160	0	0
unnamed|JGIv14_28732888	0	0	ccdc180|Quigley201307_001605880	2	0.0626579	ush2a|JGIv16_16037062	0	0	comt|Park201106_000792195	2	1.29047	rbm12b|Quigley201212_000669105	136	7.05731	man1a2|Quigley201307_000082655	19	2.32211
dnajc13|Blower201306_000034946	12	0.713908	wnt10b|Taira201203st35_000158663	0	0	il17b|Taira201203stomach_000189889	4	1.23258	cacna2d4|Taira201203eye_000061431	5	0.210378	rbm12b|JGIv14_28703700	134	8.8119	man1a2|Taira201203st08_000079713	19	1.12218
dnajc13|Taira201203testis_000007298	1	0.0507638	cacna1d|Taira201203eye_000089918	184	6.35027	kremen1|Taira201203st35_000113494	0	0	fam57a|Taira201203testis_000213285	1	1.90985e-51	unnamed|Quigley201112_000371947	36	3.23064	lmod1|Taira201203spleen_000148008	0	0
apoa5|XBv5_213624939	0	0	cacna1f|JGIv16_16044290	181	0.0378038	wscd1|Audic201207_000900861	0	0	fam57a|Taira201203spleen_000173821	3	1.12447	unnamed|JGIv14_28731791	0	0	galntl6|Ueno201210brain_000103934	0	0
nkx1-1|Ueno201210testis_000128417	0	0	cacna1d|Taira201203brain_000006454	38	0.0558476	ccna1|Taira201203ovary_000072422	0	0	lhfpl1|JGIv610_0047779	0	0	ppp2r1a|Taira201203testis_000108262	58	6.7109	cct4|Quigley201212_000490642	0	0
shmt2|Park201106_000553341	10	6.03343	ube2g2|Quigley201112_000120304	37	45.4583	vwc2l|Taira201203brain_000232580	0	0	t2r24|JGIv14_28701174	0	0	unnamed|JGIv14_28708505	2	0.39908	coasy|Park201106_000041252	3	0.998594
shmt2|JGIv16_16062994	7	6.64202	prok2|JGIv14_28702495	0	0	unnamed|Audic201207_000593224	0	0	or11a1|JGIv14_28753717	0	0	rrbp1|JGIv610_0043416	0	0	lrr1|TeperekTkacz201206_000263461	6	1.1235
tmcc3|Quigley201112_000291644	6	0.3728	arl3|Taira201203testis_000219812	21	0.770999	ehbp1l1|JGIv16_16076256	0	0	cacng2|JGIv16_16073761	0	0	nhsl1|Taira201203testis_000017229	26	2.3821	unnamed|JGIv14_28747931	0	0
tmcc3|Taira201203ovary_000136098	6	0	arl3|Quigley201112_000615902	25	8.98752	or1q1|JGIv14_28704290	0	0	or1n2|JGIv14_28741212	0	0	cnfn|JGIv14_28751593	0	0	agmat|Ismailoglu201203_000194276	0	0
cntn4|Taira201203brain_000029770	12	3.00104	mff|Quigley201307_001579988	61	8.44516	trim71|Quigley201212_000611654	276	19.2362	unnamed|JGIv14_28709602	0	0	eif2d|Ueno201302st35_000527288	12	1.25619	znf160|Taira201203testis_000142092	0	0
cntn4|Ueno2012104cells_000006723	5	0	mff|Taira201203st20_000119696	33	1.09395	trim71|Quigley201212_000607702	259	11.9753	slc16a2|Ueno201302st08_000527113	27	0.71855	gfra1|Amin201106_000079737	0	0	unnamed|JGIv16_16061894	0	0
unnamed|JGIv14_28749234	0	0	cdk5r1|Taira201203brain_000042973	0	0	ostn|JGIv610_0022777	0	0	slc16a2|TXGP201107_000418196	35	4.95865	nhlrc4|JGIv16_16030874	0	0	mlc1|Ueno201210brain_000261869	0	0
unnamed|Taira201203brain_000152498	0	0	atp4a|Quigley201307_000223921	0	0	prep|TeperekTkacz201205_000223529	25	0.126551	slc7a7|mgEST_1013157877	77	8.98615	fgfbp1|Ueno201210stomach_000135370	0	0	cckar|Ueno201210pancreas_000049168	0	0
nck2|Audic201207_000538393	1	0.268386	ugdh|JGIv16_16017230	428	30.4459	prep|Quigley201207_000565248	36	4.55943	slc7a7|Chung201110_000093240	27	0.00016704	znf526|Taira201203ovary_000092954	24	1.27849	gpr124|JGIv10_10024094	0	0
nck2|Audic201207_000968466	0	0	ugdh|JGIv14_28743770	291	28.047	ppp1r14a|Park201106_000125998	0	0	eif5|Quigley201112_000585349	2679	93.5055	znf526|JGIv610_0006876	29	0.723339	cyp2f1|XBv5_148231395	0	0
unnamed|JGIv610_0019536	0	0	scamp2|Taira201203st09_000199148	277	64.5932	unnamed|Taira201203ovary_000000297	7	0.133846	eif5|Quigley201307_000671594	2927	139.594	arl4a|Taira201203lung_000129410	263	51.5257	t2r33|JGIv14_28708705	0	0
efhb|Taira201203st25_000198203	0	0	scamp2|JGIv15_15062911	240	42.6713	syt15|JGIv610_0008771	0	0	lypla1|JGIv16_16063634	129	25.5832	arl4a|Ueno201210liver_000089315	133	138.154	pde7b|JGIv16_16051128	0	0
olah|Ueno201210lung_000123517	1	0.0886714	gpr34|Ueno201210kidney_000255308	0	0	tbrg4|Quigley201212_000069857	34	4.87357	lypla1|Ueno201210brain_000242214	144	24.2523	slc6a3|Quigley201212_000385779	0	0	c11orf34|Taira201203kidney_000140385	0	0
snx15|Quigley201212_000521343	10	0.917771	tarbp2|Taira201203st10_000184323	51	8.62198	unnamed|JGIv14_28715899	0	0	serpina3|JGIv14_28732068	0	0	unnamed|Ueno201210skin_000194721	0	0	dlec1|Quigley201207_000434144	0	0
ptpn23|Quigley201212_000161024	92	3.90436	tarbp2|Quigley201307_000510258	54	4.92577	rnf121|Chung201110_000105614	34	1.94581	unnamed|JGIv16_16029786	1	2.08929e-07	nfil3|JGIv14_28703899	17	1.09874	ist1|Taira201203skin_000116140	7	4.2013e-22
ptpn23|JGIv10_10026679	22	0.862694	ube2ql1|JGIv14_28717556	0	0	rnf121|Ueno201302st35_000506766	46	7.66378	unnamed|Taira201203testis_000174573	2	0.117655	nfil3|Quigley201307_000690820	21	5.82788	ist1|Audic201207_000257751	7	4.23576
cyp2a13|JGIv610_0018976	0	0	nr4a2|Taira201203eye_000105761	0	0	kiaa1598|Ueno201210intestine_000121149	0	0	gpc6|Ueno201302st08_000528811	0	0	nfil3|JGIv16_16073674	6	6.33841e-39	ist1|Ueno201210kidney_000093781	7	2.09811e-22
kcna7|JGIv610_0025716	0	0.304772	sf3a2|Amin201106_000266338	246	39.4526	col10a1|Taira201203eye_000152861	0	0	cd44|Ueno201210st20_000089401	3	0.113935	rad54b|JGIv16_16066388	59	4.84661	nckap5l|Ueno201210st12_000013271	55	5.10881
kcna7|JGIv610_0026006	0	0	sf3a2|Quigley201307_002294869	225	14.4894	kcna5|JGIv16_16040256	0	0	higd1a|Audic201207_000670706	15	6.3551	nhej1|Ueno201210ovary_000143056	3	1.50871	nckap5l|Taira201203st15_000011436	50	1.12806
frmpd2|Quigley201212_001418453	1	0.0185298	pcdhga11|JGIv14_28730975	0	0	ptpro|Ueno201210eye_000033718	0	0	higd1a|Ueno201210heart_000176493	18	2.69329	eftud1|Audic201207_000786039	83	0.520027	fam70b|Taira201203muscle_000090389	0	0
frmd8|Quigley201207_000816433	53	13.9665	or5a1|JGIv14_28704286	0	0	nab1|Taira201203stomach_000163740	0	0	mgam|JGIv16_16063918	0	0	eftud1|Ueno2012104cells_000019165	141	9.481	zc3h6|JGIv16_16021958	0	0
fam171a2|Taira201203kidney_000071242	14	1.20904	unnamed|Taira201203st20_000182247	62	4.81781	arhgap9|Taira201203kidney_000088286	0	0	rwdd2b|Ueno2012104cells_000111339	1	0.165753	eftud1|Taira201203brain_000067747	61	0.162636	il17d|JGIv10_10009386	0	0
eif3d|Ueno201210st12_000087480	508	54.4707	unnamed|Ueno201210st10_000131911	73	0.287535	cacna1g|Taira201203eye_000001358	0	0	rgs8|Taira201203brain_000205716	0	0	unnamed|Taira201203intestine_000170286	0	0	unnamed|JGIv14_28737513	0	0
unnamed|Taira201203testis_000193923	0	0	itk|Taira201203liver_000064218	1	0.0305178	cdca9|Ueno2012106cells_000205739	0	0	cyp4f2|XGI_TC419227	3	8.2674e-38	unnamed|JGIv16_16022920	0	0	rab44|Taira201203heart_000053449	0	0
flrt3|JGIv10_10025980	1	0	itk|Ueno201210liver_000098349	1	0.0713516	ifrd1|JGIv14_28729058	0	0	cyp4f2|Taira201203heart_000085851	13	1.23207	ptcd1|Amin201106_000213352	69	5.31527	unnamed|Ueno201210st09_000212860	2	0.861939
flrt3|Ueno201210st10_000030660	7	0.726958	haus3|Ueno201210ovary_000102080	55	8.0753	prkca|Ueno201210muscle_000026276	0	0	cyp4f22|Taira201203spleen_000125550	3	2.11066e-35	cyp7a1|JGIv14_28719905	0	0	kremen1|Ueno201302st35_000495532	0	0
sptbn1|Ueno201210lung_000001380	112	6.95344	klf13|Quigley201212_000110922	126	26.8683	nufip1|TeperekTkacz201206_000235853	17	0.46696	vipas39|Quigley201212_001931261	43	2.8983	42sp50|Chang2013_000112980	14	4.63121	leprotl1|MK201406_0078641	0	0
sptbn1|Ueno201210st20_000003867	179	9.2262	klf13|MK201406_0077938	24	1.06832	gpalpp1|Ueno201210ovary_000117761	26	7.57939	lmcd1|Taira201203muscle_000020443	1	0.0622123	kcnt1|JGIv16_16023171	1	0.0218694	smdt1|Chang2013_000158114	0	0
nufip2|Taira201203testis_000136997	13	1.75346	klf13|Ueno201210st10_000204792	18	0.766789	nufip1|Taira201203testis_000113951	1	0.150749	lmcd1|Taira201203muscle_000015516	1	1.00256e-21	unnamed|Ueno2012102cells_000072968	9	1.98466	unnamed|JGIv14_28749382	0	0
nufip2|TeperekTkacz201206_000260985	33	7.80809	slitrk4|JGIv14_28736354	0	0	rhbdf1|Taira201203heart_000053377	0	0	fam19a3|Taira201203eye_000207857	0	0	unnamed|JGIv14_28721464	0	0	c1orf159|TXGP201107_000227965	0	0
phf21b|Taira201203st40_000122789	0	0	mb21d2|Taira201203lung_000053227	127	1.05374	znf865|JGIv16_16027099	5	0.381353	unnamed|JGIv14_28732474	0	0	wnt4|JGIv16_16006141	0	0	zcchc16|Taira201203kidney_000250121	0	0
phf21b|Taira201203st25_000186897	0	0.500539	mb21d2|Taira201203st09_000083809	91	0.946993	znf865|Ueno201302st10_000428270	5	3.796e-09	rarres3|JGIv610_0038993	14	7.91922	dqx1|Taira201203intestine_000061329	23	5.03961	gins4|Quigley201307_001672202	0	0
unnamed|Ueno2012106cells_000188522	0	0	masp1|Audic201207_000874258	0	0	elovl3|Taira201203st25_000252281	0	0	tsfm|Ueno2012106cells_000201268	21	0.559093	t2r32|JGIv610_0031777	0	0	dgat2|JGIv14_28703317	0	0
fam19a2|TXGP201107_000450878	0	0	p2ry11|Ueno201210st10_000170219	108	17.3755	grm6|Taira201203brain_000084845	0	0	tsfm|Ueno201302st10_000695318	22	2.55537	ctse|Taira201203stomach_000079236	1	0.165051	nfya|Taira201203kidney_000187728	2	0.9221
bche|JGIv10_10024895	0	0	c5orf30|Blower201306_000256952	30	4.57078	cyp7b1|JGIv16_16030036	0	0	pigx|Ueno201210heart_000156512	2	0.334427	ifit5|JGIv14_28755951	0	0	bsnd|JGIv610_0006379	0	0
kcnh8|JGIv610_0009041	0	0	c5orf30|Amin201106_000117035	13	0.000191176	adra1d|Ueno201210eye_000200745	0	0	unnamed|JGIv14_28714521	1	0.57232	nwd1|JGIv16_16069645	3	0.250722	unnamed|Taira201203eye_000202240	0	0
pole2|JGIv10_10025652	38	13.3452	unnamed|JGIv14_28710224	0	0	eno4|JGIv16_16026566	0	0	unnamed|JGIv14_28753619	1	2.44168e-25	fbxo8|Quigley201307_001013570	3	3.69909e-07	insc|JGIv16_16056476	0	0
akap9|Taira201203ovary_000000724	246	4.47025	rtl1|JGIv610_0010157	0	0	cer1|Chang2013_000360037	0	0	unnamed|JGIv610_0048646	1	0.00274132	fbxo8|Taira201203testis_000142090	4	0.955316	slc1a2|JGIv610_0039035	0	0
akap9|Quigley201212_000953905	180	3.83232	rnf166|Taira201203kidney_000161425	29	0.368428	hs6st2|JGIv14_28719687	0	0	unnamed|JGIv610_0020258	1	1.34268e-19	lyl1|Ueno201210kidney_000220337	0	0	dip2c|Taira201203st09_000029362	2	0.214109
unnamed|Ueno201302st10_000718939	0	0.57539	rnf166|Ueno201302st10_000628703	11	0.461832	aldob|Amin201106_000052613	20	4.82671	pcdhgb5|JGIv10_10031387	1	5.60289e-31	trav39|JGIv14_28725522	0	0	dip2c|Ueno201210brain_000000794	2	4.75e-07
unnamed|Ueno201302st10_000670629	0	0	wrnip1|TeperekTkacz201202_000060923	27	4.28371	aimp2|Park201106_000563142	11	4.51205e-07	pcdhgb1|Ueno201210skin_000049226	1	3.88619e-19	dmxl1|TXGP201107_000244303	26	1.35655	snn|Quigley201307_001684841	4	4.98712
dpt|Ueno2012102cells_000186063	0	0	ctnnd1|JGIv16_16017938	387	38.3178	aldob|Taira201203lung_000228413	9	1.43107e-35	unnamed|JGIv610_0020261	1	2e-09	unnamed|Taira201203liver_000034307	0	0	fry|Taira201203ovary_000002163	8	6.51633e-31
unnamed|JGIv14_28714522	0	0	gprin3|Taira201203brain_000091578	0	0	aimp2|Taira201203egg_000105861	8	3.86574e-44	unnamed|JGIv610_0020262	1	9.22795e-11	edil3|TeperekTkacz201205_000600390	23	1.2663	fry|Ueno201302st08_000343633	9	0.483102
ppp2r5c|Taira201203heart_000068681	78	8.92091	tmprss13|JGIv10_10034780	0	0	sephs2|Taira201203spleen_000162584	37	5.95247	nek5|JGIv14_28715652	4	0.132139	edil3|TXGP201107_000040550	47	2.2815	hspa12b|Taira201203lung_000117908	3	0.537087
ppp2r5c|Chung201110_000161798	3	7.65693	tmc2|JGIv16_16059748	0	0	mrps18b|Quigley201207_000633807	0	0	hs3st3a1|Taira201203st30_000183171	7	0.667343	rfx7|JGIv15_15043445	219	2.92737	unnamed|JGIv14_28732842	0	0
parvb|Ueno201210spleen_000192731	1	0	rasl12|Ueno201210lung_000086953	2	0.153776	mall|Ueno201210skin_000111177	0	0	hs3st3a1|XBv5_124481903	22	1.79705	rfx7|Taira201203st25_000038336	197	5.68407	unnamed|JGIv16_16040664	0	0
parvb|TeperekTkacz201206_000107802	19	4.51237	scn2a|JGIv610_0027203	0	0	or4q3|JGIv14_28737979	0	0	unnamed|Ueno201210testis_000105271	3	1.07726e-43	itsn2|Taira201203muscle_000001340	216	8.46447	tial1|JGIv16_16014093	5	2.25127
dynll1|Taira201203st25_000205436	9	1.91243	irf2bp2|Quigley201112_000871966	214	10.1288	ttc39b|Blower201306_000489272	0	0	unnamed|Taira201203brain_000181959	2	1.25932e-36	itsn2|Ueno201210brain_000067394	133	3.4745	tia1|Quigley201307_000173933	10	1.987
tmem240|Ueno201210eye_000136931	0	0	irf2bp2|JGIv10_10026429	239	14.8143	abl2|JGIv14_28755988	26	1.4819	zcchc5|Taira201203testis_000236161	0	0	atxn2l|Taira201203st20_000035594	331	1.06576	pgrmc1|Quigley201307_001030057	1	1.06165
vps35|Park201106_000357671	33	6.63436	or11g2|JGIv14_28741173	0	0	abl2|Taira201203ovary_000041969	52	2.74862	tpx2|Ueno201302st08_000412692	1671	38.2062	itm2b|Ueno201210testis_000113868	242	27.7368	c17orf104|Ueno201210st09_000076200	13	1.78904
vps35|Park201106_000346208	4	1.30757	edem3|Ueno201210brain_000067607	342	9.45365	ptcd2|TeperekTkacz201206_000476159	10	0.272303	tpx2|Quigley201307_001744946	1398	66.9398	atxn2l|Ueno201302st08_000436444	101	2.95979	unnamed|TeperekTkacz201202_000119454	10	2.84789
bmp4|Quigley201307_001544938	26	28.5218	edem3|Ueno201210st40_000024480	303	5.51354	slc5a5|JGIv14_28722686	1	0.280328	tpx2|Taira201203testis_000180376	33	3.03478	atxn2l|Taira201203skin_000058091	82	3.42022	htr3a|Audic201207_000452055	0	0
bmp4|Quigley201307_001550502	6	7.16117	pcsk1|Ueno201210brain_000114185	0	0	chka|Blower201306_000415749	0	0	tpx2|Taira201203spleen_000146339	37	0.360299	unnamed|Taira201203skin_000187856	0	0	cpo|JGIv14_28722170	0	0
zfyve21|Taira201203spleen_000226932	2	0.285917	map1b|Taira201203testis_000012475	610	6.66427	kirrel3|Ueno201210brain_000146463	0	0	fgf7|Ueno2012102cells_000162757	0	0	git2|Amin201106_000028568	39	3.61919	lama4|JGIv16_16057750	0	0
unnamed|JGIv610_0016556	0	0	map1b|Taira201203testis_000034845	643	8.92493	lpar1|Blower201306_000309866	0	0	tgm6|Taira201203skin_000065925	0	0	git2|Quigley201307_002260415	39	2.32925	steap3|Quigley201212_000846117	7	1.05308
ireb2|TXGP201107_000329694	74	5.67593	map1a|Taira201203lung_000030507	447	0.761241	agtr1|JGIv14_28739518	0	0	slc6a1|Taira201203eye_000082705	0	0	ttc29|JGIv16_16081075	0	0	cdk17|Ueno201210spleen_000166866	4	1.242e-15
tmem121|JGIv14_28733987	0	0	unnamed|Quigley201307_001612158	55	1.69581	ldlrad2|Ueno201210st30_000157593	0	0	c2orf89|Audic201207_000503344	33	2.76555	xrcc2|JGIv14_28723292	0	0	cdk17|Quigley201307_000408626	4	0.903619
hoxd10|XBv5_38541381	0	0.15061	dnaja4|Audic201207_000596772	78	2.43109	c20orf118|JGIv16_16042602	0	0	ndufs5|Audic201207_000645811	53	11.3686	map2k5|Taira201203st15_000080136	71	32.459	prkca|Ueno201210st09_000199574	0	0
hoxd10|JGIv14_28705210	0	0	hrh4|JGIv14_28726630	0	0	timp3|JGIv10_10016344	0	0	unnamed|TXGP201107_000157852	112	4.58728	ncoa6|Ueno201210intestine_000012128	458	12.6437	ccndx|TXGP201107_000451948	0	0
zc3h7a|Taira201203spleen_000049348	33	1.7488	sec31b|Taira201203intestine_000030119	582	31.8682	setd3|Taira201203ovary_000053205	1	0.0969328	cdc42ep1|TeperekTkacz201205_000590884	90	2.06894	ncoa6|Ueno201210st08_000007167	562	22.8085	dnase1l1|Quigley201212_001388976	0	0
aifm2|Quigley201307_001257510	0	0	sec31b|Blower201306_000508230	486	16.2432	cars2|JGIv14_28712510	6	1.74932	unnamed|Park201106_000714834	107	2.80664	grk5|Taira201203st25_000160368	148	3.90779	sass6|Blower201306_000003598	29	5.15932
aifm2|Ueno201210testis_000147074	0	0	tmem203|Taira201203testis_000212321	19	10.8555	ptbp3|Park201106_000217105	0	0	grpel2|JGIv14_28731641	2	1.34856e-42	grk5|Chang2013_000045753	238	47.5573	rala|Audic201207_000896303	0	0
ccdc135|Quigley201307_000572806	8	0.504008	tmem203|Quigley201112_000617289	12	19.4259	mkx|Taira201203st09_000158708	0	0	grpel2|XBv5_54311238	17	6.47413	znf783|Ueno201302st08_000638902	15	8.17257e-06	kiaa0226|JGIv610_0052020	0	0
kiaa1456|Taira201203st12_000144177	18	5.01642	tmigd1|JGIv16_16047327	4	1.44893	htr1a|Taira201203brain_000172087	0	0	rtl1|JGIv14_28752166	0	0	unnamed|Taira201203eye_000207672	29	10.1998	cryga|JGIv16_16047051	0	0
unnamed|JGIv16_16022475	0	0	tmem233|JGIv16_16047615	0	0	lingo1|Ueno201210testis_000083927	0	0	sirt4|JGIv14_28717689	21	5.34512	unnamed|Taira201203testis_000110985	13	0.911964	ascl1|Ueno201302st08_000624212	1	0.740221
mab21l2|Ueno201302st35_000453961	0	0	snrnp200|Taira201203st15_000002590	1977	23.4969	dnah6|Quigley201307_000898859	0	0	unnamed|Ueno201210intestine_000215589	0	0	arrdc2|Ueno201210stomach_000087587	6	1.28778	ranbp3|Quigley201212_001691195	34	8.42775
mab21l2|Ueno201302st35_000468400	0	0	snrnp200|Ueno2012106cells_000004407	2025	12.3089	numbl|Ueno201210st30_000114807	0	0	map3k4|Taira201203st08_000031389	72	3.45772	unnamed|Ueno201210skin_000083463	1	0.0301973	ranbp3|JGIv14_28713546	7	2.69579
mab21l1|Ueno201302st35_000505587	0	0	unnamed|Ueno201210spleen_000231668	0	0	tanc1|Blower201306_000121605	9	0.495441	tpte2|Taira201203skin_000108342	76	3.83008	unnamed|JGIv16_16039079	0	0	igkv3-20|JGIv16_16025188	0	0
mab21l1|Ueno201302st35_000515378	0	0	unnamed|JGIv14_28743047	0	0	tanc1|TXGP201107_000013203	8	3.93217e-12	tpte2|Taira201203spleen_000155059	45	1.56434e-26	myh9|Ueno201210st09_000015212	945	7.24887	tgm1|Ueno201210stomach_000032071	0	0
unnamed|JGIv14_28753533	0	0	atp9a|Ueno201210stomach_000026341	182	2.46447	clip2|Ueno201210brain_000041695	0	0	igfbp2|Quigley201112_000063995	0	0	myh9|XBv5_213626934	892	7.06648	otol1|Taira201203brain_000127065	0	0
cbx7|Taira201203heart_000119780	0	0	atp9a|JGIv16_16033438	215	2.50739	myo1f|JGIv10_10007954	0	0	rtl1|JGIv14_28729767	0	0	myh11|Taira201203skin_000009383	2	8.51389e-73	mthfd1l|TeperekTkacz201206_000031110	7	1.04474
cbx7|Taira201203heart_000119301	0	0	psme1|Ismailoglu201203_000243370	0	0	il16|Taira201203spleen_000116171	0	0	poc1a|Taira201203st35_000181336	35	17.0257	kcnk18|Ueno201302st35_000534838	0	0	abhd10|Audic201207_000998494	0	0
parp6|Taira201203st35_000107951	0	0	unnamed|JGIv14_28720430	0	0	or2b2|JGIv14_28722132	0	0	fryl|JGIv16_16043382	232	2.93131	otof|Taira201203brain_000012557	0	0	slc26a3|Taira201203intestine_000083353	0	0
cpb2|Taira201203st40_000172954	0	0	nfkbid|JGIv14_28747966	0	0	lsp1|Taira201203st25_000156384	7	1.16821	fryl|Ueno201210lung_000000083	262	2.26204	or5ap2|JGIv14_28737997	0	0	unnamed|JGIv14_28709601	0	0
klhdc10|Ueno201302st08_000428183	11	3.06326	prom2|Taira201203skin_000059505	0	0	cd34|Park201106_000535538	0	0	ddhd2|Taira201203pancreas_000024960	19	1.87657	mgst1|JGIv14_28740731	1	0.155163	c4orf33|JGIv610_0020637	0	0
klhdc10|Ueno201210testis_000130914	1	0.0854544	trmt5|Ismailoglu201203_000169881	127	15.0591	urgcp|Taira201203liver_000103732	0	0	csf2rb|Taira201203liver_000041488	0	0	unnamed|Taira201203eye_000157526	0	0	tbc1d12|Audic201207_000492064	8	1.20377
fbln2|JGIv16_16023544	0	0	pafah2|Audic201207_000618023	6	1.71809	c15orf40|Blower201306_000030376	0	0	tmprss2|Taira201203intestine_000155963	19	6.01466	c15orf63|JGIv16_16078793	0	0	tbc1d12|TeperekTkacz201205_000518614	9	0.30992
b3gat2|TeperekTkacz201202_000203707	0	0	kcnh2|Amin201106_000181599	5	0.155915	slc19a3|Ismailoglu201203_000186243	0	0	tmprss2|JGIv610_0018508	2	1.61376e-58	crybb2|JGIv14_28738072	0	0	mbp|Taira201203brain_000201247	0	0
golga4|Quigley201212_001790880	791	9.43338	kcnh2|Taira201203brain_000025384	5	0.0961768	or2t2|JGIv14_28741239	0	0	tmprss2|JGIv16_16067380	1	9.05302e-67	kcnip2|Ueno201210brain_000214478	0	0	rtl1|JGIv16_16042388	0	0
pqlc2|Audic201207_000269218	0	0	mgst3|MK201406_0012268	0	0	unnamed|MK201406_0230886	0	0	ap4b1|Audic201207_000158672	25	2.80351	mns1|JGIv610_0046055	6	0.339031	coa7|Quigley201307_001015766	0	0
rbbp9|Park201106_000299133	0	0	ifnar2|Ueno201210stomach_000125131	30	6.04904	diaph1|TXGP201107_000017875	71	1.93076	fam131c|Audic201207_000298910	0	0	mns1|Ueno201210skin_000160952	10	0.409703	ahsg|Ueno201210kidney_000245983	0	0
tmprss6|Ueno201210liver_000014612	0	0	il20ra|JGIv14_28721267	7	2.7883e-32	diaph1|Ueno201302st08_000360798	116	6.59555	sart1|Taira201203st25_000103792	2211	57.4783	gabrp|Ueno201210eye_000198426	0	0	scpep1|Ueno201210kidney_000070424	0	0
c4orf33|JGIv610_0048574	0	0	ifnar2|JGIv610_0044160	5	0.655751	unnamed|JGIv16_16016308	1	0.0606146	katna1|Quigley201112_000070813	53	8.87955	tub|Ueno201302st35_000548200	0	0	atf5|JGIv14_28702070	0	0
unnamed|JGIv14_28753637	0	0	ifnar2|Ueno201210skin_000171353	2	7.0853e-66	sept11|Taira201203ovary_000141878	33	6.5206	rtl1|JGIv610_0004305	0	0	unnamed|JGIv14_28732781	0	0	unnamed|Taira201203intestine_000198451	0	0
lyar|JGIv14_28732905	12	1.49028	klhl17|Ueno201302st08_000465339	8	0.418347	sept11|Taira201203st15_000071979	25	4.61806e-31	prosapip1|Ueno201210intestine_000062950	31	1.94734	unnamed|JGIv14_28755800	0	0	prdm6|Taira201203lung_000146566	0	0
lyar|JGIv15_15012161	29	0.644318	klhl17|Ueno201210brain_000056715	4	0.171635	rtn4rl2|JGIv16_16003311	0	0	prosapip1|Taira201203st09_000033121	52	0.531031	npas3|Taira201203brain_000004334	25	0.225066	lmbrd2|Park201106_000363377	0	0
iws1|Taira201203intestine_000073767	818	15.4692	ccr6|JGIv14_28726094	2	0.211854	diras3|JGIv14_28730562	0	0	rbfox2|Audic201207_000684661	768	20.5295	npas3|Ueno201210brain_000014947	31	0.799586	soat1|Chang2013_000085798	0	0
ube2b|TeperekTkacz201206_000503135	19	8.51561	numa1|Taira201203egg_000002301	2005	5.22368	cgnl1|Chang2013_000660867	11	1.30675	rbfox2|Park201106_000562111	97	13.0432	edc4|Taira201203lung_000045349	347	3.70432	dennd3|JGIv10_10000215	19	1.33875
ube2b|Chang2013_000762756	5	3.41398	numa1|Ueno201210st10_000003146	1925	9.38887	cgnl1|Blower201306_000476518	10	1.1976e-11	med4|Ueno201210eye_000237604	31	0.528022	edc4|Ismailoglu201203_000041352	343	16.527	unnamed|Ueno201210brain_000223172	0	0
rab23|Audic201207_000998335	21	1.50781	unnamed|JGIv10_10017286	0	0	bahcc1|TXGP201107_000003630	51	1.56296	med4|Ueno201210ovary_000144773	35	6.2904	galnt1|Ueno201210brain_000193026	0	0	kiaa1024l|JGIv16_16021682	0	0
unnamed|Quigley201307_001794976	3	1.04857	adra1b|JGIv610_0019929	0	0	bahcc1|Taira201203st09_000000885	50	0.226217	taf12|Quigley201212_000128261	111	17.1167	hsd11b1|Ueno201210stomach_000153473	0	0	or6m1|JGIv14_28742845	0	0
unnamed|Taira201203spleen_000193854	3	0.950426	slc12a1|Audic201207_000746324	7	0.219268	cacng5|xb201405_S20966375	0	0	taf12|Taira201203eye_000249869	43	2.50129	clec14a|Taira201203lung_000079214	0	0	unnamed|JGIv14_28740598	0	0
susd3|Ueno201302st35_000634963	0	0	unnamed|JGIv14_28727765	0	0	mat2a|JGIv14_28749430	17	2.403	cel|XGI_TC419367	0	0	klhl31|Amin201106_000166614	0	0	unnamed|Quigley201212_000176472	7	0.582403
fam109a|JGIv610_0010288	0	0	unnamed|JGIv610_0003235	0	0	mat2a|Ueno201210lung_000082092	110	14.4779	cfd|Taira201203testis_000220828	0	0	hrh4|JGIv14_28726670	0	0	katnb1|Taira201203egg_000054662	7	2.06983e-10
tmem242|Quigley201207_000638859	2	4.79717	socs5|JGIv14_28721757	143	3.41509	mmp1|Ueno201210spleen_000195363	0	0	pdia4|Ueno201210skin_000105789	507	40.8525	abhd1|Amin201106_000242753	0	0	katnb1|Ueno201210skin_000133364	8	2.05922
bcas2|Taira201203intestine_000185155	51	20.1064	socs5|Taira201203egg_000073420	179	8.9231	muc5b|JGIv14_28734182	0	0	lcorl|Taira201203testis_000008246	28	0.152142	cuzd1|JGIv16_16002586	0	0	katnb1|Quigley201307_000902006	10	0.131987
ino80e|Ueno201210spleen_000243233	2	0.579018	cyth3|Taira201203testis_000197951	6	0.830136	guca1c|JGIv16_16077313	0	0	lcorl|Taira201203stomach_000028010	53	1.3036	eml5|Ueno201210brain_000015510	4	0.0468175	tmem56|Taira201203eye_000182972	0	0
pabpc1l|JGIv16_16009217	6	0	cyth3|Taira201203skin_000133854	8	1.31095	slc9a4|JGIv610_0054988	0	0	c3orf32|Taira201203st08_000100386	215	6.54254	eml5|Ueno201210brain_000014755	3	0.131883	unnamed|Ueno201302st08_000344968	14	0.604237
pabpc1l|Quigley201212_000269176	6	0.677198	b4galt6|Blower201306_000414871	34	0.800552	ighv3-7|JGIv610_0034922	0	0	fam131c|Ueno201210brain_000146799	1	0.0732671	unnamed|Taira201203liver_000064208	0	0	unnamed|Taira201203st25_000005034	1	6.50896e-18
pabpc1|Audic201207_000512312	194	107.73	b4galt6|Park201106_000588623	36	9.3472	unnamed|JGIv14_28748774	0	0	mepce|Ueno201302st08_000469763	263	2.19657	c14orf43|Quigley201307_001840841	59	4.25756	pde6g|Ueno201210eye_000224865	3	0.901897
pabpc1|Quigley201307_001414821	598	562.154	unnamed|JGIv610_0030928	3	3.8903e-12	rtl1|JGIv610_0023167	0	0	mepce|Ueno201210ovary_000073880	264	7.45514	c14orf43|Taira201203testis_000052689	37	0.14444	schip1|Taira201203eye_000179699	0	0
pabpc4|Taira201203st30_000132012	5	0.666048	crip1|Ueno201210spleen_000257177	3	0.913003	unnamed|JGIv14_28712971	0	0	psmd8|TeperekTkacz201205_000089620	455	44.0815	pank4|Amin201106_000202506	30	1.40159	mrpl11|Quigley201212_001978197	0	0
fam207a|Ueno2012102cells_000188598	16	1.90014	unnamed|Ueno201210ovary_000155073	0	0	unnamed|JGIv14_28703204	0	0	psmd8|Quigley201207_000626544	297	37.2024	pank4|Chang2013_000056912	33	1.44039	dand5|Chang2013_000323301	8	2.4457
or5v1|JGIv14_28755718	0	0	xrn2|Taira201203st09_000110465	2135	45.059	dock3|Ueno201210eye_000004686	0	0	snw1|Taira201203st12_000016387	1076	35.1532	sult1e1|Quigley201307_001024913	30	22.9276	zmat2|Ueno201210st10_000208243	0	0
pdx1|Taira201203st25_000232500	0	0	xrn2|TeperekTkacz201206_000226275	2181	34.1422	vit|Audic201207_000802475	0	0	alkbh1|Quigley201112_000657228	156	1.24743	imp3|TeperekTkacz201206_000521150	12	1.29607	gpr37|Taira201203brain_000129012	0	0
nt5c1b|Taira201203st35_000110847	0	0	tff3|Ueno201210skin_000094837	0	0	arpc5|Amin201106_000141488	4	7.29663e-26	snw1|Quigley201212_000825231	960	32.5557	imp3|Ueno201210st20_000154836	69	10.7541	tpm1|Ueno201210st25_000128361	0	0
unnamed|TeperekTkacz201206_000348061	0	0	slc7a2|Ueno201210brain_000183836	0	0	arpc5|Taira201203st40_000154406	12	3.23047	cldn14|Taira201203kidney_000219722	0	0	melk|JGIv14_28710177	41	12.1879	slc25a17|Ueno201210lung_000134016	0	0
unnamed|TeperekTkacz201205_000437226	0	0.152329	asap2|Taira201203st10_000053926	353	4.53228	selt|Quigley201112_000088474	32	7.94601	rtl1|JGIv14_28738582	0	0	hhex|Taira201203kidney_000155516	1	1.01891e-43	kcna2|JGIv14_28716763	0	0
rora|JGIv16_16070170	0	0	asap2|Ueno2012106cells_000060291	363	3.05124	selt|MK201406_0002672	21	10.8544	c1orf27|Taira201203st35_000133505	97	5.41867	hhex|Taira201203st30_000216020	5	1.30159	arhgef17|Ueno201210heart_000006923	10	0.310585
tmem192|Taira201203lung_000161646	65	19.2335	hic2|Quigley201307_000285600	1080	60.8565	ppp3cb|Quigley201207_000585035	0	0	rufy1|Taira201203st08_000110626	99	2.08007	lmtk3|JGIv10_10017581	0	0	arhgef17|Ueno201210spleen_000007201	11	0.347778
st18|JGIv610_0002803	0	0	hic2|TeperekTkacz201206_000016333	1891	33.5829	pla2g7|Quigley201212_001908917	7	1.12686	rufy1|TeperekTkacz201202_000063733	97	2.81563	kdm4a|Taira201203muscle_000028257	178	18.1284	dars|Audic201207_000928903	0	0
elf1|Ueno201210st25_000055132	235	19.7947	slain1|Ueno201210brain_000145555	0	0	pkn2|MK201406_0174645	0	0	uck1|Ueno201302st08_000529866	34	3.02228	kdm4a|Quigley201307_002152608	178	15.3217	wdr66|Chung201110_000144542	0	0
elf1|Ueno201302st35_000436479	151	11.0759	muc1|Ueno201210kidney_000165670	6	0.320016	glmn|Taira201203skin_000107918	0	0	uck1|Taira201203kidney_000219364	18	0.201731	fam53c|Ueno201302st08_000429475	676	6.08568	or1n2|JGIv14_28741245	0	0
dpf2|Taira201203st35_000148949	55	9.86718	samd12|Taira201203lung_000261933	0	0	foxg1|Taira201203st35_000118953	0	0	uck1|Ueno201210egg_000106178	22	0.514354	tbc1d10b|Ueno201302st35_000372580	1445	7.85686	tbk1|JGIv14_28712318	0	0
dpf2|TeperekTkacz201202_000094641	38	6.2538	zfand6|Taira201203testis_000166667	180	11.3797	unnamed|Ueno201302st35_000600297	0	0	capn8|JGIv16_16006024	0	0	efr3b|Ueno201210eye_000036892	708	39.9604	ddah1|Taira201203heart_000149503	0	0
unnamed|Ueno201210spleen_000158037	2	0.0801186	zfand6|Taira201203egg_000084050	187	6.38544	unnamed|JGIv14_28732372	0	0	unnamed|JGIv14_28714126	0	0	slc26a7|Taira201203pancreas_000009375	558	8.24162	rasgrf1|Ueno201210eye_000033232	0	0
bmpr2|Park201106_000179223	1	0.121294	mlx|Ueno201210ovary_000112284	110	3.60444	unnamed|JGIv14_28719582	0	0	unnamed|JGIv10_10030135	0	0	krtcap3|Taira201203ovary_000103586	266	0.70621	popdc3|Audic201207_000588754	0	0
bmpr2|Park201106_000340601	5	0.316697	mlx|Audic201207_000989726	95	14.3925	ddx60|JGIv610_0019263	0	0	rrp8|TeperekTkacz201205_000106472	29	2.45308	paqr6|MK201406_0168712	3262	56.2386	c20orf103|Audic201207_000212614	0	0
shox2|JGIv10_10023533	0	0	tmem234|Ueno201210brain_000288649	1	0.116295	nodal1|MK201406_0157904	0	0	rrp8|JGIv14_28747324	19	2.33929	nfatc3|Taira201203st20_000054683	622	13.0954	ac142381.1|JGIv16_16002142	8	6.29716
ebag9|Audic201207_000996071	9	1.53542	sh2d5|Taira201203ovary_000160281	1	0.120703	unnamed|Ueno201210brain_000235649	0	0	crip1|Ueno201210spleen_000257177	0	0	sec23a|Taira201203intestine_000015098	581	3.75068	crygc|JGIv14_28722036	0	0
ebag9|Taira201203st08_000182615	11	0.158486	vgll1|JGIv16_16058627	17	1.85098	ehf|Ueno201210stomach_000139540	0	0	tlx3|JGIv14_28704508	1	0.50841	cse1l|Ueno201210brain_000017314	662	28.8231	hsd3b7|Taira201203stomach_000180023	0	0
ifit5|JGIv10_10032465	0	0	sftpd|Taira201203intestine_000188623	0	0	cog3|Quigley201307_000955188	9	0.766212	tlcd2|Ueno201210skin_000258807	0	0	dcxr|Ueno201210kidney_000019214	1137	3.30519	ndufa8|Ueno201210eye_000250085	0	0
unnamed|JGIv610_0022121	0	0	clstn1|Ueno201302st10_000595572	102	0.859295	cog3|Taira201203brain_000086214	49	6.12552	plvap|Amin201106_000109992	1	0.0740715	ppp4r1|Ueno201210egg_000030442	1446	83.7647	reps2|JGIv16_16068218	0	0
st7l|Taira201203lung_000197103	7	1.81382	unnamed|Ueno201302st08_000636787	0	0	clip2|Taira201203st20_000032599	0	0	unnamed|Taira201203lung_000156293	1	0.0441467	f3|Ueno201210skin_000061230	869	3.99973	sox17a|TeperekTkacz201205_000123940	0	0
nodal3|JGIv15_15018307	0	0	unnamed|JGIv14_28721181	1	0.126594	dmbt1|Ueno201302st35_000454508	0	0	tmem51|Ueno2012104cells_000037879	36	1.44532	cybrd1|Taira201203lung_000058577	1594	16.911	zcchc5|JGIv14_28746827	0	0
avil|Taira201203kidney_000103748	0	0	tmem205|Taira201203skin_000175155	9	3.20784	dnaja3|Amin201106_000092912	2	0.632249	alg14|Taira201203ovary_000135594	16	1.80972	unnamed|MK201406_0130060	1665	10.5993	snrpf|Taira201203st35_000223397	0	0
axin2|Ueno201210spleen_000053416	4	0.0573607	dlx6|Quigley201212_001585907	86	44.1205	dnaja3|Amin201106_000247859	2	0.0223895	tmem51|Taira201203heart_000133629	50	8.12585	arid3b|Taira201203egg_000014337	3021	68.1436	pkdrej|Taira201203testis_000247806	0	0
axin2|MK201406_0194221	12	0.846746	dlx6|Ueno201210st25_000149585	155	11.4906	tnpo1|Ueno201302st08_000353985	53	1.67705	crygc|JGIv610_0053054	0	0	me2|Taira201203ovary_000098135	1615	9.11687	phox2a|Quigley201212_000123170	0	0
unnamed|Ueno201210stomach_000180420	0	0	unnamed|JGIv610_0005573	0	0	tnpo1|TeperekTkacz201202_000009298	40	1.93153	fam110d|JGIv14_28714189	2	0.412004	unnamed|Taira201203spleen_000137120	608	0.352348	ints8|Ueno201210intestine_000088854	0	0
gcg|Taira201203pancreas_000048811	0	0	ino80b|Quigley201307_001331603	108	15.3314	stau2|TeperekTkacz201202_000047885	8	0.954073	unnamed|Taira201203spleen_000204156	0	0	ifngr2|Ueno201210skin_000071093	1001	2.24067	unnamed|JGIv14_28727085	0	0
arid1b|Blower201306_000214354	54	1.23346	lsm4|JGIv10_10009019	0	0	stau2|Ismailoglu201203_000099634	11	0.40188	unnamed|JGIv14_28729014	0	0	cwf19l2|Ueno201210kidney_000023692	803	1.43833	ldlrad2|Quigley201112_000284647	0	0
unnamed|Ueno201210testis_000162881	0	0	pmp2|JGIv14_28722784	0	0	sipa1l3|JGIv16_16058118	11	4.44338e-32	unnamed|JGIv14_28734647	1	0.20992	cwf19l2|TXGP201107_000405863	261	4.1677	lef1|Audic201207_000794140	0	0
itga2b|Taira201203lung_000048875	0	0	rorb|Audic201207_000194269	1	0.107694	sipa1l3|Chang2013_000003515	17	1.32029	tmem26|MK201406_0195003	0	0	cwf19l2|Chang2013_000427605	77	0.0762062	psme3|Quigley201112_000720643	0	0
tie1|JGIv16_16068414	0	0	efhd1|Ueno201210kidney_000121977	606	33.3038	elf1|Ueno201302st35_000436479	1	0.164758	ddx58|Taira201203lung_000107268	0	0	cwf19l2|Taira201203spleen_000012365	240	4.696	krr1|JGIv10_10016306	26	5.3437
slc35a1|Ueno201302st10_000636417	0	0.343219	ino80c|Ueno201302st10_000729117	22	6.84206	unnamed|Quigley201307_001018497	2	0.885695	rax2|Ueno201302st35_000600125	1	1.18303e-27	adap1|Ismailoglu201203_000029311	424	1.15874	trim37|Quigley201307_001068029	25	0.15181
slc35a1|Ueno201210st25_000131630	0	0	colgalt2|JGIv16_16006486	0	0	pard6g|TXGP201107_000389838	9	1.14199	rax2|Audic201207_000299463	1	0.394748	unnamed|Ueno201210st08_000091902	107	7.86363	trim37|Blower201306_000132389	25	3.81133
galk2|Ueno201210spleen_000118912	13	1.99004	hmox2|Quigley201212_000573254	5	3.29375	unnamed|JGIv16_16039238	0	0	or1q1|JGIv14_28711872	0	0	lrrc6|MK201406_0025942	728	19.2546	unnamed|JGIv14_28741827	0	0
tg|JGIv16_16054191	0	0	mybl2|Ismailoglu201203_000062798	681	13.1706	rtl1|JGIv15_15026788	0	0	bfsp1|XGI_TC416787	2	0.0998749	gpr75|Ueno201302st10_000459588	575	7.67861	phyhd1|Ueno201302st08_000603613	4	1.67064e-25
cdcp2|JGIv16_16068927	0	0	mybl2|Ueno201302st08_000441159	627	8.66362	hypk|Taira201203ovary_000219453	0	0	ddx6|Taira201203st30_000127574	597	48.9698	kl|Ueno201210intestine_000004036	228	0.633192	phyhd1|Taira201203st25_000252678	4	1.10332
tex9|Taira201203testis_000165540	79	8.16106	unnamed|JGIv14_28753667	0	0	znf532|JGIv16_16060045	0	0	syt4|Taira201203brain_000119229	8	0.58915	asap1|Audic201207_000706135	662	2.53992	nsun7|Quigley201307_001868163	0	0
unnamed|JGIv14_28719484	0	0	gpr4|Quigley201212_001370061	47	16.8326	unnamed|Ueno201302st35_000445157	0	0	syt4|JGIv14_28743854	4	0.791806	tial1|Ueno201302st08_000500288	505	50.1519	loxl4|JGIv610_0024318	0	0
ctsk|JGIv610_0052435	0	0	unnamed|Taira201203spleen_000209011	0	0	sbk1|Taira201203brain_000135513	0	0	adamts6|JGIv16_16052213	7	0.206164	unnamed|Taira201203st12_000059623	533	24.1438	dnajb6|Ueno201210muscle_000114218	0	0
myf5|TeperekTkacz201206_000714304	0	0	c1ql4|Taira201203st25_000254849	0	0	slc17a7|JGIv610_0043355	0	0	adamts6|JGIv16_16020773	14	0.687734	tfpi2|TXGP201107_000373407	344	9.69075e-14	sec16a|Quigley201212_000959252	96	4.98392
il5ra|Taira201203lung_000149776	0	0	unnamed|JGIv610_0054042	0	0	cnnm4|Taira201203ovary_000058455	17	1.32701	iqca1|Taira201203brain_000126988	0	0	serpinh1|JGIv16_16068593	1391	100.699	unnamed|JGIv610_0023841	0	0
kcnip2|JGIv16_16020614	0	0	pvalb|Taira201203muscle_000112552	0	0	cnnm4|Taira201203ovary_000079943	9	0.351931	penk|Taira201203brain_000215731	0	0	pex11b|Ueno201210intestine_000015552	741	3.67987	efcab2|Quigley201307_001345765	0	0
ehhadh|Taira201203stomach_000084114	11	0.29388	unnamed|Taira201203st35_000087026	0	0	cog5|Ueno201302st10_000540774	18	2.222	znf721|Ueno201210st09_000163386	112	4.10184	cd2bp2|Taira201203st25_000016387	2170	3.74322	speg|Ueno201210muscle_000000176	0	0
unnamed|JGIv16_16016316	0	0	nek7|Quigley201307_001251455	23	6.3364	unnamed|Chang2013_000133333	0	0	znf184|Ueno201210st08_000113088	74	0.108173	unnamed|Ueno2012102cells_000071169	243	13.9009	or9q2|JGIv14_28753641	0	0
shisa4|Ueno201210st40_000099183	10	5.21334	spire1|TXGP201107_000403677	1	0.247159	haus3|MK201406_0118010	14	2.74799	unnamed|Ueno201210skin_000155823	118	3.4413	nacc1|Ismailoglu201203_000019507	502	3.12913	dyrk1a|Quigley201112_000158638	38	7.22246
coro1a|Taira201203spleen_000205043	0	0	figla|JGIv16_16033015	0	0	mogs|TeperekTkacz201202_000047515	3	0.3384	zkscan7|JGIv14_28714105	23	0.165943	arc2|TXGP201107_000323992	551	15.9472	nov|Taira201203kidney_000188008	0	0
mb21d1|Taira201203spleen_000133408	0	0.000630258	unnamed|JGIv15_15025121	0	0	gltp|Chang2013_000337618	0	0	cdc14b|Taira201203brain_000130029	114	3.26357	drd5|Ueno201210eye_000152362	377	10.3726	lsm6|Audic201207_001019906	0	0
mb21d1|JGIv14_28710759	3	0.371884	fsd1|JGIv610_0018607	4	1.0332e-32	rnf181|TeperekTkacz201206_000649523	14	3.76172	cdc14b|Ueno201210brain_000194076	124	7.05503	atf1|Quigley201307_001166735	705	0.515571	mblac1|Audic201207_000981240	0	0
pttg1|Taira201203lung_000271697	34	6.3633	fsd1|Ueno201210testis_000133706	5	0.422953	caln1|JGIv16_16075934	0	0	exoc4|Ueno201210kidney_000082158	70	4.86643	ankrd12|JGIv16_16017931	542	0.617896	ins|Ueno201302st35_000653060	0	0
snx13|Taira201203skin_000006017	7	0.316478	fnbp1|JGIv16_16012528	170	3.6756	guf1|Ueno201210kidney_000181307	0	0	fndc4|Taira201203brain_000009906	18	0.575865	mdm1|JGIv16_16031587	1168	1.16612	hgf|Quigley201212_002101773	0	0
snx13|Blower201306_000360798	7	1.0126	fnbp1|Taira201203ovary_000023855	199	1.72492	snrk|Blower201306_000144193	0	0	unnamed|Taira201203spleen_000194818	0	0	gdpd4|Taira201203st40_000104388	1462	33.7208	ush2a|Taira201203eye_000020532	0	0
wdr53|Audic201207_000259967	5	3.44434	unnamed|JGIv610_0019082	0	0	glul|Taira201203testis_000085185	0	0	ccdc18|Ueno201210egg_000028789	63	1.05004	sdc3|Taira201203brain_000000111	3101	20.8204	cluap1|Quigley201207_000487318	11	3.87588
wdr53|JGIv14_28724366	0	0	hrh1|JGIv10_10016119	0	0	unnamed|Ueno201210brain_000268785	7	3.19422	ccdc18|TXGP201107_000300799	34	0.154813	fbl|Quigley201307_001528075	1207	32.5954	shkbp1|TXGP201107_000047967	4	0.483847
unnamed|Taira201203kidney_000226366	0	0	fan1|Taira201203st09_000098913	28	1.48792	tshr|Taira201203brain_000111026	0	0	ldlrad1|Quigley201307_002307969	0	0	hba-l4|Taira201203st35_000148326	813	0.514135	trim54|Ueno201210muscle_000068735	0	0
impg2|Taira201203eye_000009295	0	0	s100z|Ueno201210kidney_000302374	0	0	unnamed|JGIv14_28714064	0	0	tgfa|Ueno2012106cells_000169171	1	0.27182	tfpi2|Ueno201210skin_000088583	351	6.11063	myh13|Ueno201210st25_000181829	0	0
ptges|Ueno201210st08_000205632	0	0	kif2a|Taira201203brain_000099489	685	2.75906	unnamed|JGIv14_28718376	0	0	wbp1|Quigley201212_001158011	0	0	casp9|TXGP201107_000302915	886	11.1495	tfip11|TeperekTkacz201205_000368199	5	0.872977
nova1|Taira201203st30_000185962	0	0	kif2a|Ueno201210muscle_000032767	874	6.30073	ebpl|Blower201306_000418429	0	0	wdr89|Ueno201302st10_000625319	70	10.0884	sesn3|Ueno201210skin_000087732	606	0.572089	cyp2d6|Taira201203kidney_000092151	0	0
nova1|Taira201203eye_000150899	0	0.0944322	noxo1|Ueno201210skin_000159182	0	0	pik3c3|Blower201306_000048163	10	0.723713	mrgprd|Taira201203ovary_000196137	0	0	gp1bb|Taira201203spleen_000195332	3951	1853.84	rnf144b|Taira201203eye_000158134	0	0
unnamed|Taira201203ovary_000000655	75	0.401658	elp3|TeperekTkacz201206_000096673	136	1.52136	erlin2|Taira201203lung_000170569	69	15.263	c20orf85|Audic201207_000307955	0	0	mt-atp6|Quigley201212_002008085	31951	1074.92	taco1|TeperekTkacz201206_000513120	0	0
igsf21|Taira201203brain_000173908	0	0	ednra|Audic201207_000723507	44	1.43749	unnamed|Ueno201210spleen_000025408	0	0	mhc1a|JGIv14_28737675	0	0	mt-co1|Quigley201207_000353262	25033	1319.38	rad23b|TeperekTkacz201206_000064825	9	1.8875
grik1|Ueno201210brain_000058956	0	0	ednra|Park201106_000555879	6	0.0329217	unnamed|Taira201203testis_000187174	0	0	copb1|Quigley201307_001723308	293	5.38186	rpsa|Taira201203intestine_000001614	32231	34.3355	rad23b|Taira201203st20_000106360	9	1.50502
trat1|Ueno201210skin_000256687	0	0	maml3|JGIv15_15072764	0	0	pja2|Quigley201212_000486510	0	0	copb1|Chang2013_000036883	300	15.7351	jhdm1d|Ueno201210skin_000000083	18847	90.4787	ryr3|JGIv16_16025909	0	0
adck2|JGIv16_16005829	2	0.306082	cyp26a1|Ueno201210st09_000195038	77	7.99152	srl|Ueno201210st30_000043387	0	0	xrcc6|Taira201203st12_000032034	585	10.2102	wdr36|Amin201106_000163288	20059	238.844	ctsl|JGIv14_28752432	0	0
ccdc86|Park201106_000789394	17	5.97412	unnamed|Taira201203eye_000073855	0	0	ssx2ip|Taira201203ovary_000079056	3	0.411589	nhp2l1|Taira201203lung_000271773	603	251.628	c20orf112|Taira201203testis_000003925	2433437	1.31568e-07	cdk13|Quigley201112_000630197	121	11.5766
cox11|Ueno201210heart_000149204	9	4.52159	ttc14|Chang2013_000057136	301	9.0278	rcl1|Ueno201210st40_000096673	55	16.2902	unnamed|JGIv16_16063046	0	0	ier5|TeperekTkacz201205_000000335	16079	320.711	ppapdc1a|JGIv16_16019924	0	0
unnamed|JGIv610_0000667	0	0	gabrd|Taira201203brain_000143026	0	0	rcl1|Quigley201212_001110521	13	0.682679	tmem256|MK201406_0208987	0	0	cpsf2|Taira201203lung_000008649	6570	13.9245	unnamed|JGIv14_28701103	0	0
znf653|Quigley201212_001318881	5	1.22572	wnt2b|JGIv16_16074491	0	0	chrdl1|JGIv10_10000010	0	0	prlh|Taira201203lung_000289387	1	1.50072	rras2|Taira201203kidney_000000001	8196	15.0148	lix1|Taira201203brain_000091070	0	0
znf653|Ueno201302st08_000488441	5	0	opa1|JGIv15_15037343	428	19.5436	unnamed|Ueno201302st35_000393803	0	0	prlh|JGIv14_28707901	1	1.31612e-18	eef1a1|Quigley201212_002030321	11534	552.163	ttc21b|Quigley201112_000219781	0	0
cfp|Taira201203lung_000206710	3	0.533626	opa1|Blower201306_000228794	402	5.2906	sh2d4b|JGIv16_16010039	0	0	snap25|Taira201203testis_000165749	0	0	eef1a1|JGIv14_28704060	329	5.71475e-17	crp|Ueno201210spleen_000203080	1	0.478904
cyp24a1|Taira201203kidney_000126171	0	0	panx3|JGIv16_16072634	0	0	qrich2|Taira201203ovary_000094983	0	0	metap1d|JGIv16_16053459	7	0.505439	eef1a1|JGIv610_0012445	9748	543.971	zcchc9|Quigley201307_001016451	2	1.29571
ttc13|Quigley201212_002081734	0	0.000302033	zpld1|JGIv16_16057860	0	0	pigq|Taira201203testis_000136804	0	0	hrsp12|Taira201203st30_000244275	10	1.91991	eef1a1|JGIv14_28733238	4092	52.0051	unnamed|Quigley201307_001014601	4	1.40343
ttc13|Quigley201212_001485223	3	1.51171	znf391|UG94Xl_S31697661	0	0	atp13a3|Taira201203st08_000008075	0	0	hrsp12|Ueno201210ovary_000141928	7	2.91516	eef1a1|Quigley201212_001344317	5709	4.05041	crp|Ueno201210liver_000102135	0	0
nhlrc4|JGIv610_0035442	0	0	unnamed|MK201406_0121063	4	1.65439	wipf2|Quigley201212_000429753	46	0.147574	zan|JGIv16_16076013	0	0	actn4|TeperekTkacz201206_000570025	12034	26.759	unnamed|Taira201203st25_000232204	0	0
myt1|JGIv16_16023125	12	1.34119	unnamed|Ueno201210pancreas_000065018	12	0.0181248	rapgefl1|Ueno201210brain_000012892	46	2.07892	mylpf|Taira201203st30_000161309	0	0	anxa1|Ueno201210eye_000000001	12597	29.1614	best4|Taira201203intestine_000140656	3	0.70575
myt1|Quigley201212_002007986	46	3.70202	hla|Ismailoglu201203_000196263	17	3.51511	emid1|Ueno201210kidney_000228029	0	0	unnamed|JGIv14_28708342	0	0	wdr36|Quigley201112_000472302	69	1.49181	nudcd1|Ismailoglu201203_000151978	0	0
ak4|Taira201203testis_000224656	0	0	epo|Ueno201210liver_000106807	0	0	unnamed|XGI_TC422878	0	0	angptl6|Amin201106_000068914	1	0.120332	cit|JGIv15_15042673	471	0.181228	cyp2b6|Taira201203stomach_000084926	0	0
trmt44|Taira201203skin_000104977	31	2.69153	crygc|JGIv14_28722098	0	0	unnamed|Ismailoglu201203_000168083	0	0	angptl6|JGIv14_28709633	1	3.59829e-18	gal3st4|JGIv16_16021233	113	11.3676	trpm5|Quigley201307_002234036	3	0.116964
znf770|TXGP201107_000077995	51	4.06074	sept10|Quigley201307_000679066	299	1.63234	anxa10|Taira201203intestine_000147268	0	0	gcgr|JGIv14_28725738	0	0	kcne3|Taira201203heart_000057307	653	47.7088	trpm5|Chung201110_000085458	5	1.30051
znf770|Taira201203st09_000158324	7	1.31337	sept10|Blower201306_000013424	355	10.2503	zfyve28|Taira201203spleen_000033505	12	1.16766e-12	afap1l2|Taira201203lung_000085968	14	0.158563	pkd2|Taira201203ovary_000061339	289	10.0526	gyg2|Taira201203testis_000182762	10	4.64806
tlr2|Taira201203liver_000037576	0	0	sept11|Taira201203ovary_000141878	722	65.0175	zfyve28|Taira201203testis_000073254	13	1.38015	afap1l2|Taira201203kidney_000087297	19	0.611544	tp73|JGIv16_16076850	2112	18.4891	dctn3|Ueno201302st08_000436568	2	0.280151
pex5l|JGIv16_16041638	0	0	sept11|Taira201203st15_000071979	580	4.86571	unnamed|JGIv14_28721442	0	0	bai2|Taira201203eye_000027511	0	0	cox6b1|Ueno201302st35_000422156	506	10.9756	unnamed|Taira201203spleen_000199734	0	0
ap4m1|Taira201203st09_000170081	7	1.33938	arhgap11a|Blower201306_000479504	17	0.810826	mtpn|JGIv14_28753817	0	0	adamts19|JGIv16_16044148	1	0.0317511	mob3a|Taira201203ovary_000212432	110	58.3646	tuba3e|TXGP201107_000211042	0	0
unnamed|Audic201207_000975207	2	0.373429	arhgap11a|Ueno201302st08_000463208	15	0.689943	unnamed|JGIv14_28713499	0	0	xpnpep2|Ueno201210kidney_000176462	1	2.68353e-23	tmem189|TXGP201107_000272621	1274	3.6494	trac|JGIv610_0022129	0	0
btg1|Ueno201302st35_000578064	166	476.404	cdkn2c|Taira201203muscle_000088251	2	0.710396	nptx2|Quigley201112_000183548	0	0	xpnpep2|XGI_TC417774	1	0.0762359	ppp1r18|JGIv16_16071703	1434	12.8807	dap|XBv5_27924358	0	0
btg1|Ueno201302st35_000577114	36	86.7351	cdkn2c|Taira201203kidney_000230613	1	4.19512e-24	palmd|Taira201203muscle_000021601	0	0	unnamed|JGIv14_28708324	0	0	il4i1|Ueno201210skin_000172812	397	1.03789	unnamed|Taira201203testis_000209825	9	3.36261
cdh22|Taira201203eye_000057805	0	0	ppp2r3c|Taira201203pancreas_000044637	31	1.36501	lingo1|JGIv14_28716960	0	0	spdl1|TXGP201107_000130387	68	2.0242	lsm7|Quigley201307_002076192	403	8.8517	t|JGIv16_16043830	0	0
pyroxd1|Quigley201212_001710323	5	0.302987	ccdc101|Ueno201210testis_000155574	15	0.034824	msmb|Ueno201210skin_000210003	0	0	spdl1|Ismailoglu201203_000173684	68	2.27525	tmem127|Taira201203stomach_000057052	1209	14.7421	uqcrh|Ueno201210lung_000156064	0	0
bbs9|Quigley201307_001967283	7	0.379418	ccdc101|TeperekTkacz201206_000504392	28	1.34573	b4galt2|Taira201203stomach_000163686	2	3.78644e-28	tmem186|JGIv14_28722030	2	1.30053	msl1|Taira201203st25_000061416	777	19.8999	fam84b|JGIv14_28707404	86	51.8879
sult6b1|TeperekTkacz201205_000301253	5	0	zdbf2|JGIv16_16077042	17	1.17564	b4galt2|Taira201203kidney_000107227	2	0.350762	amacr|Audic201207_000615121	3	0.509292	mtmr1|Ueno201210brain_000033896	708	28.2699	fam84b|Quigley201212_000727303	95	14.2082
unnamed|Taira201203st08_000184772	0	0	sh3rf3|JGIv16_16020449	0	0	dclre1c|Quigley201212_002097328	0	0	ac133919.6|Taira201203kidney_000191023	0	0	unnamed|Ueno201302st10_000422665	650	5.38262	cacna2d3|Taira201203testis_000073810	0	0
rab27b|Taira201203st25_000089563	25	0.229349	c20orf118|JGIv16_16069975	0	0	epo|Ueno201210liver_000106914	0	0	rtl1|JGIv14_28749239	0	0	atp5j|Taira201203st20_000188696	1027	25.8898	cox4i2|JGIv15_15056351	0	0
rab27b|Ueno201210stomach_000025832	18	0.917488	unnamed|JGIv14_28734378	0	0	ints10|Ueno201210heart_000196815	0	0	znf750|Quigley201212_001026280	1621	106.091	mep1b|Ueno201210intestine_000071869	562	7.67769	osbpl3|Taira201203egg_000042528	0	0
snap47|TeperekTkacz201205_000302907	2	0.578984	mettl25|JGIv16_16022138	13	1.12499	or4s2|JGIv14_28704280	0	0	znf750|Taira201203eye_000122067	1456	40.032	gabpa|Ismailoglu201203_000022909	869	26.197	ebf4|Taira201203lung_000125162	0	0
runx1|Taira201203spleen_000141975	1	0.615677	poll|Taira201203st09_000171416	27	2.40675	unnamed|Taira201203st08_000160014	0	0	unnamed|JGIv14_28703088	0	0	nrip3|Ueno201210kidney_000190153	1156	268.387	irf1|Ueno201210intestine_000141058	4	1.51941
runx1|JGIv16_16067467	0	0	spag6|Ueno201210testis_000120391	7	1.40214	gpr182|Taira201203kidney_000142882	0	0	ccdc102a|Ueno2012106cells_000171856	13	0.0509647	polr1d|TeperekTkacz201205_000452176	1624	88.7617	unnamed|JGIv15_15063898	0	0
myt1l|Ueno201210brain_000040354	0	0	dusp9|JGIv14_28728464	0	0	racgap1|Taira201203ovary_000128584	10	1.6409	ccdc102a|Park201106_000725565	12	0.71572	kdrl|Ueno201210eye_000022986	508	1.2783	unnamed|Taira201203intestine_000126896	0	0
unc93a|Ueno201210st12_000103466	3	1.09925	terf2|TeperekTkacz201202_000079357	390	29.1592	unnamed|JGIv610_0020984	0	0	afm|Taira201203liver_000081441	0	0	cyp2e1|Taira201203lung_000101886	2393	5.69297	unnamed|JGIv10_10028039	0	0
coro2b|Ueno201210brain_000204037	6	1.26118	terf2|Taira201203brain_000127636	164	2.00524	hbg2|Ueno201210spleen_000249214	0	0	pex1|Ueno201210kidney_000071342	67	3.04849	tmem180|Taira201203st09_000000073	4140	60.8837	fbrsl1|Ueno201210st20_000026388	10	1.11747
mrpl9|xb201405_S22332442	19	5.83799	unnamed|Quigley201212_001567027	0	0	or2a2|JGIv14_28755708	0	0	tcf25|Chang2013_000319890	102	4.89455	ciz1|Ueno201210st30_000034457	1993	67.9235	fbrsl1|Taira201203intestine_000037723	10	0.00156114
unnamed|JGIv14_28733388	0	0	anxa2|Quigley201212_000302311	106	0.0457467	c3orf67|Taira201203testis_000117158	0	0	basp1|JGIv14_28745607	0	0	oxa1l|Taira201203st12_000038108	918	9.2166	unnamed|Ueno201210kidney_000289643	0	0
unnamed|XGI_TC419091	5	0.98825	or52n4|JGIv14_28742716	0	0	msantd1|Ueno201210testis_000168210	0	0	slc6a14|Ueno201302st10_000450713	271	23.7051	dkfzp761e198|Ueno201302st08_000377499	815	48.6295	capn13|JGIv15_15033235	0	0
itgal|Taira201203spleen_000038441	0	0	celf2|Taira201203st25_000034635	0	0	unnamed|JGIv14_28717654	0	0	shisa8|Taira201203eye_000152142	0	0	zdhhc15|JGIv16_16072285	1804	11.8638	aifm1|JGIv16_16047887	0	0
pappa2|JGIv16_16068973	0	0	vtcn1|Taira201203intestine_000177125	0	0	parp6|Taira201203eye_000137464	0	0	ipo7|Ueno201210st09_000066540	1599	36.3582	hsf3|Taira201203brain_000059743	845	3.88159	unnamed|Ueno201210brain_000213433	1	0.210277
tn3|JGIv16_16052983	3	0.0112923	wrap53|Taira201203st30_000145860	150	3.21047	nacc2|Ueno201210eye_000118159	0	0	ipo7|Ueno201210st20_000025298	1556	25.348	dennd5a|JGIv16_16033736	1633	10.6534	cops8|Quigley201212_001134411	0	0
unnamed|Ueno201302st10_000667898	0	0	unnamed|JGIv14_28740856	1	0.517277	dnm3|JGIv16_16057236	0	0	kcng1|JGIv14_28746998	0	0	micall2|JGIv16_16031097	688	2.20016	twistnb|Chang2013_000348072	0	0
rhob|Ueno201210heart_000146161	3	0	unnamed|JGIv16_16042011	8	0.38582	ppp2r3a|Ueno201210heart_000012023	0	0	fosl2|Park201106_000765965	15	2.18094	ntan1|Taira201203st12_000061147	1052	49.0976	nfix|Taira201203stomach_000062160	0	0
txndc15|Ueno2012102cells_000030033	53	1.48409	thpo|JGIv14_28737298	0	0	gpr18|Taira201203lung_000247449	0	0	fosl2|Taira201203brain_000197583	20	0.473009	ttc39c|Ueno201210brain_000159693	1187	32.5182	fam101a|Taira201203skin_000173415	0	0
rhob|Taira201203pancreas_000068250	2	0	dcun1d5|Chung201110_000053728	24	5.81165	kcnc4|Ueno201302st08_000566190	0	0	cyp2d6|XGI_TC420237	1	0.176451	rarres1|Ueno201210intestine_000015630	716	6.48052	diablo|Taira201203testis_000195231	0	0
sbk1|Ueno201210st25_000151785	0	0	dcun1d5|Taira201203heart_000147554	45	13.8623	appbp2|Taira201203liver_000061973	0	0	eif2b4|Ueno2012106cells_000121958	36	1.86076	ube2z|Ueno201210heart_000091546	1896	126.288	lxn|Ueno201210eye_000246983	0	0
ctla4|JGIv15_15023406	0	0	pdcd11|Taira201203st40_000008239	1289	12.7877	slc6a15|Taira201203testis_000110961	0	0	smtn|Ueno201210eye_000027160	248	11.551	avl9|MK201406_0231255	122	2.12877	unnamed|Park201106_000432597	0	0
fam127a|TeperekTkacz201202_000240524	0	0	en2|Taira201203st30_000242184	0	0	prkaa2|Taira201203st20_000139215	0	0	smtn|Blower201306_000189220	164	1.9004	pgm5|Ueno201210heart_000000003	19992	130.285	clec4m|JGIv14_28729703	0	0
c2orf69|JGIv14_28755337	0	0	unnamed|JGIv14_28702387	0	0	zbtb1|Taira201203spleen_000110918	0	0	fam8a1|Quigley201212_002152883	20	2.65956	c2orf72|Ueno201210liver_000009348	938	17.1873	rapgef2|Taira201203eye_000011773	12	0.368231
c2orf69|Taira201203st08_000104498	0	0	gjb7|XBv5_76885951	0	0	carm1p1|JGIv16_16001660	0	0	cyp7b1|Ueno201210kidney_000169432	5	0.623372	rhpn2|TeperekTkacz201206_000027032	353	3.72217	rapgef2|Taira201203st30_000009547	10	0.687276
cdc20|Ismailoglu201203_000126180	75	24.4962	dram1|Taira201203testis_000217549	0	0	aanat|Ueno201210brain_000298368	0	0	cyp7b1|JGIv16_16030036	1	5.46913e-18	slc19a2|Quigley201212_000854894	532	24.9015	wnt3|MK201406_0228574	0	0
cdc20|Ueno201210st10_000113107	20	2.83003	ighv1-46|JGIv14_28707195	0	0	tiprl|Taira201203ovary_000160824	0	0	or2c3|JGIv14_28742238	0	0	vash1|Taira201203intestine_000080849	278	5.81293	bcan|JGIv16_16036264	0	0
farsa|Quigley201212_001720796	37	3.40099	lrrc8d|Ueno201302st08_000510679	0	0	chpf2|Park201106_000518525	0	0	bnipl|JGIv16_16052041	0	0	dnm2|Quigley201307_000899506	646	3.35857	arl14|Ueno201210intestine_000186409	0	0
farsa|JGIv14_28705888	4	0.961413	unnamed|JGIv15_15060984	0	0	plat|Ueno201210testis_000120812	0	0	tap2|XBv5_147902462	1	0.0992547	pck1|Taira201203intestine_000033053	532	10.3026	cryga|JGIv610_0044666	0	0
vwa5b1|Ueno201210eye_000024218	0	0	capns1|JGIv10_10001003	9	0.4069	wfdc1|JGIv16_16063475	0	0	col17a1|Quigley201112_000628235	3	0.175189	sult2b1|JGIv16_16059783	1076	61.7305	c8orf34|Ueno201210brain_000180305	0	0
vwa5b1|Ueno201210brain_000035890	0	0.0104513	capns1|Ueno201210heart_000135218	60	7.46795	stk32c|MK201406_0201771	0	0	col17a1|Taira201203skin_000017151	3	0.0340771	epg5|JGIv16_16013021	2297	8.21586	ighv1-3|JGIv14_28742898	0	0
fam3b|XGI_TC448824	64	11.8499	capns1|JGIv14_28722977	58	14.8584	dusp19|JGIv10_10024546	0	0	dhh|Taira201203st30_000039666	2	0	dcx|JGIv16_16019123	898	0.631429	unnamed|JGIv14_28731322	0	0
unnamed|TXGP201107_000403021	0	0	supt7l|JGIv16_16000552	48	4.304	cenpj|Quigley201307_000547258	0	0	dhh|Ueno201210st20_000044140	12	0.576309	nde1|Audic201207_000758657	1392	39.4117	arhgef3|Ueno201302st35_000547019	0	0
unnamed|TeperekTkacz201205_000624527	0	0.226117	supt7l|TeperekTkacz201206_000681430	47	3.1169	arhgap1|Ueno201210brain_000102665	8	0.325838	g6pc|Taira201203kidney_000094288	5	0.0452113	wdr36|JGIv15_15043487	1196	30.0816	vrk2|TeperekTkacz201206_000083250	0	0
znf259|TXGP201107_000355145	76	9.12775	pnma2|MK201406_0099974	0	0	arhgap1|JGIv16_16022902	9	1.01357	il18r1|Taira201203lung_000162775	2	0.167177	smc6|Taira201203lung_000038386	357	2.57045	unnamed|MK201406_0227617	0	0
rxfp2|JGIv16_16025415	0	0	znf609|Chang2013_000656086	339	3.27497	vezf1|TeperekTkacz201205_000200618	12	1.69014	ighv1-69|Ueno201302st35_000675845	2	5.36854	spi1|Taira201203liver_000047903	493	0.243836	ppan|TXGP201107_000404764	14	2.31547
pdhx|Chang2013_000472778	18	1.53532	znf608|Taira201203brain_000031440	310	1.94804	unnamed|Quigley201207_000782006	613	148.216	tlr3|Taira201203eye_000122266	0	0	nde1|TXGP201107_000176073	109	11.6728	ppan|JGIv15_15020699	7	2.49463
pdhx|Audic201207_000950430	13	2.71096	unnamed|JGIv14_28723121	0	0	vezf1|Blower201306_000300548	3	0	barx2|Taira201203eye_000083092	0	0	slco2a1|Taira201203lung_000121538	258	6.87111	phip|Ueno201210st09_000024781	13	0.780139
unnamed|JGIv610_0019341	0	0	unnamed|JGIv610_0013837	0	0	samd7|Ueno201302st35_000547434	0	0	cyr61|Taira201203stomach_000142736	7	0.638254	atg2b|Ueno201210intestine_000001064	527	2.22073	phip|Ueno201210st09_000024671	13	4.13299e-17
tmem246|Ueno201210brain_000271980	0	0	ngef|Quigley201212_001656135	43	0.577406	unnamed|JGIv14_28712808	0	0	cyr61|Quigley201212_002160162	5	0.357583	mms19|JGIv16_16017003	992	5.76103	tmem132e|JGIv610_0015675	7	1.47683
atg14|Ueno201210kidney_000145380	19	1.80915	ngef|Ismailoglu201203_000045540	54	0.965839	uts2b|Ueno201210brain_000312513	0	0	etfa|Taira201203testis_000177101	131	1.04694	snx8|TXGP201107_000038388	1060	7.43431	tmem132e|TeperekTkacz201206_000038680	2	0.0348977
zcchc16|JGIv16_16017944	0	0	plod3|Taira201203st30_000033756	78	0.105219	unnamed|Audic201207_000791511	0	0	etfa|TeperekTkacz201202_000158166	105	30.1403	fshb|Taira201203brain_000216486	477	11.0953	wnk4|Taira201203testis_000031790	0	0
unnamed|Ueno201210eye_000134677	0	0	plod3|Quigley201212_000364767	128	1.02758	plxna4|Ueno201302st08_000364501	0	0	ostalpha|Taira201203st40_000146912	5	0.698147	arrb1|Ueno201210eye_000014896	629	1.72225	pgm1|Ueno201210muscle_000061881	12	3.32101e-15
rtl1|JGIv16_16074293	0	0	nudt9|Ueno2012102cells_000143242	10	0.593134	sema4g|JGIv16_16019755	3	0.409914	ostalpha|Ueno201210liver_000092252	1	4.12569e-06	klhl29|Ueno201302st08_000376596	484	4.38282	pgm1|Taira201203st08_000150319	12	0.948367
brsk1|Ueno201210eye_000087944	0	0	unnamed|JGIv14_28750407	7	2.3485e-29	sema4g|Blower201306_000141560	3	0.216608	fem1c|Blower201306_000294074	79	1.75599	pqlc1|Ueno201210st09_000042752	502	12.4883	wdr26|Ueno201302st08_000414237	251	15.4442
map3k3|Ueno201210intestine_000059464	1	0.0569836	unnamed|Ueno201210intestine_000177987	16	5.28927e-38	hspa13|Taira201203ovary_000186677	30	5.7905	fem1c|Blower201306_000529390	74	2.98867	lmod3|Audic201207_000772581	274	0.428213	wdr26|Blower201306_000400802	241	43.1004
ybx2|Taira201203st30_000197049	21	3.30673	unnamed|Blower201306_000453436	58	5.01995	prf1|JGIv610_0039003	0	0	nipa1|MK201406_0079941	27	5.1077	aqp5|Ueno201210lung_000057096	85	1.05017	ppt1|Quigley201212_000669996	25	7.48808
ybx2|Ueno201210st20_000157862	13	1.39274	unnamed|JGIv15_15011771	13	1.10705e-23	best1|Ueno201210eye_000156147	0	0	ighv3-7|JGIv14_28742815	0	0	rdh14|Taira201203st40_000040996	132	0.77063	aox1|TeperekTkacz201206_000585440	0	0
unnamed|JGIv14_28703237	2	0.812713	unnamed|JGIv16_16010608	12	0.103951	kcnj2|Quigley201212_000886451	0	0	icoslg|Taira201203kidney_000145516	0	0	ptch1|TXGP201107_000250377	439	2.51365	unnamed|JGIv610_0035437	0	0
c21orf62|Ueno201210kidney_000278542	0	0	unnamed|JGIv14_28750414	22	1.73228	unnamed|JGIv14_28703056	0	0	syt14|Taira201203testis_000166024	4	0.0783693	glg1|Taira201203st09_000004779	1178	32.7031	setdb1|JGIv16_16016455	44	3.2268
phyhipl|TeperekTkacz201206_000196684	0	0	unnamed|Quigley201212_000861603	101	1.77905	unnamed|JGIv10_10005802	0	0	syt14|Ueno201210eye_000140793	3	0.348619	ivd|Taira201203st30_000050957	806	23.1448	setdb1|Taira201203lung_000057814	47	2.45864
unnamed|Taira201203testis_000165492	0	0	cd302|Ueno201210skin_000210901	0	0	padi1|Quigley201307_000588769	0	0	tinagl1|Taira201203testis_000188948	0	0	rhou|Taira201203st30_000000024	1325	7.52581	pgbd5|Taira201203eye_000186081	0	0
unnamed|JGIv610_0007120	0	0	trpm7|Taira201203egg_000007946	336	2.86516	ntrk1|JGIv16_16052134	0	0	ankrd49|Chang2013_000745396	35	13.938	tmem106b|Ueno201302st08_000459204	535	5.63638	cdc27|Quigley201212_001465172	37	1.81986
unnamed|JGIv14_28724352	0	0	trpm7|JGIv16_16078696	337	5.27363	t2r19|JGIv10_10030635	0	0	hn1l|TeperekTkacz201202_000187713	42	16.019	igfbp1|Taira201203kidney_000112911	203	6.10661	cdc27|Blower201306_000102999	31	5.6204
tal2|Ueno201210st30_000218679	0	0	meis1|xb201405_213623825	26	0.901809	inhbc|Taira201203intestine_000149768	0	0	lox|Taira201203eye_000111596	3	0.34902	anxa9|Taira201203skin_000139083	479	13.1417	uqcrb|TXGP201107_000218450	0	0
vhll|Quigley201307_001274458	5	0.493291	meis1|Quigley201212_000299265	13	0.490839	best3|JGIv14_28741314	0	0	pxdn|Park201106_000166815	119	0.582022	esco1|Ismailoglu201203_000028607	731	28.7707	slc7a13|JGIv14_28742509	0	0
slc35f6|Taira201203kidney_000132023	1	0.164173	pibf1|Quigley201307_000559159	178	8.3619	unnamed|JGIv15_15001775	3	0.192773	pxdn|Amin201106_000165016	183	9.1439	gpd1|Ueno201210muscle_000028046	51	0.0702007	nipa2|TXGP201107_000186038	1	0.405522
racgap1|Ueno201210st10_000133259	16	1.20225	rbm19|JGIv10_10015750	122	4.31418	calhm1|JGIv14_28706814	0	0	cldn23|Taira201203intestine_000156660	54	5.4201	grk1|Taira201203eye_000088108	114	0.803675	nipa2|TXGP201107_000182806	1	9.28678e-14
plac9|Taira201203skin_000182474	0	0	acvrl1|Taira201203kidney_000167415	0	0	fcrl2|Taira201203skin_000134712	0	0	cpb1|JGIv610_0010440	0	0	rdx|TeperekTkacz201206_000583741	1205	8.05984	or5v1|JGIv14_28704283	0	0
nprl2|Audic201207_000975187	16	4.63531	lmx1b|Ueno201210brain_000267312	0	0	commd6|JGIv14_28725402	0	0	ddx60|JGIv610_0054598	0	0	unnamed|Taira201203st09_000067471	2316	7.8395	uhrf2|Ueno201210st09_000200126	0	0
unnamed|JGIv14_28709941	0	0	unnamed|Taira201203kidney_000235335	0	0	crlf1|JGIv14_28706296	0	0	prl|JGIv14_28716607	0	0	unnamed|Taira201203st08_000123671	1787	1.60559	prpf4b|Taira201203st25_000101649	35	3.1831
bpifc|JGIv16_16079604	0	0	gpr123|JGIv14_28706795	0	0	cep112|TXGP201107_000094296	0	0	tm4sf4|Ueno201210intestine_000162348	0	0	unnamed|MK201406_0059248	2042	78.3631	prpf4b|Taira201203ovary_000051539	53	1.29498
trappc12|Ueno2012106cells_000107342	4	0.0183827	or5ac2|JGIv14_28755690	0	0	smyd5|Park201106_000547739	15	2.36769	aplp1|JGIv16_16075997	0	0	unnamed|Chang2013_000388669	3590	840.527	unnamed|JGIv16_16074019	0	0
ttc15|Taira201203egg_000057264	24	3.39358	evx2|JGIv14_28718024	0	0	plcd4|Taira201203testis_000102826	0	0	mcm4|Quigley201207_000669479	384	8.21802	unnamed|Quigley201212_000447157	1867	28.8034	ostc|Ueno201210st30_000207865	0	0
wnt8a|Quigley201207_000508341	0	0	fancd2os|Taira201203testis_000232941	0	0	arsi|JGIv14_28756407	0	0	mcm4|Ueno201302st08_000470572	401	16.2118	unnamed|Quigley201307_000075244	2753	8.91833	fancd2|Park201106_000166166	0	0
wnt8a|Ueno201210st25_000149792	1	2.04053	unnamed|JGIv14_28707655	0	0	pum1|Quigley201207_000658734	168	3.76808	unnamed|JGIv14_28713362	0	0	unnamed|Quigley201307_000499474	2194	94.881	pi15|XGI_TC422371	0	0
itpa|Ueno2012102cells_000176328	1	0.78826	sod1|Audic201207_000314155	28	13.2474	pum1|XBv5_28804565	184	14.9096	fbf1|Ueno201302st08_000449200	108	4.08354	unnamed|Ueno201210st09_000172694	4792	28.3927	slc6a20|Taira201203kidney_000143331	0	0
nek8|TXGP201107_000103100	33	2.25502	sod1|Taira201203kidney_000230988	11	1.25814	scml2|Quigley201112_000382669	0	0	ddit4l|JGIv14_28718336	0	0	unnamed|Ueno201210st20_000141309	2098	5.54295	thap2|Chang2013_000523697	0	0
khdrbs3|Ueno201210intestine_000206351	0	0	grid2ip|Taira201203eye_000040712	1	0.0207622	hspb3|JGIv14_28751930	0	0	tiparp|JGIv16_16075677	3	0.445159	unnamed|Quigley201207_000741329	1704	267.652	hba4|Taira201203st30_000279153	0	0
tmem119|Park201106_000760801	0	0	mrap2|Taira201203brain_000245625	0	0	unnamed|JGIv14_28742803	0	0	uap1l1|Ueno201302st08_000557483	25	2.70247	unnamed|Quigley201212_001065409	2379	71.1204	sft2d3|Quigley201212_000518248	1	0.478586
grin2d|JGIv16_16062620	0	0	madcam1|Taira201203lung_000213486	0	0	decr2|Audic201207_001001510	0	0	llgl1|JGIv16_16015172	344	4.98332	unnamed|Ueno201210st09_000097510	2683	15.2359	zfat|Park201106_000173950	16	2.5889
cntrl|JGIv16_16076340	348	6.38427	mtnr1a|Taira201203eye_000230874	0	0	ccdc81|Taira201203st25_000169052	0	0	llgl1|Audic201207_000720286	612	24.0601	unnamed|Quigley201207_000745829	2600	701.125	slc45a2|Taira201203lung_000203526	0	0
unnamed|Ueno201210heart_000179164	0	0	fam134b|Ueno201210brain_000240511	0	0	nxpe3|Audic201207_000462407	0	0	nxn|Park201106_000749325	120	7.31858	h2afx|Quigley201307_001886491	3721	39.7969	c5orf30|Amin201106_000117035	0	0
unnamed|JGIv14_28730999	0	0	hbd|Ueno201302st35_000659382	0	0	rtl1|JGIv610_0037319	0	0	nxn|MK201406_0008463	201	14.5954	unnamed|Ueno201302st10_000453656	4765	45.9885	cdc25a|JGIv14_28740215	0	0
abca2|Ueno201210eye_000002323	65	1.88779	socs3|Chang2013_000243587	1	0.424611	akap12|Taira201203heart_000003261	62	3.8891	unnamed|JGIv16_16061899	0	0	unnamed|Ueno201210st12_000093974	3734	51.0208	chst9|Quigley201307_001984756	19	5.26954
exosc7|Park201106_000418769	9	0.420302	klf12|Ueno201302st10_000628491	8	0.818211	spred1|JGIv14_28746181	0	0	copg2|JGIv10_10023055	29	0.693513	hist1h2aj|Quigley201112_000721239	4281	36.1324	cp|Taira201203kidney_000068478	0	0
exosc7|Taira201203lung_000251170	0	0	klf12|Ismailoglu201203_000208027	5	0.460803	c10orf10|Taira201203eye_000263655	0	0	copg2|Ueno201302st08_000471013	114	6.89586	hist2h3c|Ismailoglu201203_000049772	8073	165.945	klf9|Ueno201210st09_000235108	0	0
unnamed|JGIv610_0038657	0	0	myo3b|Audic201207_000791063	25	1.31202	nfatc4|Ueno201302st35_000391082	0	0	ccl25|Taira201203stomach_000232344	0	0	unnamed|Ueno2012102cells_000176861	5220	269.015	hk2|Quigley201307_002156693	2	0.227923
nfkb1|Taira201203skin_000062034	0	0	aebp2|Quigley201307_000325183	9	1.53487	ranbp9|Ueno2012102cells_000058315	4	0.660589	unnamed|JGIv10_10003748	0	0	unnamed|JGIv16_16061652	3492	278.943	hk2|Ueno201302st10_000511215	2	9.24047e-19
cav2|Ueno201210st30_000156312	0	0	aebp2|Ueno201210testis_000104117	15	0.992306	kcnk9|Taira201203eye_000208371	0	0	mmp7|Taira201203lung_000241572	0	0	h2afx|Quigley201307_001518912	6591	331.882	prtn3|Ueno201210spleen_000211345	0	0
rgs9|Taira201203brain_000153561	0	0	aebp2|Ueno201210st25_000145601	6	0.145442	galr2|Ueno201210testis_000069905	0	0	tlr6|Taira201203skin_000081464	0	0	hist1h2ad|Taira201203st08_000194841	3853	443.231	sae1|Taira201203lung_000081926	4	0.116832
golt1b|Taira201203st35_000220320	22	31.3159	limd2|Chang2013_000397847	5	5.73242	wac|Quigley201207_000782091	40	0.19331	afmid|Taira201203liver_000099822	12	0.845068	unnamed|Ueno201210ovary_000157964	3345	209.958	sae1|Ueno201210st08_000165258	4	0.848043
golt1b|Park201106_000612418	5	2.30523	or4d9|JGIv14_28702869	0	0	wac|Park201106_000039560	39	7.43213	unnamed|JGIv14_28720794	0	0	hist1h2bo|Quigley201212_001966844	1602	1.62543	crygd|Ueno201210spleen_000258976	0	0
nrxn3|Ueno2012106cells_000012206	2	0.251321	zar1l|Ueno201210st09_000233698	7	0.67715	trhr2|XBv5_22531332	0	0	kcnq5|Taira201203brain_000023008	0	0	hist1h2bm|JGIv610_0048102	2024	127.586	eif4e2|Chang2013_000139798	0	0
nrxn3|TXGP201107_000308554	0	0.0064821	zar1l|Ueno2012104cells_000158796	4	1.71518e-05	unnamed|Quigley201212_001392543	0	0	ankh|JGIv14_28723591	1	0.104512	hist2h2bf|MK201406_0213051	4439	55.0889	atad3a|Ueno2012102cells_000093717	0	0
unnamed|JGIv16_16073854	0	2.70067e-05	unnamed|Ueno2012104cells_000156215	7	1.03128e-05	ppia|JGIv14_28738474	0	0	unnamed|JGIv14_28742218	0	0	hist1h2bm|Quigley201307_000431185	1961	28.0115	t2r4|JGIv610_0047318	0	0
jph2|Taira201203liver_000025925	0	0	lmbr1|Audic201207_000518583	43	1.61709	onecut2|Taira201203st25_000049655	0	0	zdhhc22|Taira201203brain_000244211	0	0	hist1h3g|JGIv10_10005084	2788	2.58381	ash1l|Ueno201210st09_000003002	72	2.10482
rnf111|JGIv15_15058590	221	35.5471	unnamed|Taira201203eye_000159935	0	0	mip|JGIv14_28705467	0	0	hsf1|JGIv610_0000284	22	2.82657	hist2h2bf|Taira201203brain_000259238	2063	31.273	ash1l|Taira201203skin_000001217	75	1.1645
rgs5|Taira201203lung_000269048	0	0	nup98|Ueno201302st10_000413914	575	21.7006	trit1|Taira201203st08_000137403	0	0	hsf1|Quigley201212_001448619	381	31.44	hist1h2bm|TeperekTkacz201205_000306001	2115	14.1068	setbp1|JGIv16_16038614	48	2.66399
unnamed|JGIv14_28749134	0	0	nup98|TXGP201107_000258596	593	12.771	ppp1r3d|Ueno201210brain_000233533	0	0	pla2g16|JGIv10_10005181	9	2.41596e-19	hist1h2bm|Quigley201112_000546931	1924	4.3917	ccdc136|MK201406_0035297	0	0
adcy8|Ueno201210brain_000094594	2	0.214026	nup98|MK201406_0074049	19	5.207	setd8|Quigley201212_000915200	0	0	spats1|Quigley201307_001910644	0	0	unnamed|JGIv16_16034607	2424	41.9831	gpm6b|Amin201106_000196241	0	0
adcy8|Ueno201210brain_000094586	0	0	nup98|JGIv16_16011442	19	7.44542	celf5|Ueno201210eye_000190500	0	0	hrh4|JGIv14_28750792	0	0	unnamed|Ueno2012106cells_000049792	2057	0.871496	tm9sf3|Quigley201112_000383155	21	2.69031
cacna2d3|Ismailoglu201203_000090587	0	0.364479	nup98|JGIv16_16042461	5	4.46228	cyct|Ueno201302st08_000637238	0	0	c6orf168|Quigley201207_000596751	29	2.10344	hist1h2bo|JGIv15_15030897	1721	13.9493	tm9sf3|Ueno201210liver_000044866	21	2.06477
cacna2d3|Taira201203testis_000073810	1	0	rtl1|JGIv14_28717226	0	0	ormdl1|JGIv14_28722195	0	0	znf839|Quigley201207_000346131	216	7.23866	pfkfb4|Ueno201210pancreas_000016311	765	66.5219	ndc1|Taira201203ovary_000103276	0	0
pomc|Ueno201302st35_000607994	0	0	tmc6|Park201106_000520589	157	22.923	rtl1|JGIv610_0006638	0	0	or1e1|JGIv14_28753646	0	0	tmem50b|Taira201203kidney_000042214	5305	75.3959	noxo1|Ueno201210intestine_000128220	0	0
slc26a4|Taira201203kidney_000070658	0	0	ankrd27|Audic201207_000393970	194	3.50291	mas1l|JGIv10_10007474	0	0	prkx|Taira201203lung_000216778	0	0	akt2|Ueno201210spleen_000000011	1251	10.2503	kansl1|Ueno201302st08_000395469	77	3.14443
slc26a4|Taira201203kidney_000043128	9	0.443772	rtl1|JGIv16_16041193	0	0	smad9|JGIv14_28728451	0	0	lrrc18|Taira201203st30_000253510	0	0	eif4g2|Ueno201210st30_000000237	10755	3.00687	kansl1|Taira201203st25_000057688	132	16.5127
tlx2|JGIv16_16038300	0	0	faf1|Ueno201210muscle_000017056	205	6.08283	mal|JGIv610_0019811	0	0	c11orf63|Chung201110_000014098	0	0	atp5o|Ueno201210st30_000051447	1597	85.7105	akr1b1|Ueno201302st08_000582758	7	1.15659
lamb2|Amin201106_000164152	0	0	faf1|Quigley201307_002169082	171	4.34013	btbd19|Taira201203kidney_000226613	0	0	selenbp1|Ueno201210eye_000201233	7	0.667667	mllt6|Taira201203brain_000001165	2451	66.293	akr1b1|Ueno201210stomach_000148248	4	1.57085
lamb2|Ueno201210intestine_000018843	0	0	unnamed|JGIv15_15018853	0	0	rps5|Taira201203testis_000227574	0	0	selenbp1|Taira201203kidney_000136296	6	0.215404	eif4g2|JGIv14_28730927	8864	552.333	b2m|JGIv14_28740736	0	0
pgk1|Taira201203eye_000123857	0	0	nodal1|Ueno201210brain_000266892	0	0	unnamed|JGIv14_28741224	0	0	rrbp1|JGIv610_0055474	0	0	eif4g2|JGIv14_28742060	8208	493.665	tmcc3|Quigley201112_000291644	1	0.397523
pgk1|Ueno201210muscle_000088996	3	0	fbxo27|Taira201203eye_000232163	19	0.580999	or1s1|JGIv14_28739827	0	0	sec14l5|Ueno201302st08_000430812	208	10.3662	unnamed|Taira201203stomach_000017973	3328	47.4474	tmcc3|Taira201203ovary_000136098	1	7.52699e-28
pgk1|JGIv14_28753576	2	2.61322	fbxo27|Amin201106_000098705	28	4.40356	vars2|Taira201203skin_000013895	0	0	sec14l5|Taira201203muscle_000023309	176	2.43377	etv4|Audic201207_000715442	778	69.9634	hiatl1|Quigley201212_001900216	0	0
stub1|TeperekTkacz201206_000469812	8	1.89991	gin1|Ueno201210brain_000307347	0	0	unnamed|Ueno201302st35_000408550	0	0	mgll|JGIv14_28752647	1	7.69533e-36	iah1|Taira201203st35_000165288	441	10.3459	stard3|TXGP201107_000372410	0	0
stub1|Ueno201302st35_000618842	1	0	mttp|Ueno201210skin_000079719	5	0.000111156	sntb2|Quigley201212_000420383	1	0.105469	mgll|Ueno201302st08_000469380	7	0.686737	lmo4|Quigley201212_001784393	1575	12.4242	abtb1|Park201106_000072288	0	0
nefl|Ueno201210testis_000107174	0	0	mttp|TXGP201107_000341841	15	0.128462	siglec12|JGIv16_16029196	0	0	mgll|Ueno201302st35_000458602	6	0.296044	unnamed|Taira201203st25_000175477	362	19.3318	tnfsf4|JGIv610_0009515	0	0
nefl|Taira201203eye_000190179	1	0.251128	unnamed|Taira201203skin_000096752	1	0.016994	c1ql3|Taira201203eye_000248955	0	0	rpl39|Quigley201112_000729288	11	25.359	sigirr|JGIv16_16059424	2309	128.4	lrrc40|Ueno2012104cells_000077148	0	0
itpripl2|JGIv14_28718873	0	0	ffar2|JGIv14_28727100	0	0	dtna|JGIv16_16020115	0	0	pycard|JGIv610_0037204	0	0	itpkc|Ueno201210st10_000092048	501	2.72154	slc44a1|JGIv10_10010524	3	0.85031
hsd17b7|Blower201306_000313086	22	5.95688	thdl20|Ueno201210skin_000005757	0	0	card9|Audic201207_000894934	0	0	unnamed|Ueno201210brain_000038103	0	0	wdr91|JGIv16_16066753	1035	13.8611	slc44a1|JGIv16_16066207	4	0.344207
stra8|JGIv16_16067302	0	0	mvd|Park201106_000757955	8	1.26632	znf821|Taira201203st15_000078907	3	0.533509	cela2a|Ueno201210pancreas_000076294	0	0	uba52|Taira201203st25_000059485	1165	2.75653	acot12|TeperekTkacz201205_000583251	0	0
vwa3a|Quigley201212_001455398	39	1.5998	tnf|Ueno201210spleen_000256652	3	0.301572	znf821|Quigley201212_001540830	3	1.28976e-26	tcerg1l|Taira201203brain_000130129	0	0	marf1|JGIv16_16031177	1561	15.3811	dok7|Ueno201302st35_000493670	0	0
dhrs4|Ueno201210stomach_000160066	4	1.33058	slk|JGIv16_16019806	1323	17.7881	cdca7|TeperekTkacz201206_000650157	0	0	otud4|Ueno2012106cells_000019140	141	3.98682	gpc2|JGIv16_16021241	1163	14.0685	emr1|JGIv16_16021018	0	0
chp1|JGIv16_16029112	0	0	slk|JGIv16_16072356	998	7.17318	cpne7|Ueno201210brain_000057355	0	0	otud4|Taira201203egg_000017890	124	2.26795	gal3st2|Taira201203stomach_000112254	1501	1.26508	ccl20|Taira201203stomach_000232148	0	0
rtl1|JGIv610_0021138	1	0.253411	unnamed|Ueno201210kidney_000039009	3	0.0805943	eef2k|TeperekTkacz201202_000070311	0	0	wif1|XBv5_213623347	1	0.188389	abi1|JGIv16_16060347	1595	12.3281	coq6|JGIv14_28732084	0	0
rtl1|JGIv610_0051487	0	0	nt5m|Amin201106_000273442	6	0.740915	ca12|Ueno201210kidney_000183697	0	0	ttc18|Ueno201210testis_000051260	2	0.0705501	fbxl5|Taira201203pancreas_000004744	1089	14.8624	tmx1|MK201406_0206777	0	0
rtl1|JGIv610_0039584	0	0	nt5m|JGIv10_10012041	6	2.44697	unnamed|MK201406_0071602	0	0	paqr8|Quigley201307_001013094	2	1.53906e-32	fam78b|Taira201203st30_000160808	632	39.8089	mmp1|JGIv14_28726799	0	0
thbs4|Audic201207_000471743	0	0	sh3bp5l|Quigley201207_000492780	35	0.927394	slc47a1|Ueno201210kidney_000206176	0	0	paqr8|Ueno201302st10_000604169	11	2.73212	tsta3|Taira201203st30_000079248	1308	58.5931	znf639|Park201106_000085504	14	2.65898
thbs4|Ueno201210testis_000066901	0	0	sh3bp5l|Audic201207_000466754	43	1.52897	unnamed|JGIv14_28702361	0	0	nfam1|Taira201203lung_000240784	0	0	kcnj11|Ueno201210brain_000157731	484	23.0119	znf639|Taira201203st12_000122482	8	3.50607e-30
myo1a|JGIv10_10037109	5	0.28518	rcc1|TXGP201107_000403581	839	64.9483	fam131b|Ueno201210st30_000149348	0	0	smug1|JGIv14_28748287	9	1.9109	ing3|Audic201207_000440408	975	18.3141	smim20|Ueno201210egg_000154513	0	0
myo1a|TeperekTkacz201205_000342247	29	1.81084	rcc1|Taira201203st40_000160624	687	67.6393	eea1|Blower201306_000184594	17	1.669	dcst2|Ueno201210skin_000277888	0	0	chpt1|Ueno201210kidney_000087183	2950	119.941	trio|JGIv16_16032951	3	0.300012
nudt8|Taira201203testis_000232015	1	0.379594	cnot6l|JGIv16_16065453	1296	31.074	eea1|Taira201203skin_000020297	11	3.06255e-31	unnamed|JGIv10_10020376	0	0	unnamed|TeperekTkacz201206_000641375	1438	133.703	tsta3|Ueno201210liver_000051849	0	0
gdf9|Chang2013_000328651	16	0.933012	cnot6l|Ueno201210intestine_000148257	1363	50.1302	megf6|JGIv10_10014253	0	0	unnamed|Taira201203liver_000062929	0	0	unnamed|Ueno201302st35_000637874	1302	128.319	unnamed|JGIv16_16031681	0	0
gdf9|Taira201203ovary_000167269	39	2.93124	unnamed|Ueno201210intestine_000211204	0	0	rab7b|Taira201203eye_000240607	0	0	cngb3|Taira201203eye_000136224	0	0	hist2h2bf|JGIv10_10017277	1566	1.86151	march8|Taira201203ovary_000141226	0	0
kank4|Taira201203liver_000004624	0	0	gyg1|Ueno2012104cells_000019666	728	5.12528	maml2|Ueno201210kidney_000096569	1	7.05803e-32	lmo1|Taira201203st35_000210890	5	2.0293	hist2h2bf|TeperekTkacz201206_000343450	1725	0.0661534	lrrn1|JGIv16_16007856	0	0
fastkd3|Taira201203ovary_000132635	6	0.968786	gyg1|Taira201203st35_000194392	564	17.5899	maml2|Ueno201302st08_000440739	1	0.106474	lmo1|Ueno201210st20_000121042	4	0.191992	hist2h2bf|Quigley201307_002039984	1957	2.74471	dusp16|Taira201203skin_000092498	40	10.8429
slc22a15|TeperekTkacz201206_000486138	8	4.01688	gyg1|Ueno2012102cells_000084941	697	36.2478	jazf1|JGIv16_16080898	0	0	mc2r|JGIv15_15024318	0	0	arid3b|Blower201306_000362481	783	61.9342	adssl1|Ueno201302st35_000557215	0	0
fstl3|Taira201203st40_000120052	1	0.193064	camk2g|Taira201203st09_000104114	157	1.87509	unnamed|JGIv14_28749677	0	0	snrnp40|Ueno201210skin_000201395	492	56.74	mdk|Taira201203eye_000178529	738	7.32524	ncapd2|Taira201203egg_000023545	9	1.04883
lrpap1|JGIv16_16045644	20	3.97628	camk2g|Quigley201212_001807779	309	11.197	gsx2|Taira201203st30_000254763	0	0	snrnp40|Chang2013_000735238	517	27.1164	pcmt1|Ueno201210brain_000261646	23	5.94328	klhl13|JGIv14_28711998	1	9.82525e-09
sult1c3|Ueno201210liver_000055519	0	0	mgc145244|JGIv610_0016849	0	0	tada2a|Audic201207_000923951	0	0	zc3h7b|Taira201203eye_000083387	235	11.3057	slc20a1|Ueno201210st30_000006975	1741	30.6843	klhl13|Ueno201302st08_000476966	7	1.31994
dnajb6|TXGP201107_000437889	29	1.93142	padi1|JGIv16_16047221	0	0	klhl22|Taira201203st09_000112080	0	0	zc3h7b|Ueno201210ovary_000039681	169	1.38673	fasn|Taira201203brain_000000108	1223	9.51526	ube2i|Ueno201210st30_000134351	0	0
dnajb6|Ueno201210muscle_000114218	7	0.564142	ralgds|Ueno201210kidney_000020042	45	0.446107	cfb|JGIv14_28719717	0	0	unnamed|Taira201203st25_000269241	0	0	eif3b|Taira201203st20_000067956	1117	14.7085	stx2|TeperekTkacz201206_000101532	0	0
nubp2|Quigley201212_002180907	4	1.10251	ralgds|Park201106_000677934	30	1.66001	tmem121|JGIv14_28743478	0	0	ap1b1|Quigley201212_000192806	338	16.6755	golim4|JGIv16_16063944	255	2.94392	unnamed|JGIv14_28709017	0	0
kdelr1|Quigley201212_000737280	3	0	ccdc170|JGIv16_16045034	4	0.231324	unnamed|TeperekTkacz201202_000176576	4	2.246e-24	ap1b1|Blower201306_000509048	541	23.2089	myl6|Taira201203heart_000147691	308	3.21224	bcam|JGIv16_16008559	0	0
kdelr1|Quigley201307_000618434	45	5.61524	prph2|JGIv610_0034569	0	0	unnamed|TeperekTkacz201206_000158068	4	2.23764	ap2b1|Taira201203brain_000075742	255	7.07699	cyp4a11|Ueno201210intestine_000142959	211	0.357474	fam151a|JGIv16_16061105	0	0
dcp1a|Taira201203lung_000143256	22	3.43047	c12orf4|Blower201306_000245919	89	10.2327	nab2|JGIv16_16069222	0	0	ap2b1|Ueno201210brain_000037172	255	10.6677	lipe|Ueno201210brain_000033962	511	8.22353	p2|Ueno201210skin_000254549	0	0
dcp1a|Blower201306_000369880	77	11.8351	cd79a|Taira201203spleen_000192175	4	0.630777	sra1|JGIv15_15014948	21	5.90782	thoc5|Chang2013_000695008	621	33.6216	gipc2|Taira201203ovary_000054242	2116	47.2001	dnase1l3|Ueno201302st10_000661057	0	0
unnamed|JGIv16_16026460	0	0	stk11|Taira201203ovary_000166492	87	4.91091	sra1|TXGP201107_000467784	3	2.04956e-34	thoc5|Ueno201210st30_000110779	609	13.0753	ssr2|Ueno201302st35_000492548	908	2.68195	capn5|TXGP201107_000318124	0	0
pced1a|TXGP201107_000172264	0	0	stk11|Taira201203testis_000177241	84	6.77024	dync2h1|Ueno201302st35_000406308	0	0	pex12|JGIv610_0021044	2	0.175287	c9orf46|Audic201207_000905119	277	2.62858	sf1|Audic201207_000459219	34	1.12591e-10
pced1a|Park201106_000415095	14	4.44287	slc25a15|Taira201203brain_000221276	0	0	ccno|JGIv14_28745456	0	0	pex12|Chang2013_000061792	7	0.544061	anxa7|Ueno201210kidney_000001867	1866	3.41898	sf1|TeperekTkacz201205_000204816	65	14.3536
cbll1|Taira201203st25_000158581	6	0.388856	masp1|Taira201203eye_000016180	9	0	unnamed|JGIv14_28702364	0	0	kcnb2|MK201406_0169169	0	0	qsox2|Taira201203pancreas_000003774	758	5.52611	unnamed|Taira201203st30_000215372	0	0
cbll1|Taira201203skin_000117359	2	0.747518	prnp|Taira201203skin_000048814	9	0.643756	rgs16|TXGP201107_000418268	0	0	golph3l|TXGP201107_000127860	216	11.8029	sgsm3|Ueno201210skin_000001311	112	0.1853	atp1b4|JGIv16_16011723	0	0
rdh8|Taira201203eye_000193975	0	0	prnp|Taira201203lung_000063408	9	0.602784	slc25a46|Taira201203ovary_000174665	0	0	golph3l|JGIv16_16008837	36	1.49807	b3galt6|JGIv16_16025370	493	3.81897	unnamed|JGIv14_28714666	0	0
piwil1|Taira201203testis_000046490	4	0.266831	lrg1|JGIv14_28705586	0	0	slc6a5|JGIv610_0044982	0	0	cry1|Taira201203spleen_000155098	20	2.44092	klf11|Ueno201210brain_000079879	519	8.66386	asb7|TeperekTkacz201206_000128753	0	0
psap|Ueno2012102cells_000124958	31	15.2426	pigv|TeperekTkacz201202_000161733	14	4.30342	cnst|Taira201203st09_000089770	0	0	aqp3|JGIv16_16020178	0	0	snrnp27|Quigley201212_001336056	883	35.9062	hiatl1|Quigley201212_002111061	12	2.69947
psap|Quigley201212_001713716	47	3.56953	pigv|Taira201203ovary_000101167	10	0.401159	itpk1|JGIv16_16079912	0	0	unnamed|JGIv15_15069020	0	0	zfyve1|Ueno201210lung_000000022	919	7.2881	hiatl1|Ueno2012102cells_000091435	16	2.63481
velo1|Ueno201210st08_000131334	13	0.475203	c2cd3|JGIv16_16025234	222	5.2964	unnamed|XGI_TC423212	0	0	unnamed|Taira201203skin_000114682	0	0	ctsc|Ueno201210spleen_000099558	237	0.820379	impa1|Quigley201212_001095165	0	0
velo1|JGIv14_28701123	0	0	supt3h|JGIv16_16052392	37	5.86686	unnamed|Ueno201210liver_000104776	0	0	mapkapk3|Taira201203heart_000131947	0	0	rnasek|Audic201207_000251596	311	7.09262	ccdc65|JGIv14_28733763	0	0
or5p2|JGIv14_28742308	0	0	unnamed|Quigley201307_000787243	6	1.97342	znf366|JGIv14_28721921	0	0	hsd17b8|TeperekTkacz201205_000636862	9	3.62442	tmem159|Taira201203muscle_000083661	24	1.47192	neurod4|Audic201207_000989288	0	0
card14|Ueno201210intestine_000072907	0	0	unnamed|Taira201203eye_000234670	4	0.0571151	unnamed|Ueno201210eye_000212652	0	0	kifc2|Ueno201210eye_000047821	0	0	rufy3|Ueno201210muscle_000010025	506	0.803213	unnamed|JGIv14_28735886	0	0
gipc3|JGIv16_16062403	0	0	apoa1|Ueno201210brain_000269666	0	0	slc26a6|Taira201203st25_000162806	0	0	prlhr|JGIv14_28722518	0	0	slbp|Ismailoglu201203_000127342	1686	40.871	herc4|Taira201203eye_000079747	13	0.583785
unnamed|JGIv610_0005795	0	0	gemin5|Ueno201210ovary_000004427	215	4.6641	gcm1|Quigley201212_000281863	0	0	adhfe1|Ueno201210muscle_000098796	0	0	srrm2|MK201406_0008718	1073	2.88301	herc4|TeperekTkacz201206_000222472	12	1.94086
efs|Taira201203st25_000139180	7	1.28865	mrpl22|Quigley201307_001592178	22	1.98923	unnamed|Taira201203intestine_000126593	0	0	tesk1|Taira201203st09_000022202	10	0.0758583	bhlhe40|Taira201203skin_000039426	579	8.7191	unnamed|Taira201203st35_000224905	0	0
efs|Audic201207_000188503	35	8.06066	fam46c|Taira201203st08_000170890	0	0	nos1|MK201406_0188312	0	0	tesk1|Taira201203st09_000042186	9	0.333263	smndc1|Quigley201212_000433260	204	12.2794	acer3|Ueno201210st20_000161393	0	0
unnamed|Park201106_000082519	0	0	lrrc39|JGIv15_15051455	0	0	cdr2l|Ueno201210kidney_000127087	0	0	hmcn2|Park201106_000003991	1	0.0554966	nkx6-3|Ueno201210stomach_000156691	99	3.72596e-19	slc30a10|Ueno201210egg_000106163	0	0
unnamed|Taira201203lung_000257550	0	0	dnttip2|Ismailoglu201203_000063988	1106	27.9183	isyna1|Amin201106_000053899	15	3.10652	rerg|Ueno201210intestine_000234456	0	0	zfx|Quigley201212_000757102	990	15.1686	ccdc58|XBv5_49115672	0	0
fam83b|Taira201203eye_000094104	1	0	ostm1|Quigley201212_001577736	66	28.8577	kcnip1|JGIv10_10034552	0	0	rmnd1|JGIv610_0031573	3	1.02819	grwd1|Taira201203st25_000009136	457	1.87565	cope|Ismailoglu201203_000199739	1	1.95837e-20
fam83b|Ueno201210skin_000065006	1	0	ostm1|JGIv610_0053528	22	1.28766e-37	ndp|JGIv16_16070649	0	0	lamtor3|Taira201203testis_000192799	4	1.27595	tdrd1|Taira201203st08_000035256	406	6.10264	cope|Ueno201210muscle_000111463	1	0.509189
gata6|Taira201203intestine_000059496	0	0.0744032	kiaa1456|Audic201207_000602361	0	0	stxbp5l|Taira201203eye_000034528	0	0	cryaa|Taira201203st25_000277931	0	0	pef1|Ueno201210kidney_000000006	8613	40.9633	dtna|JGIv15_15066170	0	0
gata6|Ueno201302st35_000424167	0	0	vdac3|Amin201106_000257067	271	18.6784	ap2a2|Ueno201210muscle_000033118	16	1.21564	gvinp1|Taira201203intestine_000003027	2	0.0363735	unnamed|Ueno201210brain_000013292	287	0.264462	pex14|Taira201203egg_000097394	0	0
pes1|Quigley201112_000383280	79	35.9563	vdac3|Chang2013_000604689	266	45.7056	ap2a2|Taira201203eye_000097520	17	0.172633	gvinp1|JGIv14_28711172	2	1.7936e-24	slc29a2|Ueno201302st35_000420581	1513	64.9333	p2ry12|JGIv14_28727351	0	0
pes1|Ueno201210st08_000131251	73	15.0941	vdac3|Taira201203stomach_000173733	114	6.67491	gdf2|JGIv14_28742394	0	0	ddx20|Quigley201212_001689846	74	7.42345	jak2|Taira201203lung_000018810	433	3.99418	c15orf27|Ueno201302st08_000563619	0	0
pou2af1|Ueno201210spleen_000242531	0	0	rtl1|JGIv14_28747207	0	0	il11ra|Ueno201210brain_000086419	23	2.15828	cyp8b1|Quigley201307_001435526	8	0.620483	ap1ar|Taira201203st12_000106160	204	11.3058	itk|Ismailoglu201203_000166863	0	0
unnamed|Taira201203eye_000247868	1	0.181581	g2e3|Ueno201210spleen_000044378	378	15.4851	bpnt1|JGIv610_0014224	2	1.31913	slc9a8|Quigley201212_001526819	13	1.10241	surf2|Taira201203st40_000060327	231	2.6042	ccdc50|Blower201306_000011949	2	0.440806
unnamed|JGIv610_0025830	0	0	g2e3|Taira201203testis_000089464	90	0.447724	unnamed|JGIv610_0018930	0	0	olfml2a|Park201106_000042261	9	0.0624304	harbi1|Audic201207_000241245	478	129.909	ccdc50|JGIv15_15037414	2	2.42558e-33
ccdc25|Quigley201212_001754752	2	0.304695	cldn19|Ueno201210brain_000227652	0	0	il17d|Ueno201210st30_000201687	0	0	olfml2a|Audic201207_000846833	8	0.653647	slc31a2|Taira201203lung_000198978	416	6.77544	zcchc16|JGIv16_16035242	0	0
ccdc25|Park201106_000278864	35	4.25986	clrn1|JGIv14_28734583	0	0	pqlc3|Taira201203st30_000199195	0	0	or8b12|JGIv14_28736030	0	0	unnamed|Taira201203spleen_000099393	1132	8.53917	unnamed|JGIv14_28720831	0	0
xk|JGIv610_0028453	0	0	t2r43|JGIv16_16003918	0	0	cd8a|Taira201203kidney_000238697	0	0	ide|TXGP201107_000059450	681	18.8153	eogt|Taira201203lung_000161812	1076	33.076	ndrg4|Ueno201210eye_000121487	0	0
unnamed|JGIv10_10036033	0	0	samd9|JGIv15_15041117	4	0.097559	cnga4|JGIv610_0004374	0	0	ide|Ueno201210kidney_000057928	745	14.7826	ifltd1|Audic201207_000908914	964	9.2747	unnamed|JGIv14_28755679	0	0
chrnb4|JGIv16_16034179	0	0	unnamed|JGIv610_0009817	0	0	tbc1d9|Taira201203st08_000059757	0	0	acin1|JGIv16_16043298	2670	18.3703	pcyt1a|Ueno201210brain_000169077	131	8.64169	unnamed|JGIv16_16040174	0	0
anks4b|JGIv610_0019491	0	0	pmp22|Park201106_000375133	0	0	pik3r5|JGIv16_16018276	0	0	acin1|JGIv16_16010957	3553	34.9117	ilf3|TeperekTkacz201206_000032885	1751	76.2691	nsfl1c|xb201405_S13831295	0	0
polh|Taira201203brain_000160235	10	1.77029	unnamed|JGIv610_0043974	0	0	unnamed|Ueno201210brain_000269696	0	0	c14orf119|Chang2013_000258596	1	8.69049e-06	ddx17|Taira201203st09_000031265	1290	10.6838	unnamed|TeperekTkacz201206_000306409	0	0
unnamed|Quigley201212_000363715	32	0.811095	rtl1|JGIv16_16032157	0	0	or11a1|JGIv16_16050448	0	0	gpr160|Taira201203st25_000241184	42	4.73978	ilf3|TeperekTkacz201206_000585543	1792	52.3973	uvrag|Ueno201210spleen_000089516	15	1.25501
unnamed|Ueno201210kidney_000079168	0	0	zbtb39|JGIv14_28733693	29	0.768654	tek|Taira201203kidney_000065107	0	0	gpr160|Quigley201307_001886970	82	6.35278	atp6v1b2|Ueno201210kidney_000020077	894	18.8456	uvrag|JGIv16_16078413	9	1.13673
10a1|Quigley201212_001573806	0	0	zbtb39|Quigley201212_001887118	38	2.59993	unnamed|Taira201203testis_000163521	0	0	prph2|XBv5_213623993	0	0	znf436|Audic201207_000775782	987	2.72998	grpel1|Quigley201307_002044708	0	0
c10orf71|JGIv14_28721007	0	0	t2r25|JGIv14_28701172	0	0	unnamed|JGIv14_28748243	0	0	txnl4b|Taira201203stomach_000223510	1	0.34871	unnamed|Taira201203egg_000003388	867	6.4778	stx3|Taira201203heart_000087327	5	1.83743
unnamed|JGIv610_0035525	1	0.096727	ndufs3|Taira201203eye_000143426	32	3.75716	rgs9bp|TeperekTkacz201206_000164374	0	0	fam126b|Ueno201210brain_000038042	40	2.52188	prr12|Taira201203spleen_000001628	510	4.44976	kiaa0408|Audic201207_000047621	0	0
esam|Taira201203kidney_000155420	0	0	ndufs3|Ueno201210eye_000212465	24	4.52613	ap1ar|Ueno201302st35_000604586	0	0	fam126b|JGIv16_16026245	4	1.49895e-26	uros|Taira201203lung_000165098	966	21.7858	unnamed|JGIv14_28714047	0	0
csf2rb|Taira201203spleen_000046245	0	0	unnamed|Taira201203testis_000059113	0	0	hesx1|Quigley201307_001799671	0	0	unnamed|JGIv14_28753668	0	0	wdr1|Ueno201210skin_000020300	289	0.060291	galnt16|Taira201203brain_000107007	1	0.215755
csf2rb|Taira201203liver_000041488	0	0.0717529	tatdn3|Ismailoglu201203_000205616	3	0.317536	unnamed|JGIv14_28742372	0	0	caps|Audic201207_000299181	0	0	wee1|Taira201203st30_000053890	499	3.82121	unnamed|JGIv14_28753663	0	0
slc6a2|JGIv16_16075464	0	0	znf197|TeperekTkacz201202_000056794	91	1.42566	vsx2|Ueno201210eye_000192985	0	0	mid1|Taira201203stomach_000106020	36	2.83575	tanc2|JGIv16_16071760	935	20.1782	tmem114|Ueno201210heart_000179009	0	0
ada|Taira201203intestine_000147683	0	0	unnamed|JGIv14_28740907	107	6.31797	pcmtd1|Taira201203eye_000165572	0	0	mid1|Park201106_000706625	32	1.62173	pld1|Taira201203heart_000009918	248	3.98468	slc6a6|Taira201203brain_000044299	0	0
fcrl3|JGIv16_16077749	0	0	znf630|Audic201207_000207530	55	1.12333	dstn|Taira201203spleen_000147408	0	0	dmrt3|JGIv610_0052391	0	0	rbm11|Ueno2012104cells_000042391	868	12.6078	s100a13|Taira201203intestine_000212957	0	0
crb1|Ueno201210eye_000037043	0	0	ltk|Ueno201302st08_000403095	56	1.65878	nfia|Taira201203spleen_000033495	0	0	wi2-2373i1|JGIv16_16081494	0	0	fgb|Ueno201302st35_000349215	3749	42.2913	krt222|Taira201203st30_000123477	0	0
unnamed|Taira201203intestine_000119916	0	0	ltk|JGIv610_0032869	32	2.94002e-36	hcrtr2|JGIv16_16048368	0	0	pax7|JGIv16_16048942	0	0	sdc2|Taira201203brain_000000166	634	6.48665	inpp5a|Taira201203skin_000144309	0	0
ighv3-7|XBv5_505491	0	0	s100a11|Quigley201207_000096621	1	1.4835	unnamed|JGIv14_28706570	0	0	unnamed|JGIv14_28703254	0	0	b3galt5|Ueno201210stomach_000061042	573	6.71434	unnamed|JGIv14_28736251	0	0
spag5|Ueno201302st10_000432953	375	20.6067	adamtsl1|Taira201203st40_000057037	0	0	adra1b|JGIv16_16061958	0	0	rxfp2|JGIv16_16042658	0	0	adam9|Taira201203st35_000025756	374	0.471984	pcdha13|Ueno201210brain_000084648	14	2.79043
cdyl2|Ueno201302st08_000569698	0	0	ano10|JGIv610_0028083	21	0.74614	zcchc16|JGIv14_28705939	0	0	rbp3|Ueno201210eye_000129925	0	0	aqp11|Ueno201302st08_000482626	813	10.127	unnamed|JGIv610_0028400	0	0
cdyl2|Taira201203kidney_000179787	0	0.196917	rtl1|JGIv14_28704451	0	0	inip|Ueno201302st10_000681991	25	11.8365	mthfr|Taira201203st08_000022293	65	0.252397	pef1|Quigley201307_001817607	253	5.36035	gadd45g|JGIv16_16010842	0	0
sult2b1|Taira201203eye_000222286	5	0.952104	vasp|Taira201203skin_000093294	247	7.79248	cnot1|Quigley201112_000455358	78	2.02486	mthfr|Taira201203spleen_000109376	73	7.05641	f2rl3|Ueno201210lung_000077067	222	12.2473	stat5b|TXGP201107_000134618	6	0.926207
pstpip1|Taira201203testis_000177170	0	0	vasp|JGIv610_0007551	285	10.6448	cnot1|Ueno201302st35_000346445	90	1.32447	mthfr|Blower201306_000298244	54	1.06477	invs|XBv5_33340503	73	0.210816	stat5b|Taira201203ovary_000043317	7	0.419674
klhl14|JGIv16_16039582	0	0	tp53i11|Blower201306_000087781	38	6.86236	hsf3|Taira201203heart_000040562	0	0	cd200|Ueno201210skin_000170579	1	1.72446e-54	fbxo30|Taira201203ovary_000019721	739	3.4654	uri1|Ueno201210st09_000205966	6	6.29366e-25
rpl27a|Quigley201212_001587665	0	0.490086	tp53i11|Ueno201210ovary_000108231	70	3.62249	phldb3|TeperekTkacz201206_000217703	43	3.50378	hes9|MK201406_0006378	35	2.12491	nub1|Ueno201210testis_000083811	238	1.98472	uri1|TeperekTkacz201205_000414689	6	2.68118
rpl27a|Chang2013_000795706	0	5.68573	kcns1|JGIv16_16071932	0	0	phldb3|Ismailoglu201203_000038448	19	0.601103	esr10|Taira201203st35_000202923	41	5.44526	fancl|JGIv16_16005260	647	2.01744	cyb5d2|Taira201203st09_000212283	0	0
rpl27a|Ueno201210st20_000022711	1	0	pstpip1|Taira201203spleen_000110285	0	0	fam92a1|Taira201203kidney_000244404	5	3.57604	unnamed|Taira201203st25_000265859	13	3.17908	unnamed|Taira201203testis_000047164	462	0.14047	rtn4r|JGIv10_10022232	0	0
rapgef4|Ueno201210brain_000127353	0	0	smc1b|Taira201203testis_000011547	39	0.272331	fam92a1|Ueno2012104cells_000122762	34	7.3982	hes9|Ueno201302st10_000708577	30	3.50879	gabpb2|Quigley201212_001016487	2476	78.5012	cul3|Taira201203brain_000117315	30	4.13316
c21orf63|JGIv16_16068116	0	0	ribc2|JGIv16_16080206	28	0.894181	itgb2|Taira201203testis_000098283	0	0	unnamed|Taira201203st30_000215372	23	1.52336	unnamed|Taira201203stomach_000168115	3128	248.655	cul3|TeperekTkacz201206_000241193	31	2.24188
unnamed|JGIv14_28750158	0	0	sf3b5|Quigley201307_000631986	15	53.6443	st8sia2|Amin201106_000102402	0	0	unnamed|XGI_TC423100	0	0	c7orf26|JGIv16_16030835	1024	23.1594	colgalt1|Ueno2012106cells_000119440	5	5.74142e-35
slco4c1|JGIv10_10002053	0	0	snd1|JGIv16_16012553	533	32.434	grhl2|JGIv16_16045090	0	0	slc26a3|Taira201203liver_000040772	0	0	lrp6|JGIv16_16040681	6444	108.397	colgalt1|Quigley201207_000255696	14	3.81904
slco4c1|MK201406_0216027	1	0	snd1|Ueno201210egg_000056954	845	29.0645	fpr2|Taira201203lung_000199527	0	0	unnamed|Taira201203lung_000229174	0	0	lrp6|Ueno201210st08_000020384	1323	24.3737	unnamed|Ueno201302st10_000626894	0	0
st3gal4|MK201406_0155184	3	0.240097	tmem65|Ueno201210st25_000145774	55	3.57092	aldh1a1|Park201106_000737008	0	0	ccdc42|Ueno201210testis_000163343	1	0.0972082	gapdh|Taira201203kidney_000021508	350	2.46741	capzb|Quigley201112_000304337	4	1.65776e-36
st3gal4|Taira201203st40_000159997	0	2.63196	tmem65|TeperekTkacz201206_000465533	82	22.0921	ighv3-7|JGIv610_0022730	0	0	mlf1ip|Park201106_000227089	32	2.72757	srsf2|Taira201203eye_000066330	1264	30.0315	capzb|Blower201306_000311748	11	3.18433
st3gal4|JGIv16_16006456	3	0.790238	usp33|TXGP201107_000090287	39	0.287727	arhgef7|Ueno201210eye_000111484	4	0.545391	actn2|Ueno201210muscle_000039684	0	0	dnajc14|Quigley201212_002001327	1099	33.0606	myo1d|Taira201203spleen_000079950	0	0
unnamed|JGIv610_0017798	0	0	usp33|Ueno201210egg_000045338	49	2.2454	arhgef7|Taira201203heart_000018667	4	2.44252e-16	bbs5|JGIv14_28717897	8	2.11679	cyp26c1|Audic201207_000038945	1626	33.8023	igsf3|JGIv16_16041798	0	0
unnamed|Ueno201210skin_000261394	0	0	plk2|Audic201207_000147672	91	2.80978	tprg1|Ueno2012102cells_000165103	0	0	prox1|JGIv16_16037050	0	0	asna1|Quigley201212_001733793	64	1.64619	slc25a20|JGIv610_0028808	0	0
unnamed|JGIv15_15046688	0	0	plk2|Amin201106_000031825	113	1.75463	sema3f|Ueno201210spleen_000127069	0	0	march6|MK201406_0090420	50	4.30735	asna1|Taira201203st40_000178841	74	1.16731e-08	il20rb|Ueno201302st35_000454408	20	3.95878
twist1|JGIv10_10015999	0	0	parp10|Taira201203stomach_000039516	6	0.180172	brca2|Blower201306_000119929	17	0.729465	unnamed|JGIv14_28727841	0	0	unnamed|JGIv16_16047978	134	0.0938907	unnamed|JGIv610_0040839	0	0
unnamed|JGIv14_28756824	0	0	cc2d1a|JGIv16_16021128	18	0.491859	trpm8|MK201406_0151877	0	0	unc45a|Taira201203eye_000056734	94	4.66802	c2orf72|Ueno201210liver_000009617	631	3.03926	pkn3|Taira201203st09_000080075	1	0.0406018
tinagl1|Taira201203spleen_000114383	0	0	cep85l|TeperekTkacz201206_000054496	51	0.221761	krt6|JGIv14_28744029	0	0	scg2|TXGP201107_000379479	0	0	slc7a2|JGIv15_15038202	603	1.02239	pkn3|Ueno201210spleen_000079242	4	0.570722
srp19|Taira201203st25_000251690	21	0.339572	cep85l|Taira201203st08_000050510	82	3.46567	tyrobp|JGIv14_28747968	0	0	shisa7|JGIv10_10024779	0	0	unnamed|JGIv16_16006376	602	35.5162	m6pr|Chung201110_000104998	0	0
srp19|Quigley201307_000107878	69	13.8536	gen1|JGIv16_16079012	45	1.4774	ntsr1|Ueno201210ovary_000111076	0	0	nol11|TeperekTkacz201206_000063809	234	19.2952	nfat5|Ueno201210heart_000001388	128	3.48386	rin3|Taira201203liver_000035152	0	0
fgfbp2|Taira201203st40_000204922	0	0	hyal4|Park201106_000682948	0	0	ticam1|Taira201203skin_000110138	0	0	nol11|Ueno201210egg_000073471	215	11.6394	fam124a|Taira201203st12_000071388	93	1.0715	asb1|Ueno201210st30_000151967	0	0
hbg2|UG94Xl_S14227523	0	0	angpt2|JGIv16_16009482	0	0	pou3f1|Audic201207_000617683	0	0	mapk15|Quigley201307_000823467	25	0.792103	necab3|Taira201203brain_000045079	1011	2.13949	ldb2|XGI_TC421974	0	0
kera|Taira201203eye_000170121	0	0	tha1p|Taira201203st25_000220146	0	0	unnamed|JGIv610_0006457	0	0	unnamed|JGIv14_28723219	0	0	rpl19|Audic201207_000333417	1561	23.8646	arhgef5|Ueno201210st08_000021346	15	0.635544
megf11|Ueno201210eye_000017634	0	0	unnamed|Ueno201210stomach_000108644	0	0	slc9a7|Ueno201210heart_000061872	11	0.95299	unnamed|Taira201203spleen_000218702	0	0	rap1gap|JGIv14_28752866	74	62.8393	arhgef5|Taira201203st25_000024415	11	1.06414
pcdhgb1|Ueno201210skin_000049226	0	0	c14orf166|Ueno201210st35_000013522	17	0.645511	slc9a7|Ueno201210lung_000035601	18	2.3461	prdm8|Taira201203st40_000104017	1	0.103974	ush1c|JGIv15_15070955	40	1.75197	ecm2|JGIv16_16038016	0	0
f13b|Taira201203intestine_000182845	0	0	rab35|Taira201203ovary_000184511	253	2.74693	armc8|Taira201203muscle_000025822	18	1.65726	prdm8|Taira201203brain_000144992	1	8.71428e-15	unnamed|Ueno201210st08_000206424	2208	389.65	aldh3a2|Ueno201210brain_000097042	0	0
unnamed|Taira201203eye_000172465	0	0	rab35|Quigley201112_000108811	198	23.686	armc8|Taira201203st35_000101975	18	1.31346	camk1g|JGIv16_16060589	0	0	hist1h2aj|Quigley201212_001383151	2176	20.9665	ttbk1|JGIv16_16005429	19	1.37821
rell2|Taira201203spleen_000176908	10	2.21006	nfx1|Park201106_000336093	117	3.37915	cyp2j2|Ueno201210kidney_000210466	0	0	hsp90ab1|Ueno2012102cells_000048066	10892	266.994	unnamed|Ueno2012102cells_000215219	1743	62.3774	ttbk1|Ueno201302st35_000361741	1	1.93815e-36
unnamed|JGIv610_0051088	0	0	slc4a4|Taira201203eye_000014028	0	0	unnamed|JGIv14_28703227	0	0	hsp90ab1|Ueno2012104cells_000065684	8326	169.957	h2afx|Ueno2012102cells_000098967	2927	5.99477	myadm|JGIv15_15046238	0	0
sstr1|JGIv14_28729262	0	0	dnah7|JGIv16_16012088	527	4.07389	shh|Taira201203lung_000142782	0	0	hsp90aa1|Ueno201302st10_000547208	320	11.5913	mt-cyb|Taira201203st35_000067161	2351	250.178	ankrd37|JGIv16_16013828	0	0
unnamed|Ueno201210skin_000201546	0	0	rpl3|TeperekTkacz201206_000442897	1558	18.1879	unnamed|JGIv14_28720401	0	0	apoa1|JGIv610_0051695	0	0	slc20a1|Ueno201210st10_000057065	471	25.4112	synpo|Taira201203lung_000075233	0	0
slpi|Ueno201210eye_000254749	0	0	rpl3|Blower201306_000111466	2237	248.105	plekhf2|Ueno2012102cells_000128061	0	0	unnamed|JGIv14_28731912	2	0.144829	ucp2|Taira201203st09_000064073	1156	1.16462	ttc33|Ueno201210ovary_000147893	0	0
unnamed|Taira201203lung_000197320	0	0	rpl3l|Ueno201210eye_000210907	5	5.06619e-10	nxph1|Ueno201210brain_000231221	0	0	gpr114|Taira201203brain_000056377	1	0.0449174	ucp2|Audic201207_000215437	1094	41.7381	mrpl15|Ueno201210st09_000223117	0	0
aldh7a1|Ueno201302st08_000584989	14	1.66195	rpl3l|Ueno201210eye_000216646	2	3.073e-06	gnpat|Ueno201210st10_000042442	15	1.46103	nup98|JGIv14_28745037	2	0.00198237	ucp2|Ueno201210kidney_000027830	2146	26.4262	zpax|Ismailoglu201203_000097185	6	0.720538
aldh7a1|Ismailoglu201203_000187824	4	0.569098	iqce|Ueno201302st08_000493540	140	1.94349	fam168b|JGIv16_16054743	3	2.37409	nup98|JGIv610_0044297	2	0.391717	ucp2|Quigley201212_001373598	540	111.824	sdr42e2|JGIv14_28725795	0	0
slc4a10|Taira201203brain_000004918	0	0	skor2|JGIv16_16051981	0	0	elovl4|Ueno201210intestine_000150718	0	0	krt5|JGIv14_28708543	34	6.08935	ucp2|JGIv16_16031315	834	228.482	myh6|Ueno201210heart_000008496	2	0.213413
slc4a10|TXGP201107_000314722	2	0	unnamed|JGIv15_15006465	0	0	crygs|Ueno201210st35_000015730	0	0	stam|Park201106_000527738	146	13.7712	ucp2|Ueno201210skin_000083204	1319	5.57142	myh6|JGIv14_28703874	2	4.03711e-22
smc2|TeperekTkacz201205_000028821	76	1.1849	unnamed|JGIv16_16075738	0	0	accn4|JGIv16_16007737	0	0	stam|Ueno201302st10_000546877	110	2.52263	ucp2|Taira201203kidney_000107848	884	3.84373	pptc7|Taira201203testis_000176604	0	0
smc2|Quigley201212_000316674	0	0	chst9|Ueno201210liver_000076919	0	0	tmem65|TeperekTkacz201206_000465533	6	1.21395	unnamed|TeperekTkacz201206_000493058	338	25.0069	tmem39a|Taira201203stomach_000000156	7351	7.896	kcnj5|JGIv16_16072608	0	0
aqp4|Taira201203muscle_000080090	0	0	utp15|Taira201203st20_000140427	308	16.7754	sntg1|JGIv16_16029943	0	0	unnamed|Chang2013_000241330	20	0.375107	arhgap20|Taira201203eye_000035029	3550	57.5717	tdgf1|Park201106_000796917	0	0
tlr5|JGIv15_15000604	3	0.278758	utp15|Audic201207_000906478	382	41.3264	abhd3|Taira201203eye_000156784	0	0	unnamed|Taira201203stomach_000082323	25	0.161264	gab1|Ueno201210skin_000000003	4312	2.44764	osbpl3|JGIv16_16021650	0	0
dll4|JGIv14_28733938	0	0	cyb561d2|Quigley201307_002293877	2	0.310805	st8sia2|Amin201106_000213838	0	0	tmem255a|JGIv14_28713243	3	1.85226	sdhc|Ueno201210st25_000101781	5195	571.324	abca1|Park201106_000656565	0	0
atp6v0d1|Quigley201112_000779567	6	0.302765	rassf7|Quigley201307_001452359	126	11.8563	muc2|Audic201207_000094941	0	0	erich1|Ueno201210ovary_000138252	19	0.739529	kpnb1|Ueno2012104cells_000000071	5412	45.3238	pzp|Taira201203liver_000002803	6	5.44529e-35
eml2|Ueno201210eye_000088000	10	1.17415	rassf7|JGIv15_15055314	119	3.35247	gipc3|Ueno201210intestine_000219036	0	0	uck2|Quigley201212_000885766	485	47.7436	camk4|Taira201203heart_000017891	5146	48.6602	a2m|JGIv16_16008789	6	2.78851e-29
eml2|Ueno201210eye_000052317	25	1.4118	pxk|Ueno201210muscle_000066589	50	3.91658	tmem229b|Taira201203intestine_000200700	0	0	uck2|Quigley201212_001924117	612	80.7886	gsg1l|JGIv16_16035324	7633	265.075	a2m|JGIv16_16069497	7	0.634001
lsm14a|Ueno201210st20_000128304	50	6.59216	prune2|Taira201203brain_000051983	2	0.117423	vbp1|Ueno201302st10_000564937	10	0.785849	nsmf|Taira201203brain_000017015	42	2.44822	ythdf1|Taira201203st25_000000001	18453	47.0168	brox|TeperekTkacz201202_000166024	3	1.081
lsm14a|Ismailoglu201203_000049632	239	15.0922	prune2|Taira201203brain_000036456	2	4.67001e-08	vbp1|Taira201203kidney_000126423	22	3.27094	layn|JGIv610_0006449	0	0	fbxo36|Quigley201212_000450189	9700	382.059	gpr39|Taira201203st35_000149770	0	0
gdf5|JGIv14_28749934	0	0	prune2|Ueno201210brain_000216704	1	1.53708e-15	ralgps1|TXGP201107_000124669	0	0	snx22|Quigley201112_000216825	40	12.6433	idi1|Ueno201210muscle_000078492	3206	772.732	kif5c|Taira201203brain_000060328	11	1.72346
spag9|JGIv16_16075043	23	2.0162	c8orf33|Ueno201210stomach_000130140	37	2.93283	ecm1|Taira201203skin_000097051	0	0	snx22|Chang2013_000253377	19	3.34806	ythdf1|Quigley201307_000360668	838	60.5613	lyplal1|Ueno201302st10_000704142	0	0
spag9|Ueno201210skin_000056141	89	13.5221	chrna3|JGIv10_10026320	0	0	syt11|Ueno201302st10_000533006	0	0	adsl|Quigley201207_000161454	90	9.96565	rnf115|Ueno201210st30_000007735	740	22.4596	mylk2|Taira201203st40_000010941	0	0
ctsz|Ueno201210brain_000221502	2	0.502139	stk17a|Taira201203st12_000041309	90	6.37201	sell|Taira201203lung_000108687	0	0	ropn1l|Chang2013_000083858	36	5.51601	osbpl2|Quigley201307_001064585	641	13.0363	unnamed|Taira201203testis_000093143	0	0
unnamed|Taira201203lung_000133019	0	0	stk17a|Quigley201112_000791392	29	0.15393	unnamed|JGIv16_16033512	0	0	unnamed|Audic201207_000627497	4	0.188466	papln|JGIv16_16078555	1177	8.36702	bzw2|Ueno201210heart_000146613	2	0.801907
crisp2|Audic201207_000274160	0	0	stt3a|Taira201203eye_000111673	1190	107.656	xpnpep1|Ueno201210brain_000191407	18	3.70489	unnamed|Audic201207_000447112	5	0.191168	il4i1|Ueno201210skin_000057515	1087	25.9814	nr2f5|XBv5_64642	0	0
nsg1|Audic201207_001014648	0	0	stt3a|Taira201203st35_000039736	876	38.2773	ubxn11|Quigley201207_000367080	0	0	unnamed|JGIv10_10022004	0	0	usp39|JGIv15_15046554	647	24.3131	unnamed|JGIv14_28708672	0	0
glud1|Audic201207_000925484	0	1.55762	unnamed|JGIv14_28722574	1	1.14887e-36	ammecr1l|Quigley201212_001533177	0	0	unnamed|MK201406_0170289	10	0.743639	c20orf194|JGIv16_16032431	1194	8.69153	psmc6|Taira201203stomach_000162658	0	0
glud1|Ueno201210kidney_000042018	2	0.0692421	unnamed|JGIv14_28733388	1	1.13861	bptf|TXGP201107_000002049	393	6.87928	ccbl1|Ueno201210kidney_000194746	23	1.97925	hist2h3d|TeperekTkacz201206_000426794	1642	19.2085	eif4a2|Ueno201210intestine_000179479	0	0
glud1|TeperekTkacz201205_000352452	87	18.342	gpr180|Quigley201212_002093443	110	13.6018	bptf|Ueno201210skin_000001171	366	10.8021	trbv6-8|JGIv14_28704345	0	0	hist2h3d|Quigley201307_000433555	1327	1155.19	eva1a|Taira201203st30_000224125	0	0
ctnnal1|TeperekTkacz201206_000033591	31	2.71383	gpr180|Ueno201210st08_000174186	37	0.480059	fam98a|Quigley201212_001750225	0	0	serinc1|Taira201203pancreas_000041719	62	12.6665	nusap1|Taira201203ovary_000007228	3298	4.09873	dgcr8|Ueno201210st30_000076906	0	0
stx11|Blower201306_000060205	0	0	tex15|Ueno2012104cells_000174451	0	0	npas4|JGIv14_28754273	0	0	serinc1|Ueno201210st15_000018343	28	0.284914	ybx1|Quigley201212_001727284	4906	110.675	cidea|Chang2013_000587961	1	0.384988
stx11|Ueno201302st08_000484547	1	0.033404	nkx3-2|JGIv610_0055509	0	0	nxph1|Ueno201210brain_000245637	0	0	serinc1|Quigley201307_000696040	25	1.74144	ybx1|Taira201203ovary_000088268	2770	5.32204	cdh8|Ueno201210brain_000134375	0	0
susd1|Taira201203spleen_000092110	0	0	asb5|Ueno201210heart_000153566	0	0	akap7|JGIv16_16000470	15	1.30522	serinc1|Taira201203st20_000034372	46	0.852713	ybx1|Ueno201210kidney_000008147	5150	3.75297	lhfp|Quigley201307_001123698	0	0
h2afv|Quigley201112_000530812	5	1.95056	cyp39a1|JGIv16_16052372	2	0.185152	unnamed|Ueno201210muscle_000087653	0	0	kdm4c|JGIv16_16004083	210	8.60138	ybx1|Ueno201210st10_000083237	1856	14.4937	mrpl48|Taira201203st35_000208053	9	5.65294
ipo5|Quigley201212_000185950	7	1.89807	naa25|Ueno201210st08_000055722	945	15.0242	atp10a|TXGP201107_000024385	30	2.19793	kdm4c|Ueno201302st08_000449863	124	4.0895	fam151a|Taira201203kidney_000040380	2634	5.55356	ccdc136|Ueno201210brain_000173357	0	0
ipo5|Ueno201302st08_000412610	30	22.328	naa25|TeperekTkacz201202_000008835	1171	30.4875	icos|Ueno201210spleen_000005967	0	0	maneal|JGIv610_0005656	21	2.21463	ybx1|Ueno201210spleen_000140791	2522	0.650461	htra3|Ueno201210stomach_000113831	0	0
unnamed|JGIv14_28746069	1	0.140634	sod2|Amin201106_000118369	1	8.7107e-32	tpk1|Ueno201302st08_000535851	0	0	slc1a7|JGIv610_0008616	0	0	ybx1|Ueno201210st12_000022141	7635	13.1301	ltb4r2|JGIv14_28738029	0	0
ccdc43|TeperekTkacz201205_000307154	10	2.75176	sod2|Ueno201210st40_000106339	7	1.6128	rtl1|JGIv14_28756507	0	0	znf638|JGIv15_15004032	2503	29.4383	ybx1|TeperekTkacz201205_000583277	5233	232.379	chrne|Taira201203st30_000168811	0	0
c20orf195|Taira201203testis_000223967	0	0	efna2|Ueno201210stomach_000187538	0	0	btg2|Quigley201307_000219501	0	0	znf638|JGIv16_16036736	1762	13.408	hmgb3|Quigley201307_000694445	3941	587.132	t2r53|JGIv610_0016029	0	0
scfd2|Taira201203eye_000151014	28	3.53715	slit1|Taira201203eye_000026828	1	2.01664e-13	atp6ap2|TeperekTkacz201206_000609274	0	0	elp6|Taira201203lung_000219615	14	2.97912	ppp4r1|Ueno201210egg_000058264	862	57.575	unnamed|JGIv15_15018701	0	0
pigr|Taira201203brain_000103222	2	0.163526	slit1|Park201106_000488994	1	0.0489473	agbl3|JGIv16_16005872	3	0.31769	lman2|JGIv14_28736951	54	10.6102	actn4|Amin201106_000021027	300	6.94434	or52b2|JGIv610_0013117	0	0
ctps1|TeperekTkacz201205_000522875	6	0	abhd15|Quigley201212_000476369	0	0	ndufaf7|JGIv14_28707285	0	0	unnamed|JGIv16_16029886	7	0.0392147	wdr91|Taira201203stomach_000170297	23	2.133	or5f1|JGIv14_28725160	0	0
ctps1|Quigley201307_002059891	32	0.720344	unnamed|JGIv14_28712800	0	0	slc30a4|Chang2013_000109279	0	0	fbxo41|JGIv16_16023951	0	0	hist2h3c|TeperekTkacz201205_000276331	1059	8.81398	dcdc2|Quigley201307_000875727	0	0
acan|JGIv16_16031776	0	0	sbk1|Taira201203eye_000016508	0	0	rnf4|Ueno2012102cells_000162492	0	0	ppp1r13l|Taira201203skin_000080571	7	1.4738e-39	hist2h3c|Ueno201302st10_000645252	1144	4.33847	lmx1a|Taira201203st25_000148357	0	0
cyp2c18|Taira201203skin_000166386	0	0	tmem86a|Taira201203intestine_000126477	0	0	baz1a|Park201106_000486597	76	5.06092	ppp1r13l|Taira201203st30_000114268	16	0.517549	hist2h3d|TeperekTkacz201206_000466120	1194	98.1672	fezf1|JGIv610_0033659	0	0
cyp2c8|Taira201203muscle_000039099	3	0.403231	draxin|Taira201203st25_000092330	21	1.60792	baz1a|Ueno2012106cells_000014679	51	4.39443e-16	gipr|JGIv16_16008311	0	0	hist1h3g|TeperekTkacz201206_000319297	931	40.4249	snx31|XBv5_66911085	2	1.24726e-33
cyp2c18|Ueno201302st35_000545546	0	0	draxin|Ueno201210brain_000101369	9	0.0484979	muc3a|JGIv16_16026926	0	0	clstn2|JGIv16_16008643	21	0.311912	hist2h3c|TeperekTkacz201206_000425999	1617	128.481	snx31|Quigley201207_000047213	2	0.851093
hhipl2|JGIv16_16037090	0	0	crhr2|Taira201203brain_000095308	9	0.758523	eif3a|Taira201203st40_000025151	9090	511.204	clstn2|TeperekTkacz201206_000040984	29	0.411622	hist2h3d|Ismailoglu201203_000194921	1000	54.5327	unnamed|MK201406_0086746	0	0
isl1|Park201106_000104078	0	0	foxd2|Taira201203st15_000087506	0	0	eif3a|XBv5_125858000	3958	31.0565	ccdc153|Quigley201212_000556164	0	0	h3f3b|Taira201203st25_000029967	1990	41.4864	unnamed|Ueno201302st10_000647201	0	0
isl1|Taira201203eye_000164500	12	1.94265	unnamed|JGIv610_0036762	0	0	crybb1|JGIv16_16066068	0	0	dlk2|Ueno201210st12_000071799	33	4.21161	znf543|Ueno201210skin_000065839	2596	56.2077	pnrc2|Chang2013_000382194	109	96.6452
raph1|JGIv16_16012150	7	2.11993	c3orf33|Ueno201302st08_000646325	0	0	plekhm2|Park201106_000329910	62	3.29427	thsd1|Taira201203spleen_000096329	0	0	znf277|Taira201203st25_000152768	656	7.34743	pnrc2|Taira201203kidney_000210870	112	26.3118
raph1|Taira201203st25_000033062	21	2.33492	morn2|JGIv16_16066152	0	0	plekhm2|Audic201207_000025280	65	1.60577	egr4|Quigley201112_000070650	0	0	mtmr11|Ueno201210brain_000096119	60	9.62988e-18	fam210b|Taira201203st40_000224737	0	0
prkce|Ueno201210st08_000129952	0	0	brwd3|Ueno201302st10_000386853	1114	25.45	zcchc14|Ueno201210testis_000044692	5	1.34421e-13	otop3|Ueno201210eye_000161760	5	0.640663	sf3b4|Quigley201212_001298858	3438	83.2611	mypop|Ueno201210kidney_000281761	0	0
prkce|Taira201203testis_000107191	0	0	pif1|Ueno201210st40_000071732	19	1.45923	zcchc14|Blower201306_000130979	7	0.820082	rnf126|Ueno2012102cells_000132224	135	9.22498	unnamed|Taira201203st30_000042206	1042	70.6242	mrs2|Ueno201210st09_000186282	0	0
prkca|Ueno201302st35_000423851	1	0.0284099	col19a1|MK201406_0133517	0	0	unnamed|JGIv16_16067125	0	0	rnf126|Chang2013_000762379	104	15.3195	snx5|Ueno201210intestine_000029470	1027	69.0729	wdr35|Quigley201307_000030828	0	0
prkca|Ueno201210st09_000199574	0	0	cdh11|Taira201203st20_000072455	0	0	ppp1r32|Audic201207_000609697	0	0	c6orf203|JGIv16_16076467	8	1.2334	emc10|Ueno201210stomach_000023901	1905	88.1282	rpl37a|JGIv14_28712966	0	0
znrd1|Taira201203st30_000250933	0	0	aicda|JGIv14_28737817	0	0	hspa9|Ueno201302st10_000470386	46	3.58641	unnamed|Taira201203liver_000057070	0	0	rer1|Taira201203eye_000000134	3367	14.584	osgin2|JGIv15_15027930	0	0
zbtb17|Ueno2012102cells_000039565	74	5.76668	papss1|Quigley201207_000666342	374	12.5164	hspa9|Audic201207_000046350	17	0.889497	nr1h4|XGI_TC419599	0	0	khdrbs1|Quigley201307_000905384	2426	38.112	gprc5c|Quigley201212_000697933	2	0.138352
zbtb17|Quigley201212_000417107	36	5.0025	papss1|Taira201203ovary_000073505	508	12.788	gldn|JGIv14_28736764	0	0	fam109a|Ueno201210eye_000234081	1	0.397477	ficd|JGIv15_15048799	4257	58.0825	gprc5c|TeperekTkacz201206_000090837	10	3.4038
fbxl21|TXGP201107_000410519	2	0.212308	unnamed|JGIv14_28715916	4	0.350726	cdc25c|TeperekTkacz201206_000455203	5	0.606213	kif7|Ismailoglu201203_000049452	62	1.7472	10a1|Taira201203eye_000222248	943	74.8734	il22ra1|Taira201203stomach_000141522	1	0.274496
rdd2|TeperekTkacz201202_000145755	0	0	s100p|Ueno201210stomach_000080451	0	0	cdc25c|Taira201203testis_000142596	3	0.688095	il12rb1|Taira201203ovary_000158198	1	0.106559	10a1|Ueno201210st10_000201916	720	3.15772	unnamed|JGIv14_28720879	0	0
afg3l2|TeperekTkacz201206_000434957	1	0	utp3|Ueno2012102cells_000153651	455	5.72737	plcb1|Taira201203brain_000008990	0	0	abcg8|Taira201203intestine_000046114	0	0	10a1|MK201406_0200540	846	58.3713	chmp2b|Quigley201212_001746443	0	0
afg3l1p|Quigley201212_000066894	5	0.248421	utp3|Ueno2012102cells_000152045	466	16.9358	tarsl2|Audic201207_000828117	0	0	l3mbtl2|Ueno201210st10_000034569	167	9.163	usp11|Taira201203lung_000050683	996	18.8252	pnliprp3|Ueno201210skin_000190849	0	0
kcnj6|JGIv610_0013738	0	0	unnamed|Taira201203testis_000196072	0	0	chchd1|Quigley201207_000529718	19	23.1237	vgll4|Quigley201307_001538639	217	16.7326	tril|Quigley201212_002003378	457	0.943613	trpm2|JGIv16_16005706	0	0
kcnj6|Ueno201210brain_000206734	0	0.0409516	rtl1|JGIv16_16066789	1	1.19016e-21	unnamed|Taira201203kidney_000214641	0	0	vgll4|Taira201203stomach_000113669	197	6.6924	rps26|Taira201203st12_000084160	535	2.46595	tbc1d20|Taira201203testis_000190529	0	0
tmem71|Ueno201210kidney_000274937	0	0	rtl1|Quigley201212_000112147	5	0.64163	aoc3|Ueno201210spleen_000031829	0	0	cox7b|Ueno201210stomach_000192596	4	10.2095	ctbp2|Ueno201210brain_000068130	100	0.720575	ppargc1b|JGIv14_28736916	0	0
unnamed|JGIv14_28721460	0	0	fhl5|JGIv14_28724086	0	0	bmp2k|JGIv16_16064400	0	0	megf11|Ueno201210eye_000034313	2	1.8709e-23	frmd5|Ueno201302st35_000381570	843	6.2103	ccno|Taira201203testis_000008720	8	0.522725
sctr|Ueno201210brain_000210897	0	0	tmc4|JGIv14_28714149	3	0.168895	sipa1|Taira201203kidney_000046109	0	0	megf11|Ueno201210eye_000017634	2	0.06773	edc3|TXGP201107_000021895	328	4.90961	pkn2|Ueno201210testis_000140581	5	5.01198e-23
ptch2|Audic201207_000018559	2	0.340399	nol12|Quigley201212_000697105	261	4.62729	unnamed|JGIv10_10015492	0	0	pyy|Audic201207_000319323	0	0	rpl7a|TeperekTkacz201205_000616497	249	5.77122	unnamed|Ueno201302st08_000485695	4	0.792819
ptch2|Audic201207_000038568	0	0	nol12|Ueno2012102cells_000025711	260	0.352092	slc5a10|Taira201203kidney_000104273	0	0	unnamed|MK201406_0150217	7	5.47061e-41	med22|Quigley201212_000465398	265	1.93284	unnamed|Park201106_000770796	0	0
tpsg1|Ueno201210skin_000204179	0	0	unnamed|Taira201203testis_000209581	11	1.9672	rp11-122a3.2|Ueno2012102cells_000156484	0	0	crygs|JGIv14_28723192	5	3.54917e-42	zbtb8a|Ueno201302st10_000386142	4453	26.961	rbp1|TeperekTkacz201205_000165854	0	0
ndufaf5|Audic201207_000259107	2	0.678068	trhr2|JGIv610_0015851	0	0	ctsw|Ueno201210intestine_000217322	0	0	cryga|JGIv14_28702577	6	2.12247e-39	rpl7a|Chang2013_000381191	246	10.9789	kcnk3|Ueno201210kidney_000244516	0	0
slc1a4|Taira201203intestine_000084114	0	0	galr2|JGIv14_28729975	0	0	tpo|JGIv610_0035246	0	0	cryga|JGIv14_28736770	4	5.95486e-42	rad51|Audic201207_000115530	159	21.0007	mycbp2|Blower201306_000034172	71	0.830561
a2ml1|JGIv16_16008804	0	0	ptplad1|Taira201203st40_000109648	72	8.58274	unnamed|Ueno201302st08_000602810	0	0	cryga|JGIv14_28736774	7	2.32723e-35	trip4|TXGP201107_000352657	116	1.5104	mycbp2|JGIv16_16073455	68	0.966395
cplx1|Audic201207_000231182	0	0	ptplad1|TXGP201107_000417777	77	3.01831	unnamed|Taira201203eye_000215105	0	0	crygs|JGIv14_28720236	5	6.38265e-43	adam9|JGIv16_16037520	234	6.22394	nif|TeperekTkacz201205_000266437	0	0
trpm4|Audic201207_000361548	0	0	gna15|JGIv610_0036506	0	0	cnr1|JGIv16_16061622	0	0	unnamed|JGIv14_28743147	9	5.87472e-36	tmem14a|Taira201203lung_000223249	24	0.507373	unnamed|Ueno201210pancreas_000015832	0	0
tmem116|Park201106_000072862	0	0	sgcz|JGIv16_16042295	0	0	abcg4|Ueno201210brain_000067985	0	0	unnamed|JGIv14_28743149	8	2.63295e-40	rpl22l1|Audic201207_000880054	49	2.8655	gper1|Taira201203heart_000124575	0	0
tmem116|Taira201203pancreas_000044809	4	1.85991	znf395|Quigley201212_002124467	152	18.6793	unnamed|Taira201203testis_000085089	0	0	unnamed|JGIv16_16068683	7	7.80963e-23	nfe2l3|JGIv16_16080943	205	7.07572	cacng1|JGIv15_15016398	0	0
rab36|Quigley201307_000502893	10	2.14196	znf395|Ueno201210stomach_000124126	122	3.81681	unnamed|JGIv14_28755672	0	0	unnamed|JGIv14_28715715	5	9.14787e-41	klc1|Ueno201210stomach_000023360	816	4.64551	unnamed|Quigley201212_000888817	0	0
unnamed|JGIv15_15043796	0	0	znf395|Chang2013_000197013	87	4.53668	cdc37|Taira201203kidney_000203164	1	0.378775	unnamed|JGIv16_16001295	11	3.01298e-36	golga2|Ueno201302st08_000364598	1123	3.37736	lrrc73|Ueno201210st09_000182355	0	0
rtl1|JGIv16_16023107	0	0	tmprss2|JGIv16_16067380	2	5.14694e-66	hnrnpul2|Ueno201302st10_000511563	43	5.60403	unnamed|Taira201203eye_000232570	23	2.69803	ache|Taira201203st25_000068548	230	1.01134	hpse2|JGIv16_16040314	0	0
c9orf16|Quigley201207_000203717	0	0	tmprss2|Taira201203intestine_000155963	50	17.7097	unnamed|MK201406_0189793	0	0	unnamed|Taira201203st35_000219535	40	11.978	ssr2|Ueno201302st35_000492534	641	0.97746	rasal3|Ueno201210intestine_000074118	0	0
nedd4l|Ueno201210st30_000012870	6	0.357858	tmprss2|JGIv610_0018508	6	1.11309e-64	capn13|Taira201203eye_000080801	0	0	crygs|Ueno201210st35_000015730	8	1.73549e-35	or52m1|Ueno2012102cells_000026091	354	1.44974	dgke|Ueno201210eye_000114996	0	0
nedd4l|Ueno201210st30_000015623	0	0	arl3|JGIv16_16064965	0	0	ifih1|Blower201306_000396781	0	0	unnamed|UG94Xl_S18973221	14	3.10479e-28	gpr137c|TXGP201107_000293860	1209	37.0901	vldlr|Taira201203st08_000086948	14	5.9941e-10
unnamed|JGIv14_28712974	0	0	dtnbp1|JGIv16_16002811	16	0.967962	unnamed|JGIv16_16017059	0	0	cryga|JGIv14_28720241	6	4.48827e-36	tsta3|Taira201203brain_000215067	1184	86.1771	vldlr|Blower201306_000102524	14	2.63534
ifit5|JGIv10_10021496	0	0	dtnbp1|Ueno201210st25_000132847	3	5.51404e-39	ttn|JGIv14_28717930	0	0	unnamed|JGIv16_16001288	9	3.7665e-36	unnamed|Ueno201210st30_000229267	915	143.475	gbp5|TeperekTkacz201202_000150673	0	0
atxn7l3|Taira201203st25_000211359	19	6.56908	cacna2d1|Ueno201210brain_000116219	29	1.77521	ptrf|Taira201203brain_000083004	0	0	crygb|JGIv14_28711775	9	1.0437e-37	unnamed|Quigley201207_000094710	164	2.79501	wdr18|Ueno201302st08_000610393	1	0.413879
c5orf28|Ueno201210brain_000273341	151	176.232	cacna2d1|Taira201203brain_000036925	30	0.233992	cnppd1|TXGP201107_000346566	0	0	unnamed|Quigley201212_001401980	13	4.15177	unnamed|JGIv16_16029493	944	34.1945	mfsd6l|JGIv14_28753284	1	0.191604
atxn7|Ueno201210spleen_000092084	20	1.56841	setd5|Ueno201210st25_000018354	1137	4.26844	sdhd|Quigley201307_001575951	0	0	cryga|JGIv14_28720240	4	1.59932e-41	hist1h4g|Ueno201210st10_000194905	87	1.3083	polb|Amin201106_000206499	15	4.38337
atxn7|Ueno201302st08_000379445	59	3.25089	setd5|JGIv610_0014302	1162	6.12233	ttc5|Quigley201212_001559186	0	0	unnamed|JGIv610_0000341	10	8.58776e-37	unnamed|Ueno2012104cells_000176090	2182	0.307823	idh3a|Quigley201212_000390488	5	0.349393
thoc7|Ueno201210st25_000165059	7	0.337191	unnamed|JGIv610_0053583	0	0	crisp2|Audic201207_000252384	0	0	cryga|JGIv16_16027581	7	1.44429e-39	ddx5|Ueno201210pancreas_000000162	2220	18.8521	c14orf49|Taira201203kidney_000027790	0	0
slc15a1|JGIv14_28708914	0	0	grid2|Ueno201210brain_000081478	16	1.19197e-08	unnamed|Ueno201210eye_000222018	0	0	cryga|JGIv14_28715721	6	1.95753e-42	hcfc2|JGIv16_16022217	407	4.06063	ahctf1|Ueno201302st10_000395998	21	0.332576
unnamed|JGIv15_15065594	0	0	grid2|Ueno201210brain_000083811	16	0.464824	uvs|Taira201203st25_000202281	0	0	crygd|Ueno201210eye_000172943	23	2.64612	slc2a6|Taira201203spleen_000036573	745	3.43776	ahctf1|MK201406_0015278	26	1.41325
c17orf75|Ueno201210testis_000083976	18	3.45809	unnamed|Taira201203testis_000154853	0	0	usp28|Taira201203st20_000045515	6	0.49366	cryga|JGIv16_16047051	5	1.57485e-44	zbtb8b|Audic201207_000029140	239	4.28588	zic3|Quigley201112_000287842	20	6.69976
agtr2|Quigley201307_002189502	0	0	il2rb|JGIv15_15016754	0	0	larp1b|Ismailoglu201203_000074422	26	2.8596	unnamed|JGIv14_28708114	9	8.06319e-30	h2afy2|Taira201203eye_000010724	53	0.0229483	zic3|Audic201207_000241576	20	3.35321
itgae|JGIv16_16065544	0	0	col6a2|Taira201203lung_000065368	2	5.50237e-20	larp1b|Chang2013_000668378	4	2.63713e-45	cryga|JGIv14_28736771	2	2.35445e-48	arl6ip5|Taira201203pancreas_000006483	182	10.1176	ptpn4|XGI_TC415347	3	6.44252e-36
unnamed|JGIv610_0011971	0	0	col6a2|Taira201203muscle_000022632	2	0.0919639	t2r13|JGIv14_28713487	0	0	unnamed|JGIv15_15061588	9	3.49264e-25	tmem161b|Taira201203stomach_000031844	794	6.47888	ptpn4|Ueno201302st35_000366402	9	0.652964
unnamed|Ismailoglu201203_000091542	59	4.46907	col24a1|Ueno201210stomach_000129715	0	0	c19orf25|JGIv14_28723425	0	0	cryga|JGIv14_28720237	2	1.78215e-48	rpl7a|Ueno201210skin_000063562	354	5.87284	fxyd3|Ueno201210heart_000182721	0	0
ppia|Ueno201210brain_000301171	0	0	cldn18|Taira201203stomach_000177195	0	0	unnamed|Taira201203testis_000123659	0	0	cryga|Taira201203st30_000274089	5	4.21087e-41	fbl|Ueno201210st15_000084091	427	20.2279	cnep1r1|Taira201203st10_000135030	4	1.28454
avpr1a|Taira201203intestine_000106617	0	0	gjb2|Ueno201210kidney_000240541	3	0.778606	ppp2r3b|Ueno201302st10_000536312	0	0	unnamed|Ueno201302st35_000661243	8	7.74314e-32	cdh18|Taira201203heart_000010928	1153	5.98494	zbtb6|Ueno201210intestine_000178582	1	0.515222
cadps2|Taira201203st10_000026964	22	3.5522	unnamed|JGIv16_16080170	0	0	slc41a3|Ueno201210intestine_000179618	1	0.24837	unnamed|JGIv610_0001359	5	1.40364e-17	rpsa|Ueno201210st20_000096471	454	8.59168	plekhh2|Ueno201210kidney_000023233	0	0
cadps2|TeperekTkacz201206_000212010	7	0.00143707	unnamed|Ueno201210brain_000239425	0	0	rchy1|Ueno201210ovary_000142523	0	0	unnamed|Amin201106_000144896	7	6.7882e-38	rpsa|Taira201203stomach_000116280	274	6.67385	unnamed|TeperekTkacz201205_000338723	158	11.2834
ubxn7|Taira201203st09_000141866	42	6.64605	cacna1h|Taira201203brain_000004445	0	0	tmem41a|Quigley201212_000563213	0	0	unnamed|JGIv16_16046450	8	1.1127e-34	unnamed|JGIv14_28755896	268	2.48286	unnamed|Ueno201210ovary_000005161	144	7.65246
ubxn7|Ueno201302st08_000574425	16	2.21626	dhrsx|Ueno201210brain_000200394	0	0	rabgap1|Taira201203brain_000081780	0	0	unnamed|JGIv14_28749330	5	2.16869e-43	unnamed|Quigley201307_000520093	788	5.39579	znf330|Ueno201210st12_000138577	0	0
henmt1|Ueno201210testis_000140258	0	0	unnamed|JGIv610_0033681	0	0	gpx7|Ueno201210testis_000178696	0	0	unnamed|Ueno201210st20_000181251	1	8.32449e-51	hist1h1c|JGIv610_0037981	249	16.2084	c18orf32|Ueno201302st35_000557988	0	0
pfas|Taira201203st10_000043043	49	3.72684	ighv3-7|Ueno201210stomach_000114691	0	0	unnamed|JGIv14_28714544	0	0	unnamed|JGIv16_16068692	9	5.44006e-23	unnamed|Quigley201307_001025569	260	5.37588	hdgfrp3|Ueno201210lung_000135370	0	0
grxcr2|JGIv610_0044480	0	0	nkx6-1|Ueno201302st08_000517929	7	0.677837	usp36|Taira201203intestine_000033733	3	0.205375	cryga|JGIv610_0044669	3	4.48378e-52	hist1h1c|Quigley201212_000101768	831	22.731	inf2|JGIv16_16031481	17	1.76573
b4galnt2|Taira201203heart_000097384	0	0	lrtm1|JGIv610_0008588	0	0	dazl|Taira201203st09_000144851	0	0	cryga|JGIv610_0044666	4	9.36865e-46	elac1|Ueno2012106cells_000060485	1962	74.8242	inf2|JGIv16_16029900	17	0.0277286
tmem198|Audic201207_000597373	0	0	foxb2|MK201406_0069352	0	0	aqp8|MK201406_0079729	0	0	crygs|Ueno201210st25_000179701	4	4.35258e-47	c2cd2|JGIv16_16049660	3098	60.2596	ift172|Quigley201307_001604608	0	0
thoc2|Ueno201302st08_000368555	38	1.11558	tmem182|Audic201207_000130895	0	0	unnamed|JGIv10_10024803	0	0	unnamed|JGIv10_10019346	8	0.636922	kars|Ueno201210pancreas_000001928	1896	5.5164	unnamed|Taira201203testis_000150990	0	0
thoc2|Taira201203ovary_000024063	160	12.4025	unnamed|JGIv14_28740817	0	0	unnamed|JGIv14_28707273	0	0	unnamed|Quigley201212_001980292	9	1.10708e-20	dbh|JGIv16_16048860	636	26.2587	vangl1|JGIv610_0054208	0	0
cacfd1|Ueno201210skin_000161248	7	0.788311	unnamed|JGIv14_28702413	0	0	sytl3|Taira201203kidney_000152288	0	0	cryga|JGIv15_15042153	4	8.27842e-48	hist1h1c|JGIv14_28751487	276	17.7962	kissr|JGIv16_16076699	0	0
usp15|Taira201203heart_000033029	0	0.308735	znf687|JGIv14_28729891	112	3.14006	tbx2|Taira201203st40_000090758	48	5.88734	cryga|JGIv14_28715718	2	2.39037e-39	usp4|Ueno201302st10_000454752	828	36.2592	c8orf45|JGIv15_15056974	0	0
usp15|Taira201203heart_000033885	0	0	znf687|Quigley201212_000011220	137	2.30347	tbx2|JGIv14_28723958	6	1.20791	plekha3|TXGP201107_000447976	10	0.98156	usp4|Ueno201302st10_000467897	738	17.2456	tff2|Ueno201210intestine_000233070	0	0
hykk|Taira201203st40_000197305	0	0	slc25a18|MK201406_0201538	0	0	med13l|Taira201203egg_000001652	43	0.857533	plekha3|Ueno201210testis_000155816	10	6.09187e-10	snrnp27|Quigley201307_001803416	133	0.529737	lrrc8b|Taira201203ovary_000034628	8	0.651019
ncf4|JGIv14_28717281	0	0	znf106|JGIv15_15072182	1438	0.0667341	med13l|Taira201203skin_000002674	37	1.30608	tmem238|Quigley201207_000817594	102	15.7963	rpl19|Taira201203st30_000129516	932	79.5479	lrrc8b|Taira201203eye_000115019	4	9.08296e-30
gm2a|Taira201203stomach_000086307	22	2.59313	znf106|Ueno201302st10_000389440	1409	0.266738	irx3|Ueno201210kidney_000228888	0	0	tmem238|MK201406_0022282	47	2.66424	rpl19|Quigley201212_002145231	445	39.3047	cox15|Ueno201210kidney_000049402	13	0.748022
tardbp|Ueno201210st20_000093705	66	9.52756	zfp106|Taira201203egg_000000582	2400	16.5717	ppp1r2|Quigley201307_001222202	0	0	cyb5d1|Taira201203testis_000229837	6	1.97993	myl3|MK201406_0230456	1552	50.2351	tmem180|Ueno201210skin_000000353	11	0.184644
tardbp|Taira201203st35_000099742	96	40.703	zfp106|Taira201203st10_000001967	1976	6.51051	apc2|Taira201203brain_000003201	4	0.212074	cyb5d1|JGIv16_16066997	2	2.23532e-25	cebpb|XBv5_147901523	1296	42.9794	c17orf70|Ueno201302st10_000425706	5	5.38558e-18
dusp4|Taira201203st30_000230681	1	2.18149	eapp|JGIv16_16035615	234	23.8999	apc2|JGIv14_28723491	3	1.06084e-22	unnamed|JGIv14_28742883	0	0	tfcp2|TXGP201107_000243691	1108	3.88791	khsrp|Ueno201210st25_000058461	376	32.3087
dusp4|JGIv14_28705675	0	0	zfp106|Taira201203spleen_000019755	683	0.692311	nodal5|JGIv10_10006278	0	0	fgf5|JGIv14_28705678	0	0	fgd1|Taira201203st35_000040212	80	0.477646	khsrp|Quigley201307_000265577	387	29.2476
rock1|TeperekTkacz201205_000334326	25	1.88509	mmel1|JGIv16_16027046	0	0	rgs17|Ueno201210testis_000163668	0	0	bnipl|Chang2013_000118277	17	3.79538	mag|Ueno201210brain_000120336	633	8.41549	ccdc165|JGIv16_16022081	0	0
rock1|TeperekTkacz201202_000012914	4	0.553913	cnksr2|Taira201203spleen_000068070	0	0	mcc|Taira201203lung_000161287	0	0	narf|Taira201203brain_000084150	39	2.95999	cdk2|Audic201207_000166223	1051	40.0098	trub2|Park201106_000762912	0	0
clcnkb|Quigley201112_000758051	0	0	rbms3|Taira201203heart_000133288	1	0.164669	homer2|Ueno2012104cells_000099039	0	0	narf|JGIv16_16001445	13	2.5478e-31	cdk2|Taira201203ovary_000120656	428	40.2318	unnamed|Taira201203intestine_000193552	0	0
unnamed|JGIv14_28714091	0	0	rbms3|JGIv16_16057493	1	3.6614e-07	mgat5|Taira201203st35_000051369	0	0	gzmk|Taira201203liver_000105777	0	0	rsl24d1|Ueno201210st15_000006388	642	13.8739	ppp6c|Ueno201302st08_000480711	7	1.24677
znf324b|Taira201203testis_000020542	0	0	mylip|Taira201203eye_000061669	60	2.54829	adad1|Taira201203st08_000141374	1	0.146406	unnamed|JGIv10_10013015	0	0	ugt8|Taira201203intestine_000039969	47	5.76457	vdac2|Taira201203st40_000168106	4	1.65858
znf324b|Taira201203spleen_000022855	3	0.783444	mylip|Taira201203st25_000100981	41	2.38954	trim63|JGIv14_28714211	0	0	hmmr|Park201106_000011356	598	10.7599	rbm27|TeperekTkacz201206_000391985	433	10.6534	fam175b|Blower201306_000164013	9	3.77946
znf350|JGIv610_0018152	0	0	cd2|Ueno201210testis_000146102	0	0	gnpda1|Taira201203st09_000210085	0	0	lfng|Taira201203st30_000072001	398	4.53379	mapk7|Ueno201210brain_000000002	2266	9.29692	klhl28|JGIv15_15071787	0	0
unnamed|JGIv14_28702167	0	0	ocm2|JGIv14_28725999	0	0	ahsa1|Ueno2012104cells_000135083	23	6.10448	lfng|Ueno201302st08_000494776	770	39.2167	sbk1|JGIv16_16025067	2185	85.2083	coa4|Taira201203kidney_000245303	0	0
tspear|Taira201203st20_000119884	0	0	leo1|Ismailoglu201203_000134410	1107	35.729	ahsa1|TeperekTkacz201206_000109796	18	3.59753	lfng|Taira201203st30_000133211	747	60.6548	tbc1d17|JGIv16_16039831	2252	0.563564	tatdn2|Ueno201302st10_000567920	0	0
psca|Ueno201302st35_000652040	0	0	leo1|Ueno201302st08_000539768	964	15.0993	ciapin1|Quigley201307_001578732	15	4.74097	pde1b|Ueno201210brain_000213823	0	0	osgin2|JGIv16_16028881	2173	15.2152	unnamed|JGIv16_16041313	4	0.186279
slc26a1|JGIv16_16065431	0	0	thbs3|Ueno201210st30_000057326	0	0	unnamed|JGIv14_28704083	0	0	col8a2|JGIv610_0034193	0	0	cdc14a|Quigley201307_000906865	1251	6.33924	unnamed|Taira201203testis_000140569	0	0
tbce|Taira201203kidney_000164317	9	1.60352	nkx6-2|Ueno201302st08_000602435	1	0.0640192	fut4|XGI_TC422456	0	0	rnf145|JGIv16_16036715	21	1.68632	unnamed|JGIv15_15043007	1038	0.0611017	unnamed|Ueno201210kidney_000263074	0	0
nfic|Taira201203spleen_000135782	0	0	unnamed|JGIv14_28718594	0	0	unnamed|JGIv16_16028691	0	0	six3|JGIv14_28744519	0	0	gbp1|XGI_TC413766	2012	21.7925	exoc3|Taira201203lung_000096634	0	0
unnamed|MK201406_0177249	0	0	c14orf159|Taira201203heart_000068416	0	0	cep89|Quigley201112_000260361	4	0.581887	ssh1|Blower201306_000281782	39	2.01063	foxk2|Ueno2012106cells_000039812	1781	80.9404	dgat1|Quigley201307_000671659	0	0
cpamd8|JGIv16_16069640	347	7.13143	nrd1|Ueno201210intestine_000068891	177	7.50415	hrh4|JGIv14_28726626	0	0	slc15a5|Ueno201210st25_000062773	0	0	unnamed|JGIv15_15017073	1767	9.08481	znf143|Ueno201210intestine_000139948	0	0
rab8a|TXGP201107_000067839	17	1.90542	nrd1|Taira201203eye_000027022	80	0.0619117	slc38a4|Audic201207_000384192	0	0	unnamed|Ueno201210spleen_000212032	0	0	capsl|JGIv16_16059029	2377	30.7182	psmc2|Ueno201210brain_000257492	0	0
rab8a|TXGP201107_000067881	4	0	dpep2|Taira201203spleen_000216919	0	0	nostrin|Taira201203stomach_000131874	0	0	znf79|Ueno201210intestine_000146231	4	0.596823	tomm40|JGIv16_16008554	1973	21.9683	unnamed|Audic201207_000227823	0	0
rab8b|Blower201306_000083720	2	0.104036	unnamed|JGIv14_28725203	0	0	unnamed|Taira201203st20_000037884	0	0	hbp1|Ueno201210eye_000152892	11	0.872198	dck|JGIv16_16012591	1393	25.3897	iglc2|Taira201203spleen_000241807	0	0
rab8b|Chang2013_000135508	2	1.06831	angel1|Ueno201302st08_000563337	6	0.939295	cblb|Park201106_000493081	7	0.478946	hbp1|Taira201203brain_000171949	7	0.0251036	vps54|JGIv16_16005319	1696	10.3626	umodl1|JGIv16_16067348	4	1.59306
guca1c|JGIv16_16038217	0	0	gpr87|Ueno201210skin_000225161	0	0	cblb|Ueno201210spleen_000045634	17	0.89042	f13a1|Amin201106_000197037	63	4.96476	cdh26|JGIv16_16060992	2414	41.4532	unnamed|JGIv14_28704302	0	0
ccdc64|Taira201203st30_000127874	3	0.183002	unnamed|Taira201203lung_000092116	0	0	actr10|Ueno201302st35_000556315	6	1.51204	f13a1|Park201106_000198887	53	6.84129e-29	fuz|JGIv16_16039842	1868	6.3762	mapk4|Quigley201307_001634077	0	0
ccdc64|Taira201203ovary_000097725	6	0.507415	gabrg3|Taira201203brain_000189600	5	0.690729	actr10|Park201106_000060123	5	7.63286e-21	unnamed|Taira201203spleen_000092073	7	9.0711e-16	ccno|Quigley201212_001296005	1719	26.1402	tprkb|Taira201203eye_000260003	0	0
fzd10|Quigley201207_000140691	19	7.56538	clmp|JGIv15_15015868	11	2.91821	mrpl49|Ueno201302st10_000755713	0	0	ablim3|JGIv16_16051677	10	0.802818	foxk2|Ueno201210egg_000072072	259	3.69967	iqub|Quigley201112_000244536	2	0.278964
fzd10|Quigley201307_001971461	52	1.17167	clmp|Audic201207_000269793	11	1.09721e-35	mesp2|MK201406_0184282	0	0	ablim3|Taira201203brain_000021101	7	0.0459345	unnamed|Ismailoglu201203_000085688	2598	244.038	ambn|XBv5_213626770	0	0
unnamed|Ueno201210testis_000086162	0	0	pcdhga11|JGIv14_28730991	0	0	ccdc19|Quigley201307_002182394	0	0	unnamed|JGIv15_15046363	2	8.70996e-19	clmn|JGIv16_16050516	1453	7.58792	mchr1|JGIv10_10019857	0	0
nop10|Quigley201112_000453990	0	0	unnamed|JGIv14_28732813	0	0	trpc1|Taira201203lung_000134531	0	0	yipf6|Chang2013_000508124	38	14.0745	h2afy2|Ueno201302st35_000471864	400	0.0171438	mmp7|Taira201203lung_000244606	0	0
epc2|Ueno201302st08_000438231	62	10.2904	myoz3|Ueno201302st35_000529707	0	0	unc119b|Ueno201210ovary_000144246	8	1.16185	mrpl12|TeperekTkacz201202_000149911	96	21.0151	arhgef1|JGIv16_16030535	2350	15.3636	tp53inp1|JGIv14_28756474	0	0
epc2|Quigley201207_000348022	5	7.01488	unnamed|JGIv610_0018127	0	0	unc119b|MK201406_0156160	12	1.10218	igsf6|Ueno201210kidney_000237795	1	0.0976058	arhgef1|JGIv16_16015544	204	4.46389	pik3cg|Ismailoglu201203_000082898	0	0
qrich1|Quigley201212_001859506	26	1.469	rnmt|Chang2013_000602123	186	15.4623	fndc7|JGIv14_28743387	0	0	unnamed|Taira201203spleen_000164788	1	0.0796961	atn1|JGIv16_16008744	1977	1.96892	ankib1|Quigley201307_002246699	25	1.17174
qrich1|Taira201203ovary_000086250	19	2.93636	rnmt|Taira201203stomach_000168840	123	2.65492	znf703|Taira201203st20_000140049	17	1.50591	ehmt2|Ueno201210skin_000072015	311	22.7946	klhl11|Taira201203spleen_000069944	567	4.75779	ankib1|Quigley201212_001641177	25	1.82843
aadat|Chang2013_000112064	0	0	jade1|Taira201203spleen_000117671	6	0.0410662	znf703|Taira201203testis_000137596	16	1.47024	atp5a1|Ueno201210testis_000116038	241	20.5446	hsp90b1|Taira201203kidney_000045587	1602	37.8356	tspan31|Quigley201307_000427726	0	0
fam70b|Taira201203st20_000175368	0	0	jade1|Taira201203testis_000029846	8	0.206161	unnamed|Taira201203lung_000118581	20	1.68322e-19	atp5a1|Ueno2012106cells_000066209	328	29.5299	aox1|JGIv16_16026242	86	0.0247282	acap3|Ueno201210eye_000080223	0	0
plxnb3|JGIv16_16027520	14	1.00404	syce1|Taira201203testis_000206167	2	0.103607	unnamed|Taira201203st12_000044782	32	1.14714e-19	haus1|Ueno201302st35_000471565	236	3.78501	sp5l|TeperekTkacz201206_000571413	4798	48.877	unnamed|JGIv610_0004542	0	0
plxnb3|Taira201203st08_000015930	47	1.99129	nasp|Quigley201307_000080865	898	22.4977	unnamed|JGIv16_16006711	1949	119.483	eci1|JGIv14_28725821	22	0.204039	nsun3|Taira201203testis_000173172	3281	191.795	ugt1a6|Ueno201210liver_000053247	0	0
npepl1|Ueno201210ovary_000069559	12	0.84919	unnamed|Ueno201210st12_000083107	911	41.1373	unnamed|Quigley201212_001478744	19	2.22592	unnamed|TXGP201107_000264004	7	0.220063	cryba2|Taira201203eye_000126019	3500	386.563	gdap2|Ueno201302st35_000506588	1	0.23567
npepl1|Ueno201302st10_000608574	16	0.991295	nasp|Quigley201307_001145238	387	0.76298	unnamed|Audic201207_000802775	12	1.55144e-19	ttpa|Taira201203kidney_000226767	1	0.226601	rnf144a|Taira201203brain_000000829	2266	6.83721	adamts14|JGIv16_16019454	0	0
ndst1|Park201106_000178025	49	32.5695	unnamed|JGIv14_28742764	0	0	myocd|Amin201106_000001971	0	0	itih4|JGIv16_16014910	0	0	sv2c|JGIv16_16028719	2703	15.8222	tmprss2|Quigley201307_002177674	0	0
ndst1|Ueno201210st30_000038752	24	2.72734	aspa|JGIv16_16065521	0	0	mhc1a|JGIv16_16022005	0	0	ifnlr1|JGIv10_10015291	24	3.83093	iqgap2|Ueno201210intestine_000014341	434	1.26575	rhog|JGIv14_28718186	0	0
ptk7|Quigley201307_001376156	312	19.5626	b4galt1|Ueno201210spleen_000034120	13	0.513039	elf3|Ueno201210kidney_000167559	0	0	ifnlr1|JGIv16_16022072	5	0.437751	unnamed|Taira201203spleen_000088541	586	3.52842	tmprss11a|TXGP201107_000370402	0	0
ptk7|Ueno201210egg_000020067	145	13.097	b4galt1|Ueno201210heart_000136217	2	2.04033e-38	unnamed|Ismailoglu201203_000000066	0	0	fam166a|UG94Xl_S18980237	0	0	unnamed|Taira201203st25_000030303	1783	1.33165	sema4b|JGIv610_0023739	0	0
unnamed|JGIv610_0045919	0	0	unnamed|JGIv16_16050436	0	0	abhd6|Ueno201210spleen_000231097	0	0	foxg1|Ueno201302st10_000629351	0	0	unnamed|Taira201203st30_000057743	418	0.0774748	irgc|Taira201203spleen_000137627	0	0
arpc5l|Taira201203st30_000230539	1	0.787875	sesn2|Ueno201210testis_000088117	307	10.6009	fam155a|Taira201203brain_000103897	0	0	sh3d19|Ueno201210kidney_000019269	296	5.77924	nmrk2|Taira201203lung_000080927	650	2.87469	unnamed|JGIv16_16067059	0	0
arpc5l|Taira201203st20_000212366	5	3.87703	sesn2|Ueno201210st08_000139284	458	38.9718	unnamed|Amin201106_000015223	0	0	sh3d19|Blower201306_000187530	241	5.76677	f8|Ueno201210spleen_000022564	188	0.0512147	tbx21|Taira201203st30_000121240	0	0
unnamed|Ueno201210st08_000208702	0	0	igdcc4|Taira201203liver_000004338	51	2.09517	gpr116|JGIv16_16052353	0	0	or2t29|JGIv16_16065202	0	0	c5orf24|Taira201203lung_000024563	592	0.846635	map3k13|JGIv16_16026222	0	0
rnf17|Taira201203ovary_000032420	74	3.46807	igdcc4|JGIv16_16051743	29	5.75912e-30	sirt3|Ueno201210testis_000153474	0	0	c3|JGIv16_16021148	1	0.027495	gpatch4|Ueno201302st10_000610610	115	7.38934	tbx1|Ueno201210st15_000067505	0	0
prph|JGIv14_28733762	0	0	pigl|TXGP201107_000222027	0	0	bcdin3d|Audic201207_000976886	0	0	hoxa3|Audic201207_000234878	0	0	alkbh7|Audic201207_000374625	919	16.2256	unnamed|Taira201203spleen_000169027	0	0
prph|Ueno201302st35_000524633	0	1.12673	map4|Ueno201210heart_000005088	215	3.4181	mrps33|Chang2013_000266713	0	0	trpa1|Taira201203intestine_000051620	0	0	unc5b|JGIv16_16043000	1199	16.8165	fsd1l|Taira201203eye_000182139	18	6.21173
rgp1|Ueno201210muscle_000035474	1	0	ddx46|Ueno201302st10_000479254	468	10.9882	pld3|Taira201203eye_000192323	0	0	unnamed|Ueno201302st35_000353051	0	0	unc5b|Taira201203st12_000012628	197	6.19674	fsd1l|Taira201203st09_000152692	11	1.18621e-17
rgp1|Chang2013_000359172	2	0	adrbk2|Blower201306_000290662	102	3.10313	unnamed|JGIv14_28704299	0	0	nlgn4x|JGIv16_16046320	0	0	hmgn1|Audic201207_000794432	306	29.4743	omd|JGIv610_0035181	0	0
rgp1|Ueno2012102cells_000035031	0	0	adrbk2|Blower201306_000238360	101	12.3758	zcchc5|JGIv14_28739530	0	0	unnamed|Ismailoglu201203_000195012	0	0	cdca5|Taira201203st35_000071991	221	26.4936	unnamed|Taira201203intestine_000125493	6	1.4545
greb1l|Ueno201210st09_000008443	183	10.8714	unnamed|JGIv16_16033103	52	0.974015	lrfn3|JGIv16_16010091	0	0	ssr4|Ueno201210testis_000172685	279	264.375	kbtbd8|JGIv16_16015908	991	33.5312	rnf186|JGIv10_10021404	0	0
greb1l|JGIv14_28726665	124	27.6303	myrip|Taira201203brain_000119253	0	0	lxn|Taira201203muscle_000094527	0	0	cers5|Quigley201212_000876203	59	5.17283	guk1|Audic201207_000818173	264	3.92583	gcnt1|Taira201203st35_000159948	0	0
txndc12|Taira201203intestine_000127769	56	3.16163	tdrkh|JGIv16_16006591	47	2.45555	rtl1|JGIv14_28713178	0	0	cers5|Ueno201210brain_000216188	62	9.99403	pcyox1|Ueno201210kidney_000041044	323	0.69999	asic1|Taira201203eye_000170309	0	0
lpar3|Quigley201307_001260306	0	0	or51h1p|JGIv14_28702765	0	0	il13ra1|Taira201203stomach_000130563	0	0	tmc2|JGIv16_16036372	0	0	rpl21|Ueno201210st15_000051055	378	16.8274	gsta1|Taira201203intestine_000191350	0	0
elf5l|Taira201203intestine_000184877	0	0	uhrf1bp1|Ismailoglu201203_000056200	51	1.78474	cryba4|Taira201203st40_000187847	0	0	loxl3|Ueno201210spleen_000065933	2	0.0960211	ppif|Taira201203lung_000164846	1382	7.99007	atad2b|Ueno201210st10_000023805	37	2.87792
unnamed|JGIv15_15069728	0	0	sftpb|Ueno201210lung_000101629	5	0.373849	kif14|Blower201306_000507762	0	0	ehd4|Audic201207_000840868	88	6.69994	efcab5|Taira201203testis_000036980	721	7.86639	atad2b|TXGP201107_000271067	65	5.25981
osbpl10|JGIv16_16050270	0	0	zfp64|JGIv14_28737178	26	3.69984	pcsk6|Taira201203st09_000035867	0	0	unnamed|JGIv15_15067894	0	0	mrps12|Ueno201210ovary_000144014	193	5.71351	pkd1l2|JGIv16_16051090	0	0
osbpl10|Ueno201210kidney_000143750	0	0.0808869	zfp64|Taira201203ovary_000141163	20	0.149081	unnamed|JGIv14_28753725	0	0	c6orf145|Amin201106_000278738	0	0	lzts2|Taira201203eye_000055809	630	3.15868	rhov|Quigley201307_001338734	6	5.88068e-30
unnamed|Taira201203testis_000222953	0	0	unnamed|Ueno201210skin_000247931	0	0	unnamed|Ueno201210liver_000037819	0	0	p2ry12|Ueno201210lung_000128513	0	0	s1pr4|Ueno201210spleen_000059126	355	4.3563	rhov|Quigley201307_002258015	16	2.59063
champ1|TeperekTkacz201206_000628441	61	4.83624	slc27a3|Taira201203kidney_000142794	0	0	unnamed|JGIv14_28753764	0	0	mylpf|Ueno201210st20_000169975	0	0	zfr|JGIv16_16060073	1778	26.1574	negr1|Taira201203eye_000145704	0	0
arhgap31|Taira201203ovary_000030770	3	0.0599392	vsig4|Taira201203spleen_000067473	0	0	kcnk10|JGIv610_0011020	0	0	gsto2|Ueno201210skin_000198496	24	2.14227	tbpl1|JGIv16_16067189	623	5.31594	sun2|Taira201203muscle_000020110	0	0
arhgap31|Ueno201302st08_000404741	10	1.06399	setd8|TeperekTkacz201206_000715809	0	0	apcdd1|Park201106_000371125	0	0	or1e1|JGIv14_28753654	0	0	c3orf32|Audic201207_000570142	468	86.3964	efcab11|JGIv610_0011034	0	0
klhdc8b|JGIv16_16010387	0	0	rbbp5|TXGP201107_000352494	433	16.031	wnt10b|JGIv610_0055497	0	0	unnamed|Ueno201210lung_000004369	1508	5.62562	ccdc88a|Audic201207_000330223	1436	22.4224	mlph|Taira201203stomach_000110961	0	0
st3gal1|Ismailoglu201203_000039189	6	0	rtl1|Quigley201112_000589102	0	0	tacc3|Taira201203kidney_000094380	5	0.64585	znf605|Ueno201210stomach_000007163	1312	15.656	ccdc88a|Taira201203ovary_000013871	150	0.569937	akap2|Taira201203heart_000006491	57	3.97397
st3gal1|JGIv610_0050807	0	0	pak7|Ueno201210brain_000208697	74	11.5226	tacc3|Taira201203st30_000107050	13	1.21455	znf132|Ueno201210ovary_000003768	1755	25.8723	gcdh|TXGP201107_000362710	325	12.6072	akap2|TeperekTkacz201205_000008691	40	1.9749
anxa11|Ueno201210intestine_000120171	4	0.450711	ranbp3l|JGIv10_10022834	13	0.735403	neto1|JGIv16_16030626	0	0	al603926.1|Quigley201112_000321921	127	1.65531	bpnt1|TeperekTkacz201206_000653596	772	17.5983	parn|Taira201203lung_000090076	0	0
anxa11|TXGP201107_000381848	17	0.675601	ranbp3l|Quigley201212_000288285	13	1.83859	atp13a-like|Quigley201307_000553201	17	0.140324	adprm|Park201106_000094321	58	5.49336	eif2c2|Ismailoglu201203_000043048	773	15.6154	stoml3|Ueno2012106cells_000206496	0	0
sned1|Taira201203testis_000013446	11	0.213631	mospd3|Taira201203st09_000207107	20	3.51553	atp13a-like|Quigley201307_000021464	17	2.1815	rtl1|JGIv14_28740879	0	0	fam167a|Taira201203brain_000190857	788	11.6397	tmem41b|Ueno2012106cells_000067909	8	1.81109
nell2|Taira201203liver_000028193	0	0	tbc1d20|Ueno201210st30_000178912	13	4.8238	wdr82|Taira201203st25_000240275	2	0.658613	dgat2|Ueno201210eye_000119149	236	26.8255	usf2|Ismailoglu201203_000046983	852	45.5651	tmem41b|Taira201203ovary_000143884	5	0.865346
snx3|Ueno201210st12_000154015	0	0	eif4ebp2|Taira201203ovary_000110777	228	21.1593	wdr82|TeperekTkacz201202_000038653	14	1.08829e-08	dgat2|JGIv14_28703317	75	0.808685	usf2|TeperekTkacz201206_000271112	355	5.36207	npy|JGIv14_28720215	0	0
snx3|Quigley201212_000324875	3	0.934531	eif4ebp2|Ueno201210ovary_000111651	185	24.8643	twf2|Blower201306_000059245	21	1.2046	kng1|Taira201203liver_000062320	0	0	ift122|Quigley201307_001050671	1583	15.9406	sh3bp5|JGIv15_15022880	0	0
zswim1|Quigley201212_001713160	7	0.466031	pycard|Taira201203liver_000080500	0	0	twf2|JGIv16_16023333	12	3.39546	dis3l|Ueno201302st08_000469487	216	14.2044	lhfpl2|Ueno201210intestine_000004742	1078	20.6811	nrros|JGIv14_28718642	0	0
unnamed|Audic201207_000370117	0	0	adam17|Chang2013_000043330	132	4.10593	vamp1|JGIv16_16027023	0	0	txlnb|Taira201203eye_000123934	1	0.0591434	nrbf2|Ueno201210st30_000005643	1314	12.2356	tmem255a|MK201406_0168303	0	0
atp5b|Taira201203ovary_000142491	33	54.0962	adam17|Audic201207_000428147	106	0.972711	ifit5|JGIv14_28746154	0	0	unnamed|JGIv14_28721334	0	0	cyp3a5|Taira201203spleen_000009202	2385	47.8999	ptpn2|Quigley201307_000401921	20	3.38916
atp5b|Taira201203st10_000135946	311	94.039	odz2|JGIv16_16052262	24	0.177659	spag1|Quigley201307_001728436	0	0	pax6|Ueno201210eye_000093468	62	2.21438	tpt1|Ueno201210st12_000156195	1015	667.155	ptpn2|Ueno201210st08_000058789	9	1.11665
atp5b|Taira201203stomach_000090367	11	13.5311	odz2|Ueno201210kidney_000003769	27	0.0344059	rtl1|JGIv14_28708023	0	0	pax6|Taira201203st35_000119180	62	2.76968	ldhb|Taira201203st35_000063125	188	3.80906	gatsl3|Chang2013_000760712	2	0.675932
coq10a|Ueno201210heart_000038300	3	0	bmp6|Taira201203lung_000176064	0	0	or2t27|JGIv14_28702734	0	0	cdc25a|Taira201203testis_000108529	308	33.7968	pnck|Ueno201210brain_000111926	513	21.69	unnamed|JGIv14_28745895	0	0
coq10a|Ueno2012106cells_000075629	0	0	exosc4|Quigley201112_000103744	17	6.79148	gcc2|Quigley201307_000542798	58	4.49344	ido1|MK201406_0178875	0	0	entpd6|Taira201203brain_000025319	243	2.27494	ppapdc3|Taira201203st25_000230762	0	0
nnmt|Ueno201210st20_000160157	0	0	ehbp1|Taira201203brain_000034072	230	4.44001	unnamed|JGIv610_0016804	0	0	unnamed|JGIv16_16002635	0	0	dusp8|Ueno201302st10_000388974	428	0.39499	maf|Taira201203st30_000091972	3	0.596772
slc22a8|Taira201203kidney_000122997	0	0	ehbp1|Ueno201210brain_000045889	206	3.91816	fam150a|Taira201203eye_000249228	0	0	kcnj13|Ueno201210lung_000097080	0	0	h2afy2|Ueno201302st35_000444551	91	1.60172	maf|Audic201207_000814517	3	1.75983e-14
gabra1|JGIv16_16016770	0	0	nans|Ueno201302st08_000528983	122	11.3586	mypop|Ueno201302st08_000493785	0	0	unnamed|JGIv14_28701674	0	0	slc41a2|JGIv16_16064793	802	3.65253	ahsg|XGI_TC422057	0	0
c10orf96|MK201406_0122601	0	0	nans|TeperekTkacz201205_000436192	102	21.8127	egr3|Ueno201210brain_000187011	0	0	unnamed|JGIv16_16056546	60	1.12605	asb4|Taira201203muscle_000009408	113	0.741418	hdac2|Ueno201302st35_000542279	0	0
unnamed|TXGP201107_000097705	36	8.58371	unnamed|Audic201207_000240674	26	5.01792	colgalt2|Audic201207_000205380	0	0	plin1|JGIv610_0011434	0	0	pskh2|JGIv16_16031228	356	7.62351	tmcc2|Taira201203brain_000046891	0	0
ppic|Blower201306_000501384	1	0.692208	wbscr27|UG94Xl_S13819615	27	0.873222	unnamed|Taira201203brain_000130552	0	0	lats1|Taira201203eye_000026688	135	5.76002	fsip2|Taira201203spleen_000155253	42	1.59433e-16	txn|Taira201203st35_000224281	0	0
unnamed|JGIv14_28703981	0	0	kiaa1324|Taira201203pancreas_000008275	161	0.372411	unnamed|JGIv14_28714486	0	0	hlf|Taira201203st09_000167623	0	0	cdhr5|XBv5_50925142	243	0.410262	rnf216|Taira201203testis_000092316	2	0.299567
txndc16|Audic201207_000129747	6	0.513237	kiaa1324|Quigley201112_000468944	203	17.7928	ptprc|Ueno201210spleen_000030980	0	0	nr0b2|Taira201203stomach_000107104	3	0.482233	tmem39a|Taira201203pancreas_000003916	545	0.350792	htr1b|Taira201203brain_000136437	0	0
wisp3|JGIv14_28723870	0	0	lrrc17|Amin201106_000228059	0	0	ncan|Taira201203brain_000020423	0	0	ltbp3|Ueno201210stomach_000033582	0	0	npnt|Ueno201210lung_000005747	197	0.689727	unnamed|Taira201203spleen_000117368	29	9.88288
susd1|JGIv16_16036976	0	0	unnamed|JGIv14_28753656	0	0	plscr3|Ueno201210testis_000153284	3	0.719446	siah1|Taira201203testis_000103787	391	11.4863	unnamed|Taira201203testis_000195945	335	0.59569	unnamed|Chang2013_000120453	0	0
setd4|TeperekTkacz201206_000473107	10	0.794813	moap1|JGIv14_28733118	0	0	plscr3|Taira201203st35_000208305	2	0.651023	siah1|Taira201203testis_000076282	440	24.9818	hepacam|Taira201203brain_000131493	240	0.169642	pcdh8l|Audic201207_000062666	0	0
kazald1|Ueno2012104cells_000167657	0	0	agfg1|Ueno201302st08_000514692	177	26.2859	unnamed|JGIv610_0040713	0	0	unnamed|JGIv16_16044053	0	0	pros1|Audic201207_000103336	424	0.541979	wwtr1|Quigley201207_000589434	2	0.594946
ttc30a|Quigley201307_000976547	126	13.3933	agfg1|Ueno201210st20_000086132	164	9.9347	tm9sf4|Ueno201210st25_000056958	12	7.58604e-31	commd7|Taira201203brain_000233281	3	0.353506	dgkz|Taira201203heart_000001168	460	1.20001	unnamed|Taira201203testis_000100441	0	0
vn2r1p|JGIv16_16075117	0	0	clca4|Taira201203intestine_000024480	147	4.01932	tm9sf4|Chang2013_000435209	23	3.34755	rbm39|Quigley201212_001174613	1356	113.955	dgkz|Taira201203intestine_000024066	246	5.52049	kiaa1543|Taira201203brain_000037499	98	7.20644
cnot4|Quigley201207_000549126	69	5.47623	clca4|Taira201203spleen_000061396	37	1.66646e-15	acot9|Taira201203testis_000182246	9	2.00201	rbm39|Blower201306_000302761	944	29.51	dgkz|Ueno201210heart_000004304	67	0.507105	cd8a|Ueno201210spleen_000221911	0	0
cnot4|Ueno201302st10_000395201	43	2.59046	rtf1|Quigley201307_000737736	1292	48.5667	rab27a|Chung201110_000089795	0	0	nfs1|Quigley201212_001617640	1127	10.9304	vkorc1l1|Taira201203ovary_000093759	326	10.1245	unnamed|Taira201203spleen_000034376	0	0
slc2a12|Ueno201210eye_000149388	36	6.75428	rtf1|TXGP201107_000389510	461	2.14383	cdk20|xb201405_S27877812	0	0	unnamed|Taira201203st25_000077644	3	6.52996e-26	snrpe|Taira201203liver_000058625	138	24.7067	scxa|Ueno201302st35_000645410	0	0
rps5|Taira201203intestine_000212292	45	80.844	atmin|Blower201306_000046007	188	1.53861	csnk1g3|Chang2013_000436746	18	2.65315	unnamed|Taira201203st20_000056540	3	0.272206	mcart1|Taira201203ovary_000046266	160	0.964714	foxo1|Audic201207_000865189	5	4.70084e-18
rps5|Ueno201210lung_000045613	89	10.1307	actr1a|Ueno201302st10_000614389	133	11.0301	flvcr2|JGIv16_16050729	1	0.200736	unnamed|JGIv14_28708146	0	0	prkag2|Ueno201302st10_000631505	239	10.5154	foxo1|Quigley201307_001231705	5	1.87106
rps5|Taira201203testis_000227574	0	0	actr1a|Taira201203testis_000094948	136	2.89393	pof1b|JGIv16_16021802	0	0	acsbg2|Taira201203st25_000073028	379	21.5071	mansc1|Taira201203lung_000050398	758	28.8636	pdia2|Taira201203st40_000143777	0	0
ramp1|Ueno201210heart_000126094	2	1.0966	bgn|Taira201203pancreas_000023834	0	0	unnamed|JGIv14_28714557	0	0	acsbg2|JGIv14_28712156	142	0.48016	celf1|MK201406_0143268	236	83.92	mrpl34|Quigley201307_000537805	0	0
ndufs6|Park201106_000804723	0	0	znf592|Blower201306_000099213	1008	7.24089	klhl38|Ueno201210heart_000082705	0	0	ttc1|Quigley201307_002110902	78	14.2525	celf1|JGIv16_16070993	811	36.8333	zmpste24|Taira201203kidney_000162153	0	0
apold1|Taira201203heart_000090216	0	0	znf592|Quigley201112_000011217	990	18.8409	pcdh20|Taira201203brain_000072770	0	0	iars|Taira201203brain_000038643	365	8.73658	celf2|Taira201203st25_000075503	13	1.75809e-17	fam173a|Ueno201210liver_000111083	0	0
hebp2|Taira201203lung_000264616	0	0	iglc1|TXGP201107_000228015	0	0	unnamed|JGIv14_28706711	0	0	iars|Quigley201212_000987734	348	15.9859	celf1|Ueno201210eye_000084175	463	21.7588	t2r34|JGIv14_28708678	0	0
hebp2|Ueno201210st15_000162001	5	3.21545	piga|Park201106_000571369	27	7.23682	unnamed|Taira201203st25_000249242	0	0	ngef|Taira201203liver_000042773	0	0	sri|Taira201203st25_000035834	479	0.60237	klhl32|JGIv16_16008957	0	0
celf4|Taira201203brain_000158418	0	0	syt6|JGIv610_0002555	0	0	capn7|Quigley201307_001797728	0	0	unnamed|Taira201203eye_000161849	0	0	tmco1|Taira201203stomach_000178486	199	13.4078	fam174a|Ueno201210liver_000111141	0	0
cmip|TXGP201107_000066359	12	0	crebbp|Ueno201210st25_000001467	1075	28.6305	npy1r|JGIv14_28724004	0	0	nebl|JGIv16_16016177	0	0	ier5|Quigley201112_000570525	258	17.6194	cxcr3|UG94Xl_S61457400	0	0
cmip|Blower201306_000235635	1	0	crebbp|JGIv16_16079431	868	5.36316	mapkapk5|Ueno201210st09_000177185	12	1.51453	rest|JGIv15_15019597	242	4.80085	rab31|Taira201203lung_000070077	145	0.111467	chn2|Taira201203kidney_000041570	0	0
unnamed|JGIv16_16016541	0	0	ighv1-69|JGIv10_10006849	0	0	mapkapk5|Chang2013_000103994	11	3.708e-21	rest|JGIv16_16054478	216	5.09816	ybx3|Audic201207_000498143	392	0.382898	aga|Taira201203testis_000189550	0	0
narg2|Park201106_000677506	128	7.40622	mrpl54|Taira201203pancreas_000069240	100	16.2125	prrc1|Taira201203st40_000095578	40	6.0324	tcp11l1|Ueno201210brain_000177034	0	0	glul|Quigley201212_000104121	1132	82.5486	tspan18|JGIv610_0039053	0	0
fpgs|Ueno201302st08_000450269	8	0.648091	glra3|Ismailoglu201203_000174062	6	0.782606	prrc1|Quigley201212_001913866	6	1.94369e-13	crisp2|Park201106_000425603	0	0	tuba4a|Taira201203st10_000147614	909	1.2153	c1orf131|Chang2013_000361599	0	0
fpgs|JGIv16_16034068	0	0	glra3|JGIv16_16013911	5	0.144797	unnamed|Taira201203lung_000148984	0	0	adm|Taira201203kidney_000189623	0	0	tuba3e|Ueno201210st10_000027470	859	3.81042	creg1|Ueno201302st10_000752851	0	0
unnamed|Taira201203testis_000208101	1	0.256824	znf609|Quigley201207_000002858	1104	29.6688	unnamed|Quigley201307_001788429	0	0	dnajb2|JGIv14_28709903	1	0.197077	tuba3c|Quigley201212_000075834	636	31.9492	tcf4|Taira201203lung_000064247	0	0
unnamed|JGIv16_16077162	0	0.923844	znf609|Quigley201212_000769645	1107	15.0695	shisa9|Ueno201210brain_000193880	0	0	dnajb2|JGIv16_16007749	1	9.4431e-20	tuba1c|TXGP201107_000142028	926	75.1479	unnamed|JGIv14_28745886	1	0.875693
unnamed|XGI_TC421399	0	0	sstr4|JGIv16_16000948	0	0	unnamed|Taira201203intestine_000129518	0	0	dmc1|Ueno201210testis_000142494	0	0	tuba4a|Quigley201212_001178449	646	2.21036	rtl1|JGIv16_16042996	4	5.75938e-06
ascl2|Taira201203st25_000122362	0	0	napg|Ueno201210kidney_000154634	38	7.19438	npc2|Ueno2012102cells_000172587	0	0	prrg4|Taira201203lung_000263079	0	0	tuba1a|JGIv16_16027825	294	0.000191403	zcchc5|JGIv15_15013310	4	2.00571
lrrc57|Quigley201307_000429895	9	3.69357	hsd17b3|Taira201203intestine_000175229	29	2.80198e-15	myct1|JGIv16_16045042	0	0	kcnmb3|Taira201203testis_000202536	0	0	tuba4a|Chang2013_000714040	456	1.13862	unnamed|Taira201203testis_000206545	0	0
slc25a22|JGIv14_28747414	0	0	hsd17b3|Taira201203lung_000254518	46	12.1635	umps|Ueno201302st35_000546570	41	6.20962	rbck1|Taira201203intestine_000069813	36	1.24561	tuba4a|Taira201203st35_000107337	407	0.702835	lepre1|Park201106_000677511	17	3.50083
unnamed|JGIv16_16078942	0	0	hsd17b12|JGIv14_28728357	9	1.63658e-16	unnamed|MK201406_0156904	0	0	rbck1|Taira201203st10_000052694	89	1.91043	tuba4b|Taira201203ovary_000184766	315	2.31134	srp54|Quigley201207_000355852	2	6.94884e-40
dbp|JGIv16_16030496	0	0	tsn|Quigley201307_001122782	48	10.3385	gsr|Ueno201210intestine_000148167	0	0	ccdc152|Taira201203testis_000226986	0	0	tuba4a|Ueno201210brain_000241756	333	81.051	srp54|Chang2013_000187913	15	2.79991
amer2|Taira201203eye_000154052	0	0	tbcd|Ueno2012102cells_000002513	76	0.472708	ythdc1|TXGP201107_000077375	14	1.07397	cwf19l1|TeperekTkacz201206_000630028	304	29.1615	tuba1a|mgEST_1013157217	398	0.457888	arhgap27|Ueno201302st08_000476363	3	0.47011
pik3r4|Ueno201210ovary_000010409	10	0.534404	b3gntl1|Amin201106_000234939	14	3.06816	ythdc1|JGIv16_16022831	4	9.28866e-18	hsd11b1l|Ueno201210lung_000096855	1	0.225959	tuba4b|Ueno201210muscle_000100170	273	3.32944	arhgap27|Taira201203kidney_000067489	2	1.06741e-09
pik3r4|Taira201203heart_000028460	9	0.960663	tbcd|Ueno201210stomach_000038588	56	0.403728	ccdc150|Quigley201307_001614577	0	0	unnamed|Quigley201212_000330556	1	0.000467362	tuba1a|Ueno201210st35_000005981	420	14.9027	unnamed|JGIv16_16063350	0	0
oxt|Taira201203st40_000233684	0	0	c17orf96|TeperekTkacz201202_000127640	10	1.51855	col6a2|Taira201203muscle_000022632	0	0	unnamed|Taira201203brain_000140939	2	0.380622	sf3b4|Ueno2012104cells_000012105	2305	23.8511	efcab4b|JGIv16_16055119	0	0
syt13|Ueno201302st35_000551576	0	0	unnamed|JGIv14_28701521	0	0	rtl1|Ueno201302st10_000668696	0	0	trpm8b|XGI_TC414235	1	0.0520194	tanc2|JGIv10_10009302	421	15.033	tm7sf3|Ueno201210st08_000119196	7	1.04856
rbfox1|Ueno201210brain_000215886	0	0	trpv2|Audic201207_000046724	7	0.148753	mon2|JGIv16_16022157	63	3.42688	krt13|JGIv14_28750035	1	0.21181	guk1|TeperekTkacz201205_000124077	47	13.4206	ctdp1|TeperekTkacz201205_000182851	46	5.28406
thdl18|JGIv16_16077292	0	0	trpv2|Audic201207_000140146	4	0.0246255	mon2|Ueno201210stomach_000010700	62	0.285408	c1orf112|JGIv15_15065959	12	2.5016	gabpa|Ueno201210intestine_000173668	332	17.0582	ctdp1|Ueno201302st10_000426828	34	0.651803
b4galt4|MK201406_0177260	2	0.173791	znf3|Taira201203lung_000231513	67	3.752	rhag|JGIv14_28716183	0	0	ces5a|Ueno201210intestine_000125393	0	0	degs1|Ueno201210st25_000038412	1191	143.243	unnamed|JGIv14_28725530	0	0
b4galt4|Taira201203st30_000061803	14	1.12657	ppp1r14c|TeperekTkacz201206_000600719	93	4.29263	zbtb26|Taira201203kidney_000203414	0	0	rrp1b|Quigley201307_000072280	300	3.57559	paqr4|Taira201203eye_000012595	234	2.89183	unnamed|Ueno201210intestine_000213166	0	0
c15orf38|Ueno201210muscle_000123408	12	4.98129	mrps9|Ueno201210skin_000223850	84	10.5814	rasa3|MK201406_0000632	0	0	rrp1b|Ueno201302st08_000433531	246	8.16746	paqr4|Ueno201210st10_000069622	45	7.47332	lgi2|Ueno201210brain_000192955	0	0
bend2|Ueno201210st08_000098846	18	0.69631	elf5l|Ueno201210skin_000251989	0	0	homer1|JGIv16_16042900	8	2.69777	unnamed|Taira201203spleen_000087979	0	0	ppara|XBv5_56388557	332	1.56723	cntnap1|Taira201203eye_000014460	0	0
unnamed|TXGP201107_000375287	4	0	lrrtm3|JGIv16_16077637	5	4.11759e-12	homer1|Taira201203muscle_000087473	8	9.42566e-12	uvs|Park201106_000053344	0	0	heatr5a|JGIv16_16049728	259	5.10563	srprb|TeperekTkacz201206_000115649	2	0.517753
unnamed|JGIv610_0052700	0	0	lrrtm3|Ueno2012102cells_000138714	6	0.839633	pou4f2|Ueno201302st35_000561110	0	0	adcy6|JGIv16_16014465	59	0.367297	pdia6|Taira201203kidney_000188236	213	6.4466	tf|JGIv16_16054610	2	0.0945058
sort1|Audic201207_000403935	22	2.67047	unnamed|JGIv10_10033086	0	0	nyap1|JGIv610_0044513	0	0	adcy6|JGIv16_16074695	62	1.75082	nusap1|Quigley201207_000595315	288	30.5703	srprb|TeperekTkacz201205_000446273	2	3.07058e-18
znf229|Taira201203st10_000138552	0	0	sts|Ueno201210intestine_000149934	5	0.560626	bcl2l10|Ueno201210skin_000069856	0	0	unnamed|JGIv14_28755272	0	0	nusap1|Ueno201302st08_000339586	2954	23.7771	fam19a5|MK201406_0082299	0	0
unnamed|Park201106_000335397	22	1.3693	fcn1|Taira201203liver_000070112	60	2.46214	ulk2|MK201406_0151620	0	0	apbb1|Taira201203st20_000090861	118	9.22829	actl6b|MK201406_0003383	622	3.12259	parp8|Ueno201210skin_000077463	0	0
ddit4|Chang2013_000389494	108	76.9271	cdk2ap1|Taira201203st25_000264762	56	5.06941	slc2a9|Ueno201210skin_000234923	0	0	zc3h11a|TeperekTkacz201206_000034107	556	19.658	nusap1|JGIv14_28724098	250	0.62514	fam132b|Ueno201210lung_000136381	0	0
mypop|Ueno201302st08_000613987	1	0.134819	cdk2ap1|Taira201203st35_000093820	137	6.1831	fbxl5|Ueno201210ovary_000012284	1	1.85668e-23	ica1|Ueno201302st35_000522014	199	6.99541	adar|Ueno201210st25_000022180	791	28.5783	adcy5|JGIv16_16018492	0	0
pdilt|Ueno201210stomach_000110753	0	0	wdtc1|Taira201203st30_000091237	75	1.19071	birc7|Ismailoglu201203_000188143	2	0.905887	ica1|Ueno201302st35_000469937	188	2.49804	steap3|Ueno201210liver_000080951	172	8.98535	c19orf66|Ueno201210stomach_000135708	0	0
c9orf96|Quigley201307_001870339	9	0.91798	wdtc1|Quigley201307_002167036	50	1.36373	gadd45gip1|Taira201203st40_000231977	0	0	kiaa1486|JGIv10_10006286	0	0	fam193b|Ueno201302st10_000429106	342	12.9149	rgs10|Taira201203skin_000138415	0	0
aplf|Audic201207_000231402	9	0.749625	unnamed|Taira201203muscle_000111730	0	0	hes3|Taira201203st25_000251968	0	0	lbx1|JGIv14_28740211	0	0	ppp2cb|Taira201203st12_000076823	1345	86.386	pggt1b|TeperekTkacz201206_000670295	0	0
glb1l|Taira201203stomach_000134016	8	0.977653	cln6|Blower201306_000352240	92	9.34306	pqlc1|Taira201203kidney_000233436	0	0	adamts8|Taira201203st09_000031721	6	0.0853746	unnamed|Ueno201210heart_000046353	1093	179.488	filip1l|Audic201207_000416545	0	0
sulf2|Taira201203st25_000043718	7	0.145163	cln6|Ueno201302st08_000634677	86	0.842583	tmcc1|Blower201306_000447906	0	0	adamts8|Taira201203st09_000093275	4	0.315804	irf9|JGIv16_16010882	153	6.28697	rhobtb3|Ueno201210brain_000213447	0	0
sulf2|TeperekTkacz201206_000390908	41	4.1016	cln6|Ueno201210eye_000160456	146	10.0383	synm|JGIv16_16031708	0	0	unnamed|Taira201203intestine_000180384	0	0	tada2b|Taira201203st09_000016682	361	9.3541	kcnh3|Taira201203brain_000043910	0	0
slc24a2|Ueno201210brain_000106920	0	0	ntrk1|Taira201203eye_000058376	0	0	thap11|JGIv10_10033245	5	1.90429	dnah14|Quigley201307_001045202	3	0.0361473	rdx|Audic201207_000802963	195	1.97909	unnamed|JGIv14_28711938	0	0
slc24a2|Taira201203brain_000012010	0	0	unnamed|JGIv16_16016319	0	0	pvrl3|Taira201203ovary_000081453	0	0	tnfaip6|mgEST_1013093898	0	0	atp6ap1|Quigley201212_000966561	898	6.99287	unnamed|Ueno201302st35_000657070	0	0
cdh17|Taira201203intestine_000062871	0	0	reep5|Quigley201307_000708258	87	3.60126	ca6|JGIv610_0014856	0	0	unnamed|Quigley201207_000567863	164	4.86035	rnf41|Audic201207_000786995	306	35.9324	ogfrl1|Ismailoglu201203_000174918	0	0
unnamed|JGIv14_28747746	0	0	reep5|Chung201110_000196758	39	5.90228	slc45a4|Taira201203testis_000050342	0	0	unnamed|JGIv15_15064161	118	0.198805	rab5b|Ueno201210brain_000079984	418	13.765	cpsf1|Ueno2012102cells_000005086	16	0.0938455
unnamed|Quigley201212_000064697	10	1.41123	scrn3|JGIv16_16053418	6	0.912427	scaper|Blower201306_000098178	23	0.887393	unnamed|Ueno201302st10_000481550	220	13.8941	unnamed|Taira201203brain_000128278	1221	149.747	cpsf1|Quigley201307_000010540	19	2.0377
inpp5b|Taira201203spleen_000017669	65	3.23663	krt15|JGIv14_28719314	0	0	scaper|Taira201203ovary_000044685	11	0.739038	unnamed|Quigley201307_000748170	152	19.1898	ptn|Taira201203brain_000015260	824	0.684899	anapc10|TXGP201107_000431493	0	0
wdr86|Amin201106_000236543	4	0.53114	arrdc4|JGIv610_0044251	3	0.244335	unnamed|Taira201203eye_000003024	14	0.597959	kiaa0586|Ismailoglu201203_000030003	128	3.68916	cdc42|Taira201203spleen_000067840	597	19.5786	kctd16|Taira201203eye_000199208	0	0
slc35f3|Taira201203brain_000209359	0	0	arrdc4|Ueno2012102cells_000160312	8	0.517438	cxorf57|TeperekTkacz201202_000029719	18	1.87951	rpl28|JGIv14_28724957	0	0	cdc42|XGI_TC451661	198	19.9548	ptx4|Taira201203st30_000079935	0	0
rtl1|JGIv610_0014018	0	0	unnamed|JGIv16_16040188	0	0	cxorf57|Ismailoglu201203_000117129	17	1.96713e-14	vcam1|JGIv14_28711639	0	0	pfkfb4|Chung201110_000087323	235	12.7117	otud6b|TeperekTkacz201206_000326772	0	0
ddc|Audic201207_000939486	0	0	acoxl|TXGP201107_000367145	46	1.023	rpl24|Taira201203egg_000042912	0	0	gpm6a|Taira201203eye_000076306	3	0.29761	gipc2|TeperekTkacz201206_000293627	29	0.521567	sgta|JGIv15_15055379	9	1.64797
hnrnpr|Ueno201210egg_000069032	106	20.8594	c19orf40|Ueno2012106cells_000139822	22	1.95807e-14	rad54l2|Quigley201212_000976245	54	3.08464	gpm6a|Taira201203eye_000054800	1	9.23578e-21	hmgn3|Quigley201307_001003500	800	63.898	sgta|Quigley201307_001106102	6	2.18368e-31
syncrip|Taira201203skin_000080692	27	19.8346	fancm|Taira201203spleen_000014044	130	1.15675	rad54l2|JGIv14_28734361	52	2.14504	rgr|Audic201207_000623808	0	0	mmp3|Taira201203st20_000071250	181	0.0660092	unnamed|Taira201203st15_000051868	0	0
syncrip|Ueno2012104cells_000025072	177	25.6492	krt5|Ueno201210eye_000112235	0	0	serpinb11|Ueno201210skin_000080739	0	0	prdm13|JGIv15_15068550	0	0	rab27a|Audic201207_000032104	356	7.2649	cd200|Audic201207_000313321	0	0
hnrnpr|JGIv10_10003351	36	9.05713	set|TeperekTkacz201205_000140199	2683	47.8006	krt15|JGIv14_28750078	0	0	asb5|Ueno201210heart_000164809	0	0	mvb12b|JGIv16_16080536	449	2.71899	unnamed|TeperekTkacz201205_000126779	0	0
hnrnpr|Ueno201302st10_000548068	35	11.5137	set|Ismailoglu201203_000134396	4577	178.354	mfap4|Taira201203liver_000101976	146	69.5056	unnamed|JGIv16_16027415	1	1.68519e-15	nupl1|TXGP201107_000048497	413	28.4004	slc5a2|UG94Xl_S21696703	0	0
unnamed|Quigley201307_000867045	0	0	set|TeperekTkacz201206_000318763	2430	17.7533	unnamed|Quigley201112_000308137	0	0	unnamed|JGIv16_16011562	2	0.0020153	rplp2|Ueno201210st25_000097361	223	1.31673	ephb3|Ueno2012102cells_000017796	39	3.32516
stk32b|Taira201203eye_000192780	0	0	unnamed|JGIv14_28713950	0	0	adprm|JGIv15_15067284	0	0	unnamed|JGIv16_16057715	3	0.100035	ahdc1|Taira201203st25_000019490	399	2.96403	ephb3|Ueno201210ovary_000022209	32	1.98225
oxtr|JGIv10_10019664	0	0	sptlc2|Ueno201210intestine_000122122	247	28.6297	gucy1a3|Taira201203kidney_000137472	0	0	unnamed|JGIv16_16057702	2	8.49737e-05	tpm3|Taira201203stomach_000018228	123	4.17687e-12	nin|Taira201203spleen_000009922	53	3.95046
pcdhgb5|JGIv610_0048651	0	0	sptlc2|Ueno201210brain_000181602	220	2.2641	unnamed|JGIv16_16006913	38	3.20303	unnamed|JGIv16_16057719	2	0.0388705	ttc21b|Taira201203st10_000035270	379	2.62646	tal1|Taira201203muscle_000090557	0	0
wdr20|Ueno201302st08_000469582	17	1.70833	hmp19|Ueno201210brain_000272671	0	0	unnamed|JGIv14_28734712	0	0	unnamed|JGIv15_15010304	1	1.03755e-41	fbxl4|TXGP201107_000336176	245	9.70332	nkx2-2|Taira201203st20_000193605	0	0
kiaa0146|Chang2013_000674304	9	0.615439	c17orf53|Ueno201210liver_000057592	14	2.34711	itgb4|Ueno201210skin_000011422	0	0	unnamed|JGIv14_28724554	1	8.70594e-49	itgav|Ueno201210eye_000000727	677	6.03987	fsd2|JGIv16_16042903	0	0
unnamed|JGIv610_0015637	0	0	smim11p1|TeperekTkacz201205_000471019	0	0	trav4|Ueno201210brain_000313520	0	0	unnamed|JGIv610_0050783	1	1.15037e-49	mettl21a|Quigley201212_000008687	1037	7.16893	rpl35a|Taira201203st30_000137677	0	0
unnamed|JGIv14_28721466	0	0	rnft2|Taira201203brain_000102854	5	0.0619352	atf6b|Quigley201212_000811097	0	0	mtbp|Park201106_000681830	49	3.69057	rassf8|Audic201207_000491911	201	0.582994	otub1|Ueno201210eye_000236223	1	0.746105
oxt|Ueno201210brain_000314786	0	0	rnft2|Taira201203testis_000177421	4	1.02517	upk1a|JGIv16_16075995	11	2.95393	c10orf71|Amin201106_000165706	0	0	hmgn1|Quigley201307_001640440	2152	128.472	unnamed|JGIv14_28739144	0	0
rab13|TXGP201107_000148780	9	0.708379	kal1|Ueno201210heart_000065914	0	0	upk1a|Quigley201212_001931209	12	1.21728	add3|Taira201203st09_000114076	412	23.4645	unnamed|Quigley201212_000772296	3457	171.854	unnamed|Ueno201210stomach_000153988	0	0
cilp|JGIv14_28753846	0	0	chad|Taira201203lung_000246390	0	0	cd9|Ueno201210st30_000210831	9	2.42709	add3|Ueno201210egg_000054805	340	3.47302	mdfic|Taira201203st40_000047819	617	62.9898	kif22|Ueno201210st08_000107649	27	5.25886
nipal1|JGIv15_15038885	42	1.96935	dlc1|Ueno201210brain_000045738	195	7.39254	cd9|Audic201207_000277023	9	1.29859	pdlim4|Ueno201210kidney_000247647	46	3.99798	slc31a2|Taira201203st35_000048931	767	5.70085	kif22|TeperekTkacz201206_000059011	26	1.81639
nipal1|Quigley201307_001172544	0	0	dlc1|JGIv10_10005727	152	4.61072	hoxc3|Park201106_000561517	0	0	pdlim4|Ueno201210st20_000116310	52	7.08661	slc31a2|Quigley201212_000458885	269	5.46149	hrh4|JGIv16_16076140	0	0
trpc2|JGIv10_10034167	0	0	clec4e|Ueno201210liver_000108190	0	0	ces5a|Taira201203testis_000188446	0	0	unnamed|Ueno201210intestine_000223392	0	0	slc31a2|Taira201203st25_000189014	72	0.105174	slc16a6|JGIv10_10009341	0	0
sphkap|JGIv610_0009148	0	0	slc22a16|Ueno201210muscle_000083478	0	0	fh|JGIv14_28702740	0	0	nup210|JGIv610_0027318	208	0.128318	slc31a2|Taira201203st12_000059170	318	1.93228	ccdc80|Audic201207_000748862	0	0
dach1|Taira201203eye_000063555	0	0	vcan|JGIv16_16042784	33	0.146089	gpm6a|Taira201203eye_000054800	0	0	unnamed|Taira201203st20_000006015	257	7.7959	slc31a2|Ueno201210ovary_000082064	77	3.61209	epha10|JGIv16_16050306	0	0
usp7|Park201106_000166764	60	12.4874	vcan|Ismailoglu201203_000000634	43	0.197631	exo5|Ueno2012106cells_000176817	0	0	unnamed|Taira201203skin_000162517	0	0	slc31a2|Ueno201210intestine_000102598	218	1.3196	vgf|Taira201203brain_000197314	0	0
usp7|Quigley201307_000728983	25	18.7406	bin2|Taira201203skin_000088924	0	0	prlr|JGIv610_0016421	0	0	zfpm2|Ueno201210brain_000094549	5	0.261128	c7orf42|TeperekTkacz201206_000081663	120	27.0256	unnamed|Taira201203skin_000015150	0	0
unnamed|JGIv16_16050471	0	0	dpysl3|Taira201203testis_000071514	10	0.413213	unnamed|TeperekTkacz201205_000622549	19	5.52294	zfpm2|Taira201203brain_000019585	6	0.0418426	tmem248|Ueno201210st30_000092252	384	41.3156	kiaa1239|JGIv610_0007184	0	0
tex264|Taira201203testis_000186187	0	0	dpysl3|Ueno201302st35_000524222	4	3.85136e-07	ccni|Ueno201210brain_000166789	0	0	artn|JGIv14_28717603	0	0	unnamed|Taira201203lung_000080950	1047	50.0134	med10|Taira201203st30_000173016	0	0
tex264|Amin201106_000118937	2	2.29692	crmp1|Taira201203heart_000083636	4	2.33292e-37	gpr174|JGIv14_28706650	0	0	dab2|JGIv16_16060168	0	0	unnamed|Taira201203lung_000010009	1314	19.3469	b3galt2|Taira201203brain_000189815	0	0
mcm7|TeperekTkacz201206_000613658	88	15.4459	ap4e1|JGIv16_16036328	42	0.982845	slco2a1|Amin201106_000040144	0	0	b3galnt2|Ueno201210muscle_000081674	7	1.19138	itgb3|Ueno201210testis_000023064	443	0.956213	urb2|JGIv16_16006031	0	0
mcm7|Quigley201307_001522584	270	40.9751	nop14|Ismailoglu201203_000090026	539	11.8017	poli|Taira201203kidney_000138493	0	0	prkrip1|Ismailoglu201203_000180308	81	6.54012	mustn1|Ueno201210eye_000225886	190	22.7348	impg1|Taira201203eye_000061834	0	0
gas6|Taira201203kidney_000132105	70	8.18958	adap1|Taira201203heart_000126958	9	0.591803	sugct|Ueno201210st40_000093633	0	0	or5f1|JGIv14_28708407	0	0	veph1|Taira201203kidney_000025426	159	4.9743e-20	lrrc7|Taira201203brain_000033789	0	0
anxa4|Taira201203intestine_000021833	4	0.266948	adap1|Taira201203pancreas_000032063	7	4.40454e-35	unnamed|Taira201203lung_000105809	0	0	mybpc1|JGIv10_10016058	0	0	trappc6b|Taira201203kidney_000122023	340	1.45373	stac3|Taira201203st20_000024150	0	0
anxa4|Taira201203liver_000072676	0	0	unnamed|JGIv14_28731048	0	0	trerf1|Taira201203ovary_000073254	0	0	sh2d1a|Taira201203intestine_000194745	0	0	alkbh7|Ueno201210kidney_000222255	617	6.79132	cftr|Taira201203testis_000033836	0	0
anxa4|Quigley201212_000908612	88	10.8361	clip4|Blower201306_000525143	1	0.0867987	xv2r1|JGIv16_16080386	0	0	unnamed|JGIv14_28714574	0	0	arc3|Taira201203st25_000103995	217	2.35462	ostalpha|Ueno201210liver_000092252	0	0
dhrs11|JGIv14_28713211	2	1.82617	bet3l|Taira201203eye_000254999	0	0	unnamed|Taira201203intestine_000092832	0	0	aven|JGIv610_0022201	20	3.24016	ell2|Quigley201212_000232955	1658	8.24314	ap5m1|Ueno201210intestine_000182875	0	0
znf25|JGIv10_10017621	0	0	unnamed|JGIv16_16050432	0	0	lrrc16a|Ueno201302st08_000376895	19	0.369669	unnamed|JGIv14_28738707	1	0.0439447	ell2|Quigley201212_000232709	367	6.63077	znf804a|JGIv610_0001929	0	0
frmpd4|Taira201203eye_000016208	0	0	pcolce|JGIv610_0046574	0	0	lrrc16a|Taira201203testis_000033490	15	0.829226	ube2ql1|Taira201203heart_000149185	3	0.705666	eif4h|Quigley201212_001842633	1766	111.484	psma5|Ueno201210muscle_000116084	0	0
frmpd4|JGIv16_16044398	0	0	ppp2r3b|JGIv10_10011700	28	3.10472e-24	polr3c|Park201106_000075280	0	0	ube2ql1|JGIv14_28717556	1	5.57353e-41	cyp2b6|Quigley201212_000963741	773	1.66677	tbc1d24|Quigley201212_001018248	0	0
pnliprp2|Taira201203intestine_000089069	1	0.0618702	ppp2r3b|Ueno201302st10_000536312	59	2.46312	dnajc6|Ueno201302st08_000390286	0	0	hsd17b12|JGIv14_28728357	11	6.97131e-13	syde2|TXGP201107_000008687	414	4.59853	ppm1g|Ueno201210liver_000065975	73	18.8116
foxa2|JGIv16_16036628	0	0	grin2d|JGIv16_16051511	0	0	tcp11l2|Chang2013_000204802	16	4.54287	hsd17b3|Taira201203lung_000254518	22	6.85747	tbc1d10b|Ueno201210st12_000009439	155	7.90786	ppm1g|Quigley201307_000954991	82	17.7909
fgf4|XGI_TC436956	0	0	fas|Ueno201210intestine_000178155	1	0.215834	tcp11l2|TeperekTkacz201205_000603491	16	5.59113e-13	hsd17b3|Taira201203intestine_000175229	10	5.14256e-26	glul|Quigley201212_000098883	1001	73.5363	zfyve27|Ueno201210st40_000079095	0	0
prodh|Blower201306_000475802	23	1.79576	rpap1|TXGP201107_000045109	309	2.69257	fam199x|Quigley201212_002043618	2	2.89241e-15	kctd14|Taira201203egg_000109245	0	0	unnamed|Quigley201212_001178175	2728	3.06897	jazf1|Taira201203heart_000158338	0	0
zfand1|Ueno201210spleen_000242830	3	1.28966	rpap1|Ueno201210st30_000026163	441	11.1713	fam199x|Taira201203pancreas_000050917	2	0.530534	crh|JGIv16_16063534	0	0	unnamed|Quigley201307_000173796	2162	6.64671	unnamed|JGIv14_28742940	0	0
unnamed|Taira201203kidney_000207902	5	2.89064	rps6ka2|JGIv610_0003061	0	0	c1orf190|Chang2013_000109892	0	0	rpl36|JGIv16_16022059	242	127.208	abra|Ueno201210muscle_000074461	166	1.98124	unnamed|JGIv14_28749213	0	0
slc18a2|JGIv15_15023725	0	0	csrp1|Ueno201210muscle_000129500	0	0	tank|Taira201203ovary_000180634	0	0	rpl36|Taira201203testis_000232245	266	10.7324	c2orf72|Ueno201210skin_000072494	339	0.580808	fbxl18|MK201406_0127212	0	0
dtd1|Ueno201210st09_000230287	8	0.17558	rap2b|Chung201110_000239625	68	7.49965	tsga10|JGIv14_28750896	18	2.91082	kcnh4|JGIv16_16009418	0	0	unnamed|Taira201203liver_000000443	902	3.50947	slc30a7|Quigley201212_000057905	18	3.90699
hdac7|Ueno201210ovary_000017029	13	2.94417	rap2b|TeperekTkacz201202_000033671	375	27.2701	otp|Taira201203brain_000187787	0	0	unnamed|JGIv14_28741868	0	0	kat6a|Taira201203st20_000011841	475	11.3485	slc30a7|Taira201203st35_000114973	17	2.618
hdac7|Quigley201212_001625799	48	2.57614	rap2a|Taira201203st30_000225769	116	12.6941	cisd2|Amin201106_000306114	0	0	fetub|Audic201207_000963138	0	0	kat6a|Ueno201210st09_000007918	614	11.6297	ostc|Ueno2012102cells_000112872	0	0
sh3glb2|Audic201207_000531424	1	0	rap2a|Quigley201307_001329662	184	21.9585	unnamed|Taira201203eye_000071965	0	0	unnamed|JGIv16_16040175	0	0	kat7|Ueno201302st08_000347984	422	2.30682	gabrb1|Ismailoglu201203_000125393	0	0
nup188|Ueno2012102cells_000000402	237	12.4707	pitx3|Audic201207_000238369	3	0.0354801	ca11|JGIv16_16030497	0	0	unnamed|Taira201203testis_000174290	0	0	cit|JGIv15_15003348	1099	2.37386	cdh19|Taira201203spleen_000084310	0	0
agbl1|Ueno201210heart_000021195	0	0	evx1|JGIv14_28735517	10	0.24899	dda1|Ueno201210st08_000166479	7	0.903841	c1ql3|Taira201203eye_000198447	0	0	rai14|JGIv16_16060099	1204	7.77761	eif2ak4|Taira201203kidney_000026892	9	0.786844
agbl1|Taira201203heart_000028218	3	0	evx1|JGIv14_28701939	10	0.716288	dda1|TXGP201107_000160852	7	9.36843e-08	c9orf114|Ueno201302st08_000450727	194	2.65614	tet2|JGIv16_16032352	296	1.12179	unnamed|JGIv14_28702363	0	0
echdc3|Audic201207_000978291	7	2.63949	dut|Taira201203eye_000249394	0	0	unnamed|JGIv610_0005791	0	0	c1orf50|Taira201203st20_000090239	166	14.5595	elac2|JGIv16_16047006	541	6.14772	stmnd1|Chung201110_000020516	0	0
adi1|Taira201203heart_000158529	3	1.85404	rnd1|Taira201203st09_000179905	519	60.7381	f11r|Audic201207_000242360	7	2.12929	rtl1|Quigley201307_001573639	7	0.857147	mtmr1|Ueno201210brain_000135396	266	13.9421	unnamed|JGIv14_28703210	0	0
clcf1|JGIv16_16050349	1	0.296249	rnd1|Quigley201112_000507469	720	61.832	unnamed|Taira201203testis_000137487	0	0	pdlim7|Audic201207_000067263	328	17.2715	creg1|Taira201203brain_000153274	230	3.70161	chchd7|JGIv15_15057013	0	0
rrbp1|JGIv610_0030321	0	0	wipi2|JGIv16_16005645	316	37.3334	lrrc15|Taira201203ovary_000150760	0	0	pdlim7|Ueno201210kidney_000013227	248	4.7191	abhd16a|JGIv16_16010047	588	33.0584	serpini1|Taira201203eye_000201302	0	0
fxyd6|Taira201203heart_000080342	0	0	ifngr1|Taira201203ovary_000189675	19	1.08403	gp25l|Ueno201210pancreas_000082494	0	0	dthd1|JGIv14_28701491	0	0	cast|Taira201203st30_000054190	152	1.51187	unnamed|Ueno201302st08_000571066	0	0
rbm26|Taira201203brain_000091320	2	0	neurod6|JGIv14_28751988	0	0	fbxo21|Quigley201212_001014128	0	0	unnamed|TeperekTkacz201206_000134222	1	0.168454	cast|Ueno201210st30_000001643	354	1.0166	hes3|JGIv14_28741018	0	0
rbm26|TeperekTkacz201205_000036306	210	11.1885	hand2|Quigley201212_001099088	13	0.802394	ctnna2|Taira201203eye_000062153	0	0	bag3|JGIv14_28722469	8	1.31257	rnpep|Ismailoglu201203_000114501	683	17.5477	unnamed|JGIv14_28725185	0	0
scap|Quigley201212_000985551	48	4.80738	hand2|Ueno201210st25_000124409	2	0.127062	lepr|JGIv16_16060886	0	0	bag3|TXGP201107_000372333	10	0.825108	unnamed|Ueno201302st08_000616578	585	62.3149	tmem8b|MK201406_0210953	3	0.434785
scap|Ueno201210brain_000102715	9	1.14308	prkcq|Taira201203testis_000089096	1	0.00523285	eya2|Taira201203st35_000090179	0	0	syt6|Taira201203testis_000200548	0	0	scml4|Ueno201210spleen_000058731	253	1.94428	pdcl3|Chang2013_000235319	0	0
tmem238|Quigley201307_001763492	0	0	ripply2|Ueno201210st20_000135100	0	0	ap5s1|Taira201203brain_000173590	0	0	zbtb33|JGIv14_28713220	103	8.36333	kiaa1432|JGIv16_16001628	1418	8.62271	foxred2|Ismailoglu201203_000119112	0	0
menf|Quigley201212_000817735	0	0	c9orf117|Quigley201307_001097296	12	1.46787	ppp1r12a|Taira201203heart_000010677	11	0.345188	zbtb33|Ueno201210brain_000127536	108	3.13403	trabd2a|JGIv16_16061000	616	32.2943	msh3|Taira201203ovary_000093106	15	2.43565
menf|Ueno201210st09_000130099	1	0	amer3|JGIv610_0021318	0	0	ppp1r12a|Taira201203heart_000039040	13	0.779125	unnamed|JGIv16_16003419	2	0.664667	kiaa1432|Taira201203st10_000023004	98	2.75789	rpl37|JGIv16_16060179	0	0
menf|Ismailoglu201203_000104217	3	0.205785	dram1|Taira201203testis_000217980	0	0	gmnc|Quigley201212_001721831	0	0	mmp28|JGIv610_0021039	0	0	ankrd29|Ueno201210brain_000178943	437	97.5968	acr|JGIv14_28739744	0	0
unnamed|Taira201203st25_000087484	6	0.00649918	slc4a3|JGIv15_15024798	3	0.0453595	c14orf166b|JGIv16_16047626	0	0	pacrg|JGIv16_16021024	0	0	serpini2|Ueno201210stomach_000024318	1007	5.53553	asb8|JGIv14_28728520	0	0
unnamed|Taira201203st25_000121194	0	0	cyhr1|Taira201203testis_000099546	21	0.601402	casp6|Quigley201307_000420269	21	9.47624	pkn2|Taira201203st09_000226629	0	0	unnamed|Quigley201307_000908463	502	1.43581	hepacam2|Quigley201112_000769555	0	0
unnamed|Taira201203brain_000107512	6	0.271324	cyhr1|Taira201203testis_000092642	32	1.94721	stard3nl|TXGP201107_000214102	0	0	nup98|JGIv14_28735646	0	0	pum1|TXGP201107_000261539	917	44.9356	gnpda2|Ueno201210brain_000260731	10	4.45416
unnamed|Quigley201307_001248478	17	2.2868	unnamed|JGIv14_28702745	116	12.7904	trpv1|Ueno201210testis_000059719	0	0	lman1|Ueno201302st35_000432280	255	11.5823	pum2|JGIv16_16014654	1430	39.8072	unnamed|JGIv16_16079690	0	0
unnamed|JGIv16_16074351	0	0	unnamed|Blower201306_000305794	146	6.9295	zp4|JGIv14_28729680	0	0	lman1|Ueno201210egg_000102210	220	17.5913	htatip2|TXGP201107_000433437	86	17.6048	atp6v0b|TeperekTkacz201206_000292426	0	0
rims4|JGIv610_0035593	0	0	unnamed|JGIv15_15011486	5	7.56742e-44	ift52|Quigley201212_000295156	0	0	panx2|JGIv14_28703634	0	0	erbb2ip|MK201406_0063122	643	12.0921	hes7|Ueno201302st08_000647839	0	0
nek6|Amin201106_000085829	0	0	unnamed|Taira201203testis_000189097	5	8.55832e-20	g6pc|Ueno201210pancreas_000062345	0	0	aplp2|Taira201203skin_000040766	843	52.3883	erbb2ip|Blower201306_000277821	557	14.9819	fam217b|Taira201203testis_000183718	0	0
uvs|Taira201203st25_000202490	0	0	unnamed|Taira201203testis_000174965	7	0.134475	ldhd|XGI_TC443108	0	0	aplp2|Ueno201210stomach_000037338	673	12.4883	pidd|Ueno201210kidney_000017218	631	7.31852	aplp1|JGIv16_16041575	0	0
unnamed|Amin201106_000134811	6	0.569195	begain|MK201406_0051399	0	0	unnamed|Ueno201210stomach_000102992	0	0	mecr|Ueno201302st35_000570725	0	0	lrriq4|JGIv16_16042926	813	8.05354	sema3d|Taira201203heart_000065098	0	0
hes5|Quigley201112_000512817	0	0	unnamed|JGIv16_16023486	0	0	ldb1|Taira201203eye_000154067	46	4.18166	hoxb6|XGI_TC443886	0	0	zbtb34|TXGP201107_000429414	121	6.4139	ucma|Park201106_000298759	0	0
ebf4|Park201106_000690050	7	1.03128	colec11|JGIv16_16052824	0	0	ldb1|Ueno201210kidney_000232631	37	3.05062	mllt1|JGIv14_28712180	83	2.26357	zbtb34|JGIv15_15050119	854	36.6586	nsg1|Taira201203brain_000137901	0	0
ebf3|Taira201203testis_000126781	0	0	epha6|Taira201203brain_000090059	0	0	ldb1|TeperekTkacz201205_000030245	48	1.709	mllt1|Ueno201210egg_000026275	158	3.95702	clp1|JGIv16_16017952	1417	11.4097	arhgap5|Taira201203ovary_000038779	64	4.98416
tgif1|TeperekTkacz201206_000634541	15	1.44714	sbk1|Taira201203kidney_000160193	1	0.19212	smad2|Ueno201210st09_000114760	14	1.60276	ppp1r13b|Ueno2012106cells_000029464	124	4.68402	arc3|Ueno201210stomach_000013728	335	5.12136	arhgap5|Quigley201307_001295617	53	1.60248
tgif1|TeperekTkacz201206_000483219	1	0	sbk1|JGIv14_28714118	1	5.2746e-06	smad2|Ueno201210st09_000120217	17	0.926605	ppp1r13b|JGIv610_0000357	43	0.585584	timp4|Taira201203ovary_000042828	1027	20.204	eif4e1b|TeperekTkacz201206_000709196	0	0
spata20|JGIv16_16069952	3	0.22146	srgap3|Ueno201210skin_000060870	4	0.0733473	unnamed|JGIv610_0012723	0	0	kiaa1024|JGIv610_0016128	0	0	ago2|TXGP201107_000291493	1215	35.2047	unnamed|Ueno201210spleen_000271938	0	0
atp6v1g1|TeperekTkacz201205_000462075	3	1.57595	srgap3|Ueno201210skin_000058399	7	0.440214	midn|Quigley201212_001014506	83	5.08911	mx1|Ueno201210heart_000116529	9	1.11846	ago2|JGIv610_0049078	911	68.5355	phpt1|Ueno201210intestine_000239717	0	0
atp6v1g1|Park201106_000300044	6	0.917577	lamp3|Taira201203muscle_000079625	0	0	midn|Taira201203brain_000098513	73	5.34323	pla2g4a|Ueno201210st08_000120595	46	2.07924	rps12|Taira201203intestine_000139233	214	56.2156	slc1a6|JGIv15_15041909	0	0
unnamed|Quigley201307_000333265	0	0	tspan14|Chang2013_000614789	66	12.6514	ppfibp2|Audic201207_000496528	0	0	mcmbp|Ueno201210ovary_000070186	149	16.1104	kif24|Quigley201212_000357626	787	17.5298	fa2h|Ueno201210intestine_000129433	0	0
anks1a|Taira201203stomach_000055139	78	4.12122	tspan14|Taira201203brain_000161394	195	24.027	tmem214|Taira201203ovary_000121446	1	0.159108	mcmbp|TXGP201107_000277870	475	2.91564	selk|Quigley201307_001262272	1316	36.129	chchd2|JGIv14_28713775	0	0
anks1a|Taira201203lung_000053139	18	0.846712	nos3|Ueno201210brain_000082949	1	0.0228602	zcchc16|JGIv14_28723588	0	0	dnajb9|Ueno201210st10_000083889	433	27.4565	dzip1|Ismailoglu201203_000019365	1170	10.0346	kdm5a|Taira201203skin_000011133	59	3.30137
clcn2|Ueno201210brain_000075587	2	0.332597	prpf38a|Quigley201212_001957279	438	42.7617	azin1|Ueno201302st08_000531895	27	2.81341	dnajb9|TXGP201107_000085475	201	13.3414	trabd|Ueno201210st08_000013479	571	0.645148	kdm5a|Quigley201207_000540268	81	4.0791
clcn2|JGIv15_15035065	0	0	prpf38a|TeperekTkacz201206_000514867	438	24.7641	azin1|Ueno201302st10_000632874	33	2.67446	drd2|Ueno201210brain_000254677	0	0	fshb|Ueno201210brain_000153039	271	3.39251	angptl3|Taira201203liver_000048379	0	0
dcaf12|Ueno201210st40_000056454	12	1.30182	neurl1b|Quigley201112_000278588	32	1.64398	smarca5|Taira201203st09_000066308	95	6.06351	hsbp1|Audic201207_001034450	5	4.9688	fam188a|Ueno201210skin_000173661	85	0.189594	hgd|Ueno201210eye_000152826	0	0
dcaf12|Ueno201302st10_000499156	3	0	neurl1b|JGIv10_10017614	25	3.00911	smarca5|Taira201203ovary_000076933	96	1.74167	acat2|TXGP201107_000435816	76	6.09118	ahdc1|JGIv16_16080621	160	1.42921	rtl1|JGIv610_0051428	0	0
c1orf127|JGIv15_15032855	14	2.09179	kcna10|JGIv14_28726124	0	0	prune|Taira201203st40_000081198	5	0.626866	acaa2|Audic201207_000248929	93	5.94923	unnamed|JGIv610_0001773	171	0.40106	unnamed|JGIv16_16040203	0	0
chrna6|JGIv14_28745537	0	0	emilin3|Ueno201210muscle_000005547	14	0.156924	mgat4a|Quigley201207_000667496	0	0	kera|Taira201203eye_000171289	0	0	myl12b|Ueno201210spleen_000017561	1309	31.853	fbxw7|Taira201203st20_000051277	4	2.52653e-07
snx16|Ueno201302st35_000601620	1	0.0516572	emilin3|JGIv14_28715920	17	1.5713	cnksr3|Quigley201112_000289858	0	0	plg|Ueno201210liver_000086454	2	0.613626	myl12b|Quigley201307_000819196	400	20.7901	fbxw7|Chang2013_000436654	4	0.615846
snx16|Quigley201307_001012770	1	0.530198	cdh11|Taira201203st20_000072436	0	0	unnamed|Taira201203testis_000186636	0	0	plg|Taira201203kidney_000110891	2	0.00157494	myl12b|Ueno2012104cells_000139042	384	10.3547	fbxo41|Ueno201210brain_000008677	0	0
nemf|Park201106_000673345	147	4.79719	pcdhga11|JGIv14_28730977	0	0	thdl18|Taira201203intestine_000138710	0	0	nbl1|JGIv14_28710018	2	5.95245e-32	chic1|Ueno201302st08_000399563	555	10.6603	gxylt2|Ueno201210st30_000088217	0	0
cfhr3|JGIv610_0021358	0	0	unnamed|Ueno201210liver_000007278	0	0	gk|Quigley201212_001894355	0	0	nbl1|TXGP201107_000186439	6	0.753062	rad51|Audic201207_000920497	85	1.82278	cuta|JGIv610_0023343	0	0
unnamed|JGIv16_16012821	0	0	crnkl1|TeperekTkacz201206_000100523	355	48.1668	unnamed|JGIv610_0000928	0	0	sepsecs|Ueno2012106cells_000151197	5	0.783002	rad51|Ueno201210ovary_000066026	171	1.17711	ccdc25|Park201106_000278864	0	0
unnamed|Taira201203muscle_000108394	0	0	crnkl1|JGIv16_16021906	208	3.99021	unnamed|Ueno201210brain_000152580	0	0	adtrp|Ueno201210eye_000181537	0	0	cd37|Taira201203stomach_000090881	34	3.54267	csnk1g2|Ueno201210st09_000111291	14	2.74277
unnamed|Quigley201307_002200269	1	0.19547	slfn13|xb201405_S19656952	53	0.458432	jarid2|Quigley201207_000438880	19	0.96912	unnamed|Taira201203skin_000097965	0	0	glg1|Ueno201302st35_000420426	604	14.7796	unnamed|JGIv10_10002544	0	0
siglec12|Taira201203spleen_000184587	0	0	smc3|Audic201207_000063826	1624	3.73929	jarid2|Taira201203st25_000052809	17	1.09885	parn|Ueno201210st40_000037462	164	13.4403	tmem180|Quigley201307_000327116	97	0.0952253	caps|Taira201203brain_000196616	0	0
snx18|Taira201203st35_000056953	19	0.594522	smc3|Chang2013_000658049	1744	22.2078	mterfd2|Ueno201210st08_000191233	0	0	parn|Taira201203lung_000090076	163	6.6296	tmem180|Ueno201210skin_000000353	203	1.37801	paf1|Quigley201212_002141668	1	0.40672
eef1g|Quigley201112_000498181	35	38.2466	nfxl1|JGIv14_28728217	158	9.30585	zfp36l2|Amin201106_000206618	133	14.0186	hs3st2|JGIv16_16030939	0	0	acadsb|Ueno201210intestine_000131396	113	5.77926	apold1|Chang2013_000517762	0	0
[truncated: 30,149 more rows]
