# Supplementary material for: Data on microRNAs and microRNA-targeted mRNAs in Xenopus ectoderm
Source: Data Brief. 2016 Oct 14;9:699–703. doi: 10.1016/j.dib.2016.09.054 (PMC5079235; doi:10.1016/j.dib.2016.09.054)
Supplement: Supplementary file 5 — Supplementary Table 5. High Confidence Ago–RNP RNAs and associated PITA predictions for miR–mRNA interactions. The first sheet lists the High Confidence (“HC”) genes from the NOG Ago–RNP RNAs, while the second sheet provides PITA predictions for interaction of ectodermal miRs with the HC NOG genes, including both High Probability (DDG≤−10) and moderate probability (DDG≤−5) predictions for all genes for which sufficient 3′UTR sequence is available. The PITA output includes the gene ID, the miR, the start and end locations of the seed sequence in the 3′UTR, the base pairing across the seed sequence, DG values for the duplex and open conformations at the site of the seed sequence, and the difference in DG between the duplex and open conformations (DDG). The third and fourth sheets provide the same information for the HC CABR genes and PITA predictions. [file mmc5.xlsx]

## Sheet: HC NOG genes
High Confidence - enriched in AGO (≥2-fold) in NOG	ENSEMBL IDs
aagab|Quigley201212_001950476	ENSG00000103591
abca1|Park201106_000656565	ENSG00000165029
abcc4|JGIv16_16076205	ENSG00000125257
abcc8|JGIv610_0009029	ENSG00000006071
abcc8|JGIv610_0047877	ENSG00000006071
acap3|Ueno201210eye_000080223	ENSG00000131584
acap3|Ueno201210testis_000073702	ENSG00000131584
adamts17|TXGP201107_000291747	ENSG00000140470
adcy8|Ueno201210brain_000094586	ENSG00000155897
adprhl2|Taira201203st25_000221949	ENSG00000116863
aebp2|Ueno201210testis_000104117	ENSG00000139154
agpat1|TeperekTkacz201206_000611330	ENSG00000204310
aim1|Quigley201207_000000178	ENSG00000112297
alyref|Taira201203st40_000129984	ENSG00000183684
amt|Ueno201210intestine_000132119	ENSG00000145020
angpt2|Taira201203lung_000092168	ENSG00000091879
ankrd13c|Ueno201302st10_000558713	ENSG00000118454
ankrd37|JGIv16_16013828	NA
ankrd57|Taira201203pancreas_000018519	ENSG00000198142
ano10|TeperekTkacz201206_000636435	ENSG00000146205
anxa11|Ueno201210intestine_000120171	ENSG00000122359
apool|Ueno201210spleen_000057453	ENSG00000155008
arhgap39|Taira201203ovary_000048883	ENSG00000147799
arhgef17|Ueno201210spleen_000007201	ENSG00000110237
arhgef6|Taira201203spleen_000101891	NA
arid3a|Park201106_000489541	ENSG00000116017
armc5|Quigley201212_001836635	ENSG00000140691
arrdc1|Chang2013_000339381	NA
arsa|Taira201203kidney_000157491	ENSG00000141337
asap1|Taira201203spleen_000033103	ENSG00000153317
atf6b|Quigley201212_000811097	ENSG00000168468
atf7|Taira201203st25_000148582	ENSG00000170653
atf7|Ueno201210st25_000123535	ENSG00000170653
atp11a|Ueno201210eye_000052409	ENSG00000068650
atp1a2|Ueno201210muscle_000019666	ENSG00000018625
atp5o|TeperekTkacz201206_000535974	ENSG00000241837
atp6v0a1|Ueno2012106cells_000071885	ENSG00000033627
atp8b2|Park201106_000165283	ENSG00000143515
b3galtl|JGIv16_16025413	ENSG00000187676
b4galnt3|Quigley201207_000660263	ENSG00000139044
bbs12|Quigley201212_001331725	ENSG00000181004
bcl9l|Taira201203eye_000041884	NA
bdh1|Ueno201210kidney_000073879	ENSG00000161267
bnc1|Taira201203ovary_000078323	ENSG00000169594
bnc1|Ueno201302st08_000395915	ENSG00000169594
brip1|Blower201306_000361589	ENSG00000136492
bsn|JGIv16_16002014	NA
c14orf49|JGIv16_16050512	ENSG00000176438
c14orf93|TeperekTkacz201206_000655733	ENSG00000100802
c19orf21|Taira201203ovary_000137373	ENSG00000099812
c19orf6|JGIv14_28723422	ENSG00000182087
c1orf172|Audic201207_000177349	ENSG00000175707
c1orf172|JGIv10_10000694	ENSG00000175707
c2orf42|JGIv14_28738887	ENSG00000115998
c3orf38|XGI_TC422492	ENSG00000179021
c5orf41|JGIv610_0020694	ENSG00000164463
c9orf171|Ueno201210muscle_000001482	NA
c9orf93|Quigley201307_000025302	ENSG00000164989
cacna1a|JGIv16_16057962	ENSG00000141837
cacna1b|Ueno201210brain_000000292	ENSG00000148408
cacna1e|Ueno201210brain_000001251	ENSG00000198216
cadm1|Ueno201302st08_000411479	ENSG00000182985
camsap1l1|MK201406_0100851	ENSG00000118200
capn5|Audic201207_000745298	ENSG00000149260
capn5|TeperekTkacz201206_000382249	ENSG00000149260
carkd|JGIv16_16044544	ENSG00000213995
caskin1|Ueno201210testis_000007849	ENSG00000167971
caskin1|Ueno201210testis_000011410	ENSG00000177303
casp2|Taira201203st30_000165998	NA
ccdc11|Taira201203testis_000159373	ENSG00000172361
ccdc85c|TeperekTkacz201202_000112380	NA
ccdc85c|Ueno2012102cells_000006993	NA
ccp110|Quigley201307_002224723	ENSG00000103540
cd151|Audic201207_000135258	ENSG00000177697
cd97|JGIv16_16021000	NA
cdk16|Ueno2012102cells_000015019	ENSG00000102225
cep41|Quigley201307_001558263	ENSG00000106477
cfp|Taira201203lung_000206710	ENSG00000126759
chmp7|XBv5_33416805	ENSG00000147457
chrna7|Taira201203brain_000134280	ENSG00000175344
chst8|Taira201203brain_000169412	ENSG00000124302
cisd1|TXGP201107_000382510	ENSG00000122873
cisd1|TXGP201107_000387194	ENSG00000122873
cks2|Ueno2012104cells_000174517	ENSG00000123975
clcc1|Taira201203lung_000182720	ENSG00000121940
clcn7|TXGP201107_000332697	ENSG00000103249
clic6|JGIv16_16067468	ENSG00000169504
cln5|Ueno2012102cells_000132686	ENSG00000102805
cmtm7|Ismailoglu201203_000212325	NA
cnnm1|Ueno201210spleen_000090561	ENSG00000119946
cnst|Taira201203eye_000035559	ENSG00000162852
cog6|Taira201203st10_000140679	ENSG00000133103
col6a3|JGIv16_16052911	ENSG00000163359
col8a1|Audic201207_000352314	NA
coq9|Ueno201210testis_000152238	ENSG00000088682
corin|Ueno201210eye_000062292	ENSG00000145244
coro7|Ueno201210intestine_000036253	ENSG00000262246
cox7c|Quigley201212_002211011	ENSG00000127184
cpeb3|TXGP201107_000313448	ENSG00000113742
crot|Ueno201210st08_000144664	ENSG00000005469
crtac1|Ueno201302st10_000547519	ENSG00000095713
crygn|Taira201203st40_000168964	NA
csf3r|Taira201203lung_000052085	ENSG00000119535
ctns|Chang2013_000755130	ENSG00000040531
cttnbp2nl|Ismailoglu201203_000082560	ENSG00000143079
cyld|Taira201203liver_000024665	ENSG00000083799
cyp51a1|Ueno201210egg_000119292	ENSG00000001630
dbt|Ueno201302st10_000559310	ENSG00000137992
dchs1|Ueno201210testis_000000562	ENSG00000166341
dcps|TeperekTkacz201206_000700867	ENSG00000110063
dhrs4|Ueno201210stomach_000160066	NA
dlgap3|Ueno201210brain_000104723	ENSG00000116544
dlk2|Ueno201210st12_000071799	ENSG00000171462
dnah1|Quigley201307_000898817	ENSG00000114841
dnah11|JGIv16_16029077	ENSG00000105877
dock3|Ueno201210eye_000006740	ENSG00000088538
dock4|Taira201203ovary_000009211	ENSG00000128512
dock4|TXGP201107_000001594	ENSG00000128512
dync2h1|Quigley201307_001687674	ENSG00000187240
e2f1|Taira201203stomach_000120048	NA
edrf1|Blower201306_000510756	ENSG00000107938
efhc2|Taira201203testis_000128152	ENSG00000183690
efs|Taira201203st25_000139180	ENSG00000100842
eif2b4|Ueno2012106cells_000121958	ENSG00000115211
elk1|Ueno201210kidney_000178673	ENSG00000126767
ep400|Taira201203spleen_000001745	ENSG00000183495
epb41l1|JGIv15_15006079	ENSG00000088367
erbb2|JGIv10_10005108	ENSG00000141736
erc2|Ismailoglu201203_000091064	ENSG00000187672
ethe1|TeperekTkacz201206_000718730	ENSG00000105755
exoc2|Taira201203eye_000096168	ENSG00000112685
exoc3|Taira201203lung_000096634	ENSG00000180104
exoc5|Taira201203ovary_000043239	ENSG00000070367
fam110c|Ueno201210stomach_000124469	ENSG00000184731
fam114a1|Quigley201307_000497858	ENSG00000197712
fam126b|JGIv16_16026245	ENSG00000155744
fam129b|JGIv10_10013300	ENSG00000136830
fam161b|Ueno201210st09_000200192	ENSG00000156050
fam175a|Park201106_000574507	ENSG00000163322
fam193a|Taira201203testis_000025517	ENSG00000125386
fam53a|Quigley201212_000543379	ENSG00000174137
fam98a|Quigley201212_001880841	ENSG00000119812
fbn1|JGIv10_10025838	ENSG00000166147
fbxl13|Quigley201307_001150834	ENSG00000161040
fbxl5|Ueno201210ovary_000012284	ENSG00000118564
fdxr|Quigley201307_002285669	ENSG00000161513
fgd3|Taira201203brain_000038461	ENSG00000127084
fgfr1op|Quigley201307_001828104	ENSG00000213066
fgr|Taira201203spleen_000041552	ENSG00000000938
fntb|Quigley201212_001908991	ENSG00000257365
fras1|JGIv15_15057623	ENSG00000138759
fzd3|TeperekTkacz201202_000073589	ENSG00000104290
gar1|UG94Xl_S13803682	ENSG00000109534
garem|Taira201203heart_000047929	ENSG00000141441
gata6|Ueno201302st35_000424167	ENSG00000141448
gba|TXGP201107_000421472	ENSG00000177628
gbp5|Ueno201302st08_000526672	ENSG00000162645
gdpd5|Taira201203st30_000176899	ENSG00000158555
glipr2|Ueno201210brain_000071272	NA
glis2|JGIv16_16030845	ENSG00000126603
gmeb2|JGIv14_28716855	ENSG00000101216
gnpat|Ueno201210st10_000042442	ENSG00000116906
gorasp1|Ueno201210intestine_000150077	ENSG00000114745
gpc5|Ueno201210muscle_000015385	NA
gpm6a|Taira201203eye_000054800	ENSG00000150625
gpr124|Ueno201210eye_000043706	ENSG00000020181
gpr56|Ueno201210kidney_000112234	ENSG00000205336
gpr64|Taira201203eye_000005148	ENSG00000173698
gramd1a|Taira201203kidney_000047172	ENSG00000089351
grasp|Taira201203testis_000154058	ENSG00000161835
grid1|Taira201203brain_000089370	ENSG00000182771
grin2b|JGIv16_16032744	ENSG00000150086
gripap1|Ueno201210skin_000081033	ENSG00000068400
grm2|Taira201203brain_000055678	ENSG00000164082
grpel2|XBv5_54311238	ENSG00000164284
herc6|Taira201203testis_000084268	ENSG00000138642
herpud2|Chang2013_000490969	ENSG00000122557
hey1|Audic201207_000905333	ENSG00000164683
hhla2|Ueno201210skin_000169971	ENSG00000114455
hltf|Quigley201212_000043943	ENSG00000071794
hnrnpab|TeperekTkacz201206_000269140	NA
hsp70|Blower201306_000024160	ENSG00000109971
hsp70|XBv5_189083795	ENSG00000204389
hydin|Quigley201307_002125983	ENSG00000157423
ift27|Ueno2012102cells_000163973	ENSG00000100360
ift81|Ismailoglu201203_000150999	ENSG00000122970
igbp1|Taira201203spleen_000187917	ENSG00000089289
ikbkg|MK201406_0015920	ENSG00000269335
inpp5k|Taira201203eye_000067149	ENSG00000132376
insm1|Ueno201210stomach_000104067	ENSG00000173404
insr|Taira201203ovary_000033428	ENSG00000171105
iqsec1|Taira201203brain_000026093	ENSG00000144711
iqsec1|Ueno201210brain_000030681	ENSG00000144711
irf2bpl|Quigley201207_000571332	ENSG00000119669
itgb7|Taira201203spleen_000040525	ENSG00000139626
kansl1|Taira201203st25_000057688	ENSG00000257382
kat2b|Taira201203skin_000078384	ENSG00000114166
kcnt1|Taira201203spleen_000007984	ENSG00000107147
kcp|Amin201106_000163378	NA
kctd10|Ueno201210heart_000045593	ENSG00000110906
kdr|Taira201203heart_000026404	ENSG00000128052
kiaa1377|JGIv15_15039610	ENSG00000110318
kiaa1377|Taira201203ovary_000062799	NA
kiaa1614|Audic201207_000411110	NA
kiaa1797|Ueno201210testis_000012624	ENSG00000188352
kif13b|Taira201203intestine_000027181	ENSG00000118193
kif13b|Taira201203intestine_000035398	ENSG00000118193
kif13b|Taira201203spleen_000032676	ENSG00000118193
kif17|JGIv16_16036960	ENSG00000117245
kif27|JGIv16_16039379	ENSG00000165115
kifc3|Quigley201212_000460679	ENSG00000140859
klhl25|Ueno201210heart_000116632	ENSG00000183655
lamtor2|Ueno201210st09_000156754	NA
larp4|Ueno201210st09_000015266	ENSG00000161813
lhx4|Taira201203eye_000124529	ENSG00000121454
loxhd1|Quigley201307_001689433	ENSG00000167210
lpcat4|Amin201106_000210329	ENSG00000176454
lpcat4|Quigley201112_000402516	ENSG00000176454
lrp12|JGIv16_16066781	ENSG00000147650
magi2|Ueno201210kidney_000012412	ENSG00000187391
man1b1|Ueno201302st35_000401498	ENSG00000177239
man1c1|TXGP201107_000315696	ENSG00000117643
man2b2|Ueno201302st10_000494129	ENSG00000013288
map3k2|JGIv16_16027685	ENSG00000169967
mapk8ip2|Taira201203eye_000024396	ENSG00000008735
mb21d2|JGIv16_16059223	ENSG00000180611
mboat1|Quigley201307_002263062	ENSG00000172197
mcrs1|Quigley201307_001555936	ENSG00000187778
med19|Chung201110_000050726	ENSG00000156603
med21|Quigley201212_000564257	ENSG00000152944
med22|JGIv14_28747620	ENSG00000148297
mgst3|Ueno2012106cells_000184357	ENSG00000143198
mid1|Park201106_000706625	ENSG00000101871
mif4gd|Audic201207_000794215	ENSG00000125457
mn1|Ueno201210spleen_000044814	NA
mogs|TeperekTkacz201202_000047515	ENSG00000115275
mrps30|Taira201203testis_000191709	ENSG00000112996
mtmr14|Taira201203st35_000041079	ENSG00000163719
mtx1|Ueno201210st15_000137229	ENSG00000173171
muc6|JGIv16_16016311	ENSG00000184956
myo10|JGIv16_16032216	ENSG00000145555
myo10|Taira201203st25_000027347	ENSG00000145555
myo15a|JGIv16_16028374	ENSG00000091536
n4bp2l2|Taira201203testis_000104938	NA
ncan|Taira201203brain_000007786	ENSG00000130287
ncaph2|JGIv14_28752492	ENSG00000025770
ncdn|XBv5_52139136	ENSG00000020129
ncor2|Taira201203skin_000003568	ENSG00000196498
ncs1|Park201106_000114456	NA
ncstn|JGIv16_16029415	ENSG00000162736
ndufaf7|JGIv14_28707285	ENSG00000003509
ndufb10|Taira201203st35_000149382	NA
nedd4|Taira201203testis_000073786	ENSG00000049759
nek7|Quigley201307_001251455	ENSG00000151414
nell1|Taira201203st12_000084571	ENSG00000165973
nfatc2|Taira201203kidney_000073267	ENSG00000101096
nipa2|Amin201106_000208882	ENSG00000140157
nlrc5|Taira201203spleen_000003526	NA
npas3|Ueno201210brain_000014947	ENSG00000151322
npl|Taira201203lung_000220184	ENSG00000135838
nr3c1|Quigley201112_000565491	ENSG00000113580
nrbf2|TeperekTkacz201206_000508552	ENSG00000148572
oaf|JGIv16_16038834	ENSG00000184232
odz4|JGIv16_16067168	ENSG00000149256
odz4|Taira201203ovary_000001289	ENSG00000149256
oit3|JGIv16_16052521	ENSG00000138315
olig3|JGIv15_15060535	ENSG00000177468
onecut3|JGIv16_16050125	ENSG00000119547
ormdl1|Ueno201210st08_000149593	ENSG00000128699
osmr|Taira201203stomach_000046999	ENSG00000145623
oxnad1|Audic201207_000992591	ENSG00000154814
pafah1b3|Ueno201210ovary_000114739	ENSG00000079462
pak3|UG94Xl_S13824267	ENSG00000077264
palld|Ueno201210heart_000006124	ENSG00000129116
pbx3|TXGP201107_000244479	ENSG00000167081
pcdha13|Ueno201210brain_000084648	NA
pcmtd2|Taira201203st35_000101983	ENSG00000203880
pcna|Taira201203st40_000093680	ENSG00000132646
pdgfrl|Taira201203brain_000219010	NA
pdk3|Quigley201212_000863930	ENSG00000067992
pdk4|Taira201203st40_000065577	ENSG00000005882
pdxk|TeperekTkacz201202_000023206	ENSG00000160209
pex14|Taira201203lung_000141845	ENSG00000142655
pfdn5|TeperekTkacz201206_000720128	ENSG00000123349
pgls|Ueno2012102cells_000131927	ENSG00000130313
pgr|Taira201203lung_000049779	ENSG00000082175
pin4|Audic201207_000936770	ENSG00000102309
pithd1|Ueno201210brain_000312700	ENSG00000057757
pkd1|JGIv16_16079510	ENSG00000008710
pkmyt1|Ueno2012102cells_000051587	ENSG00000127564
plbd2|Ueno201210st40_000048626	ENSG00000151176
plch1|Taira201203eye_000028230	ENSG00000114805
plk1s1|Taira201203ovary_000135004	NA
pm20d1|Taira201203testis_000053575	ENSG00000162877
poll|Taira201203st09_000171416	ENSG00000166169
pomp|Amin201106_000141450	ENSG00000132963
ppfibp2|Taira201203skin_000047564	ENSG00000166387
prc1|JGIv16_16064254	ENSG00000198901
prdm16|Taira201203stomach_000012053	ENSG00000142611
prdx6|Ueno201210skin_000221506	ENSG00000117592
prex2|JGIv16_16014906	NA
prkca|Ueno201210muscle_000026276	ENSG00000154229
prkcz|Taira201203lung_000043647	ENSG00000067606
prpf19|Audic201207_000137008	ENSG00000110107
prr14|Taira201203intestine_000089249	ENSG00000156858
prss3|Taira201203pancreas_000000068	NA
ptch1|Taira201203st35_000027978	ENSG00000185920
ptpn11|Ueno201302st08_000563283	ENSG00000179295
pygm|Taira201203kidney_000078455	ENSG00000100994
rab3c|Ueno201210brain_000026244	ENSG00000152932
rab3gap2|Taira201203pancreas_000005643	ENSG00000118873
rabep2|Quigley201212_000909542	ENSG00000177548
rad1|Ueno201210liver_000054063	ENSG00000113456
rapgef2|Taira201203eye_000011773	ENSG00000109756
rapgef2|Taira201203st30_000009547	ENSG00000109756
rarres1|Ueno201210intestine_000015630	ENSG00000118849
rassf2|Taira201203st30_000235546	ENSG00000101265
rbck1|Taira201203st10_000052694	NA
recql4|Taira201203testis_000017117	NA
rell1|Ismailoglu201203_000204292	ENSG00000181826
rexo1|Ismailoglu201203_000082739	ENSG00000205176
rgp1|Ueno2012102cells_000035031	ENSG00000107185
rhpn1|Ismailoglu201203_000113299	ENSG00000158106
rnf145|JGIv16_16036715	ENSG00000145860
rnf43|JGIv16_16067673	ENSG00000108375
rnf44|Ueno201210eye_000118429	ENSG00000146083
rp11-766f14.2|JGIv16_16019293	ENSG00000248713
rpl36|Taira201203testis_000232245	ENSG00000130255
rps18|JGIv14_28734509	ENSG00000096150
rps3|Taira201203st40_000163402	ENSG00000149273
rps5|Ueno201210lung_000045613	ENSG00000083845
rragc|TeperekTkacz201206_000608447	ENSG00000116954
rrp8|TeperekTkacz201205_000106472	ENSG00000132275
rsph3|Chung201110_000163560	ENSG00000130363
ruvbl2|Quigley201307_000098659	ENSG00000183207
ryr3|JGIv16_16025909	ENSG00000198838
sacs|JGIv16_16066720	ENSG00000151835
sardh|Taira201203stomach_000073141	ENSG00000123453
sbf1|JGIv16_16034214	ENSG00000100241
scd|Ueno201210brain_000044614	ENSG00000145284
sema3b|Amin201106_000180029	ENSG00000262015
sema4a|Quigley201212_001852636	ENSG00000196189
sema4g|Blower201306_000141560	ENSG00000095539
sept12|JGIv16_16006301	ENSG00000140623
slc25a39|Ueno201302st35_000415194	ENSG00000013306
slc26a1|Taira201203kidney_000097539	ENSG00000145217
slc26a4|Taira201203kidney_000043128	ENSG00000091137
slc26a4|Taira201203kidney_000070658	ENSG00000091137
slc38a5|Audic201207_000161702	ENSG00000139209
slc47a1|Quigley201307_001192066	ENSG00000142494
slc4a11|Taira201203spleen_000080018	ENSG00000088836
slc4a11|TXGP201107_000085189	ENSG00000088836
smarce1|Ueno201210st40_000084565	ENSG00000073584
smpd1|Quigley201207_000793518	ENSG00000166311
snap91|Ueno201210brain_000059855	ENSG00000065609
sp6|JGIv10_10025083	ENSG00000204335
spsb4|Taira201203st20_000124181	ENSG00000175093
sptbn5|Taira201203intestine_000000262	ENSG00000137877
srsf1|JGIv14_28749379	ENSG00000136450
srsf10|JGIv16_16022067	ENSG00000215699
stat6|Taira201203testis_000065163	ENSG00000166888
stxbp5l|Taira201203brain_000028307	ENSG00000145087
sumo1|Taira201203kidney_000223729	ENSG00000116030
sv2a|Ueno201210brain_000002447	ENSG00000159164
sv2a|Ueno201210brain_000003490	ENSG00000159164
synj2|JGIv16_16006048	ENSG00000078269
taf6|JGIv10_10008787	ENSG00000106290
taz|Chang2013_000353100	ENSG00000102125
tbcel|Blower201306_000419953	ENSG00000154114
tcf7|XBv5_148232759	ENSG00000138795
tesk2|Taira201203st10_000000831	ENSG00000070759
tex15|TXGP201107_000004612	ENSG00000133863
tgfbrap1|Park201106_000331827	ENSG00000135966
th1l|Taira201203st25_000191397	ENSG00000101158
thap9|JGIv14_28752427	ENSG00000168152
tmco4|JGIv610_0010988	ENSG00000162542
tmed5|TeperekTkacz201206_000131824	ENSG00000117500
tmem111|TeperekTkacz201206_000352137	ENSG00000125037
tmem216|Taira201203st12_000141383	ENSG00000187049
tmprss15|Ueno201210intestine_000053710	ENSG00000154646
tmub2|Ueno2012102cells_000042068	NA
tn3|JGIv16_16052983	NA
tn3|JGIv16_16052989	NA
tor1aip1|JGIv14_28735058	ENSG00000143337
trak1|Taira201203brain_000051691	ENSG00000182606
trappc1|Chung201110_000108913	ENSG00000170043
trappc1|Quigley201307_001474176	ENSG00000170043
trpv4|JGIv14_28741396	ENSG00000111199
tspan17|Blower201306_000461885	ENSG00000048140
tspan31|Taira201203st10_000177818	ENSG00000135452
tspan33|Ueno201210st10_000104133	ENSG00000158457
tspan4|Ueno201210eye_000031597	ENSG00000214063
ttc6|JGIv16_16035637	ENSG00000139865
ttyh2|MK201406_0176844	ENSG00000141540
tuba4a|Taira201203st08_000162627	NA
ubr7|UG94Xl_S29750488	ENSG00000012963
unnamed|Audic201207_000370117	NA
unnamed|Audic201207_000721271	NA
unnamed|JGIv10_10009418	ENSG00000198788
unnamed|JGIv14_28705563	ENSG00000182903
unnamed|JGIv14_28726274	NA
unnamed|JGIv15_15049589	NA
unnamed|JGIv16_16003871	NA
unnamed|JGIv16_16017659	ENSG00000176406
unnamed|JGIv16_16024852	ENSG00000141854
unnamed|JGIv16_16034828	ENSG00000196967
unnamed|JGIv16_16039546	NA
unnamed|JGIv16_16039564	NA
unnamed|JGIv16_16044054	NA
unnamed|JGIv16_16053432	ENSG00000105877
unnamed|JGIv16_16054135	NA
unnamed|Park201106_000028151	NA
unnamed|Park201106_000335279	ENSG00000008294
unnamed|Park201106_000422167	ENSG00000138092
unnamed|Quigley201112_000005299	NA
unnamed|Quigley201212_000625151	NA
unnamed|Quigley201212_001017874	NA
unnamed|Taira201203brain_000044244	NA
unnamed|Taira201203intestine_000020913	ENSG00000102699
unnamed|Taira201203kidney_000004793	NA
unnamed|Taira201203kidney_000005156	NA
unnamed|Taira201203lung_000076254	NA
unnamed|TeperekTkacz201206_000698751	NA
unnamed|Ueno201210brain_000071889	ENSG00000101972
unnamed|Ueno201210testis_000063318	NA
unnamed|UG94Xl_S21938812	NA
upb1|Ueno201210kidney_000218929	ENSG00000100024
uri1|Ueno201210st09_000205966	ENSG00000105176
ush1g|JGIv16_16069922	ENSG00000182040
usp31|Ueno201302st08_000365514	ENSG00000103404
vangl1|JGIv610_0054208	ENSG00000173218
vegt|Chang2013_000089732	NA
vit|Ueno201210testis_000056391	ENSG00000205221
vps52|TXGP201107_000372494	ENSG00000206286
vps9d1|JGIv15_15000263	ENSG00000075399
wdr59|JGIv10_10018908	ENSG00000103091
wdr60|Quigley201307_001705231	ENSG00000126870
xlcof28|Ueno2012104cells_000071033	NA
xrcc4|Ueno201210kidney_000037308	ENSG00000152422
yipf1|Ueno201210intestine_000154131	ENSG00000058799
zbtb1|Taira201203spleen_000110918	ENSG00000126804
zbtb39|Quigley201212_001887118	ENSG00000166860
zc3h3|Taira201203testis_000096858	ENSG00000014164
zfp1|Ueno201210spleen_000198848	NA
zfyve27|Taira201203eye_000171597	ENSG00000155256
zfyve27|Ueno201210st40_000079095	ENSG00000155256
zic4|Ueno201210st20_000101598	ENSG00000174963
znf184|Ueno201210st08_000113088	ENSG00000096654
znf250|Quigley201212_000480012	ENSG00000196150
znf280d|JGIv15_15041295	ENSG00000137871
znf33a|JGIv10_10004681	ENSG00000196409
znf350|TXGP201107_000344935	ENSG00000145908
znf367|JGIv14_28703847	ENSG00000165244
znf615|JGIv10_10007386	ENSG00000197619
znf687|JGIv14_28729891	ENSG00000143373
znf721|Ueno201210st09_000163386	ENSG00000182903

## Sheet: HC NOG PITA
UTR	microRNA	Start	End	Seed	dGduplex	dGopen	ddG
gorasp1.L	hsa-miR-210-5p	607	599	08:00:01	-36.1	-7.31	-28.78
pomp.S	hsa-miR-4687-3p	99	92	07:00:00	-33.7	-5.54	-28.15
glis2-a	hsa-miR-4687-3p	2799	2791	08:00:00	-30.74	-2.74	-27.99
larp4.S	hsa-miR-4687-3p	3304	3296	08:00:01	-34.7	-8.16	-26.53
elk1.L	hsa-miR-4687-3p	32	25	07:00:01	-31.7	-5.37	-26.32
chst8.S	hsa-miR-3180-3p	131	124	07:00:00	-31	-4.84	-26.15
capn5	hsa-miR-3180-3p	134	126	08:00:01	-31.7	-5.78	-25.91
ep400.L	hsa-miR-3180-3p	2896	2888	08:01:01	-33.5	-7.62	-25.87
insm1.L	hsa-miR-4687-3p	354	346	08:00:01	-30.8	-5.03	-25.76
insm1	hsa-miR-4687-3p	528	520	08:00:01	-30.8	-5.03	-25.76
ppfibp2	hsa-miR-298	670	662	08:01:00	-33.1	-7.59	-25.5
prkcz.L	hsa-miR-4687-3p	388	382	06:00:00	-26.9	-1.55	-25.34
e2f1.S	hsa-miR-4687-3p	864	858	06:00:00	-28.3	-3.02	-25.27
tex15.L	hsa-miR-4687-3p	254	247	07:00:00	-28.3	-3.47	-24.82
fam53a.L	hsa-miR-3180-3p	2448	2441	07:00:00	-28.6	-3.89	-24.7
rnf145	hsa-miR-3180-3p	56	49	07:00:00	-27.05	-2.44	-24.6
ccdc85c.S	hsa-miR-3180-3p	3414	3407	07:00:00	-28	-3.43	-24.56
ccdc85c.S	hsa-miR-4687-3p	2670	2662	08:00:01	-31.8	-7.37	-24.42
glis2-like.L	hsa-miR-4687-3p	2827	2819	08:00:00	-29.51	-5.21	-24.29
lpcat4.L	hsa-miR-4687-3p	2988	2980	08:00:00	-27.3	-3.18	-24.11
efs.S	hsa-miR-4687-3p	841	833	08:00:00	-33.8	-9.81	-23.98
agpat1.L	hsa-miR-210-5p	1864	1856	08:01:01	-35.6	-11.69	-23.9
agpat1	hsa-miR-210-5p	1865	1857	08:01:01	-35.6	-11.69	-23.9
ift81.S	hsa-miR-3180-3p	1767	1759	08:01:00	-26.8	-3.06	-23.73
gdpd5.L	hsa-miR-4687-3p	1307	1299	08:01:00	-25.64	-2.02	-23.61
sv2a.L	hsa-miR-4687-3p	388	380	08:01:01	-27.4	-3.79	-23.6
prr14.S	hsa-miR-3180-3p	759	751	08:01:01	-29.52	-6.06	-23.45
zbtb1.S	hsa-miR-4687-3p	478	470	08:00:01	-30.6	-7.25	-23.34
cnst-like.S	hsa-miR-3180-3p	1245	1239	06:00:00	-26.9	-3.69	-23.2
insm1.L	hsa-miR-4687-3p	367	359	08:00:01	-29.45	-6.28	-23.16
insm1	hsa-miR-4687-3p	541	533	08:00:01	-29.45	-6.28	-23.16
mapk8ip2.L	hsa-miR-125a-3p	124	116	08:01:00	-25.2	-2.11	-23.08
rarres1	hsa-miR-3180-3p	935	927	08:00:01	-29.61	-6.67	-22.93
c2orf42.L	hsa-miR-4687-3p	1948	1940	08:01:00	-30.15	-7.33	-22.81
prc1.S	hsa-miR-3180-3p	3241	3233	08:01:00	-26.3	-3.51	-22.78
fam53a	hsa-miR-125a-3p	1392	1384	08:01:00	-32.9	-10.17	-22.72
pgls.L	hsa-miR-3180-3p	1661	1653	08:01:01	-33.6	-10.99	-22.6
zbtb39.S	hsa-miR-92b-5p	5133	5125	08:01:01	-27	-4.52	-22.47
cdk16	hsa-miR-92b-5p	270	262	08:01:01	-24.3	-1.86	-22.43
pafah1b3.S	hsa-miR-298	444	437	07:00:00	-25.61	-3.31	-22.29
mapk8ip2.S	hsa-miR-3692-5p	321	313	08:01:00	-25.5	-3.27	-22.22
lpcat4	hsa-miR-125a-5p	513	505	08:01:00	-26.05	-3.87	-22.17
oit3.S	hsa-miR-4687-3p	2548	2540	08:01:01	-27.8	-5.63	-22.16
trpv4-like.L	hsa-miR-210-3p	433	425	08:00:00	-24.4	-2.24	-22.15
atf7.S	hsa-miR-769-3p	7288	7280	08:00:01	-25.9	-3.76	-22.14
lpcat4.S	hsa-miR-125a-5p	512	504	08:01:00	-26.05	-3.91	-22.13
lpcat4.L	hsa-miR-125a-5p	533	525	08:01:00	-25.71	-3.76	-21.94
cep41.S	hsa-miR-4427	1670	1662	08:01:00	-26.4	-4.45	-21.94
gata6-a	hsa-miR-210-5p	1375	1367	08:01:01	-25.81	-3.87	-21.93
fbxl5	hsa-miR-4687-3p	4152	4144	08:00:01	-31.4	-9.47	-21.92
lpcat4.L	hsa-miR-125b-5p	533	525	08:01:00	-25.68	-3.76	-21.91
lpcat4.L	xtr-miR-125b	533	525	08:01:00	-25.68	-3.76	-21.91
lpcat4.L	hsa-miR-210-5p	62	54	08:01:01	-25.5	-3.62	-21.87
col8a1.L	hsa-miR-298	1116	1108	08:01:01	-26.13	-4.31	-21.81
lpcat4	hsa-miR-125b-5p	513	505	08:01:00	-25.68	-3.87	-21.8
lpcat4	xtr-miR-125b	513	505	08:01:00	-25.68	-3.87	-21.8
lpcat4.S	hsa-miR-125b-5p	512	504	08:01:00	-25.68	-3.91	-21.76
lpcat4.S	xtr-miR-125b	512	504	08:01:00	-25.68	-3.91	-21.76
pdk4.S	hsa-miR-200b-5p	717	709	08:00:01	-27.7	-5.95	-21.74
wdr60.S	hsa-miR-3180-3p	1380	1372	08:01:00	-23.7	-1.95	-21.74
elk1.S	hsa-miR-3692-5p	264	257	07:00:00	-29.5	-7.78	-21.71
fras1.L	hsa-miR-6832-3p	534	526	08:00:01	-22	-0.3	-21.69
atp6v0a1	hsa-miR-3180-3p	107	99	08:01:01	-25.7	-4.01	-21.68
gata6-b	hsa-miR-298	553	545	08:01:01	-28.5	-6.87	-21.62
sp6.S	hsa-miR-4687-3p	177	170	07:00:01	-31.11	-9.61	-21.49
pgls.S	hsa-miR-3180-3p	688	680	08:00:01	-27.34	-5.85	-21.48
pgls	hsa-miR-3180-3p	689	681	08:00:01	-27.34	-5.85	-21.48
prc1.S	hsa-miR-4687-3p	1616	1608	08:00:00	-27	-5.6	-21.39
mrps30.L	hsa-miR-4326	402	394	08:01:00	-23.7	-2.31	-21.38
zbtb1.S	hsa-miR-92b-5p	464	456	08:01:00	-26.4	-5.03	-21.36
tspan17	hsa-miR-3180-3p	1064	1056	08:01:00	-26.2	-4.86	-21.33
atp5o.L	hsa-miR-4687-3p	395	387	08:00:01	-29.9	-8.57	-21.32
zbtb1.S	hsa-miR-92b-5p	469	461	08:01:00	-26.19	-4.89	-21.29
fntb.S	hsa-miR-92b-5p	2133	2125	08:00:00	-29.7	-8.42	-21.27
rnf145	hsa-miR-3180-3p	584	576	08:01:01	-25.5	-4.24	-21.25
prkcz.S	hsa-miR-4687-3p	268	262	06:00:00	-23.1	-1.85	-21.24
mb21d2.S	hsa-miR-298	119	111	08:00:01	-28.11	-6.89	-21.21
cdk16	hsa-miR-298	853	845	08:01:01	-28.3	-7.13	-21.16
ep400.L	hsa-miR-3180-3p	2285	2277	08:01:00	-25.7	-4.54	-21.15
ctns	hsa-miR-1258	1558	1551	07:00:01	-27.1	-5.97	-21.12
glis2-like.L	hsa-miR-92b-5p	855	848	07:00:01	-24.4	-3.29	-21.1
sema3b.L	hsa-miR-298	1327	1321	06:00:00	-29.3	-8.26	-21.03
sv2a.L	hsa-miR-125a-3p	625	619	06:00:00	-23.32	-2.32	-20.99
agpat1.S	hsa-miR-210-5p	1580	1572	08:01:01	-34.3	-13.32	-20.97
mtmr14.S	hsa-miR-6832-3p	1075	1067	08:00:01	-21.1	-0.15	-20.94
gmeb2.S	hsa-miR-92b-5p	3027	3020	07:00:01	-21.6	-0.66	-20.93
mtmr14.S	hsa-miR-6780a-3p	1889	1881	08:01:01	-22.8	-1.88	-20.91
itgb7.L	hsa-miR-4687-3p	4840	4834	06:00:00	-27.5	-6.63	-20.86
ankrd13c.L	hsa-miR-24-3p	2037	2030	07:00:01	-26	-5.21	-20.78
med21	hsa-miR-92b-5p	195	187	08:01:01	-26.4	-5.69	-20.71
larp4.S	hsa-miR-3180-3p	774	768	06:00:00	-31.2	-10.5	-20.69
arid3a	hsa-miR-3180-3p	280	272	08:01:01	-24.9	-4.23	-20.66
arhgef17.S	hsa-miR-125a-5p	3399	3391	08:00:01	-28.79	-8.13	-20.65
fras1.L	hsa-miR-6832-3p	533	526	07:00:00	-20.9	-0.25	-20.64
lpcat4.S	hsa-miR-6889-3p	61	53	08:01:00	-26.6	-5.97	-20.62
gpc5.S	xtr-miR-449b-5p	140	132	08:00:00	-24.15	-3.53	-20.61
fzd3.L	hsa-miR-3180-3p	852	844	08:01:01	-24.36	-3.77	-20.58
agpat1.L	hsa-miR-4687-3p	2184	2176	08:01:01	-22.7	-2.11	-20.58
agpat1	hsa-miR-4687-3p	2185	2177	08:01:01	-22.7	-2.11	-20.58
hhla2.S	hsa-miR-139-3p	2573	2565	08:01:01	-28.1	-7.62	-20.47
chst8.S	hsa-miR-34a-5p	173	165	08:00:01	-24.6	-4.18	-20.41
adamts17-like.S	hsa-miR-3180-3p	1087	1079	08:01:01	-26.5	-6.11	-20.38
sp6.S	xtr-let-7b	3178	3170	08:00:01	-23.8	-3.42	-20.37
stxbp5l-like.S	hsa-miR-3180-3p	477	470	07:00:01	-26.01	-5.63	-20.37
oit3.L	hsa-miR-92b-5p	1646	1638	08:01:01	-27.3	-6.96	-20.33
sacs.L	hsa-miR-139-3p	966	958	08:00:01	-23.2	-2.87	-20.32
zbtb39.S	hsa-miR-3180-3p	11814	11806	08:01:00	-22.16	-1.85	-20.3
glis2-a	hsa-miR-210-3p	68	61	07:00:00	-28.1	-7.79	-20.3
zbtb1.S	hsa-miR-183-5p	1038	1030	08:00:00	-23.4	-3.13	-20.26
lamtor2-a	hsa-miR-4687-3p	150	142	08:01:00	-30.6	-10.36	-20.23
cttnbp2nl-like.L	hsa-miR-769-3p	1058	1050	08:01:01	-28.9	-8.68	-20.21
dbt	hsa-miR-298	142	135	07:00:00	-29.21	-8.99	-20.21
sp6.S	hsa-let-7b-5p	3178	3170	08:00:01	-23.6	-3.42	-20.17
fam129b	hsa-miR-92b-5p	198	190	08:01:01	-23.22	-3.05	-20.16
atp8b2-like.L	hsa-miR-3180-3p	38	30	08:00:00	-33.12	-12.96	-20.15
pdk3.S	hsa-miR-92b-5p	2865	2857	08:01:01	-23.5	-3.36	-20.13
scd.S	xtr-miR-22-5p	3786	3778	08:00:00	-24.45	-4.33	-20.11
stat6	hsa-miR-4687-3p	105	97	08:01:01	-24.61	-4.49	-20.11
dock4.L	hsa-miR-33b-3p	3691	3684	07:00:00	-26.42	-6.35	-20.06
tspan4	hsa-miR-769-3p	622	614	08:00:00	-26.9	-6.84	-20.05
insm1.L	hsa-miR-125a-3p	1265	1258	07:00:01	-22.2	-2.16	-20.03
mtmr14.S	hsa-miR-6832-3p	939	932	07:00:01	-21.3	-1.26	-20.03
insm1	hsa-miR-125a-3p	1432	1425	07:00:01	-22.2	-2.16	-20.03
pdgfrl.2.L	hsa-miR-30d-3p	1750	1742	08:01:00	-27.3	-7.27	-20.02
glis2-a	hsa-miR-2276-3p	145	137	08:00:01	-26.9	-6.87	-20.02
arrdc1	hsa-miR-3180-3p	75	68	07:00:01	-23.4	-3.38	-20.02
ift81.S	hsa-miR-210-5p	2123	2115	08:01:01	-28.3	-8.28	-20.01
grasp.S	hsa-miR-3692-5p	251	244	07:00:00	-29.7	-9.71	-19.98
prkcz.L	hsa-miR-130b-3p	2414	2406	08:00:00	-24.3	-4.33	-19.96
lpcat4.L	hsa-miR-196a-5p	1701	1693	08:01:01	-24.4	-4.47	-19.92
rhpn1.L	hsa-miR-375	455	447	08:00:01	-24	-4.08	-19.91
fam110c.S	hsa-miR-4687-3p	1296	1289	07:00:01	-26.53	-6.63	-19.89
itgb7.L	hsa-miR-3692-5p	5572	5565	07:00:01	-28.7	-8.8	-19.89
mtmr14.S	hsa-miR-6832-3p	998	990	08:01:01	-20.7	-0.8	-19.89
slc38a5.L	hsa-miR-3180-3p	254	246	08:01:01	-25.68	-5.79	-19.88
glis2-like.L	hsa-miR-3180-3p	1004	996	08:01:01	-20.82	-0.93	-19.88
pcna	hsa-miR-29a-3p	51	43	08:01:00	-26.7	-6.81	-19.88
nek7.S	hsa-miR-103a-3p	305	297	08:00:00	-26.26	-6.39	-19.86
nek7.S	hsa-miR-107	305	297	08:00:00	-26.26	-6.39	-19.86
nek7.S	xtr-miR-103	305	297	08:00:00	-26.26	-6.39	-19.86
ano10.L	hsa-miR-4687-3p	1638	1630	08:01:01	-22.51	-2.67	-19.83
ift81.L	hsa-miR-4687-3p	964	956	08:01:01	-25.74	-5.9	-19.83
sema4g.S	hsa-let-7b-5p	42	35	07:00:00	-21.4	-1.56	-19.83
tspan33-like.L	hsa-miR-7-5p	3137	3129	08:00:01	-24.2	-4.38	-19.81
exoc5.S	hsa-miR-107	2683	2675	08:01:00	-25.7	-5.9	-19.79
b4galnt3-like.L	hsa-miR-33b-3p	6475	6467	08:01:01	-27.5	-7.72	-19.77
insm1.S	hsa-miR-92b-5p	196	188	08:00:00	-30.1	-10.34	-19.75
agpat1.S	hsa-miR-3692-5p	1385	1377	08:01:00	-24.8	-5.04	-19.75
pgr.S	xtr-miR-427	2380	2372	08:00:00	-24.7	-4.94	-19.75
prkcz.L	hsa-miR-92b-5p	3126	3118	08:01:00	-23.2	-3.44	-19.75
pdgfrl.S	hsa-miR-143-5p	143	135	08:00:01	-26.1	-6.35	-19.74
col8a1.L	hsa-miR-3180-3p	96	88	08:01:01	-26.5	-6.75	-19.74
gpc5.S	xtr-miR-449a-5p	140	132	08:00:00	-23.26	-3.53	-19.72
grin2b.S	hsa-miR-92b-5p	1105	1097	08:00:00	-32.8	-13.07	-19.72
mtmr14.S	hsa-miR-6832-3p	1671	1663	08:01:01	-20.7	-0.98	-19.71
agpat1.L	hsa-miR-4687-3p	1632	1624	08:01:00	-22.54	-2.86	-19.68
agpat1	hsa-miR-4687-3p	1633	1625	08:01:00	-22.54	-2.86	-19.68
capn5	hsa-miR-3692-5p	1355	1348	07:00:01	-24.1	-4.41	-19.68
b4galnt3-like.L	hsa-miR-4687-3p	624	618	06:00:00	-26.7	-7.02	-19.67
insm1.S	hsa-miR-103a-3p	189	183	06:00:00	-25.2	-5.53	-19.66
insm1.S	xtr-miR-103	189	183	06:00:00	-25.2	-5.53	-19.66
magi2-like.1.L	hsa-miR-3180-3p	1187	1179	08:01:01	-24.6	-4.93	-19.66
zbtb39.L	hsa-miR-107	300	292	08:01:00	-26.1	-6.43	-19.66
scd.S	hsa-miR-33b-3p	606	598	08:00:01	-30	-10.34	-19.65
mtmr14.S	hsa-miR-6832-3p	970	963	07:00:01	-21.3	-1.64	-19.65
scd	hsa-miR-33b-3p	607	599	08:00:01	-30	-10.34	-19.65
ankrd13c.S	hsa-miR-4687-3p	178	171	07:00:01	-28.2	-8.55	-19.64
ankrd13c-b	hsa-miR-4687-3p	179	172	07:00:01	-28.2	-8.55	-19.64
kifc3	xtr-miR-427	209	202	07:00:00	-24.8	-5.15	-19.64
fzd3	hsa-miR-3692-5p	733	725	08:00:01	-27.11	-7.49	-19.61
pafah1b3.S	hsa-miR-3180-3p	447	439	08:00:01	-22.92	-3.31	-19.6
mtmr14.S	hsa-miR-6832-3p	1000	993	07:00:01	-22	-2.4	-19.59
lpcat4	hsa-miR-6889-3p	62	54	08:01:00	-26.6	-7	-19.59
prc1.S	hsa-miR-92b-5p	3216	3209	07:00:01	-28	-8.41	-19.58
kifc3	xtr-miR-449b-5p	23	16	07:00:00	-20.49	-0.9	-19.58
ncs1	hsa-miR-4687-3p	98	90	08:01:01	-26.1	-6.53	-19.56
irf2bpl.S	hsa-miR-92b-5p	771	763	08:00:01	-26.8	-7.24	-19.55
glis2-a	hsa-miR-298	831	823	08:00:01	-24.3	-4.74	-19.55
c2orf42.L	hsa-miR-3180-3p	689	681	08:01:00	-26.2	-6.66	-19.53
fzd3	hsa-miR-92b-5p	1420	1412	08:01:00	-22.75	-3.21	-19.53
gbp5.S	hsa-miR-3692-5p	292	285	07:00:01	-27.7	-8.17	-19.52
osmr.S	hsa-miR-3180-3p	1516	1509	07:00:01	-28.73	-9.22	-19.5
ift81.S	hsa-miR-204-5p	346	338	08:01:00	-30.5	-11	-19.49
ift81.S	xtr-miR-204	346	338	08:01:00	-30.5	-11	-19.49
atp8b2-like.L	hsa-miR-92b-3p	694	686	08:01:01	-24.3	-4.81	-19.48
tspan17	hsa-miR-4687-3p	710	702	08:01:00	-25.1	-5.62	-19.47
mgst3.S	hsa-miR-143-5p	108	100	08:00:00	-29.3	-9.83	-19.46
mgst3	hsa-miR-143-5p	109	101	08:00:00	-29.3	-9.83	-19.46
ano10.L	hsa-miR-92b-5p	1662	1654	08:01:00	-19.94	-0.52	-19.41
armc5.L	hsa-miR-6832-3p	1276	1268	08:00:01	-22.5	-3.08	-19.41
mtmr14.S	hsa-miR-6832-3p	1741	1733	08:01:01	-20.2	-0.78	-19.41
mtmr14.S	hsa-miR-6832-3p	954	948	06:00:00	-21.4	-1.99	-19.4
ccdc85c.L	hsa-miR-92b-5p	847	839	08:01:01	-24.4	-5.01	-19.38
b4galnt3-like.L	hsa-miR-3180-3p	1222	1214	08:01:00	-23.86	-4.48	-19.37
mtmr14.S	hsa-miR-6832-3p	1115	1108	07:00:01	-19.9	-0.55	-19.34
mtmr14.S	hsa-miR-6832-3p	1740	1732	08:01:01	-21	-1.67	-19.32
uri1	hsa-miR-130b-5p	851	845	06:00:00	-21.11	-1.79	-19.31
ccdc85c.S	hsa-miR-4687-3p	3546	3538	08:01:00	-26	-6.69	-19.3
prc1.S	xtr-miR-363-5p	3508	3500	08:00:01	-24.8	-5.49	-19.3
oit3.L	hsa-miR-92b-5p	2100	2092	08:01:00	-25.3	-5.99	-19.3
kifc3	xtr-miR-449a-5p	23	16	07:00:00	-20.2	-0.9	-19.29
stat6	hsa-miR-3180-3p	69	61	08:01:01	-23.1	-3.81	-19.28
insm1.S	hsa-miR-107	189	183	06:00:00	-24.8	-5.53	-19.26
cep41	hsa-miR-3180-3p	2072	2064	08:01:00	-23.1	-3.84	-19.25
osmr.L	hsa-miR-3180-3p	628	620	08:01:01	-22.7	-3.48	-19.21
fam129b	hsa-miR-4687-3p	392	386	06:00:00	-23.8	-4.58	-19.21
mb21d2.L	hsa-miR-33b-3p	3030	3022	08:01:00	-27.9	-8.71	-19.18
b4galnt3-like.L	hsa-miR-3180-3p	1339	1331	08:01:00	-21.46	-2.28	-19.17
mtmr14.S	hsa-miR-204-5p	1550	1544	06:00:00	-23.2	-4.03	-19.16
mtmr14.S	xtr-miR-204	1550	1544	06:00:00	-23.2	-4.03	-19.16
chmp7	hsa-miR-222-5p	375	367	08:00:01	-22.73	-3.56	-19.16
gmeb2.L	hsa-miR-3180-3p	1201	1193	08:01:01	-21.6	-2.44	-19.15
ctns	hsa-miR-143-5p	1416	1409	07:00:00	-26.2	-7.04	-19.15
arhgef17.S	hsa-miR-4687-3p	3833	3825	08:01:01	-26.8	-7.65	-19.14
coq9.L	hsa-miR-3692-5p	2519	2511	08:01:00	-26.6	-7.46	-19.13
rnf145.S	hsa-miR-298	758	750	08:01:01	-25.5	-6.38	-19.11
armc5.L	hsa-miR-6832-3p	1132	1124	08:00:01	-22.5	-3.38	-19.11
dock3.S	hsa-miR-30b-3p	1482	1474	08:00:01	-19.2	-0.092	-19.1
arrdc1	hsa-miR-4687-3p	1360	1352	08:01:01	-24.9	-5.79	-19.1
mtmr14.S	hsa-miR-4326	1897	1889	08:01:00	-20.2	-1.1	-19.09
rapgef2	hsa-miR-210-3p	1399	1391	08:01:00	-19.9	-0.83	-19.06
cyp51a1	hsa-miR-210-5p	63	55	08:01:00	-25.1	-6.04	-19.05
sema3b.L	hsa-miR-4687-3p	3970	3963	07:00:01	-27.75	-8.7	-19.04
col8a1.S	hsa-miR-29a-3p	2618	2610	08:00:00	-24.69	-5.65	-19.03
elk1.S	hsa-miR-210-3p	3659	3651	08:00:00	-21.3	-2.27	-19.02
prdm16.S	hsa-miR-298	3130	3124	06:00:00	-21.43	-2.4	-19.02
atp6v0a1	hsa-miR-92b-5p	99	91	08:01:00	-24.7	-5.67	-19.02
exoc5.S	hsa-miR-103a-3p	2683	2675	08:01:00	-24.9	-5.9	-18.99
exoc5.S	xtr-miR-103	2683	2675	08:01:00	-24.9	-5.9	-18.99
npas3.S	hsa-miR-33b-3p	325	318	07:00:01	-26.7	-7.71	-18.98
fras1.L	hsa-miR-6780a-3p	535	527	08:01:01	-19.4	-0.42	-18.97
irf2bpl.S	hsa-miR-34a-5p	510	502	08:00:00	-26.5	-7.53	-18.96
pygm.S	hsa-miR-4687-3p	862	855	07:00:01	-23.1	-4.14	-18.95
gpm6a.S	hsa-miR-3180-3p	2392	2384	08:01:01	-20.01	-1.06	-18.94
c2orf42.L	hsa-miR-22-3p	6131	6123	08:00:00	-23.82	-4.89	-18.92
fam129b.S	hsa-miR-103a-3p	188	180	08:00:01	-26.5	-7.57	-18.92
fam129b.S	xtr-miR-103	188	180	08:00:01	-26.5	-7.57	-18.92
fras1.L	hsa-miR-769-3p	3339	3331	08:00:01	-24.8	-5.88	-18.91
mtmr14.S	hsa-miR-204-5p	1076	1070	06:00:00	-21.86	-2.94	-18.91
mtmr14.S	xtr-miR-204	1076	1070	06:00:00	-21.86	-2.94	-18.91
nrbf2.L	hsa-miR-4524a-3p	302	294	08:00:00	-27.32	-8.4	-18.91
insm1	hsa-miR-4687-3p	1107	1099	08:01:01	-30.6	-11.68	-18.91
mtmr14.S	hsa-miR-654-3p	1757	1749	08:00:01	-22.4	-3.5	-18.89
agpat1.L	hsa-miR-3180-3p	1707	1699	08:01:00	-21.21	-2.34	-18.86
arhgef17.S	hsa-miR-125b-5p	3399	3391	08:00:01	-27	-8.13	-18.86
arhgef17.S	xtr-miR-125b	3399	3391	08:00:01	-27	-8.13	-18.86
agpat1	hsa-miR-3180-3p	1708	1700	08:01:00	-21.21	-2.34	-18.86
plbd2.L	hsa-miR-92b-5p	971	963	08:00:01	-25.8	-6.96	-18.83
prr14.S	hsa-miR-184	758	750	08:00:00	-23.7	-4.88	-18.81
gata6-b	hsa-miR-298	57	50	07:00:01	-26.7	-7.89	-18.8
cnst-like.S	hsa-miR-769-3p	74	66	08:00:00	-26.4	-7.6	-18.79
mrps30.L	hsa-miR-4326	410	403	07:00:01	-21.1	-2.3	-18.79
mtmr14.S	hsa-miR-6780a-3p	949	943	06:00:00	-20.34	-1.56	-18.77
sbf1.L	hsa-miR-298	372	365	07:00:00	-27.16	-8.4	-18.75
glis2-like.L	hsa-miR-210-3p	68	61	07:00:00	-27.5	-8.74	-18.75
znf367	xtr-miR-363-5p	839	832	07:00:00	-22.5	-3.75	-18.74
fam53a.L	hsa-miR-3180-3p	2442	2435	07:00:01	-22.7	-3.96	-18.73
fam53a	hsa-miR-193a-3p	555	547	08:00:00	-29.1	-10.37	-18.72
insm1.L	hsa-miR-3180-3p	1312	1305	07:00:00	-24.56	-5.84	-18.71
upb1.S	hsa-miR-3159	338	330	08:01:00	-21.3	-2.58	-18.71
irf2bpl.S	xtr-miR-449a-5p	510	502	08:00:00	-26.25	-7.53	-18.71
insm1	hsa-miR-3180-3p	1479	1472	07:00:00	-24.56	-5.84	-18.71
ano10.L	hsa-miR-3180-3p	1657	1649	08:01:00	-20.2	-1.5	-18.69
prdm16.S	hsa-miR-107	454	447	07:00:01	-24.2	-5.5	-18.69
tbcel.L	xtr-miR-427	5038	5030	08:01:01	-26.5	-7.8	-18.69
kifc3	xtr-miR-34b	24	16	08:01:00	-20.1	-1.4	-18.69
sumo1-b	xtr-miR-363-5p	189	181	08:01:01	-24.1	-5.4	-18.69
grpel2.S	hsa-miR-125a-3p	32	24	08:01:00	-21.5	-2.85	-18.64
glis2-a	hsa-miR-139-3p	1309	1303	06:00:00	-19.7	-1.05	-18.64
lpcat4.L	hsa-miR-107	1788	1780	08:01:01	-27.61	-8.97	-18.63
lpcat4.L	xtr-miR-449a-5p	2691	2684	07:00:00	-20.6	-1.96	-18.63
pcdha13.S	hsa-miR-92b-5p	825	817	08:00:01	-27.2	-8.56	-18.63
mif4gd-b	hsa-let-7b-5p	1705	1697	08:01:00	-21.2	-2.57	-18.62
fras1.S	hsa-miR-130a-3p	232	224	08:01:00	-22	-3.38	-18.61
sbf1.L	hsa-miR-93-3p	2263	2255	08:01:00	-23.85	-5.23	-18.61
scd.S	hsa-miR-2276-3p	3297	3289	08:01:01	-25	-6.38	-18.61
scd	hsa-miR-2276-3p	3335	3327	08:01:01	-25	-6.38	-18.61
dlk2.S	hsa-miR-33b-5p	2406	2398	08:00:01	-22.2	-3.6	-18.59
pex14.S	hsa-miR-143-5p	99	91	08:00:01	-26	-7.4	-18.59
clcn7	xtr-miR-34b	73	65	08:01:00	-27.2	-8.61	-18.58
srsf10	hsa-miR-92b-5p	218	210	08:01:01	-22.24	-3.65	-18.58
ccdc85c.L	hsa-miR-139-3p	651	643	08:00:01	-24.9	-6.33	-18.56
gdpd5.S	hsa-miR-7154-5p	1238	1230	08:01:01	-23.3	-4.73	-18.56
itgb7.L	hsa-miR-4524a-3p	724	716	08:00:00	-27.9	-9.33	-18.56
elk1.S	hsa-miR-298	4939	4932	07:00:00	-26.83	-8.27	-18.55
arhgef17.S	xtr-miR-449a-5p	3863	3855	08:01:01	-19.05	-0.49	-18.55
zbtb39.S	xtr-miR-427	8458	8450	08:01:00	-25.34	-6.78	-18.55
grasp.S	hsa-miR-4687-3p	819	812	07:00:01	-24.61	-6.08	-18.52
mtmr14.S	hsa-miR-6780a-3p	893	885	08:01:00	-21.4	-2.88	-18.52
pdk4	hsa-miR-143-5p	195	188	07:00:01	-25.79	-7.26	-18.52
kctd10.L	hsa-miR-338-3p	887	879	08:00:00	-24.31	-5.79	-18.51
kctd10.L	xtr-miR-338	887	879	08:00:00	-24.31	-5.79	-18.51
tspan33-like.L	xtr-miR-7	3137	3129	08:00:01	-22.9	-4.38	-18.51
abcc4.S	hsa-miR-4687-3p	1228	1220	08:00:01	-22.71	-4.19	-18.51
b4galnt3-like.S	hsa-miR-24-3p	2881	2873	08:00:00	-26.51	-8	-18.5
sv2a.L	hsa-miR-298	8254	8246	08:00:01	-24.85	-6.34	-18.5
oit3.S	hsa-miR-3180-3p	2538	2530	08:01:00	-19.8	-1.3	-18.49
coq9.L	hsa-miR-196a-5p	349	341	08:01:01	-19.7	-1.2	-18.49
gpr56.L	hsa-miR-30b-3p	898	890	08:00:01	-23.89	-5.39	-18.49
stxbp5l-like.L	hsa-miR-298	777	770	07:00:01	-29.11	-10.62	-18.48
e2f1.L	hsa-miR-298	1037	1030	07:00:00	-19.93	-1.44	-18.48
mif4gd.S	hsa-let-7b-5p	1705	1697	08:01:00	-21.2	-2.73	-18.46
zbtb39.L	hsa-miR-103a-3p	300	292	08:01:00	-24.9	-6.43	-18.46
zbtb39.L	xtr-miR-103	300	292	08:01:00	-24.9	-6.43	-18.46
elk1.S	hsa-miR-298	3229	3221	08:00:01	-27.71	-9.25	-18.45
glis2-like.L	hsa-miR-125a-3p	1639	1631	08:00:01	-23	-4.54	-18.45
glis2-a	hsa-miR-3180-3p	1301	1293	08:01:00	-19.3	-0.84	-18.45
tspan17	hsa-miR-103a-3p	1079	1071	08:00:01	-24.83	-6.37	-18.45
tspan17	xtr-miR-103	1079	1071	08:00:01	-24.83	-6.37	-18.45
fntb.S	hsa-let-7b-5p	2048	2042	06:00:00	-20.6	-2.15	-18.44
gata6-a	hsa-miR-99a-3p	1360	1352	08:00:01	-23.2	-4.76	-18.43
fras1.L	hsa-miR-130b-5p	528	520	08:01:01	-18.99	-0.59	-18.39
cnst-like.S	hsa-miR-298	1011	1004	07:00:01	-21.1	-2.71	-18.38
lamtor2.L	hsa-miR-196a-5p	186	178	08:01:00	-21.3	-2.91	-18.38
ccdc85c.L	hsa-miR-92b-5p	863	857	06:00:00	-24.51	-6.13	-18.37
uri1	hsa-miR-1258	1994	1986	08:00:01	-21.8	-3.42	-18.37
wdr60.S	hsa-miR-3180-3p	2186	2178	08:01:01	-21.7	-3.33	-18.36
trappc1.L	hsa-miR-30d-3p	304	296	08:00:00	-23.9	-5.53	-18.36
ubr7.S	hsa-miR-125a-3p	1874	1866	08:01:01	-24	-5.63	-18.36
fzd3	hsa-miR-6889-3p	1319	1312	07:00:00	-24.3	-5.93	-18.36
fbxl5	hsa-miR-3180-3p	1901	1893	08:01:01	-23.55	-5.18	-18.36
iqsec1.1	hsa-miR-3180-3p	1673	1665	08:01:01	-24.05	-5.69	-18.35
arid3a	xtr-miR-449b-5p	254	246	08:00:00	-20.3	-1.95	-18.34
erbb2.L	hsa-miR-4326	561	553	08:00:00	-26.8	-8.46	-18.33
adamts17-like.S	hsa-miR-3180-3p	839	831	08:00:01	-26.2	-7.88	-18.31
gbp5.S	hsa-miR-3180-3p	278	270	08:01:01	-26.6	-8.29	-18.3
man1b1	hsa-miR-3180-3p	584	578	06:00:00	-26.6	-8.29	-18.3
ncs1	hsa-miR-92b-5p	271	264	07:00:01	-19.9	-1.59	-18.3
b4galnt3-like.L	hsa-miR-130a-5p	4505	4497	08:00:01	-25.7	-7.4	-18.29
b4galnt3-like.L	hsa-miR-4687-3p	1191	1183	08:01:01	-28.9	-10.6	-18.29
prdm16.S	hsa-miR-3180-3p	2288	2280	08:00:01	-23.1	-4.8	-18.29
gata6.S	hsa-miR-210-5p	1374	1366	08:01:01	-25.81	-7.52	-18.28
mrps30.L	hsa-miR-6889-3p	404	397	07:00:01	-20.6	-2.33	-18.26
cyp51a1.L	hsa-miR-33b-3p	115	108	07:00:00	-26	-7.74	-18.25
iqsec1.1	hsa-miR-92b-5p	2776	2768	08:01:01	-29.1	-10.85	-18.24
exoc5.L	hsa-miR-143-5p	720	712	08:00:01	-22.1	-3.86	-18.23
casp2	hsa-miR-93-5p	802	794	08:01:00	-24.1	-5.86	-18.23
pgls	hsa-miR-4687-3p	535	527	08:00:01	-23.9	-5.66	-18.23
exoc5	hsa-miR-143-5p	721	713	08:00:01	-22.1	-3.86	-18.23
fras1.L	hsa-miR-769-3p	3362	3354	08:00:01	-25.8	-7.57	-18.22
rragc.S	hsa-miR-4687-3p	1386	1378	08:01:01	-27.9	-9.69	-18.2
sv2a.L	hsa-miR-143-5p	3292	3285	07:00:01	-24.05	-5.84	-18.2
lamtor2-a	hsa-miR-196a-5p	187	179	08:01:00	-21.3	-3.09	-18.2
arhgef17.S	hsa-miR-92b-5p	3876	3868	08:01:01	-24	-5.8	-18.19
pdk3.S	hsa-miR-30b-3p	2864	2856	08:01:01	-23.6	-5.41	-18.18
pgls.S	hsa-miR-4687-3p	534	526	08:00:01	-23.9	-5.71	-18.18
tspan33-like.S	hsa-miR-143-3p	164	157	07:00:01	-25.9	-7.73	-18.16
osmr.S	hsa-miR-3180-3p	6217	6209	08:01:01	-24.8	-6.64	-18.15
clic6.S	hsa-miR-3180-3p	463	456	07:00:01	-26.73	-8.57	-18.15
glis2-a	hsa-miR-125a-3p	1110	1102	08:01:00	-20	-1.84	-18.15
insm1	xtr-miR-449a-5p	1074	1067	07:00:01	-22.27	-4.11	-18.15
c2orf42.L	hsa-miR-1258	3426	3418	08:00:01	-21.3	-3.16	-18.13
ankrd13c-a	hsa-miR-3180-3p	764	757	07:00:00	-24.5	-6.36	-18.13
ubr7.S	hsa-miR-4687-3p	2370	2362	08:00:01	-26.9	-8.77	-18.12
itgb7.L	hsa-miR-4687-3p	2842	2836	06:00:00	-27.02	-8.9	-18.11
glis2-like.L	hsa-miR-33b-3p	110	102	08:00:01	-24.33	-6.21	-18.11
insr.S	hsa-miR-125a-3p	2136	2128	08:01:01	-23.8	-5.69	-18.1
sv2a.L	hsa-miR-4687-3p	2227	2220	07:00:01	-20.88	-2.77	-18.1
atp8b2-like.L	hsa-miR-3180-3p	404	396	08:01:00	-25.8	-7.7	-18.09
pkmyt1.S	hsa-miR-210-5p	992	984	08:01:00	-27.8	-9.7	-18.09
agpat1.L	hsa-miR-1258	1621	1614	07:00:00	-19.5	-1.4	-18.09
cep41	xtr-miR-30c	142	134	08:00:00	-26.3	-8.2	-18.09
agpat1	hsa-miR-1258	1622	1615	07:00:00	-19.5	-1.4	-18.09
pkmyt1	hsa-miR-210-5p	993	985	08:01:00	-27.8	-9.7	-18.09
lamtor2.L	hsa-miR-4687-3p	149	141	08:01:00	-25	-6.92	-18.07
fam175a.L	hsa-miR-3692-5p	3815	3807	08:01:00	-27.2	-9.12	-18.07
fras1.L	hsa-miR-6832-3p	522	516	06:00:00	-19.1	-1.03	-18.06
arhgef17.S	hsa-miR-6832-3p	1393	1385	08:01:01	-19.4	-1.33	-18.06
fam175a.L	hsa-miR-30b-3p	4478	4470	08:01:00	-24.3	-6.24	-18.05
fras1.L	hsa-miR-298	2766	2758	08:01:01	-27	-8.95	-18.04
e2f1.S	hsa-miR-143-5p	637	629	08:01:01	-24.4	-6.35	-18.04
dlk2.L	hsa-miR-3180-3p	603	595	08:01:01	-20.05	-2.02	-18.02
efs.L	hsa-miR-33b-3p	370	362	08:01:00	-22.96	-4.93	-18.02
c2orf42.L	hsa-miR-103a-3p	970	962	08:01:01	-21.05	-3.03	-18.01
c2orf42.L	xtr-miR-103	970	962	08:01:01	-21.05	-3.03	-18.01
arid3a	xtr-miR-34b	255	247	08:00:00	-18.73	-0.72	-18
rnf145	hsa-miR-30b-3p	60	52	08:01:00	-20.4	-2.39	-18
larp4.S	hsa-miR-210-3p	426	418	08:00:00	-20.03	-2.03	-17.99
c2orf42.L	hsa-miR-30b-3p	6063	6057	06:00:00	-23.2	-5.21	-17.98
rragc.L	hsa-miR-24-3p	1550	1543	07:00:01	-24.29	-6.31	-17.97
armc5.L	hsa-miR-6889-3p	1281	1273	08:01:01	-22	-4.02	-17.97
mrps30.L	hsa-miR-455-5p	404	396	08:01:01	-20.3	-2.33	-17.96
capn5.S	hsa-miR-184	912	905	07:00:01	-24.9	-6.93	-17.96
fam98a.L	hsa-miR-769-3p	907	899	08:00:01	-23.6	-5.64	-17.95
clic6.L	hsa-miR-125b-5p	357	351	06:00:00	-27.8	-9.84	-17.95
clic6.L	xtr-miR-125b	357	351	06:00:00	-27.8	-9.84	-17.95
sp6.S	hsa-miR-6889-3p	2814	2808	06:00:00	-23.92	-5.97	-17.94
larp4.S	hsa-miR-92b-5p	4845	4837	08:01:00	-20.41	-2.46	-17.94
insr.S	hsa-miR-30b-3p	2040	2032	08:00:01	-24.8	-6.86	-17.93
npas3.L	hsa-miR-4326	40	32	08:01:01	-18.4	-0.46	-17.93
prc1.S	hsa-miR-3180-3p	3237	3229	08:01:01	-21.1	-3.16	-17.93
glis2-a	hsa-let-7b-5p	1194	1187	07:00:01	-18.3	-0.36	-17.93
pdk3.S	hsa-miR-182-5p	4454	4446	08:01:00	-21.7	-3.77	-17.92
pdk3.S	xtr-miR-182-5p	4454	4446	08:01:00	-21.7	-3.77	-17.92
mgst3.S	hsa-miR-92b-5p	3672	3664	08:01:01	-23.4	-5.47	-17.92
trpv4-like.L	hsa-miR-769-3p	91	83	08:01:01	-22.82	-4.9	-17.91
pbx3.L	hsa-miR-302a-3p	292	284	08:00:00	-21	-3.08	-17.91
ormdl1.L	hsa-miR-34a-5p	1143	1135	08:00:01	-23.95	-6.03	-17.91
lpcat4.L	hsa-miR-769-3p	3736	3728	08:01:00	-22	-4.09	-17.9
mtmr14.S	hsa-miR-25-3p	1835	1827	08:01:01	-22	-4.09	-17.9
mtmr14.S	xtr-miR-25	1835	1827	08:01:01	-22	-4.09	-17.9
atp6v0a1	hsa-miR-2276-3p	184	176	08:00:01	-26.9	-8.99	-17.9
oaf-like.S	hsa-miR-4687-3p	1223	1215	08:01:01	-22.5	-4.6	-17.89
pafah1b3.S	hsa-miR-3180-3p	498	490	08:01:00	-21.86	-3.96	-17.89
elk1.S	hsa-miR-4687-3p	1528	1521	07:00:01	-23.2	-5.31	-17.88
prc1.S	xtr-miR-428a	3333	3325	08:01:01	-22.13	-4.24	-17.88
tspan31.S	hsa-miR-210-3p	1787	1779	08:00:01	-27.7	-9.81	-17.88
gata6-a	hsa-miR-6889-3p	1381	1373	08:00:01	-27.41	-9.52	-17.88
insm1.L	xtr-miR-449a-5p	909	902	07:00:01	-22.27	-4.41	-17.85
fras1.L	hsa-miR-6832-3p	511	504	07:00:01	-19.82	-1.97	-17.84
sp6.S	hsa-miR-31-5p	3917	3909	08:01:01	-22.29	-4.44	-17.84
fntb.S	xtr-let-7b	2048	2042	06:00:00	-20	-2.15	-17.84
cep41.S	hsa-let-7b-5p	2103	2095	08:01:01	-20.1	-2.25	-17.84
fam53a.S	hsa-miR-4687-3p	1042	1034	08:01:00	-20.9	-3.06	-17.83
nrbf2.S	hsa-miR-139-5p	135	127	08:01:01	-27.8	-9.96	-17.83
fdxr	hsa-miR-31-5p	60	53	07:00:01	-24.2	-6.36	-17.83
edrf1	xtr-miR-22-5p	136	128	08:00:01	-23.9	-6.06	-17.83
ankrd13c.L	hsa-miR-3180-3p	763	756	07:00:00	-24.5	-6.67	-17.82
grasp.S	hsa-miR-4687-3p	1683	1675	08:01:00	-21.92	-4.1	-17.81
pkmyt1.S	hsa-let-7b-5p	716	708	08:00:01	-19.92	-2.11	-17.8
cd151	hsa-miR-4687-3p	784	777	07:00:01	-21.41	-3.61	-17.79
ctns	hsa-miR-4687-3p	868	861	07:00:01	-21.51	-3.71	-17.79
sp6	hsa-miR-298	261	253	08:00:00	-21.8	-4	-17.79
atf7.S	hsa-miR-92b-5p	3563	3555	08:01:01	-20.2	-2.41	-17.78
hhla2.S	hsa-miR-139-3p	1176	1168	08:01:00	-26.56	-8.77	-17.78
mtmr14.S	hsa-miR-129-1-3p	1752	1744	08:01:01	-20.1	-2.31	-17.78
gorasp1.L	hsa-miR-6889-3p	605	597	08:01:01	-25.8	-8.02	-17.77
rexo1-like.L	hsa-miR-30b-3p	548	540	08:01:01	-23.4	-5.62	-17.77
b4galnt3-like.L	hsa-miR-92b-5p	1345	1337	08:00:01	-19.25	-1.47	-17.77
prr14.S	xtr-miR-34b	529	521	08:01:00	-19.72	-1.96	-17.75
abcc4.S	hsa-miR-27a-3p	4642	4634	08:01:00	-21.45	-3.69	-17.75
glis2-like.L	hsa-miR-92b-5p	32	24	08:00:01	-22.7	-4.94	-17.75
atp8b2-like.L	hsa-miR-4687-3p	342	334	08:01:01	-28.31	-10.56	-17.74
srsf10	hsa-miR-3180-3p	218	211	07:00:01	-21.4	-3.65	-17.74
adprhl2.S	hsa-miR-1185-5p	3136	3128	08:00:01	-25.2	-7.46	-17.73
znf33a	hsa-miR-4687-3p	164	157	07:00:00	-23.9	-6.16	-17.73
abcc4.S	hsa-miR-93-5p	1948	1941	07:00:00	-24.61	-6.88	-17.72
rragc.L	hsa-miR-30b-3p	544	536	08:01:01	-23.4	-5.67	-17.72
glis2-like.L	hsa-let-7b-5p	1095	1088	07:00:01	-20.6	-2.87	-17.72
mogs	hsa-miR-769-3p	62	54	08:01:01	-23.92	-6.19	-17.72
rnf145	hsa-miR-92b-5p	56	48	08:01:00	-20.17	-2.44	-17.72
rragc	hsa-miR-92b-5p	1310	1302	08:01:01	-23.9	-6.17	-17.72
fzd3.S	xtr-miR-428b	2059	2052	07:00:01	-27.8	-10.08	-17.71
prpf19.S	hsa-miR-143-5p	355	347	08:01:01	-26	-8.28	-17.71
pbx3.S	hsa-miR-4687-3p	2545	2537	08:01:00	-26.75	-9.04	-17.7
sv2a.L	hsa-miR-24-3p	816	808	08:00:01	-25.81	-8.1	-17.7
med21	hsa-miR-33b-3p	86	78	08:01:00	-25.1	-7.39	-17.7
fras1.L	hsa-miR-143-5p	251	243	08:00:00	-23.02	-5.32	-17.69
fbxl5	hsa-miR-298	1264	1256	08:00:01	-18.1	-0.4	-17.69
dock3.S	hsa-miR-92b-5p	893	886	07:00:01	-25.9	-8.21	-17.68
rapgef2	hsa-let-7b-5p	334	326	08:01:01	-22.3	-4.61	-17.68
pcdha13.L	hsa-let-7a-5p	2957	2950	07:00:01	-19.6	-1.92	-17.67
plbd2.L	hsa-miR-4687-3p	787	779	08:01:00	-21.2	-3.54	-17.65
zbtb1.S	hsa-miR-92b-5p	459	451	08:01:00	-25.25	-7.59	-17.65
grasp.L	hsa-miR-129-5p	1613	1605	08:00:01	-21.4	-3.74	-17.65
grasp.L	xtr-miR-129	1613	1605	08:00:01	-21.4	-3.74	-17.65
ankrd13c.S	hsa-miR-30b-3p	740	733	07:00:01	-20.6	-2.94	-17.65
ankrd13c-b	hsa-miR-30b-3p	739	732	07:00:01	-20.6	-2.94	-17.65
grasp.S	hsa-miR-93-3p	1044	1036	08:00:00	-30	-12.35	-17.64
insm1.L	hsa-miR-210-5p	760	752	08:01:01	-28.3	-10.66	-17.63
dlk2.L	hsa-miR-140-3p	2029	2021	08:00:00	-27.8	-10.17	-17.62
b4galnt3-like.L	hsa-miR-4687-3p	4497	4489	08:01:01	-23.11	-5.48	-17.62
larp4.S	hsa-miR-298	5850	5842	08:01:01	-20.7	-3.07	-17.62
exoc5.S	hsa-miR-4687-3p	2593	2585	08:00:00	-25.4	-7.78	-17.61
prdm16.L	hsa-miR-298	2260	2254	06:00:00	-21.43	-3.81	-17.61
cln5	hsa-miR-107	2820	2812	08:01:00	-22.7	-5.08	-17.61
fbxl5	hsa-miR-298	1041	1033	08:00:01	-18.1	-0.48	-17.61
wdr60.L	hsa-miR-30d-3p	292	284	08:00:00	-24.4	-6.79	-17.6
ttyh2.S	hsa-miR-34a-5p	361	353	08:00:00	-25.7	-8.09	-17.6
gdpd5.S	hsa-miR-143-5p	842	835	07:00:01	-24.7	-7.09	-17.6
uri1.L	hsa-miR-92b-5p	1761	1753	08:01:01	-26.2	-8.59	-17.6
ttyh2	hsa-miR-34a-5p	362	354	08:00:00	-25.7	-8.09	-17.6
fras1.L	hsa-miR-6832-3p	554	546	08:00:01	-19.35	-1.75	-17.59
ccdc85c.S	hsa-miR-143-5p	1941	1935	06:00:00	-23.5	-5.9	-17.59
rnf43.S	hsa-miR-4524a-3p	80	74	06:00:00	-24.46	-6.86	-17.59
fam175a.L	hsa-miR-139-3p	3946	3938	08:01:01	-26.5	-8.9	-17.59
pcna	xtr-miR-428b	55	47	08:01:01	-24.7	-7.11	-17.58
insm1	xtr-miR-449b-5p	1074	1067	07:00:01	-21.7	-4.11	-17.58
fntb.S	hsa-miR-210-3p	486	478	08:01:00	-21.5	-3.93	-17.56
npas3.S	hsa-miR-103a-3p	315	307	08:01:01	-22.85	-5.29	-17.55
npas3.S	xtr-miR-103	315	307	08:01:01	-22.85	-5.29	-17.55
erbb2.L	hsa-miR-6780a-3p	559	553	06:00:00	-24.6	-7.04	-17.55
ppfibp2	xtr-miR-363-5p	1792	1784	08:00:00	-22.29	-4.73	-17.55
aim1-like.1.S	hsa-miR-6832-3p	134	126	08:01:01	-21.1	-3.55	-17.54
osmr.S	hsa-miR-24-3p	2231	2223	08:00:00	-24.86	-7.31	-17.54
cep41.S	hsa-miR-93-5p	521	514	07:00:01	-24.5	-6.95	-17.54
tcf7.S	hsa-miR-210-3p	3594	3587	07:00:00	-25.16	-7.61	-17.54
tspan31.L	hsa-miR-210-3p	2571	2563	08:01:01	-22.3	-4.75	-17.54
insr.S	hsa-miR-4687-3p	3416	3409	07:00:00	-22.4	-4.86	-17.53
npas3.L	hsa-miR-6780a-3p	38	32	06:00:00	-18	-0.46	-17.53
prkcz.S	hsa-miR-92b-5p	2480	2474	06:00:00	-21.7	-4.16	-17.53
mif4gd-b	hsa-miR-34a-3p	1746	1738	08:01:01	-19.4	-1.86	-17.53
tcf7.S	hsa-let-7b-5p	5238	5231	07:00:01	-24.5	-6.97	-17.52
elk1.S	hsa-miR-92b-5p	3704	3696	08:01:01	-32.1	-14.58	-17.51
adprhl2.S	hsa-miR-143-5p	2273	2265	08:00:01	-25.4	-7.88	-17.51
mtmr14.S	hsa-miR-6832-3p	1885	1878	07:00:01	-20.2	-2.68	-17.51
wdr60.S	hsa-miR-30b-3p	2645	2637	08:01:00	-24.76	-7.25	-17.5
atp6v0a1.L	hsa-miR-4687-3p	439	431	08:00:01	-23.3	-5.79	-17.5
eif2b4.L	hsa-miR-143-5p	74	66	08:01:01	-23.76	-6.26	-17.49
fzd3.L	hsa-miR-139-3p	847	841	06:00:00	-23.58	-6.08	-17.49
gmeb2.S	hsa-miR-92b-5p	3063	3055	08:01:00	-23.06	-5.56	-17.49
cnst-like.S	hsa-miR-34a-5p	462	454	08:00:01	-22.7	-5.22	-17.47
fzd3.L	hsa-miR-30b-3p	49	41	08:01:01	-19.7	-2.22	-17.47
fras1.S	hsa-miR-143-5p	236	228	08:00:00	-21.93	-4.46	-17.46
gmeb2.S	hsa-miR-184	3026	3019	07:00:01	-18.1	-0.63	-17.46
prkcz.L	hsa-miR-3180-3p	364	356	08:00:01	-20.1	-2.63	-17.46
glis2-a	hsa-miR-139-3p	2520	2512	08:01:01	-28.46	-10.99	-17.46
lpcat4.L	hsa-miR-3180-3p	2656	2649	07:00:01	-20.91	-3.45	-17.45
b4galnt3-like.L	hsa-miR-769-3p	2020	2012	08:01:01	-24.85	-7.39	-17.45
larp4.S	hsa-miR-212-5p	92	84	08:00:00	-29.8	-12.34	-17.45
dock4.S	hsa-miR-4687-3p	2774	2767	07:00:00	-22.2	-4.75	-17.44
armc5.L	hsa-miR-6832-3p	1275	1268	07:00:00	-19.8	-2.35	-17.44
grm2-like.L	hsa-miR-26a-5p	1998	1990	08:01:01	-26.9	-9.45	-17.44
ctns	hsa-miR-3180-3p	201	193	08:01:01	-23.1	-5.65	-17.44
dock3.S	hsa-miR-30b-3p	1475	1467	08:00:00	-19.8	-2.37	-17.42
cdk16	hsa-miR-30b-3p	181	175	06:00:00	-18.59	-1.16	-17.42
fzd3.L	hsa-miR-3180-3p	850	842	08:01:01	-23.83	-6.41	-17.41
fam53a.S	hsa-miR-30b-3p	1110	1102	08:00:01	-23.7	-6.28	-17.41
aim1-like.1.S	hsa-miR-6889-3p	1222	1215	07:00:01	-23.19	-5.78	-17.4
tex15.L	hsa-miR-4687-3p	71	63	08:01:00	-22.7	-5.29	-17.4
armc5.L	hsa-miR-6832-3p	1161	1153	08:01:01	-19.3	-1.9	-17.39
hydin.S	hsa-miR-455-5p	184	176	08:00:00	-25	-7.6	-17.39
sv2a.L	hsa-miR-139-3p	3463	3455	08:01:01	-24.19	-6.8	-17.38
itgb7.L	hsa-miR-103a-3p	840	832	08:00:01	-25.2	-7.81	-17.38
itgb7.L	xtr-miR-103	840	832	08:00:01	-25.2	-7.81	-17.38
ankrd13c.S	hsa-miR-92b-5p	226	218	08:01:00	-22.04	-4.65	-17.38
ankrd13c-b	hsa-miR-92b-5p	227	219	08:01:00	-22.04	-4.65	-17.38
ncan.L	hsa-let-7b-5p	1051	1043	08:01:01	-18.8	-1.42	-17.37
uri1	hsa-miR-143-5p	118	111	07:00:01	-31.6	-14.22	-17.37
fbxl5	hsa-miR-298	1356	1348	08:00:01	-17.81	-0.43	-17.37
wdr60.S	hsa-miR-3180-3p	1383	1375	08:01:01	-19.4	-2.03	-17.36
agpat1.S	xtr-miR-449a-5p	1373	1366	07:00:00	-20.3	-2.93	-17.36
c3orf38.S	hsa-miR-3692-5p	1455	1447	08:01:00	-22.6	-5.23	-17.36
tbcel.L	hsa-miR-298	285	277	08:01:00	-27.7	-10.33	-17.36
rarres1	hsa-let-7b-5p	615	608	07:00:01	-23.4	-6.03	-17.36
rapgef2.S	hsa-miR-125a-3p	85	79	06:00:00	-22.19	-4.83	-17.35
b4galnt3-like.L	hsa-miR-92b-3p	400	392	08:01:01	-25.8	-8.44	-17.35
cep41	hsa-miR-3180-3p	1732	1725	07:00:01	-23.26	-5.9	-17.35
kctd10	hsa-let-7b-5p	53	46	07:00:00	-21.4	-4.04	-17.35
iqsec1.1	hsa-let-7b-5p	1582	1576	06:00:00	-22.56	-5.21	-17.34
tuba4a	hsa-miR-125a-3p	64	56	08:01:00	-20.9	-3.55	-17.34
usp31.S	hsa-miR-3180-3p	1947	1940	07:00:01	-31.41	-14.07	-17.33
fbn1.L	hsa-miR-3692-5p	300	292	08:01:00	-22.7	-5.36	-17.33
sema3b.L	hsa-miR-4687-3p	1877	1869	08:01:01	-25	-7.66	-17.33
bcl9l.L	hsa-miR-130b-5p	3070	3062	08:00:01	-23.4	-6.06	-17.33
ift81.L	hsa-let-7b-5p	306	298	08:00:01	-25.7	-8.37	-17.32
ankrd13c.S	hsa-miR-125a-3p	2372	2364	08:00:00	-25.26	-7.93	-17.32
bcl9l.S	hsa-miR-4687-3p	1413	1405	08:01:01	-25.8	-8.48	-17.31
gpc5.L	hsa-miR-4687-3p	434	426	08:01:00	-21.52	-4.2	-17.31
cyp51a1.S	hsa-miR-4326	126	119	07:00:01	-30.2	-12.88	-17.31
arrdc1	hsa-miR-455-5p	690	682	08:01:01	-25.7	-8.38	-17.31
cln5	hsa-miR-103a-3p	2820	2812	08:01:00	-22.4	-5.08	-17.31
cln5	xtr-miR-103	2820	2812	08:01:00	-22.4	-5.08	-17.31
fam129b.S	hsa-miR-103a-3p	44	36	08:01:00	-22.7	-5.39	-17.3
fam129b.S	xtr-miR-103	44	36	08:01:00	-22.7	-5.39	-17.3
carkd-like.S	hsa-miR-2276-3p	426	418	08:00:00	-23.43	-6.12	-17.3
nek7.S	hsa-miR-3180-3p	3386	3378	08:00:01	-26.4	-9.09	-17.3
b4galnt3-like.L	hsa-miR-7152-5p	6332	6324	08:01:01	-22.3	-5	-17.29
pdk3.S	hsa-miR-30b-3p	2866	2860	06:00:00	-22.2	-4.9	-17.29
insm1.L	xtr-miR-449b-5p	909	902	07:00:01	-21.7	-4.41	-17.28
cep41.S	hsa-miR-103a-3p	1923	1915	08:01:00	-21.79	-4.5	-17.28
cep41.S	xtr-miR-103	1923	1915	08:01:00	-21.79	-4.5	-17.28
hhla2.L	hsa-miR-125a-3p	646	638	08:01:01	-19.91	-2.62	-17.28
atp6v0a1	hsa-miR-3180-3p	89	82	07:00:01	-23.09	-5.8	-17.28
c2orf42.L	hsa-miR-92b-5p	1912	1904	08:01:00	-27.7	-10.42	-17.27
npas3.L	hsa-miR-130b-5p	36	29	07:00:01	-17.8	-0.52	-17.27
pdk3.S	hsa-miR-34a-5p	4452	4445	07:00:01	-21.14	-3.86	-17.27
mtmr14.S	hsa-miR-7152-5p	955	947	08:01:01	-19.3	-2.02	-17.27
glis2-a	hsa-let-7b-5p	669	661	08:01:01	-20.3	-3.02	-17.27
pbx3.S	hsa-miR-103a-3p	4664	4656	08:00:00	-21.9	-4.63	-17.26
pbx3.S	hsa-miR-107	4664	4656	08:00:00	-21.9	-4.63	-17.26
pbx3.S	xtr-miR-103	4664	4656	08:00:00	-21.9	-4.63	-17.26
larp4.S	hsa-miR-3180-3p	1165	1157	08:01:01	-20.4	-3.13	-17.26
mtmr14.S	hsa-miR-6889-3p	1080	1072	08:01:01	-21.6	-4.33	-17.26
nek7.S	hsa-miR-4687-3p	1705	1699	06:00:00	-24.5	-7.24	-17.25
pomp.S	hsa-miR-3180-3p	76	69	07:00:01	-22.15	-4.9	-17.24
fbxl5	hsa-miR-298	1132	1124	08:00:01	-17.7	-0.45	-17.24
lpcat4	hsa-miR-125a-5p	50	44	06:00:00	-23.95	-6.71	-17.23
rassf2.L	hsa-let-7b-5p	1591	1583	08:00:01	-22.9	-5.67	-17.22
coq9.L	hsa-miR-298	2261	2253	08:01:00	-19.3	-2.08	-17.21
gramd1a.S	xtr-miR-181b	2248	2241	07:00:01	-21.21	-4	-17.2
aagab	hsa-miR-3692-5p	106	99	07:00:01	-24.86	-7.65	-17.2
ccdc85c.L	hsa-miR-139-3p	1302	1296	06:00:00	-20.9	-3.7	-17.19
ift81.S	hsa-miR-210-5p	2146	2138	08:01:00	-21.87	-4.67	-17.19
grasp.L	hsa-miR-4687-3p	1629	1621	08:01:00	-21.92	-4.72	-17.19
lamtor2.L	xtr-let-7b	187	180	07:00:01	-20	-2.81	-17.18
adprhl2.S	hsa-miR-106a-5p	1894	1886	08:01:00	-23.88	-6.7	-17.17
adprhl2.S	hsa-miR-17-5p	1894	1886	08:01:00	-23.88	-6.7	-17.17
adprhl2.S	xtr-miR-17-5p	1894	1886	08:01:00	-23.88	-6.7	-17.17
cep41.S	hsa-miR-3180-3p	451	443	08:01:01	-19.3	-2.13	-17.16
man1b1	hsa-miR-6889-3p	1428	1420	08:01:01	-24.8	-7.63	-17.16
fras1.L	hsa-miR-92b-3p	492	484	08:01:01	-23.4	-6.24	-17.15
fam98a.L	hsa-miR-3692-5p	315	308	07:00:00	-25.9	-8.74	-17.15
arhgef17.S	hsa-miR-4687-3p	1108	1100	08:00:01	-22.8	-5.64	-17.15
bcl9l.L	hsa-miR-298	2608	2600	08:01:00	-29.1	-11.94	-17.15
fras1.L	hsa-miR-130a-3p	247	239	08:01:00	-22	-4.85	-17.14
plbd2.L	hsa-miR-4687-3p	720	712	08:01:00	-18.4	-1.26	-17.13
sv2a.L	hsa-let-7b-5p	1384	1376	08:01:00	-17.73	-0.59	-17.13
mtmr14.S	hsa-miR-130b-5p	1843	1836	07:00:00	-21.2	-4.06	-17.13
trpv4-like.L	hsa-miR-210-3p	24	16	08:01:00	-21.2	-4.07	-17.12
pkmyt1.S	hsa-miR-3180-3p	3122	3114	08:01:01	-19.7	-2.58	-17.11
zbtb39.L	hsa-miR-298	2189	2181	08:00:01	-23.5	-6.38	-17.11
arhgef17.S	hsa-miR-6889-3p	3389	3381	08:01:01	-26.1	-8.99	-17.1
glis2-like.L	hsa-miR-103a-3p	2714	2708	06:00:00	-20.3	-3.19	-17.1
glis2-like.L	xtr-miR-103	2714	2708	06:00:00	-20.3	-3.19	-17.1
ppfibp2	hsa-miR-3180-3p	26	19	07:00:01	-25.6	-8.49	-17.1
kif13b.S	hsa-miR-125a-3p	151	145	06:00:00	-20.21	-3.11	-17.09
rnf44.S	hsa-miR-92b-5p	2047	2039	08:00:01	-21.6	-4.5	-17.09
scd.S	hsa-miR-3692-5p	3532	3524	08:01:00	-25.1	-8	-17.09
poll.L	hsa-miR-4687-3p	813	806	07:00:01	-22.35	-5.25	-17.09
kifc3	hsa-miR-34a-5p	23	16	07:00:00	-18	-0.9	-17.09
fntb.L	hsa-miR-125a-3p	766	758	08:01:00	-18.5	-1.41	-17.08
prc1.S	hsa-miR-6780a-3p	3362	3356	06:00:00	-20.12	-3.03	-17.08
prpf19.S	hsa-miR-3180-3p	189	181	08:00:01	-25.7	-8.61	-17.08
fzd3.S	hsa-miR-30b-3p	1382	1374	08:01:00	-19.45	-2.37	-17.07
c2orf42.L	hsa-let-7b-5p	4971	4963	08:01:01	-22.8	-5.72	-17.07
grpel2.L	hsa-miR-3180-3p	190	182	08:00:01	-21.72	-4.64	-17.07
kcp.L	hsa-miR-20b-3p	885	877	08:01:00	-22.7	-5.62	-17.07
stat6	hsa-miR-17-3p	26	18	08:01:00	-22.2	-5.12	-17.07
ccdc85c.L	hsa-miR-4687-3p	862	854	08:01:01	-23.7	-6.63	-17.06
cnst-like.S	hsa-miR-34a-5p	335	327	08:01:00	-22.51	-5.44	-17.06
insr.S	hsa-miR-3692-5p	3177	3169	08:01:00	-21.8	-4.73	-17.06
fam110c.L	hsa-miR-103a-3p	2153	2145	08:00:01	-25.3	-8.23	-17.06
fam110c.L	xtr-miR-103	2153	2145	08:00:01	-25.3	-8.23	-17.06
agpat1.L	hsa-miR-6889-3p	1868	1860	08:01:01	-24.4	-7.33	-17.06
abcc4.S	hsa-miR-107	2791	2783	08:00:01	-25.49	-8.42	-17.06
agpat1	hsa-miR-6889-3p	1869	1861	08:01:01	-24.4	-7.33	-17.06
fbxl5	hsa-miR-3180-3p	2111	2103	08:01:01	-25.4	-8.33	-17.06
gpr124.S	hsa-miR-3180-3p	233	226	07:00:01	-28.6	-11.54	-17.05
itgb7.L	hsa-miR-3692-5p	5575	5569	06:00:00	-27.3	-10.24	-17.05
ndufb10	hsa-miR-31-5p	25	19	06:00:00	-20.3	-3.24	-17.05
rapgef2	hsa-miR-298	1265	1257	08:00:01	-21	-3.94	-17.05
mrps30.L	hsa-miR-33b-3p	403	395	08:01:00	-19.4	-2.35	-17.04
atf7.S	hsa-miR-3180-3p	7277	7270	07:00:00	-20.83	-3.78	-17.04
npl.S	hsa-miR-3180-3p	442	434	08:01:00	-28.82	-11.77	-17.04
mb21d2.S	hsa-miR-7154-5p	770	762	08:01:01	-23	-5.95	-17.04
mtmr14.S	hsa-miR-6832-3p	902	895	07:00:01	-17.95	-0.9	-17.04
cadm1	xtr-miR-34b	1312	1305	07:00:00	-22.1	-5.05	-17.04
gdpd5.S	hsa-miR-24-2-5p	1026	1018	08:01:01	-24.1	-7.06	-17.03
hhla2.S	hsa-miR-3180-3p	1181	1173	08:00:01	-25.95	-8.91	-17.03
atp8b2-like.L	hsa-miR-3692-5p	340	334	06:00:00	-27.8	-10.77	-17.02
scd	hsa-miR-3692-5p	3570	3562	08:01:00	-25.1	-8.08	-17.01
agpat1.S	hsa-miR-769-3p	1360	1352	08:01:01	-18.82	-1.81	-17
irf2bpl.S	hsa-miR-6889-3p	322	315	07:00:00	-24.1	-7.09	-17
cdk16	hsa-miR-30b-3p	266	258	08:01:01	-19.5	-2.49	-17
rragc	hsa-miR-210-3p	394	387	07:00:00	-22.5	-5.49	-17
rnf145	hsa-let-7b-5p	578	571	07:00:01	-22.5	-5.49	-17
gar1.S	hsa-miR-654-3p	839	831	08:00:00	-24.9	-7.9	-16.99
grin2b.S	hsa-miR-769-3p	1589	1582	07:00:01	-22.9	-5.9	-16.99
mtmr14.S	hsa-miR-212-5p	1726	1718	08:01:01	-20.1	-3.1	-16.99
hhla2.L	hsa-miR-92b-5p	2571	2563	08:01:01	-23.7	-6.71	-16.98
ccdc85c.S	hsa-miR-298	2812	2804	08:01:00	-25.17	-8.19	-16.97
magi2-like.1.L	hsa-miR-20b-3p	565	557	08:00:00	-24.7	-7.72	-16.97
npas3.S	hsa-miR-107	315	307	08:01:01	-22.25	-5.29	-16.95
fam110c.S	hsa-miR-3180-3p	1580	1572	08:01:01	-20.13	-3.18	-16.94
ift81.S	hsa-miR-92b-5p	1756	1748	08:01:00	-17.5	-0.55	-16.94
capn5	hsa-miR-769-3p	123	115	08:01:01	-25.19	-8.24	-16.94
e2f1.S	hsa-miR-3180-3p	848	840	08:01:01	-22	-5.06	-16.93
sbf1.S	hsa-miR-3692-5p	1804	1796	08:00:01	-25.3	-8.36	-16.93
oaf-like.S	hsa-miR-143-5p	250	242	08:01:00	-23.3	-6.36	-16.93
sema4g.S	xtr-let-7b	42	35	07:00:00	-18.5	-1.56	-16.93
sp6.L	hsa-miR-3180-3p	1659	1651	08:01:01	-20.45	-3.51	-16.93
oaf	hsa-miR-143-5p	251	243	08:01:00	-23.3	-6.36	-16.93
kifc3	xtr-miR-449b-5p	23	16	07:00:00	-20.49	-3.55	-16.93
fbn1.S	hsa-miR-302a-3p	120	113	07:00:00	-21.32	-4.39	-16.92
abcc4.S	hsa-let-7b-5p	1230	1222	08:01:01	-21.75	-4.82	-16.92
insm1	hsa-miR-31-5p	1141	1134	07:00:01	-21.4	-4.47	-16.92
insm1.L	hsa-miR-3180-3p	323	315	08:01:01	-22.1	-5.18	-16.91
atp5o.L	hsa-miR-24-3p	143	135	08:00:00	-22.7	-5.78	-16.91
dchs1.L	hsa-miR-298	1773	1766	07:00:00	-19.75	-2.83	-16.91
insm1	hsa-miR-3180-3p	497	489	08:01:01	-22.1	-5.18	-16.91
trappc1	hsa-miR-30d-3p	305	297	08:00:00	-23.9	-6.98	-16.91
pygm.S	hsa-miR-125a-3p	1015	1008	07:00:00	-24.72	-7.81	-16.9
osmr.S	hsa-miR-769-3p	3325	3318	07:00:01	-27.6	-10.69	-16.9
mtmr14.S	hsa-miR-24-2-5p	1977	1971	06:00:00	-21.5	-4.59	-16.9
lamtor2-a	xtr-let-7b	188	181	07:00:01	-20	-3.09	-16.9
zbtb39.S	hsa-miR-129-5p	9421	9414	07:00:01	-24.7	-7.8	-16.89
zbtb39.S	xtr-miR-129	9421	9414	07:00:01	-24.7	-7.8	-16.89
atp6v0a1.L	hsa-miR-4524a-3p	1404	1396	08:01:00	-24.1	-7.2	-16.89
iqsec1.1	hsa-miR-3180-3p	593	585	08:01:01	-18.42	-1.52	-16.89
pkmyt1	hsa-let-7b-5p	717	709	08:00:01	-19.92	-3.02	-16.89
kifc3	xtr-miR-34b	24	16	08:01:00	-20.5	-3.6	-16.89
c2orf42.S	hsa-miR-3180-3p	160	154	06:00:00	-20.68	-3.79	-16.88
irf2bpl.L	hsa-let-7a-5p	1884	1877	07:00:00	-22	-5.11	-16.88
dock3.S	hsa-miR-210-3p	1598	1591	07:00:01	-18.5	-1.61	-16.88
insm1	hsa-miR-34a-5p	1074	1067	07:00:01	-21	-4.11	-16.88
scd	hsa-miR-2276-3p	6711	6703	08:01:01	-20.9	-4.01	-16.88
zbtb39.S	xtr-miR-449a-5p	12086	12078	08:01:00	-22.1	-5.22	-16.87
ormdl1.L	hsa-miR-3180-3p	636	628	08:00:01	-21.58	-4.7	-16.87
spsb4-like.L	hsa-miR-769-3p	1730	1722	08:01:01	-19.8	-2.93	-16.86
rnf145.L	hsa-miR-3180-3p	465	457	08:01:00	-27.7	-10.83	-16.86
fam98a.L	hsa-miR-3692-5p	2817	2810	07:00:01	-27.1	-10.23	-16.86
nfatc2.L	hsa-miR-92b-5p	38	31	07:00:01	-22.4	-5.53	-16.86
trappc1.S	hsa-miR-130b-3p	50	42	08:01:00	-21	-4.13	-16.86
ppfibp2	hsa-miR-3692-5p	1502	1495	07:00:00	-28	-11.13	-16.86
atp6v0a1	hsa-miR-3180-3p	227	220	07:00:01	-25.3	-8.43	-16.86
gata6-b	hsa-let-7b-5p	1750	1742	08:01:00	-19.9	-3.03	-16.86
gpc5.L	hsa-miR-129-5p	668	662	06:00:00	-21.7	-4.84	-16.85
gpc5.L	xtr-miR-129	668	662	06:00:00	-21.7	-4.84	-16.85
pdgfrl.L	hsa-miR-3692-5p	102	94	08:01:00	-18.3	-1.44	-16.85
magi2-like.1.L	hsa-miR-2276-3p	2874	2866	08:00:01	-20.85	-3.99	-16.85
fam98a.L	hsa-miR-139-3p	1728	1722	06:00:00	-22.66	-5.8	-16.85
pdgfrl	hsa-miR-3692-5p	103	95	08:01:00	-18.3	-1.44	-16.85
erbb2.L	hsa-miR-4687-3p	1233	1225	08:01:01	-22.6	-5.75	-16.84
atp8b2-like.L	hsa-miR-4687-3p	466	458	08:00:00	-25.65	-8.81	-16.83
sema3b.L	hsa-miR-34a-5p	1116	1109	07:00:00	-25.8	-8.96	-16.83
cks2	hsa-miR-298	181	174	07:00:01	-20.37	-3.53	-16.83
igbp1	hsa-miR-769-3p	152	144	08:01:01	-20.2	-3.36	-16.83
ncs1	hsa-miR-4687-3p	280	272	08:01:01	-19.7	-2.86	-16.83
lamtor2-a	hsa-miR-92b-5p	427	419	08:00:00	-21.59	-4.75	-16.83
sv2a.S	hsa-miR-210-5p	443	435	08:01:01	-27.1	-10.27	-16.82
fbn1.S	hsa-miR-2276-3p	1334	1326	08:01:01	-21.9	-5.07	-16.82
sv2a.L	hsa-miR-125a-3p	2196	2188	08:01:01	-23.2	-6.37	-16.82
arid3a	hsa-let-7b-5p	256	248	08:01:01	-17.3	-0.47	-16.82
fam110c.L	hsa-miR-4687-3p	3563	3555	08:00:00	-21.02	-4.2	-16.81
plbd2.L	hsa-miR-20b-3p	832	825	07:00:00	-19.8	-2.98	-16.81
osmr.S	hsa-miR-3692-5p	2496	2488	08:01:01	-21.3	-4.48	-16.81
sp6.S	hsa-miR-34a-5p	3496	3488	08:00:01	-22.6	-5.78	-16.81
zbtb1.L	hsa-miR-30b-3p	462	454	08:00:00	-25.75	-8.93	-16.81
mtmr14.S	hsa-miR-130b-5p	1658	1650	08:00:01	-19.7	-2.88	-16.81
fras1.L	hsa-miR-6780a-3p	542	534	08:01:01	-17.8	-0.99	-16.8
osmr.S	hsa-miR-24-3p	6480	6472	08:00:01	-23.7	-6.89	-16.8
sv2a.S	hsa-miR-30b-3p	1551	1543	08:01:01	-20.1	-3.29	-16.8
grm2-like.L	hsa-miR-4687-3p	3785	3779	06:00:00	-21.6	-4.79	-16.8
ptpn11	hsa-miR-24-3p	35	27	08:01:00	-22.2	-5.39	-16.8
ep400.L	hsa-miR-92b-5p	2500	2492	08:01:01	-23.2	-6.4	-16.79
irf2bpl.L	hsa-miR-3180-3p	1984	1976	08:01:00	-18.5	-1.7	-16.79
pdk3.S	hsa-miR-184	4627	4619	08:01:01	-17.8	-1	-16.79
mgst3.S	hsa-miR-92b-5p	3684	3676	08:01:00	-23.4	-6.6	-16.79
sumo1-b	hsa-miR-139-3p	103	97	06:00:00	-20.8	-4	-16.79
ncan.L	hsa-miR-139-3p	434	428	06:00:00	-22.5	-5.71	-16.78
rassf2.L	hsa-miR-34a-5p	1589	1581	08:00:01	-21.6	-4.81	-16.78
trappc1	hsa-miR-17-3p	290	282	08:01:00	-20.16	-3.37	-16.78
fbxl5	hsa-miR-298	662	656	06:00:00	-23.76	-6.97	-16.78
pcdha13.L	hsa-let-7b-5p	2957	2950	07:00:01	-18.7	-1.92	-16.77
abcc4.S	hsa-let-7a-5p	249	241	08:00:01	-23.6	-6.82	-16.77
bcl9l.L	hsa-miR-298	310	303	07:00:00	-19.56	-2.78	-16.77
pgls	hsa-miR-4687-3p	551	543	08:01:01	-22.7	-5.92	-16.77
gmeb2	hsa-miR-34a-5p	791	783	08:01:00	-23.09	-6.31	-16.77
synj2.L	hsa-miR-769-3p	2005	1997	08:00:01	-25.1	-8.34	-16.76
pdgfrl.S	hsa-let-7b-5p	83	77	06:00:00	-19.5	-2.73	-16.76
pak3	hsa-miR-124-5p	237	229	08:00:01	-23.5	-6.73	-16.76
grasp.L	hsa-miR-4687-3p	732	725	07:00:01	-23.21	-6.45	-16.75
prr14.L	hsa-miR-92b-5p	228	220	08:00:01	-23.6	-6.84	-16.75
grasp	hsa-miR-4687-3p	741	734	07:00:01	-23.21	-6.45	-16.75
trpv4-like.L	hsa-miR-3692-5p	85	79	06:00:00	-20.3	-3.55	-16.74
trpv4-like.S	hsa-miR-30b-3p	450	443	07:00:00	-18.3	-1.55	-16.74
mtmr14.S	hsa-miR-204-5p	1886	1880	06:00:00	-19.4	-2.65	-16.74
mtmr14.S	xtr-miR-204	1886	1880	06:00:00	-19.4	-2.65	-16.74
gpc5.S	xtr-miR-34b	141	133	08:01:00	-20.35	-3.61	-16.73
insm1.L	hsa-miR-31-5p	974	967	07:00:01	-21.4	-4.66	-16.73
pdk3.L	hsa-miR-210-3p	1285	1278	07:00:01	-23.2	-6.46	-16.73
aim1-like.1.L	hsa-miR-93-3p	369	363	06:00:00	-23.2	-6.47	-16.72
fras1.L	hsa-miR-769-3p	3167	3159	08:01:00	-23.9	-7.17	-16.72
rassf2.L	hsa-let-7a-5p	1591	1583	08:00:01	-22.4	-5.67	-16.72
gdpd5.L	hsa-miR-4687-3p	1336	1328	08:01:01	-23.3	-6.57	-16.72
gmeb2.L	hsa-miR-34a-5p	794	786	08:01:00	-21.35	-4.62	-16.72
tgfbrap1-like.S	hsa-miR-2276-3p	1208	1200	08:01:00	-22.3	-5.58	-16.71
mb21d2.L	hsa-miR-3180-3p	2418	2412	06:00:00	-31.3	-14.59	-16.7
rapgef2.L	hsa-miR-124-5p	492	485	07:00:00	-22.6	-5.89	-16.7
fras1.L	hsa-miR-34a-5p	268	260	08:00:00	-24.4	-7.69	-16.7
cdk16	hsa-miR-184	342	334	08:01:01	-25.56	-8.85	-16.7
fbxl5	hsa-miR-3180-3p	1085	1077	08:01:01	-16.9	-0.19	-16.7
ttyh2.S	hsa-miR-3692-5p	1158	1151	07:00:00	-23.7	-7	-16.69
tcf7.S	hsa-miR-4252	5121	5113	08:00:01	-22.8	-6.1	-16.69
glis2-like.L	hsa-miR-139-3p	706	698	08:01:01	-18.2	-1.5	-16.69
ttyh2	hsa-miR-3692-5p	1159	1152	07:00:00	-23.7	-7	-16.69
rassf2	hsa-miR-129-5p	711	704	07:00:01	-25.35	-8.65	-16.69
rassf2	xtr-miR-129	711	704	07:00:01	-25.35	-8.65	-16.69
cep41.S	hsa-miR-107	1923	1915	08:01:00	-21.19	-4.5	-16.68
hhla2.L	hsa-miR-298	3085	3077	08:00:00	-21.6	-4.91	-16.68
tspan31.L	hsa-miR-24-3p	626	619	07:00:01	-25.49	-8.8	-16.68
mtmr14.S	hsa-miR-130b-5p	1582	1574	08:00:01	-19.7	-3.01	-16.68
pygm.S	hsa-miR-92b-5p	1338	1330	08:01:00	-21.1	-4.42	-16.67
tspan33-like.L	xtr-miR-29c-5p	2613	2605	08:01:00	-23.3	-6.62	-16.67
exoc3.S.L	hsa-miR-93-5p	91	83	08:01:00	-23.5	-6.82	-16.67
cdk16	hsa-miR-101-3p	204	196	08:01:01	-25.6	-8.92	-16.67
cdk16	xtr-miR-101a	204	196	08:01:01	-25.6	-8.92	-16.67
armc5.L	hsa-miR-92b-3p	1157	1149	08:01:00	-20.61	-3.94	-16.66
ttyh2	hsa-miR-34a-5p	54	46	08:00:00	-24.4	-7.73	-16.66
fam53a.L	hsa-miR-7154-5p	1468	1460	08:00:00	-27.2	-10.54	-16.65
prr14.S	hsa-miR-3180-3p	739	732	07:00:01	-25.81	-9.15	-16.65
grasp.L	hsa-miR-3692-5p	261	254	07:00:00	-29.9	-13.24	-16.65
mgst3.S	hsa-let-7b-5p	3925	3917	08:01:00	-19.76	-3.1	-16.65
grasp	hsa-miR-3692-5p	262	255	07:00:00	-29.9	-13.24	-16.65
pbx3.L	xtr-miR-428b	295	287	08:01:00	-19.8	-3.15	-16.64
zbtb39.S	hsa-miR-3692-5p	346	338	08:01:00	-26.61	-9.97	-16.63
ccdc85c.S	hsa-miR-92b-5p	2659	2651	08:01:01	-23.5	-6.87	-16.62
atp6v0a1.L	hsa-miR-769-3p	1776	1768	08:00:01	-24	-7.37	-16.62
uri1.S	hsa-miR-3180-3p	349	342	07:00:00	-26.8	-10.17	-16.62
cmtm7.L	hsa-miR-4524a-3p	496	488	08:01:00	-28.9	-12.28	-16.61
slc4a11.S	hsa-miR-3180-3p	252	244	08:01:01	-18.98	-2.36	-16.61
magi2-like.1.S	hsa-miR-298	2361	2353	08:00:00	-22.15	-5.53	-16.61
synj2.L	hsa-miR-30b-3p	1291	1283	08:00:01	-20.6	-3.99	-16.6
pdgfrl.S	hsa-miR-3692-5p	101	93	08:00:00	-23.7	-7.09	-16.6
mtmr14.S	hsa-miR-130b-5p	1732	1724	08:00:01	-19.4	-2.79	-16.6
gpr124.L	xtr-miR-427	1145	1138	07:00:00	-22.21	-5.61	-16.59
prkcz.L	hsa-miR-143-5p	2413	2405	08:00:01	-20.8	-4.2	-16.59
arsa.L	hsa-miR-93-3p	1130	1122	08:01:00	-25.1	-8.51	-16.58
insm1.L	hsa-miR-34a-5p	909	902	07:00:01	-21	-4.41	-16.58
armc5.L	hsa-miR-6832-3p	1131	1124	07:00:00	-19.8	-3.21	-16.58
grasp.L	hsa-miR-3180-3p	1863	1855	08:01:01	-21.21	-4.62	-16.58
glis2-like.L	hsa-miR-125a-3p	984	976	08:01:00	-17.4	-0.81	-16.58
pgls.S	hsa-miR-4687-3p	550	542	08:01:01	-22.7	-6.11	-16.58
gmeb2.S	hsa-miR-34a-5p	790	782	08:01:00	-23.09	-6.51	-16.57
spsb4-like.S	hsa-miR-298	235	227	08:01:01	-27.1	-10.53	-16.56
mrps30.L	hsa-miR-132-5p	404	396	08:01:00	-18.9	-2.33	-16.56
usp31.S	hsa-miR-3692-5p	1886	1878	08:01:01	-23.3	-6.73	-16.56
pbx3.L	hsa-let-7b-5p	209	201	08:01:00	-23.4	-6.83	-16.56
oit3.S	hsa-miR-139-3p	911	903	08:00:01	-23.84	-7.27	-16.56
mtmr14.S	hsa-miR-130b-5p	1766	1759	07:00:00	-20.1	-3.53	-16.56
elk1.S	hsa-miR-139-3p	3580	3572	08:01:01	-21.96	-5.4	-16.55
arhgef17.S	hsa-miR-92b-5p	829	821	08:01:00	-23.49	-6.93	-16.55
irf2bpl.S	hsa-miR-3180-3p	702	694	08:01:01	-20	-3.45	-16.54
zbtb39.S	hsa-miR-139-3p	10719	10711	08:00:01	-25.6	-9.05	-16.54
itgb7.L	hsa-miR-31-5p	2815	2808	07:00:00	-25.3	-8.75	-16.54
trappc1.S	hsa-miR-3180-3p	26	20	06:00:00	-19.5	-2.95	-16.54
lpcat4.L	hsa-miR-34a-5p	2691	2684	07:00:00	-18.5	-1.96	-16.53
cmtm7.L	hsa-miR-125a-3p	421	413	08:01:00	-18.9	-2.37	-16.52
ccdc85c.S	hsa-miR-33b-3p	56	48	08:01:01	-23.13	-6.6	-16.52
dock4.L	hsa-miR-20b-3p	4723	4715	08:00:01	-23.7	-7.17	-16.52
clic6.L	hsa-miR-222-3p	539	532	07:00:00	-23.65	-7.12	-16.52
gdpd5.L	hsa-miR-30b-3p	2689	2681	08:01:00	-18.2	-1.67	-16.52
insm1	xtr-miR-34b	1075	1067	08:01:01	-21.9	-5.37	-16.52
fam53a.L	hsa-miR-139-5p	54	48	06:00:00	-25.4	-8.88	-16.51
srsf10	hsa-miR-191-5p	1120	1112	08:00:01	-22.2	-5.68	-16.51
adamts17-like.S	hsa-miR-200b-5p	358	351	07:00:01	-20.8	-4.29	-16.5
rragc.L	hsa-miR-92b-5p	3321	3313	08:01:01	-22	-5.49	-16.5
tbcel.S	hsa-miR-184	1973	1965	08:00:00	-22	-5.49	-16.5
ndufb10	hsa-miR-139-3p	35	27	08:00:01	-22.8	-6.29	-16.5
glipr2	hsa-miR-92b-5p	1090	1082	08:01:01	-24.7	-8.19	-16.5
rad1.L	hsa-miR-124-5p	1359	1351	08:01:01	-27	-10.5	-16.49
ccdc85c.S	hsa-miR-3180-3p	3504	3496	08:01:00	-24.8	-8.3	-16.49
fbn1.L	xtr-miR-34b	290	282	08:00:00	-22.1	-5.6	-16.49
magi2-like.1.L	xtr-miR-449b-5p	1963	1956	07:00:01	-23.7	-7.2	-16.49
gdpd5.S	xtr-miR-146b	2287	2281	06:00:00	-20.6	-4.1	-16.49
cpeb3.S	hsa-miR-92b-5p	913	905	08:01:01	-17.8	-1.3	-16.49
ormdl1.L	hsa-miR-210-5p	205	199	06:00:00	-22.51	-6.01	-16.49
trappc1.S	hsa-miR-34a-5p	34	28	06:00:00	-21.3	-4.8	-16.49
ep400.L	hsa-miR-92b-3p	1524	1516	08:01:00	-21.87	-5.38	-16.48
osmr.S	hsa-miR-129-5p	8543	8536	07:00:01	-25.35	-8.87	-16.47
osmr.S	xtr-miR-129	8543	8536	07:00:01	-25.35	-8.87	-16.47
prr14.L	hsa-miR-139-3p	229	222	07:00:01	-23.07	-6.59	-16.47
fam175a.L	xtr-miR-34b	187	179	08:01:00	-20.6	-4.13	-16.46
glis2-a	hsa-miR-20b-5p	1494	1488	06:00:00	-19.8	-3.33	-16.46
arid3a	xtr-miR-363-5p	291	283	08:00:00	-23.4	-6.94	-16.45
trappc1	hsa-miR-298	487	479	08:01:01	-22.3	-5.84	-16.45
lpcat4.S	hsa-miR-125a-5p	49	43	06:00:00	-23.95	-7.5	-16.44
pak3	hsa-miR-125a-3p	56	48	08:01:01	-20.7	-4.25	-16.44
fam53a	hsa-miR-4687-3p	322	314	08:01:00	-21.11	-4.66	-16.44
kifc3	xtr-miR-449a-5p	23	16	07:00:00	-20	-3.55	-16.44
ift81.S	hsa-miR-33b-3p	2066	2058	08:01:01	-20.45	-4.01	-16.43
ttyh2.S	hsa-miR-34a-5p	53	45	08:00:00	-24.4	-7.96	-16.43
bcl9l.S	hsa-let-7b-5p	1406	1398	08:01:00	-21.6	-5.17	-16.42
dock4.L	hsa-miR-30d-3p	2420	2412	08:00:01	-24.5	-8.07	-16.42
grin2b.L	hsa-miR-200b-5p	75	67	08:01:00	-20	-3.57	-16.42
fam175a.L	xtr-miR-92a	2252	2244	08:01:01	-21.75	-5.32	-16.42
insr.L	hsa-miR-216a-3p	1044	1036	08:00:01	-19	-2.58	-16.41
gpm6a.S	xtr-miR-34b	1703	1695	08:01:01	-21.09	-4.67	-16.41
larp4.S	hsa-miR-210-3p	2410	2402	08:01:00	-17.8	-1.38	-16.41
gata6.S	hsa-miR-3180-3p	1269	1261	08:01:01	-32.3	-15.89	-16.4
hhla2.S	hsa-miR-92b-5p	1192	1184	08:01:00	-22.5	-6.09	-16.4
tspan4	hsa-miR-3692-5p	326	318	08:01:00	-26.8	-10.39	-16.4
npl-b	hsa-miR-125a-3p	204	196	08:00:01	-24.9	-8.5	-16.4
ppfibp2	hsa-miR-33b-3p	679	671	08:01:01	-24.65	-8.24	-16.4
trpv4-like.L	hsa-miR-210-3p	26	18	08:01:00	-20.7	-4.3	-16.39
c2orf42.L	hsa-miR-31-5p	1155	1147	08:01:00	-27.5	-11.1	-16.39
mgst3.S	hsa-let-7a-5p	3925	3917	08:01:00	-19.5	-3.1	-16.39
fzd3.L	hsa-miR-3180-3p	2129	2121	08:00:01	-21.5	-5.11	-16.38
atp8b2-like.L	xtr-miR-92a	694	686	08:01:01	-21.2	-4.81	-16.38
aagab-like.S	hsa-miR-3692-5p	105	98	07:00:01	-24.86	-8.47	-16.38
larp4.S	hsa-miR-210-3p	2412	2404	08:01:00	-17.7	-1.32	-16.37
armc5.L	hsa-miR-130a-5p	1115	1108	07:00:00	-19.9	-3.52	-16.37
kcp	hsa-miR-216a-3p	303	295	08:01:01	-24.6	-8.22	-16.37
mapk8ip2.S	hsa-miR-92b-5p	261	253	08:01:01	-19.4	-3.03	-16.36
rnf44.S	hsa-miR-3692-5p	2972	2965	07:00:01	-23.7	-7.33	-16.36
itgb7.L	hsa-miR-15a-3p	4798	4790	08:00:01	-23.35	-6.98	-16.36
mtmr14.S	hsa-miR-6832-3p	838	830	08:01:01	-22.9	-6.53	-16.36
fzd3	hsa-miR-125a-3p	601	593	08:01:01	-20.8	-4.43	-16.36
fntb.L	hsa-miR-3180-3p	770	763	07:00:01	-17.97	-1.61	-16.35
fntb.S	hsa-let-7b-5p	2027	2019	08:01:01	-17.92	-1.56	-16.35
gpr124.L	hsa-miR-24-3p	2071	2063	08:01:00	-23.75	-7.39	-16.35
exoc5.S	xtr-miR-34b	3014	3006	08:00:01	-22.1	-5.75	-16.34
znf687.S	hsa-miR-4326	1012	1004	08:01:00	-25.2	-8.85	-16.34
rnf145.S	hsa-miR-143-5p	431	423	08:01:01	-20.61	-4.26	-16.34
efs.S	hsa-miR-3180-3p	830	823	07:00:01	-28.7	-12.36	-16.33
tex15.L	hsa-let-7b-5p	73	65	08:00:01	-21.5	-5.16	-16.33
trpv4-like.S	hsa-miR-210-3p	519	511	08:01:00	-17.79	-1.45	-16.33
dock4.L	xtr-miR-363-5p	4282	4274	08:01:01	-20.38	-4.04	-16.33
fntb.L	xtr-miR-29c-5p	1472	1464	08:01:01	-22.4	-6.06	-16.33
irf2bpl.L	hsa-miR-4687-3p	700	693	07:00:01	-21.3	-4.96	-16.33
ctns.L	hsa-miR-3180-3p	201	193	08:01:01	-23.1	-6.76	-16.33
gdpd5.L	hsa-let-7b-5p	1993	1987	06:00:00	-22	-5.66	-16.33
hhla2.L	hsa-miR-20b-5p	2120	2112	08:00:01	-24.5	-8.16	-16.33
dock3.S	xtr-miR-428b	760	752	08:01:00	-27.5	-11.16	-16.33
irf2bpl-a	hsa-miR-4687-3p	701	694	07:00:01	-21.3	-4.96	-16.33
wdr60.L	hsa-miR-2276-3p	432	424	08:01:00	-20.8	-4.47	-16.32
b4galnt3-like.S	hsa-miR-769-3p	3438	3430	08:00:00	-23.2	-6.87	-16.32
col8a1.S	hsa-miR-29a-3p	412	404	08:00:00	-24	-7.67	-16.32
spsb4-like.L	hsa-miR-210-3p	1875	1867	08:01:01	-25.9	-9.58	-16.31
agpat1.S	hsa-miR-25-3p	894	886	08:01:01	-22.69	-6.37	-16.31
agpat1.S	xtr-miR-25	894	886	08:01:01	-22.69	-6.37	-16.31
ubr7.S	hsa-miR-216a-3p	643	635	08:00:00	-23.7	-7.38	-16.31
armc5.L	hsa-miR-130a-5p	1317	1310	07:00:00	-19.9	-3.58	-16.31
glis2-a	hsa-miR-298	1498	1492	06:00:00	-21.51	-5.19	-16.31
fzd3	hsa-miR-34a-5p	869	861	08:00:01	-22.2	-5.88	-16.31
lpcat4.L	xtr-miR-34b	2692	2684	08:00:00	-18.8	-2.49	-16.3
agpat1.S	hsa-miR-6832-3p	203	195	08:01:01	-19.1	-2.79	-16.3
stxbp5l-like.S	hsa-miR-4687-3p	108	101	07:00:00	-23.8	-7.49	-16.3
coq9.L	hsa-miR-15a-3p	2091	2083	08:00:00	-23.65	-7.34	-16.3
grin2b.S	hsa-miR-4687-3p	2987	2979	08:01:00	-25.4	-9.09	-16.3
mtmr14.S	hsa-miR-7152-5p	1756	1748	08:01:01	-19.8	-3.49	-16.3
mtmr14.S	xtr-miR-92a	1835	1827	08:01:01	-20.4	-4.09	-16.3
cln5	hsa-miR-92b-5p	2454	2446	08:01:00	-18.8	-2.49	-16.3
pdgfrl.2.L	hsa-miR-3180-3p	79	71	08:01:00	-20.87	-4.57	-16.29
lpcat4.L	hsa-miR-4687-3p	2530	2522	08:01:01	-21.6	-5.3	-16.29
dock4.L	hsa-let-7b-5p	2688	2680	08:01:00	-19.2	-2.9	-16.29
stxbp5l-like.L	hsa-miR-4687-3p	795	787	08:01:00	-23.68	-7.38	-16.29
uri1.S	hsa-miR-139-3p	1092	1085	07:00:00	-21.8	-5.5	-16.29
cdk16	hsa-miR-92b-5p	231	224	07:00:01	-24	-7.7	-16.29
usp31.S	hsa-miR-4687-3p	1779	1771	08:01:01	-23.28	-6.99	-16.28
c2orf42.L	hsa-miR-298	3434	3428	06:00:00	-22.1	-5.81	-16.28
ubr7.S	hsa-miR-139-3p	612	604	08:01:01	-28	-11.71	-16.28
abcc4.S	hsa-miR-92b-5p	3168	3160	08:01:01	-23.2	-6.91	-16.28
csf3r	hsa-miR-125a-3p	760	752	08:01:01	-20.95	-4.66	-16.28
fam129b	xtr-let-7b	327	320	07:00:01	-21.4	-5.11	-16.28
prkca	hsa-miR-769-3p	80	72	08:00:00	-27.5	-11.21	-16.28
irf2bpl.L	hsa-miR-7152-5p	271	263	08:01:01	-24.41	-8.13	-16.27
gmeb2.L	hsa-miR-92b-5p	512	505	07:00:01	-26.1	-9.82	-16.27
prr14.L	hsa-miR-125a-3p	1330	1322	08:01:00	-18.2	-1.92	-16.27
bcl9l.L	hsa-miR-3692-5p	1959	1952	07:00:00	-23.4	-7.12	-16.27
mtmr14.S	hsa-miR-130b-5p	1852	1844	08:01:01	-18.91	-2.63	-16.27
irf2bpl-a	hsa-miR-7152-5p	272	264	08:01:01	-24.41	-8.13	-16.27
gdpd5.L	hsa-miR-130a-5p	683	675	08:01:00	-22.65	-6.38	-16.26
gmeb2.S	hsa-miR-143-5p	2430	2423	07:00:00	-26.2	-9.94	-16.25
glis2-a	hsa-miR-3180-3p	876	868	08:01:01	-16.64	-0.38	-16.25
fbxl5	hsa-miR-298	1540	1532	08:01:01	-23.4	-7.14	-16.25
c2orf42.L	hsa-miR-769-3p	2207	2200	07:00:00	-25.75	-9.5	-16.24
abcc4.S	hsa-miR-210-5p	4733	4725	08:01:00	-19.75	-3.5	-16.24
grm2-like.L	xtr-miR-26	1998	1990	08:01:01	-25.7	-9.45	-16.24
zfyve27	hsa-miR-4687-3p	52	44	08:01:01	-24.71	-8.46	-16.24
magi2-like.1.L	hsa-miR-4687-3p	2711	2704	07:00:01	-22.3	-6.06	-16.23
agpat1.L	xtr-miR-363-5p	1706	1699	07:00:00	-18.64	-2.4	-16.23
hhla2.S	hsa-miR-92b-5p	5361	5353	08:00:01	-26.7	-10.46	-16.23
pdk3.S	hsa-miR-3180-3p	3739	3731	08:01:00	-22.3	-6.06	-16.23
stxbp5l-like.S	hsa-miR-125a-3p	503	495	08:00:00	-25.1	-8.86	-16.23
dchs1.L	hsa-miR-139-3p	1973	1965	08:00:01	-25.4	-9.16	-16.23
sema4g.S	hsa-let-7a-5p	42	35	07:00:00	-17.8	-1.56	-16.23
glis2-a	hsa-miR-33b-3p	110	102	08:00:01	-22.33	-6.09	-16.23
agpat1	xtr-miR-363-5p	1707	1700	07:00:00	-18.64	-2.4	-16.23
lamtor2-a	hsa-miR-139-3p	776	770	06:00:00	-27.6	-11.36	-16.23
lpcat4.S	hsa-miR-455-5p	61	54	07:00:00	-22.2	-5.97	-16.22
larp4.S	hsa-miR-125a-3p	1090	1083	07:00:01	-20.71	-4.48	-16.22
prdm16.L	hsa-miR-3180-3p	1647	1639	08:01:01	-21.6	-5.37	-16.22
amt	hsa-miR-298	422	414	08:00:01	-23.4	-7.17	-16.22
fntb.S	hsa-miR-3180-3p	2133	2126	07:00:01	-24.64	-8.42	-16.21
prpf19.1	hsa-miR-125a-5p	2060	2052	08:01:01	-24.6	-8.38	-16.21
gdpd5.L	hsa-miR-3692-5p	1114	1106	08:00:01	-22.5	-6.28	-16.21
arrdc1	hsa-miR-92b-5p	1391	1384	07:00:01	-22.1	-5.88	-16.21
prr14.S	hsa-miR-92b-3p	326	320	06:00:00	-25.61	-9.4	-16.2
glis2-like.L	hsa-miR-3935	1202	1194	08:00:01	-19.1	-2.89	-16.2
osmr.S	hsa-miR-4326	472	464	08:00:01	-21.31	-5.12	-16.19
fntb.S	hsa-miR-210-3p	504	496	08:01:00	-18.51	-2.31	-16.19
prr14.L	hsa-miR-3180-3p	134	126	08:01:01	-23.5	-7.3	-16.19
sema3b.S	hsa-miR-210-3p	231	223	08:01:00	-20.4	-4.2	-16.19
slc26a4	hsa-miR-7152-5p	382	374	08:01:00	-18.6	-2.4	-16.19
gata6-b	xtr-miR-363-5p	1688	1680	08:01:00	-22.9	-6.7	-16.19
osmr.S	hsa-miR-3180-3p	1769	1761	08:01:00	-26.3	-10.11	-16.18
fbn1.S	hsa-miR-93-5p	1346	1338	08:01:00	-19.5	-3.31	-16.18
itgb7.L	hsa-miR-107	840	832	08:00:01	-24	-7.81	-16.18
pcdha13.S	xtr-miR-427	694	686	08:01:01	-17.1	-0.92	-16.17
armc5.L	hsa-miR-130a-5p	1259	1252	07:00:00	-19.9	-3.72	-16.17
coro7.L	xtr-miR-427	906	899	07:00:01	-23.49	-7.31	-16.17
rnf145	hsa-miR-125a-3p	63	55	08:00:01	-20.4	-4.22	-16.17
fam110c.S	hsa-miR-4687-3p	56	49	07:00:01	-20.11	-3.94	-16.16
atp1a2.S	hsa-miR-31-5p	360	353	07:00:00	-20.73	-4.56	-16.16
ctns.L	hsa-miR-203a-5p	2716	2708	08:01:00	-17.61	-1.44	-16.16
dchs1.L	hsa-miR-143-5p	2034	2026	08:01:00	-26.9	-10.73	-16.16
dock3.S	hsa-miR-92b-5p	1479	1471	08:01:01	-17	-0.83	-16.16
atp1a2	hsa-miR-31-5p	361	354	07:00:00	-20.73	-4.56	-16.16
ano10.L	xtr-miR-363-5p	1656	1648	08:00:00	-17.6	-1.44	-16.15
fam175a.L	hsa-miR-6889-3p	3524	3516	08:01:01	-22.5	-6.34	-16.15
fzd3	hsa-miR-769-3p	1421	1415	06:00:00	-19.44	-3.28	-16.15
fbxl5	hsa-miR-92b-5p	4141	4133	08:01:01	-23.5	-7.34	-16.15
mtmr14.S	hsa-miR-654-3p	1719	1711	08:01:00	-19.1	-2.95	-16.14
csf3r	hsa-miR-4687-3p	1856	1848	08:01:00	-22.31	-6.16	-16.14
sema4g	hsa-let-7b-5p	43	36	07:00:00	-21.4	-5.25	-16.14
pdgfrl.L	hsa-miR-4687-3p	104	96	08:01:01	-19.39	-3.25	-16.13
mcrs1.L	hsa-miR-34a-5p	52	45	07:00:00	-26.11	-9.97	-16.13
arhgef17.S	hsa-miR-4687-3p	168	160	08:01:01	-23.01	-6.87	-16.13
col8a1.L	hsa-miR-22-3p	2031	2023	08:00:01	-23.51	-7.37	-16.13
prkcz.S	hsa-miR-4687-3p	2833	2825	08:01:01	-22.1	-5.96	-16.13
csf3r	hsa-let-7b-5p	531	523	08:01:01	-24	-7.86	-16.13
man1b1	hsa-miR-3180-3p	396	389	07:00:01	-30.3	-14.16	-16.13
mcrs1	hsa-miR-34a-5p	53	46	07:00:00	-26.11	-9.97	-16.13
pdgfrl	hsa-miR-4687-3p	105	97	08:01:01	-19.39	-3.25	-16.13
fbxl5	hsa-miR-2276-3p	33	27	06:00:00	-19.11	-2.97	-16.13
lamtor2-a	hsa-miR-93-5p	101	93	08:01:00	-23.54	-7.4	-16.13
elk1.S	hsa-miR-22-3p	361	353	08:00:00	-23.1	-6.97	-16.12
pbx3.S	hsa-miR-3180-3p	4810	4802	08:01:01	-18.32	-2.19	-16.12
ncaph2.S	hsa-miR-216a-3p	807	799	08:00:00	-23.5	-7.37	-16.12
npas3.L	hsa-miR-3180-3p	275	267	08:01:01	-22.3	-6.17	-16.12
arhgef17.S	hsa-miR-3180-3p	2817	2811	06:00:00	-22.81	-6.68	-16.12
insm1.L	xtr-miR-34b	910	902	08:01:01	-21.9	-5.78	-16.11
fam53a.L	hsa-miR-3180-3p	2484	2476	08:00:01	-25.6	-9.48	-16.11
trpv4-like.L	hsa-miR-210-3p	457	449	08:01:00	-18.25	-2.13	-16.11
mif4gd.S	hsa-miR-34a-3p	1746	1738	08:01:01	-19.4	-3.28	-16.11
armc5.L	hsa-miR-204-5p	1276	1269	07:00:01	-19.2	-3.08	-16.11
armc5.L	xtr-miR-204	1276	1269	07:00:01	-19.2	-3.08	-16.11
tbcel.S	hsa-miR-298	914	908	06:00:00	-22.5	-6.38	-16.11
glis2-like.L	hsa-miR-24-3p	875	868	07:00:01	-20.6	-4.48	-16.11
prss3.L	hsa-miR-30b-3p	45	37	08:00:00	-21.7	-5.58	-16.11
rapgef2	hsa-miR-210-3p	1401	1393	08:01:00	-16.84	-0.72	-16.11
insm1.L	hsa-miR-4687-3p	940	932	08:01:01	-29.6	-13.49	-16.1
lpcat4.L	hsa-miR-365a-3p	65	57	08:01:00	-18.8	-2.69	-16.1
lpcat4.L	xtr-miR-365	65	57	08:01:00	-18.8	-2.69	-16.1
prc1.S	hsa-miR-298	1800	1792	08:00:01	-25	-8.89	-16.1
zbtb39.S	hsa-miR-33b-3p	3573	3565	08:01:00	-25.53	-9.42	-16.1
glis2-like.L	hsa-miR-92b-5p	1711	1703	08:01:01	-20.1	-3.99	-16.1
mgst3.S	hsa-miR-3180-3p	2751	2743	08:00:01	-24.5	-8.39	-16.1
cyp51a1.S	hsa-miR-365a-3p	85	77	08:00:00	-20.82	-4.72	-16.09
cyp51a1.S	xtr-miR-365	85	77	08:00:00	-20.82	-4.72	-16.09
dock4.L	hsa-miR-143-5p	250	242	08:00:01	-22.2	-6.1	-16.09
kcp.L	hsa-miR-15a-3p	192	184	08:01:00	-23.1	-7	-16.09
prdm16.S	hsa-miR-103a-3p	454	447	07:00:01	-21.6	-5.5	-16.09
prdm16.S	xtr-miR-103	454	447	07:00:01	-21.6	-5.5	-16.09
tspan31.L	hsa-miR-3180-3p	3047	3039	08:01:00	-23.03	-6.93	-16.09
tspan31-b	hsa-miR-24-3p	629	622	07:00:01	-25.49	-9.39	-16.09
dlk2.L	hsa-miR-139-3p	575	567	08:01:00	-25.9	-9.81	-16.08
insr.S	hsa-miR-139-3p	611	605	06:00:00	-22	-5.91	-16.08
gpc5.S	hsa-miR-92b-5p	653	646	07:00:01	-25.3	-9.21	-16.08
col8a1.L	hsa-miR-3180-3p	1579	1572	07:00:01	-18.85	-2.76	-16.08
gpc5.S	hsa-miR-4687-3p	2176	2168	08:01:00	-22.3	-6.22	-16.07
mapk8ip2.L	hsa-miR-92b-5p	1103	1096	07:00:01	-22.8	-6.72	-16.07
tspan33-like.S	hsa-miR-15a-3p	2458	2450	08:01:01	-21	-4.92	-16.07
nipa2.S	hsa-miR-93-5p	1636	1628	08:01:00	-24.1	-8.02	-16.07
chmp7	hsa-miR-143-5p	282	275	07:00:01	-27.5	-11.42	-16.07
ccdc85c.L	xtr-miR-449a-5p	613	605	08:01:01	-20.77	-4.7	-16.06
e2f1.S	hsa-miR-192-5p	572	564	08:00:01	-22.8	-6.73	-16.06
ush1g-like.S	hsa-miR-7154-5p	1332	1324	08:00:00	-22.3	-6.23	-16.06
gdpd5.S	hsa-miR-182-5p	3490	3483	07:00:01	-19.11	-3.04	-16.06
gdpd5.S	xtr-miR-182-5p	3490	3483	07:00:01	-19.11	-3.04	-16.06
itgb7.L	hsa-miR-217	2403	2395	08:00:01	-25.5	-9.43	-16.06
itgb7.L	hsa-miR-3130-3p	2402	2395	07:00:00	-25.21	-9.14	-16.06
dock3.S	hsa-miR-30b-3p	1577	1570	07:00:01	-17	-0.93	-16.06
rarres1	hsa-let-7a-5p	615	608	07:00:01	-22.1	-6.03	-16.06
ncaph2.S	hsa-miR-17-3p	1634	1627	07:00:00	-27.04	-10.98	-16.05
hhla2.S	hsa-miR-3180-3p	1187	1179	08:01:01	-22.3	-6.24	-16.05
grasp.L	hsa-miR-654-3p	1690	1682	08:00:00	-28.4	-12.34	-16.05
glis2-like.L	hsa-miR-3180-3p	810	803	07:00:01	-24.5	-8.44	-16.05
fras1.S	xtr-miR-34b	254	246	08:01:00	-21.1	-5.05	-16.04
mgst3.S	hsa-miR-216a-3p	2331	2323	08:00:01	-21.1	-5.05	-16.04
atp8b2-like.L	hsa-miR-210-5p	585	578	07:00:01	-29.7	-13.66	-16.03
fbxl5.S	hsa-miR-298	590	584	06:00:00	-25.84	-9.8	-16.03
fam98a.L	hsa-miR-92b-5p	930	922	08:01:00	-20.2	-4.16	-16.03
prpf19.S	hsa-miR-3180-3p	762	754	08:01:00	-24.13	-8.09	-16.03
sacs.L	hsa-miR-184	998	990	08:01:00	-20.3	-4.26	-16.03
atp6v0a1.L	hsa-miR-125a-3p	1152	1145	07:00:01	-22.9	-6.86	-16.03
prr14.L	hsa-let-7b-5p	732	724	08:01:01	-18.14	-2.1	-16.03
scd	hsa-miR-204-5p	5040	5034	06:00:00	-19.1	-3.06	-16.03
scd	xtr-miR-204	5040	5034	06:00:00	-19.1	-3.06	-16.03
pbx3.L	xtr-miR-427	293	285	08:00:00	-19.1	-3.07	-16.02
atf7.S	hsa-miR-92b-5p	3558	3550	08:01:00	-17.9	-1.87	-16.02
larp4.S	hsa-miR-3180-3p	3297	3289	08:01:00	-22.1	-6.07	-16.02
mgst3.S	hsa-miR-20b-3p	902	894	08:01:01	-16.69	-0.66	-16.02
ndufb10	hsa-miR-93-5p	23	15	08:01:00	-19.2	-3.17	-16.02
fntb.L	hsa-let-7b-3p	1428	1420	08:00:00	-22.1	-6.08	-16.01
sema4a.L	xtr-miR-363-5p	223	216	07:00:01	-20.82	-4.8	-16.01
gpr56.L	hsa-miR-4687-3p	284	276	08:01:00	-22.32	-6.3	-16.01
mgst3.S	hsa-miR-27a-3p	2332	2324	08:00:01	-20.2	-4.18	-16.01
cnst-like.S	hsa-miR-92b-5p	1245	1237	08:01:01	-19.7	-3.69	-16
arsa.S	xtr-miR-449a-5p	340	332	08:00:01	-21.6	-5.6	-15.99
gpc5.S	hsa-miR-92b-5p	326	318	08:01:00	-24.8	-8.8	-15.99
sbf1.S	hsa-miR-4687-3p	1883	1875	08:01:01	-23.4	-7.4	-15.99
pdk3.L	hsa-miR-4687-3p	2002	1994	08:00:01	-23.33	-7.33	-15.99
mtmr14.S	hsa-miR-130b-5p	990	982	08:00:00	-16.8	-0.8	-15.99
fam129b	hsa-miR-139-3p	152	146	06:00:00	-22.01	-6.01	-15.99
ncs1	hsa-miR-139-3p	272	265	07:00:00	-17.2	-1.2	-15.99
arsa.1	xtr-miR-449a-5p	341	333	08:00:01	-21.6	-5.6	-15.99
gpc5.S	hsa-miR-92b-5p	2615	2608	07:00:01	-20.13	-4.14	-15.98
lpcat4.L	hsa-miR-125a-3p	3695	3687	08:01:01	-26.63	-10.64	-15.98
mapk8ip2.L	hsa-miR-93-3p	2922	2914	08:01:01	-23.9	-7.91	-15.98
rnf44.S	hsa-miR-6889-3p	885	877	08:01:01	-21.9	-5.91	-15.98
rnf44.S	xtr-miR-20a-5p	83	75	08:00:00	-24.3	-8.31	-15.98
glis2-like.L	hsa-miR-139-3p	1575	1567	08:01:00	-19.1	-3.11	-15.98
fam110c.L	hsa-miR-298	166	158	08:00:01	-23.6	-7.62	-15.97
ccdc85c.S	hsa-miR-92b-5p	2660	2652	08:01:01	-22.77	-6.79	-15.97
scd.S	xtr-miR-427	2642	2634	08:01:00	-19.9	-3.92	-15.97
scd	xtr-miR-427	2680	2672	08:01:00	-19.9	-3.92	-15.97
ccdc85c.S	hsa-miR-3180-3p	2663	2655	08:01:01	-17.5	-1.53	-15.96
slc38a5	hsa-miR-4687-3p	569	561	08:01:00	-20.5	-4.53	-15.96
vangl1	hsa-miR-204-5p	32	25	07:00:01	-25.3	-9.33	-15.96
vangl1	xtr-miR-204	32	25	07:00:01	-25.3	-9.33	-15.96
tspan33	hsa-miR-143-3p	642	635	07:00:01	-24.4	-8.43	-15.96
fras1.S	hsa-miR-148b-3p	233	225	08:00:00	-19.35	-3.39	-15.95
ttyh2.S	hsa-miR-4687-3p	1568	1561	07:00:01	-19.7	-3.74	-15.95
pgls.L	hsa-miR-3692-5p	434	426	08:01:00	-23.2	-7.24	-15.95
elk1.L	hsa-miR-4524a-3p	52	44	08:00:00	-26.11	-10.15	-15.95
e2f1.L	hsa-miR-3180-3p	902	894	08:01:01	-19.49	-3.53	-15.95
ttyh2	hsa-miR-4687-3p	1569	1562	07:00:01	-19.7	-3.74	-15.95
lpcat4.L	hsa-miR-7152-5p	534	528	06:00:00	-19.62	-3.67	-15.94
tspan33-like.S	hsa-miR-769-3p	2024	2017	07:00:01	-25.3	-9.35	-15.94
kansl1	hsa-miR-130a-5p	318	312	06:00:00	-24.8	-8.85	-15.94
gpc5.S	hsa-miR-125a-3p	2627	2620	07:00:01	-20.8	-4.86	-15.93
garem-like.S	hsa-miR-93-3p	241	233	08:01:01	-21.61	-5.67	-15.93
lpcat4.L	hsa-miR-4687-3p	1178	1170	08:00:01	-24.7	-8.76	-15.93
rapgef2.S	hsa-miR-15a-5p	1200	1192	08:01:00	-22.73	-6.79	-15.93
sbf1.S	hsa-miR-30b-3p	1787	1780	07:00:00	-20.6	-4.66	-15.93
arhgef17.S	hsa-miR-4687-3p	1105	1097	08:01:00	-21.98	-6.04	-15.93
sema4g.L	hsa-let-7b-5p	42	35	07:00:00	-19.3	-3.36	-15.93
gpc5.S	hsa-miR-130b-3p	156	148	08:01:00	-19.2	-3.27	-15.92
mtmr14.S	hsa-miR-654-3p	1791	1783	08:00:01	-20.41	-4.48	-15.92
clcn7	xtr-miR-449b-5p	72	65	07:00:00	-24.72	-8.79	-15.92
fras1.S	hsa-let-7b-5p	165	157	08:00:00	-25	-9.08	-15.91
cisd1-b	hsa-miR-139-3p	128	120	08:00:01	-24.1	-8.18	-15.91
gmeb2.S	hsa-miR-222-3p	1951	1945	06:00:00	-21.5	-5.59	-15.9
prdm16.L	hsa-miR-2276-3p	566	558	08:01:01	-22	-6.09	-15.9
pomp	xtr-miR-427	94	86	08:01:00	-20.6	-4.69	-15.9
fras1.L	hsa-miR-204-5p	534	527	07:00:01	-16.2	-0.3	-15.89
fras1.L	xtr-miR-204	534	527	07:00:01	-16.2	-0.3	-15.89
atf7.S	hsa-miR-10a-5p	9021	9013	08:01:01	-25.2	-9.3	-15.89
atf7.S	xtr-miR-10a	9021	9013	08:01:01	-25.2	-9.3	-15.89
cep41	hsa-miR-24-3p	2192	2186	06:00:00	-21.72	-5.82	-15.89
fbxl5	hsa-miR-298	1184	1177	07:00:01	-16.2	-0.3	-15.89
arsa.L	hsa-miR-4687-3p	234	226	08:01:01	-23.52	-7.63	-15.88
bdh1.L	hsa-miR-216a-3p	1566	1558	08:01:01	-21.4	-5.51	-15.88
c2orf42.L	hsa-miR-210-3p	1928	1920	08:01:00	-20.72	-4.83	-15.88
atp5o.L	hsa-miR-4687-3p	454	447	07:00:01	-23	-7.11	-15.88
gpc5.L	hsa-miR-132-5p	219	211	08:00:00	-21.6	-5.72	-15.87
pygm.S	hsa-miR-4687-3p	2187	2179	08:01:01	-23.7	-7.82	-15.87
fras1.L	hsa-miR-204-5p	535	528	07:00:01	-16.3	-0.42	-15.87
fras1.L	xtr-miR-204	535	528	07:00:01	-16.3	-0.42	-15.87
exoc5.S	hsa-miR-139-3p	2286	2278	08:00:01	-25.6	-9.72	-15.87
rapgef2.S	hsa-miR-298	240	232	08:01:01	-22.1	-6.22	-15.87
rapgef2	hsa-miR-210-3p	1493	1485	08:01:00	-15.9	-0.028	-15.87
brip1	hsa-miR-17-3p	422	416	06:00:00	-20.1	-4.22	-15.87
agpat1.S	hsa-miR-92b-5p	1886	1878	08:01:01	-20.05	-4.18	-15.86
fam129b.S	hsa-miR-200b-3p	186	178	08:01:01	-22.7	-6.83	-15.86
larp4.L	hsa-miR-4687-3p	1553	1546	07:00:01	-19.7	-3.83	-15.86
prdm16.L	hsa-miR-3692-5p	1164	1156	08:01:00	-18.8	-2.93	-15.86
rapgef2	hsa-miR-210-3p	1467	1459	08:01:00	-15.9	-0.032	-15.86
fbxl5	hsa-miR-298	1103	1096	07:00:01	-16.3	-0.43	-15.86
kctd10	hsa-miR-30b-3p	56	48	08:01:01	-19.5	-3.63	-15.86
sv2a.S	xtr-let-7b	2097	2090	07:00:00	-21.42	-5.56	-15.85
b4galnt3-like.L	hsa-miR-92b-5p	1069	1061	08:01:01	-21.2	-5.34	-15.85
c2orf42.L	hsa-miR-125a-3p	1346	1339	07:00:00	-23.5	-7.64	-15.85
mgst3.S	hsa-miR-298	2896	2888	08:01:01	-19.95	-4.09	-15.85
rapgef2	hsa-miR-210-3p	1547	1539	08:01:00	-15.9	-0.048	-15.85
fbxl5	hsa-miR-298	1239	1232	07:00:01	-16.2	-0.34	-15.85
zbtb39.S	xtr-miR-34b	8498	8490	08:01:00	-21.8	-5.95	-15.84
larp4.L	hsa-miR-4687-3p	1532	1526	06:00:00	-19.15	-3.3	-15.84
nek7.S	hsa-miR-769-3p	1860	1853	07:00:00	-24.06	-8.21	-15.84
bcl9l.L	hsa-miR-92b-5p	1578	1570	08:01:01	-21.81	-5.96	-15.84
mtmr14.S	hsa-miR-130b-5p	1728	1721	07:00:01	-18.8	-2.95	-15.84
rapgef2	hsa-miR-210-3p	1565	1557	08:01:00	-15.9	-0.05	-15.84
pomp.L	hsa-miR-92b-5p	69	61	08:01:01	-21.73	-5.89	-15.83
arhgef17.S	hsa-miR-3692-5p	3831	3823	08:00:01	-26.2	-10.36	-15.83
scd.L	xtr-miR-427	2687	2679	08:01:00	-19.9	-4.06	-15.83
glis2-a	xtr-let-7b	1194	1187	07:00:01	-16.2	-0.36	-15.83
cep41	hsa-miR-107	1725	1718	07:00:00	-18.9	-3.06	-15.83
cdk16	hsa-miR-125b-5p	567	559	08:01:00	-20.8	-4.96	-15.83
cdk16	xtr-miR-125b	567	559	08:01:00	-20.8	-4.96	-15.83
ctns	hsa-miR-212-5p	1119	1111	08:01:00	-26.1	-10.26	-15.83
gar1.L	hsa-miR-3692-5p	473	465	08:00:01	-19.7	-3.87	-15.82
agpat1.S	hsa-miR-3180-3p	1448	1440	08:01:01	-18.21	-2.38	-15.82
ndufb10	xtr-miR-427	23	15	08:01:00	-19	-3.17	-15.82
insr.S	hsa-miR-107	1053	1045	08:01:00	-22.8	-6.98	-15.81
larp4.S	hsa-miR-4687-3p	2285	2278	07:00:01	-19.7	-3.88	-15.81
armc5.L	hsa-miR-204-5p	1132	1125	07:00:01	-19.2	-3.38	-15.81
armc5.L	xtr-miR-204	1132	1125	07:00:01	-19.2	-3.38	-15.81
tspan31.L	hsa-let-7b-5p	2767	2760	07:00:01	-20.5	-4.68	-15.81
ormdl1	hsa-miR-103a-3p	444	437	07:00:01	-29.4	-13.58	-15.81
ormdl1	xtr-miR-103	444	437	07:00:01	-29.4	-13.58	-15.81
iqsec1.1	hsa-miR-33b-3p	2789	2783	06:00:00	-25.25	-9.44	-15.8
rad1	hsa-miR-200a-5p	58	50	08:01:01	-25.8	-9.99	-15.8
exoc5.S	xtr-miR-34b	2923	2915	08:01:00	-19.68	-3.88	-15.79
pgr.S	hsa-miR-3180-3p	1435	1427	08:01:00	-22.25	-6.45	-15.79
sacs.L	hsa-miR-3176	987	979	08:01:01	-20.3	-4.5	-15.79
cep41	hsa-miR-30b-5p	142	134	08:00:00	-24	-8.2	-15.79
fzd3	hsa-miR-4687-3p	1885	1877	08:01:01	-23	-7.2	-15.79
sp6.S	hsa-miR-139-3p	553	546	07:00:01	-23	-7.21	-15.78
ccdc11.L	hsa-miR-6832-3p	171	163	08:00:01	-20.49	-4.71	-15.77
fzd3.L	hsa-miR-139-3p	822	814	08:01:01	-23.9	-8.12	-15.77
mapk8ip2.S	hsa-miR-125a-3p	187	179	08:01:01	-20.1	-4.32	-15.77
abcc4.S	hsa-let-7b-5p	249	241	08:00:01	-22.6	-6.82	-15.77
zbtb39.S	hsa-miR-6832-3p	4787	4781	06:00:00	-26.2	-10.42	-15.77
pfdn5.L	hsa-miR-654-3p	468	460	08:00:00	-21.9	-6.12	-15.77
erbb2.L	hsa-miR-7152-5p	560	552	08:01:00	-22.8	-7.02	-15.77
mb21d2.L	hsa-miR-3692-5p	3538	3532	06:00:00	-21.1	-5.33	-15.76
rassf2.L	hsa-miR-4687-3p	660	653	07:00:01	-23.66	-7.89	-15.76
agpat1.L	hsa-miR-130a-3p	1907	1899	08:01:01	-20.72	-4.95	-15.76
larp4.S	hsa-miR-210-5p	4378	4370	08:01:01	-23.2	-7.43	-15.76
cep41	hsa-miR-184	2070	2062	08:01:01	-17.6	-1.83	-15.76
agpat1	hsa-miR-130a-3p	1908	1900	08:01:01	-20.72	-4.95	-15.76
elk1.S	hsa-miR-140-5p	1336	1328	08:00:01	-19.53	-3.77	-15.75
trappc1.L	hsa-miR-34a-5p	34	28	06:00:00	-21.3	-5.54	-15.75
sbf1.S	hsa-miR-130b-3p	1454	1446	08:01:00	-22.4	-6.64	-15.75
clic6.L	hsa-miR-125a-5p	357	351	06:00:00	-25.6	-9.84	-15.75
acap3	hsa-miR-298	449	441	08:01:01	-23.12	-7.36	-15.75
trappc1	hsa-miR-34a-5p	35	29	06:00:00	-21.3	-5.54	-15.75
fam53a.S	hsa-miR-15a-3p	2116	2110	06:00:00	-19.75	-4	-15.74
slc38a5.S	hsa-miR-2276-3p	952	944	08:00:00	-22.1	-6.35	-15.74
larp4.S	hsa-miR-143-5p	514	508	06:00:00	-23.1	-7.35	-15.74
fam129b	hsa-miR-33b-3p	415	409	06:00:00	-21.29	-5.54	-15.74
cnst-like.S	hsa-miR-30b-3p	1001	993	08:01:01	-17.47	-1.73	-15.73
lpcat4.L	xtr-miR-449b-5p	2691	2684	07:00:00	-17.7	-1.96	-15.73
wdr60.S	hsa-miR-222-3p	193	185	08:00:00	-27.26	-11.52	-15.73
atp1a2.S	xtr-miR-190	314	306	08:00:00	-19.6	-3.86	-15.73
tspan31.L	hsa-miR-3180-3p	88	80	08:01:01	-19.52	-3.78	-15.73
prkcz.L	hsa-miR-3180-3p	2711	2703	08:01:01	-24.5	-8.76	-15.73
atp1a2	xtr-miR-190	315	307	08:00:00	-19.6	-3.86	-15.73
fam129b	hsa-miR-103a-3p	133	126	07:00:00	-27.8	-12.06	-15.73
fam129b	xtr-miR-103	133	126	07:00:00	-27.8	-12.06	-15.73
prkca	xtr-miR-34b	367	359	08:01:01	-16.9	-1.16	-15.73
rarres1	hsa-miR-92b-5p	622	614	08:01:01	-23.46	-7.72	-15.73
tspan31-b	hsa-miR-3180-3p	89	81	08:01:01	-19.52	-3.78	-15.73
adamts17-like.S	hsa-miR-182-5p	707	700	07:00:01	-22.33	-6.6	-15.72
prc1.S	hsa-miR-3180-3p	5093	5085	08:01:01	-21	-5.27	-15.72
pdk3.S	hsa-miR-183-5p	4454	4446	08:01:00	-19.5	-3.77	-15.72
scd.S	hsa-miR-93-5p	2627	2619	08:01:00	-21.21	-5.48	-15.72
mgst3.S	hsa-miR-4687-3p	2325	2319	06:00:00	-21.11	-5.38	-15.72
scd	hsa-miR-93-5p	2665	2657	08:01:00	-21.21	-5.48	-15.72
ubr7.S	xtr-miR-427	1033	1027	06:00:00	-19.1	-3.38	-15.71
zbtb39.S	xtr-miR-22-5p	8150	8143	07:00:01	-22.4	-6.68	-15.71
zbtb39.S	xtr-miR-449b-5p	8497	8489	08:00:00	-22.16	-6.44	-15.71
gramd1a.S	hsa-miR-92b-3p	618	610	08:01:01	-20.2	-4.48	-15.71
glis2-a	hsa-miR-103a-3p	2686	2680	06:00:00	-20.3	-4.58	-15.71
glis2-a	xtr-miR-103	2686	2680	06:00:00	-20.3	-4.58	-15.71
fam110c.L	hsa-miR-92b-5p	3196	3188	08:01:00	-20.39	-4.68	-15.7
fam53a.L	hsa-miR-92b-5p	2448	2440	08:01:00	-19.6	-3.89	-15.7
ift81.S	hsa-miR-6889-3p	343	336	07:00:01	-25.1	-9.39	-15.7
prdm16.L	hsa-miR-22-3p	2146	2138	08:00:01	-23	-7.29	-15.7
irf2bpl.S	hsa-miR-92b-5p	423	416	07:00:01	-21	-5.3	-15.69
col8a1.S	hsa-miR-210-3p	2573	2566	07:00:01	-22.56	-6.86	-15.69
recql4.L	hsa-miR-4687-3p	103	95	08:01:00	-20.2	-4.5	-15.69
cep41.L	hsa-miR-17-3p	635	627	08:01:00	-18.9	-3.21	-15.68
ncaph2.S	hsa-miR-210-3p	924	916	08:01:01	-23.1	-7.41	-15.68
prpf19.S	hsa-miR-129-5p	1572	1565	07:00:01	-23.94	-8.25	-15.68
prpf19.S	xtr-miR-129	1572	1565	07:00:01	-23.94	-8.25	-15.68
ppfibp2-like.S	hsa-miR-1258	79	72	07:00:00	-16.8	-1.11	-15.68
cep41	hsa-miR-27a-3p	2199	2191	08:01:00	-21	-5.31	-15.68
stat6	hsa-miR-769-3p	109	101	08:00:00	-19.8	-4.12	-15.68
fzd3.S	hsa-miR-92b-5p	1779	1771	08:01:00	-20.3	-4.62	-15.67
garem-like.L	hsa-miR-217	987	981	06:00:00	-22.1	-6.42	-15.67
myo10.S	hsa-miR-15a-5p	689	681	08:01:00	-23.1	-7.42	-15.67
pkmyt1.S	hsa-miR-3180-3p	2496	2489	07:00:01	-20.7	-5.02	-15.67
mcrs1.L	hsa-miR-3935	157	149	08:01:00	-19.05	-3.37	-15.67
arhgef17.S	hsa-miR-125a-3p	178	172	06:00:00	-21.69	-6.01	-15.67
uri1.S	hsa-miR-4687-3p	3199	3191	08:01:01	-18.51	-2.83	-15.67
fbxl5	hsa-miR-298	1016	1009	07:00:01	-16.2	-0.52	-15.67
mcrs1	hsa-miR-3935	158	150	08:01:00	-19.05	-3.37	-15.67
ncan.L	hsa-miR-4687-3p	1858	1851	07:00:01	-22.51	-6.84	-15.66
adamts17-like.S	hsa-miR-143-5p	1089	1081	08:00:01	-21.1	-5.43	-15.66
rnf44.S	hsa-miR-7152-5p	870	864	06:00:00	-26.1	-10.43	-15.66
tspan4	hsa-miR-92b-5p	314	307	07:00:01	-19.3	-3.63	-15.66
stat6	hsa-miR-182-5p	649	643	06:00:00	-19.6	-3.93	-15.66
stat6	xtr-miR-182-5p	649	643	06:00:00	-19.6	-3.93	-15.66
dock4.L	hsa-miR-4252	1171	1164	07:00:00	-23.8	-8.14	-15.65
tspan17	hsa-miR-125a-3p	1032	1025	07:00:01	-22.1	-6.44	-15.65
clcn7.L	hsa-miR-125b-5p	808	800	08:01:01	-26	-10.35	-15.64
clcn7.L	xtr-miR-125b	808	800	08:01:01	-26	-10.35	-15.64
sema3b.L	hsa-miR-33b-3p	77	69	08:00:01	-20.2	-4.55	-15.64
pygm.S	hsa-miR-769-3p	1357	1350	07:00:01	-23.8	-8.16	-15.63
osmr.S	hsa-miR-143-5p	2527	2519	08:00:01	-22.46	-6.82	-15.63
fbxl5.S	hsa-miR-30b-3p	1492	1484	08:01:00	-19.1	-3.46	-15.63
mif4gd.S	hsa-miR-125a-5p	513	505	08:01:01	-21.2	-5.56	-15.63
ttyh2.S	hsa-miR-4687-3p	1160	1152	08:01:01	-22.2	-6.56	-15.63
scd.L	hsa-miR-302a-3p	2686	2678	08:00:00	-19.6	-3.96	-15.63
sema4g.L	hsa-let-7a-5p	42	35	07:00:00	-19	-3.36	-15.63
ttyh2	hsa-miR-4687-3p	1161	1153	08:01:01	-22.2	-6.56	-15.63
lpcat4	hsa-miR-7152-5p	514	508	06:00:00	-19.51	-3.87	-15.63
mif4gd-b	hsa-miR-125a-5p	514	506	08:01:01	-21.2	-5.56	-15.63
gpc5.L	hsa-miR-129-5p	674	668	06:00:00	-18.9	-3.27	-15.62
gpc5.L	xtr-miR-129	674	668	06:00:00	-18.9	-3.27	-15.62
fam193a-like.L	xtr-miR-19b	134	126	08:00:00	-26.7	-11.08	-15.62
agpat1.S	hsa-miR-92b-3p	894	886	08:01:01	-22	-6.37	-15.62
fam129b.S	hsa-miR-125a-3p	718	711	07:00:01	-22.3	-6.67	-15.62
gpr124.L	hsa-miR-33b-3p	1143	1136	07:00:00	-21.3	-5.68	-15.62
arhgef17.S	hsa-miR-3180-3p	2669	2661	08:01:00	-22.36	-6.73	-15.62
larp4.S	hsa-miR-7-5p	786	778	08:00:01	-17.2	-1.57	-15.62
zbtb39.S	hsa-miR-298	2531	2524	07:00:00	-20.45	-4.82	-15.62
coq9.L	hsa-let-7b-5p	350	342	08:01:01	-16.9	-1.27	-15.62
erbb2.L	hsa-miR-3180-3p	294	286	08:01:01	-16.6	-0.97	-15.62
kifc3	hsa-miR-139-5p	211	203	08:01:00	-19.52	-3.89	-15.62
prpf19.1	hsa-miR-93-5p	1438	1430	08:01:00	-23	-7.38	-15.61
sbf1.L	hsa-miR-4687-3p	2409	2401	08:01:00	-18.9	-3.28	-15.61
sbf1.S	hsa-miR-15a-3p	1360	1352	08:01:01	-22.41	-6.79	-15.61
hhla2.L	hsa-miR-4687-3p	892	884	08:01:01	-24.6	-8.98	-15.61
mtmr14.S	hsa-miR-130b-5p	932	925	07:00:00	-17.7	-2.08	-15.61
pak3	hsa-miR-20b-3p	23	17	06:00:00	-18.7	-3.08	-15.61
dlk2.L	hsa-miR-3180-3p	1547	1539	08:01:01	-21.96	-6.35	-15.6
pdgfrl.2.L	hsa-miR-216a-3p	1125	1118	07:00:00	-22.8	-7.19	-15.6
pygm.L	hsa-miR-93-3p	499	492	07:00:01	-23.6	-7.99	-15.6
lpcat4.S	hsa-miR-7152-5p	513	507	06:00:00	-19.51	-3.9	-15.6
wdr60.S	hsa-miR-92b-5p	972	964	08:00:00	-23	-7.39	-15.6
fntb.S	hsa-miR-26a-5p	2669	2663	06:00:00	-16.83	-1.22	-15.6
agpat1.L	hsa-miR-4524a-3p	1673	1665	08:00:01	-17.51	-1.9	-15.6
mtmr14.S	hsa-miR-654-3p	1122	1114	08:00:00	-16.9	-1.29	-15.6
arrdc1	hsa-miR-4687-3p	548	540	08:01:00	-22.1	-6.49	-15.6
agpat1	hsa-miR-4524a-3p	1674	1666	08:00:01	-17.51	-1.9	-15.6
oxnad1	hsa-miR-33b-3p	140	133	07:00:01	-24.6	-8.99	-15.6
pygm	hsa-miR-93-3p	504	497	07:00:01	-23.6	-7.99	-15.6
ano10.L	hsa-miR-34a-5p	717	709	08:01:01	-22.5	-6.9	-15.59
lpcat4.L	hsa-miR-4687-3p	2750	2742	08:01:00	-17.9	-2.3	-15.59
c2orf42.L	hsa-miR-375	243	235	08:01:01	-21.3	-5.7	-15.59
gdpd5.S	hsa-miR-146a-5p	2287	2281	06:00:00	-19.7	-4.1	-15.59
clcn7.L	hsa-miR-130b-3p	75	67	08:01:01	-20.5	-4.9	-15.59
mtmr14.S	hsa-miR-184	2152	2144	08:01:00	-18.2	-2.6	-15.59
fam53a	hsa-miR-183-5p	776	770	06:00:00	-22.7	-7.1	-15.59
ppfibp2	hsa-miR-3180-3p	1793	1785	08:01:00	-19.1	-3.5	-15.59
ift81.S	hsa-miR-4252	2063	2055	08:01:01	-19.21	-3.62	-15.58
dchs1.L	hsa-miR-125a-5p	2020	2012	08:00:01	-23.92	-8.33	-15.58
scd.L	hsa-miR-143-3p	92	84	08:01:01	-16.9	-1.31	-15.58
insm1.L	hsa-miR-31-5p	157	149	08:01:00	-23.07	-7.49	-15.57
ttyh2.S	hsa-miR-7-5p	1186	1180	06:00:00	-20.51	-4.93	-15.57
sv2a.L	hsa-miR-3180-3p	2187	2179	08:01:01	-21.33	-5.75	-15.57
rragc.L	hsa-miR-3180-3p	3315	3308	07:00:01	-22.5	-6.92	-15.57
nrbf2.S	hsa-miR-93-3p	56	50	06:00:00	-21.7	-6.12	-15.57
ttyh2	hsa-miR-7-5p	1187	1181	06:00:00	-20.51	-4.93	-15.57
tcf7	xtr-miR-427	390	382	08:01:00	-20.7	-5.12	-15.57
sp6	hsa-miR-125a-3p	159	151	08:01:01	-19.93	-4.35	-15.57
pygm.S	hsa-miR-210-3p	1889	1881	08:01:01	-22.91	-7.34	-15.56
aim1-like.1.L	hsa-miR-92b-3p	1329	1321	08:01:01	-24.01	-8.44	-15.56
gpc5.S	hsa-miR-135a-5p	698	691	07:00:01	-23.7	-8.13	-15.56
gpc5.S	xtr-miR-135	698	691	07:00:01	-23.7	-8.13	-15.56
atp6v0a1.S	hsa-miR-769-3p	518	512	06:00:00	-29.1	-13.53	-15.56
lamtor2.L	hsa-miR-92b-5p	139	131	08:01:00	-22.33	-6.76	-15.56
prc1.S	hsa-miR-3180-3p	5983	5975	08:01:00	-22.95	-7.38	-15.56
arhgef17.S	hsa-miR-3180-3p	829	822	07:00:00	-22.5	-6.93	-15.56
ift27	hsa-miR-203a-5p	804	796	08:01:00	-17.61	-2.04	-15.56
scd	hsa-miR-148b-3p	5882	5874	08:01:01	-22.7	-7.13	-15.56
fam110c.L	hsa-miR-103a-3p	67	59	08:00:01	-19.55	-3.99	-15.55
fam110c.L	hsa-miR-107	67	59	08:00:01	-19.55	-3.99	-15.55
fam110c.L	xtr-miR-103	67	59	08:00:01	-19.55	-3.99	-15.55
lpcat4.L	xtr-miR-202-5p	54	48	06:00:00	-18.4	-2.84	-15.55
gbp5.S	hsa-miR-4687-3p	407	400	07:00:01	-19.2	-3.64	-15.55
ush1g-like.S	hsa-miR-125b-5p	252	244	08:01:00	-24.1	-8.54	-15.55
ush1g-like.S	xtr-miR-125b	252	244	08:01:00	-24.1	-8.54	-15.55
ubr7.S	hsa-miR-125a-3p	360	353	07:00:00	-25	-9.44	-15.55
larp4.S	hsa-let-7b-5p	5615	5608	07:00:01	-17.7	-2.14	-15.55
coq9.L	hsa-miR-92b-5p	1783	1775	08:01:01	-23.32	-7.76	-15.55
mcrs1.S	hsa-miR-4687-3p	147	141	06:00:00	-25.3	-9.75	-15.54
arhgef17.S	hsa-miR-10a-5p	2380	2372	08:01:00	-23.1	-7.55	-15.54
arhgef17.S	xtr-miR-10a	2380	2372	08:01:00	-23.1	-7.55	-15.54
erbb2.L	hsa-miR-4687-3p	1303	1297	06:00:00	-20.97	-5.42	-15.54
mgst3.S	hsa-miR-184	3683	3677	06:00:00	-22.3	-6.75	-15.54
mif4gd.L	hsa-miR-3180-3p	172	164	08:01:01	-21.31	-5.76	-15.54
rab3gap2.L	hsa-miR-298	1599	1591	08:01:00	-27.7	-12.16	-15.53
lpcat4.L	hsa-miR-204-5p	86	80	06:00:00	-23.12	-7.58	-15.53
lpcat4.L	xtr-miR-204	86	80	06:00:00	-23.12	-7.58	-15.53
znf687.S	hsa-miR-6889-3p	1069	1061	08:00:00	-27.8	-12.26	-15.53
sv2a.L	hsa-miR-3180-3p	8381	8373	08:01:01	-22.6	-7.06	-15.53
prr14.L	hsa-miR-143-5p	396	388	08:00:00	-24.74	-9.2	-15.53
casp2	hsa-let-7b-5p	246	238	08:01:01	-20.73	-5.19	-15.53
tspan4	hsa-miR-182-5p	373	365	08:00:00	-20.6	-5.06	-15.53
fam129b.S	hsa-miR-107	188	180	08:00:01	-23.1	-7.57	-15.52
mapk8ip2.L	hsa-miR-216a-3p	2189	2181	08:01:01	-23	-7.47	-15.52
pbx3.L	hsa-miR-93-5p	293	285	08:00:00	-18.6	-3.07	-15.52
sv2a.L	hsa-miR-298	4711	4705	06:00:00	-23.5	-7.97	-15.52
tcf7.S	hsa-miR-30d-3p	1690	1682	08:00:01	-20.59	-5.06	-15.52
cyp51a1	hsa-miR-129-1-3p	64	57	07:00:01	-21.7	-6.17	-15.52
fbxl5	hsa-miR-92b-5p	4142	4134	08:01:01	-22.77	-7.24	-15.52
lpcat4	hsa-miR-125a-5p	32	24	08:01:01	-21.01	-5.48	-15.52
elk1.S	hsa-miR-15a-5p	2354	2346	08:01:00	-25.1	-9.58	-15.51
tspan33-like.L	hsa-miR-92b-5p	1841	1833	08:00:00	-23.99	-8.47	-15.51
pgls.S	hsa-miR-375	228	222	06:00:00	-16.6	-1.08	-15.51
prkcz.L	xtr-miR-92a	1055	1047	08:00:00	-23.3	-7.78	-15.51
pgls	hsa-miR-375	229	223	06:00:00	-16.6	-1.08	-15.51
irf2bpl-b	hsa-miR-103a-3p	753	745	08:00:00	-25.4	-9.88	-15.51
irf2bpl-b	xtr-miR-103	753	745	08:00:00	-25.4	-9.88	-15.51
erbb2.S	hsa-miR-31-5p	560	552	08:01:00	-20.1	-4.59	-15.5
mcrs1.L	hsa-miR-24-3p	236	229	07:00:01	-20.3	-4.79	-15.5
ncaph2.L	hsa-miR-17-3p	1144	1138	06:00:00	-23.2	-7.69	-15.5
ubr7.S	hsa-miR-6832-3p	2739	2733	06:00:00	-21.55	-6.04	-15.5
agpat1.L	hsa-miR-3180-3p	2170	2162	08:01:01	-18.9	-3.39	-15.5
ncaph2.S	hsa-miR-184	777	769	08:01:00	-17.8	-2.3	-15.5
npas3.L	hsa-miR-215-3p	55	47	08:01:00	-17.3	-1.79	-15.5
glis2-like.L	hsa-miR-107	2714	2708	06:00:00	-18.7	-3.19	-15.5
glis2-like.L	hsa-miR-92b-5p	1360	1352	08:01:01	-17.8	-2.29	-15.5
scd.L	xtr-miR-20a-5p	3109	3101	08:01:00	-19.7	-4.19	-15.5
agpat1	hsa-miR-3180-3p	2171	2163	08:01:01	-18.9	-3.39	-15.5
mcrs1	hsa-miR-24-3p	237	230	07:00:01	-20.3	-4.79	-15.5
tspan33	hsa-miR-92b-5p	1501	1494	07:00:01	-21	-5.49	-15.5
cnst-like.S	hsa-miR-3692-5p	2275	2267	08:01:01	-21	-5.5	-15.49
b4galnt3-like.L	xtr-miR-449b-5p	2500	2494	06:00:00	-22	-6.5	-15.49
dock4.L	hsa-let-7a-5p	2688	2680	08:01:00	-18.4	-2.9	-15.49
fntb.L	hsa-miR-769-3p	1323	1315	08:01:00	-20.99	-5.49	-15.49
clic6.L	hsa-miR-338-3p	337	329	08:01:00	-23.2	-7.7	-15.49
clic6.L	xtr-miR-338	337	329	08:01:00	-23.2	-7.7	-15.49
sema3b.L	hsa-miR-298	376	368	08:01:01	-28.9	-13.4	-15.49
sema3b.L	hsa-miR-34a-5p	3989	3982	07:00:00	-29	-13.5	-15.49
scd.L	hsa-miR-26a-5p	3170	3163	07:00:00	-21.81	-6.31	-15.49
scd.L	xtr-miR-26	3170	3163	07:00:00	-21.81	-6.31	-15.49
ano10.L	hsa-miR-139-3p	821	815	06:00:00	-26.8	-11.31	-15.48
irf2bpl.L	hsa-let-7b-5p	1579	1572	07:00:00	-21.11	-5.62	-15.48
irf2bpl.L	hsa-let-7b-5p	1884	1877	07:00:00	-20.6	-5.11	-15.48
itgb7.L	hsa-miR-107	6307	6299	08:00:01	-22.29	-6.8	-15.48
oit3.S	hsa-miR-455-5p	1115	1107	08:00:00	-17.7	-2.21	-15.48
tmed5.S	xtr-miR-449a-5p	329	322	07:00:00	-21.65	-6.16	-15.48
dlk2.S	hsa-miR-455-5p	992	984	08:01:01	-19.87	-4.39	-15.47
znf367.S	hsa-miR-9-5p	1684	1676	08:01:00	-17.7	-2.22	-15.47
tcf7.S	hsa-miR-30b-3p	1355	1348	07:00:00	-21.46	-5.98	-15.47
irf2bpl-b	hsa-miR-92b-5p	1032	1025	07:00:01	-25.2	-9.72	-15.47
ubr7.S	hsa-miR-4687-3p	347	341	06:00:00	-21.6	-6.13	-15.46
zbtb39.S	hsa-miR-200a-5p	9884	9876	08:01:01	-19.6	-4.13	-15.46
larp4.L	hsa-miR-212-5p	374	366	08:01:01	-18.66	-3.19	-15.46
atp6v0a1	hsa-miR-92b-5p	94	86	08:01:01	-21.9	-6.43	-15.46
insm1.L	hsa-miR-3180-3p	207	200	07:00:01	-20.5	-5.04	-15.45
agpat1.S	hsa-let-7b-5p	1375	1367	08:01:01	-18.21	-2.75	-15.45
fam129b.S	xtr-miR-181b	1673	1665	08:00:01	-26.2	-10.74	-15.45
prc1.S	xtr-miR-428b	2362	2354	08:01:00	-19.16	-3.7	-15.45
dchs1.L	hsa-let-7b-5p	1715	1708	07:00:01	-19.96	-4.5	-15.45
sacs.L	hsa-miR-30b-3p	1578	1571	07:00:01	-20.6	-5.14	-15.45
mtmr14.S	hsa-miR-6832-3p	1549	1542	07:00:01	-19.7	-4.24	-15.45
kansl1	hsa-miR-15a-3p	161	154	07:00:00	-24.8	-9.34	-15.45
fras1.L	hsa-miR-6780a-3p	554	546	08:01:01	-17.2	-1.75	-15.44
fntb.S	hsa-miR-3692-5p	386	378	08:01:00	-22	-6.55	-15.44
irf2bpl.L	hsa-miR-103a-3p	750	742	08:00:00	-25.4	-9.95	-15.44
irf2bpl.L	xtr-miR-103	750	742	08:00:00	-25.4	-9.95	-15.44
coq9.L	hsa-miR-4687-3p	320	312	08:01:00	-19.1	-3.65	-15.44
pgls.S	hsa-miR-125a-3p	599	592	07:00:00	-19.5	-4.05	-15.44
sp6.L	hsa-miR-139-3p	1263	1257	06:00:00	-17.9	-2.45	-15.44
glis2-a	hsa-let-7a-5p	1194	1187	07:00:01	-15.81	-0.36	-15.44
prkca	xtr-miR-449a-5p	366	359	07:00:01	-16.7	-1.25	-15.44
cadm1	xtr-miR-449a-5p	1311	1305	06:00:00	-20.5	-5.05	-15.44
irf2bpl-a	hsa-miR-103a-3p	751	743	08:00:00	-25.4	-9.95	-15.44
irf2bpl-a	xtr-miR-103	751	743	08:00:00	-25.4	-9.95	-15.44
zic4.S	hsa-miR-107	143	135	08:01:00	-19.95	-4.51	-15.43
elk1.S	hsa-miR-298	3359	3351	08:01:00	-24.6	-9.16	-15.43
cep41.S	xtr-miR-202-5p	81	74	07:00:00	-20.9	-5.46	-15.43
npas3.L	hsa-miR-3692-5p	259	251	08:00:01	-24.15	-8.71	-15.43
arhgef17.S	hsa-miR-4687-3p	3836	3828	08:01:01	-22.3	-6.86	-15.43
grasp.L	hsa-miR-146a-5p	1716	1708	08:00:00	-20.9	-5.46	-15.43
fam175a.L	hsa-miR-10a-5p	3525	3519	06:00:00	-20.86	-5.42	-15.43
fam175a.L	xtr-miR-10a	3525	3519	06:00:00	-20.86	-5.42	-15.43
prkcz.L	hsa-miR-298	2699	2693	06:00:00	-22.63	-7.19	-15.43
rarres1	hsa-miR-3180-3p	592	584	08:01:01	-17.91	-2.47	-15.43
cyp51a1.L	hsa-miR-92b-5p	389	381	08:01:00	-18.3	-2.87	-15.42
fzd3.S	hsa-miR-3180-3p	2167	2160	07:00:00	-26.9	-11.47	-15.42
wdr60.S	hsa-miR-4687-3p	3650	3642	08:01:00	-18.5	-3.07	-15.42
casp2	hsa-miR-298	612	604	08:01:01	-21.69	-6.26	-15.42
fam193a-like.S	xtr-miR-449b-5p	383	375	08:01:00	-17	-1.58	-15.41
gbp5.S	hsa-miR-203a-3p	582	574	08:00:00	-23.9	-8.48	-15.41
b4galnt3-like.L	hsa-miR-92b-3p	6489	6482	07:00:00	-25.9	-10.48	-15.41
cep41.S	hsa-miR-34a-5p	2172	2164	08:01:00	-24.4	-8.98	-15.41
fam98a.L	hsa-miR-298	1738	1730	08:01:01	-21.2	-5.78	-15.41
abcc4.S	xtr-miR-17-5p	1948	1941	07:00:00	-22.3	-6.88	-15.41
pdk3.S	xtr-miR-449b-5p	4452	4445	07:00:01	-19.28	-3.86	-15.41
mgst3.S	hsa-miR-3692-5p	1443	1435	08:00:00	-22.55	-7.13	-15.41
bcl9l.L	hsa-miR-210-3p	2681	2673	08:01:01	-24.7	-9.28	-15.41
mtmr14.S	hsa-miR-130b-5p	1856	1848	08:01:01	-15.8	-0.38	-15.41
prkcz.L	hsa-miR-130a-3p	2414	2406	08:00:00	-19.75	-4.33	-15.41
fam110c.L	hsa-miR-25-3p	925	917	08:00:00	-19.4	-3.99	-15.4
fam110c.L	xtr-miR-25	925	917	08:00:00	-19.4	-3.99	-15.4
larp4.S	hsa-miR-93-5p	3627	3619	08:01:00	-24.1	-8.69	-15.4
coq9.L	hsa-miR-210-5p	579	571	08:01:00	-27.7	-12.29	-15.4
sp6.L	hsa-miR-298	1270	1263	07:00:01	-17.48	-2.07	-15.4
insm1	hsa-miR-31-5p	328	320	08:01:00	-23.07	-7.66	-15.4
lamtor2-b	hsa-miR-4687-3p	145	137	08:01:01	-22	-6.59	-15.4
poll.L	hsa-miR-298	1516	1508	08:01:01	-23.2	-7.8	-15.39
fam193a-like.S	hsa-miR-298	420	413	07:00:00	-20.5	-5.11	-15.38
fras1.L	hsa-miR-4687-3p	2446	2438	08:01:01	-21.9	-6.51	-15.38
agpat1.S	hsa-miR-1258	1362	1355	07:00:00	-17.2	-1.81	-15.38
fntb.S	hsa-let-7b-5p	2035	2027	08:01:01	-17.15	-1.76	-15.38
prdx6-like.S	hsa-miR-210-3p	281	273	08:01:01	-16.85	-1.46	-15.38
fbxl5	hsa-miR-4687-3p	3710	3702	08:00:01	-22.9	-7.51	-15.38
adamts17-like.S	hsa-miR-210-3p	536	529	07:00:01	-19.81	-4.43	-15.37
adamts17-like.S	hsa-miR-298	959	952	07:00:00	-25.1	-9.72	-15.37
zbtb39.S	hsa-miR-6832-3p	4788	4781	07:00:01	-25.1	-9.72	-15.37
fbxl5	hsa-miR-298	967	960	07:00:01	-16.2	-0.82	-15.37
fam53a.L	hsa-miR-143-5p	2952	2944	08:00:01	-23.5	-8.13	-15.36
pbx3.S	hsa-miR-3176	846	838	08:01:00	-20.5	-5.13	-15.36
ubr7.S	hsa-miR-3692-5p	482	474	08:01:00	-22.8	-7.43	-15.36
wdr59-like.L	hsa-miR-33b-3p	1132	1124	08:01:00	-21.15	-5.78	-15.36
mtmr14.S	hsa-miR-130a-5p	913	907	06:00:00	-17.9	-2.53	-15.36
pcna	hsa-miR-4687-3p	79	72	07:00:01	-26.3	-10.93	-15.36
olig3.S	hsa-miR-4687-3p	180	174	06:00:00	-23.1	-7.74	-15.35
atp8b2-like.L	hsa-miR-92b-3p	753	745	08:01:01	-22.3	-6.94	-15.35
gar1.L	hsa-miR-489-3p	393	385	08:01:01	-18.5	-3.14	-15.35
elk1.S	hsa-miR-33b-5p	3523	3515	08:01:01	-18	-2.64	-15.35
fntb.L	hsa-miR-769-3p	1340	1332	08:01:01	-21.6	-6.24	-15.35
b4galnt3-like.S	hsa-miR-6780a-3p	415	408	07:00:00	-24.3	-8.95	-15.35
magi2-like.1.S	hsa-miR-204-5p	181	175	06:00:00	-19.23	-3.87	-15.35
magi2-like.1.S	xtr-miR-204	181	175	06:00:00	-19.23	-3.87	-15.35
bcl9l.S	hsa-miR-298	70	62	08:01:01	-19.5	-4.15	-15.34
slc26a1.L	hsa-miR-139-3p	348	342	06:00:00	-20.69	-5.34	-15.34
cadm1	hsa-let-7a-5p	1313	1305	08:00:01	-20.4	-5.05	-15.34
cadm1	hsa-let-7b-5p	1313	1305	08:00:01	-20.4	-5.05	-15.34
slc26a1	hsa-miR-139-3p	349	343	06:00:00	-20.69	-5.34	-15.34
slc38a5.S	hsa-let-7b-5p	27	21	06:00:00	-16	-0.66	-15.33
b4galnt3-like.L	hsa-miR-210-5p	6538	6531	07:00:01	-26.6	-11.26	-15.33
abcc4.S	hsa-miR-4687-3p	3277	3269	08:01:01	-23.91	-8.57	-15.33
tgfbrap1-like.S	hsa-miR-216a-3p	1081	1073	08:00:00	-20.5	-5.16	-15.33
arid3a	hsa-miR-769-3p	269	263	06:00:00	-18.2	-2.86	-15.33
tspan4	xtr-miR-182-5p	373	365	08:00:00	-20.4	-5.06	-15.33
scd	hsa-miR-3180-3p	4453	4445	08:01:01	-18.5	-3.16	-15.33
fam53a.L	hsa-miR-34a-5p	2779	2771	08:00:00	-20	-4.67	-15.32
magi2-like.1.L	xtr-miR-34b	1964	1956	08:00:01	-24.5	-9.17	-15.32
trappc1.S	hsa-miR-92b-5p	70	62	08:01:01	-21.5	-6.17	-15.32
rarres1	hsa-miR-3180-3p	851	843	08:01:01	-22.17	-6.84	-15.32
ncan.L	hsa-miR-125a-3p	53	45	08:01:01	-20.9	-5.58	-15.31
fras1.S	hsa-miR-130b-3p	232	224	08:01:00	-18.7	-3.38	-15.31
fam98a.L	hsa-miR-210-3p	3684	3676	08:00:00	-20.5	-5.18	-15.31
npas3.L	hsa-miR-33b-3p	311	304	07:00:01	-26.7	-11.38	-15.31
nipa2.L	hsa-miR-30b-5p	872	865	07:00:00	-21.93	-6.61	-15.31
bcl9l.L	hsa-miR-204-5p	3190	3184	06:00:00	-22.21	-6.89	-15.31
bcl9l.L	xtr-miR-204	3190	3184	06:00:00	-22.21	-6.89	-15.31
zic4.S	hsa-miR-298	460	452	08:01:01	-28.6	-13.29	-15.3
abca1.S	xtr-miR-22-5p	895	887	08:01:01	-20.2	-4.9	-15.3
col8a1.L	hsa-miR-106a-5p	3627	3620	07:00:00	-23.9	-8.59	-15.3
col8a1.L	hsa-miR-17-5p	3627	3620	07:00:00	-23.9	-8.59	-15.3
col8a1.L	xtr-miR-17-5p	3627	3620	07:00:00	-23.9	-8.59	-15.3
clic6.L	hsa-miR-10a-5p	358	350	08:01:00	-23.6	-8.29	-15.3
clic6.L	xtr-miR-10a	358	350	08:01:00	-23.6	-8.29	-15.3
stxbp5l-like.L	hsa-miR-125a-5p	474	466	08:01:00	-24.7	-9.39	-15.3
rapgef2.S	hsa-miR-216a-3p	241	233	08:00:01	-21.6	-6.31	-15.29
trpv4-like.S	xtr-let-7b	447	439	08:01:01	-16.8	-1.5	-15.29
poll.L	hsa-miR-3935	1516	1508	08:00:01	-23.1	-7.8	-15.29
prdm16.L	hsa-miR-140-5p	1111	1104	07:00:01	-22.7	-7.4	-15.29
arsa.L	xtr-miR-34b	2251	2244	07:00:00	-20.29	-5	-15.28
agpat1.S	xtr-miR-34b	1374	1366	08:01:00	-18.2	-2.91	-15.28
adprhl2.S	xtr-miR-427	186	179	07:00:01	-20	-4.71	-15.28
itgb7.L	hsa-miR-103a-3p	6307	6299	08:00:01	-22.09	-6.8	-15.28
itgb7.L	xtr-miR-103	6307	6299	08:00:01	-22.09	-6.8	-15.28
ankrd13c.L	hsa-miR-3692-5p	2193	2185	08:01:00	-21.1	-5.81	-15.28
grin2b.S	hsa-miR-30b-3p	593	585	08:00:00	-22.12	-6.83	-15.28
fbxl5	hsa-miR-3180-3p	2915	2907	08:01:01	-26.06	-10.77	-15.28
insr.S	hsa-miR-298	2047	2040	07:00:01	-20.9	-5.62	-15.27
atp8b2-like.L	xtr-miR-202-5p	1156	1149	07:00:00	-20.6	-5.32	-15.27
adprhl2.S	xtr-miR-20a-5p	1894	1886	08:01:00	-21.98	-6.7	-15.27
atf7.S	xtr-miR-427	3452	3445	07:00:01	-21.9	-6.62	-15.27
coq9.L	hsa-miR-212-5p	530	522	08:01:00	-18.9	-3.62	-15.27
glis2-a	hsa-miR-6889-3p	1977	1969	08:01:00	-24	-8.72	-15.27
agpat1.S	xtr-miR-449b-5p	1373	1366	07:00:00	-18.2	-2.93	-15.26
gpr124.S	hsa-miR-3180-3p	2583	2575	08:01:01	-17.71	-2.44	-15.26
zbtb39.S	hsa-miR-130b-3p	4577	4570	07:00:00	-20.8	-5.53	-15.26
mtmr14.S	hsa-miR-130a-5p	1611	1605	06:00:00	-18.8	-3.53	-15.26
mtmr14.S	hsa-miR-6832-3p	837	830	07:00:00	-22	-6.73	-15.26
vangl1	xtr-miR-428a	77	69	08:01:01	-22	-6.73	-15.26
trappc1.L	hsa-miR-298	486	478	08:01:01	-22.3	-7.04	-15.25
irf2bpl.L	hsa-miR-3180-3p	2066	2058	08:01:00	-20.57	-5.31	-15.25
prc1.S	hsa-miR-130b-5p	3326	3319	07:00:01	-23.25	-7.99	-15.25
sbf1.S	hsa-miR-33b-3p	2222	2216	06:00:00	-25.3	-10.04	-15.25
iqsec1.1	hsa-let-7b-5p	563	555	08:01:00	-17	-1.74	-15.25
synj2.L	hsa-miR-140-5p	51	43	08:00:00	-19.85	-4.6	-15.24
fras1.L	hsa-miR-3180-3p	779	772	07:00:00	-27.3	-12.05	-15.24
pcdha13.L	hsa-miR-20b-5p	225	217	08:01:00	-20.9	-5.65	-15.24
sema4a.S	hsa-miR-3159	213	205	08:00:01	-22.92	-7.67	-15.24
znf687.S	hsa-miR-200b-5p	1215	1207	08:01:00	-22.1	-6.85	-15.24
sema3b.S	hsa-miR-298	355	347	08:01:01	-29.5	-14.25	-15.24
gata6.S	hsa-miR-2276-3p	1059	1053	06:00:00	-18.3	-3.06	-15.23
wdr60.S	hsa-miR-2276-3p	1548	1540	08:01:00	-21	-5.76	-15.23
pcdha13.L	hsa-miR-7152-5p	1463	1455	08:01:01	-22.59	-7.35	-15.23
rragc.S	hsa-miR-2276-3p	791	783	08:00:00	-20.7	-5.46	-15.23
larp4.L	hsa-miR-210-3p	1666	1658	08:00:00	-19.7	-4.46	-15.23
scd.S	hsa-miR-302a-3p	2641	2633	08:00:00	-19.6	-4.36	-15.23
cep41	hsa-miR-103a-3p	1725	1718	07:00:00	-18.3	-3.06	-15.23
cep41	xtr-miR-103	1725	1718	07:00:00	-18.3	-3.06	-15.23
tspan31-b	hsa-miR-200a-5p	1087	1079	08:00:00	-19.91	-4.67	-15.23
scd	hsa-miR-302a-3p	2679	2671	08:00:00	-19.6	-4.36	-15.23
efs.S	hsa-miR-3692-5p	2723	2715	08:01:00	-20.16	-4.93	-15.22
ttyh2.S	hsa-miR-132-5p	968	960	08:01:00	-25.6	-10.37	-15.22
uri1.L	hsa-miR-3180-3p	1748	1740	08:01:01	-20.4	-5.17	-15.22
ttyh2	hsa-miR-132-5p	969	961	08:01:00	-25.6	-10.37	-15.22
arid3a	hsa-let-7a-5p	256	248	08:01:01	-15.7	-0.47	-15.22
mtmr14.S	hsa-miR-4687-3p	2163	2155	08:01:01	-21.3	-6.08	-15.21
capn5	xtr-miR-215	1978	1970	08:01:01	-21.4	-6.18	-15.21
cmtm7	hsa-miR-200b-5p	358	350	08:00:01	-24.01	-8.79	-15.21
ormdl1	hsa-miR-107	444	437	07:00:01	-28.8	-13.58	-15.21
sv2a.S	hsa-let-7b-5p	3365	3358	07:00:01	-18.7	-3.49	-15.2
pcdha13.S	hsa-miR-196a-5p	655	647	08:00:01	-22.93	-7.72	-15.2
gdpd5.S	hsa-miR-4687-3p	66	60	06:00:00	-20.9	-5.69	-15.2
erbb2.L	hsa-miR-3692-5p	318	310	08:00:00	-24.16	-8.95	-15.2
elk1.S	hsa-miR-769-3p	5726	5719	07:00:01	-22.6	-7.4	-15.19
pcdha13.L	hsa-miR-20b-5p	2691	2685	06:00:00	-15.5	-0.3	-15.19
lamtor2.L	xtr-miR-428b	84	76	08:01:01	-25.2	-10	-15.19
capn5.S	hsa-miR-210-3p	1750	1743	07:00:01	-28.5	-13.3	-15.19
gramd1a.S	xtr-miR-449a-5p	1850	1843	07:00:00	-26.2	-11	-15.19
lpcat4	hsa-miR-455-5p	62	55	07:00:00	-22.2	-7	-15.19
bcl9l.S	hsa-miR-216a-5p	656	648	08:00:00	-20.8	-5.61	-15.18
larp4.L	hsa-miR-139-3p	3204	3198	06:00:00	-19.91	-4.72	-15.18
casp2	hsa-miR-2276-3p	790	782	08:01:00	-25.8	-10.61	-15.18
pcna	xtr-miR-29c-3p	51	43	08:01:00	-22	-6.81	-15.18
scd	hsa-miR-125a-3p	3801	3793	08:01:00	-22.7	-7.51	-15.18
pygm.S	hsa-miR-6889-3p	457	451	06:00:00	-21.71	-6.53	-15.17
wdr60.S	hsa-miR-92b-5p	1384	1376	08:01:00	-17.5	-2.32	-15.17
ttyh2.S	hsa-miR-7154-5p	1715	1707	08:01:00	-21.5	-6.32	-15.17
prc1.S	hsa-miR-30b-3p	3249	3241	08:01:01	-17.5	-2.32	-15.17
ormdl1.L	hsa-miR-129-5p	743	737	06:00:00	-16.75	-1.57	-15.17
ormdl1.L	xtr-miR-129	743	737	06:00:00	-16.75	-1.57	-15.17
ttyh2	hsa-miR-7154-5p	1716	1708	08:01:00	-21.5	-6.32	-15.17
stat6	xtr-miR-17-3p	26	18	08:01:00	-20.3	-5.12	-15.17
spsb4-like.L	hsa-let-7b-5p	3262	3256	06:00:00	-20.3	-5.13	-15.16
osmr.S	hsa-miR-4687-3p	8501	8494	07:00:01	-23.18	-8.01	-15.16
lamtor2.S	hsa-miR-375	338	330	08:01:01	-17.86	-2.69	-15.16
npas3.S	hsa-miR-6780a-3p	47	41	06:00:00	-18.4	-3.23	-15.16
sacs.L	hsa-miR-3180-3p	980	972	08:01:01	-21.2	-6.03	-15.16
grm2-like.L	hsa-miR-3935	1579	1571	08:01:01	-18.55	-3.38	-15.16
man1b1	hsa-miR-92b-5p	589	581	08:01:01	-23.3	-8.13	-15.16
amt	hsa-miR-222-3p	210	202	08:01:00	-24.2	-9.03	-15.16
ep400.L	hsa-miR-4687-3p	343	337	06:00:00	-24.7	-9.54	-15.15
trappc1.L	xtr-miR-449a-5p	34	28	06:00:00	-20.7	-5.54	-15.15
med21	hsa-miR-3180-3p	201	193	08:01:01	-18.6	-3.44	-15.15
trappc1	xtr-miR-449a-5p	35	29	06:00:00	-20.7	-5.54	-15.15
scd	hsa-miR-222-5p	6779	6771	08:00:00	-23.4	-8.24	-15.15
arsa.L	hsa-miR-124-5p	686	680	06:00:00	-23.2	-8.05	-15.14
fzd3.S	xtr-miR-22-5p	1736	1728	08:01:01	-19	-3.85	-15.14
fras1.L	hsa-let-7a-5p	3891	3883	08:01:01	-17.1	-1.95	-15.14
ankrd13c.S	hsa-miR-3180-3p	1361	1354	07:00:01	-20.41	-5.26	-15.14
mtmr14.S	xtr-miR-202-5p	924	917	07:00:01	-17.7	-2.55	-15.14
arid3a	hsa-miR-34a-5p	254	246	08:00:00	-17.1	-1.95	-15.14
mrps30.L	hsa-miR-6780a-3p	400	392	08:01:00	-17.3	-2.16	-15.13
aagab-like.L	xtr-miR-427	387	379	08:01:01	-21.5	-6.36	-15.13
grpel2.L	hsa-miR-3180-3p	733	725	08:01:01	-18.6	-3.46	-15.13
sbf1.L	hsa-miR-27a-3p	1360	1352	08:00:00	-22.7	-7.56	-15.13
rnf43.S	hsa-miR-139-3p	81	75	06:00:00	-22	-6.86	-15.13
erbb2.L	hsa-miR-7152-5p	579	572	07:00:01	-20.18	-5.04	-15.13
glis2-like.L	hsa-miR-298	1158	1151	07:00:00	-17.2	-2.06	-15.13
bcl9l.L	hsa-miR-4687-3p	434	426	08:01:01	-27.81	-12.67	-15.13
sema4g.L	xtr-let-7b	42	35	07:00:00	-18.5	-3.36	-15.13
chmp7	xtr-miR-22-5p	65	57	08:00:01	-21.8	-6.66	-15.13
fam110c.S	hsa-miR-3180-3p	1260	1252	08:01:00	-21.5	-6.37	-15.12
fam110c.L	hsa-miR-140-5p	835	827	08:00:01	-23.5	-8.37	-15.12
fam193a-like.S	xtr-miR-428b	177	169	08:00:00	-19.9	-4.77	-15.12
ormdl1.S	hsa-miR-203a-5p	1754	1746	08:00:00	-19.86	-4.73	-15.12
sv2a.S	hsa-miR-93-5p	499	492	07:00:00	-24.4	-9.27	-15.12
pbx3.L	hsa-miR-106a-5p	293	285	08:00:00	-18.2	-3.07	-15.12
pbx3.L	hsa-miR-17-5p	293	285	08:00:00	-18.2	-3.07	-15.12
pbx3.L	xtr-miR-17-5p	293	285	08:00:00	-18.2	-3.07	-15.12
cttnbp2nl-like.L	hsa-miR-7-5p	1270	1263	07:00:01	-20.2	-5.07	-15.12
abcc4.L	hsa-miR-125a-3p	936	929	07:00:00	-22.6	-7.47	-15.12
sacs.L	hsa-let-7b-5p	997	989	08:01:00	-19.4	-4.27	-15.12
ankrd13c.L	xtr-miR-363-5p	1030	1023	07:00:01	-19.7	-4.57	-15.12
ankrd13c-a	xtr-miR-363-5p	1031	1024	07:00:01	-19.7	-4.57	-15.12
ctns.L	hsa-miR-3692-5p	436	428	08:00:00	-23.92	-8.8	-15.11
glis2-a	hsa-miR-146a-5p	1216	1209	07:00:01	-16.7	-1.58	-15.11
glis2-a	hsa-miR-92b-5p	881	873	08:01:01	-15.45	-0.33	-15.11
cd151	hsa-miR-33b-3p	74	68	06:00:00	-20.55	-5.43	-15.11
pcmtd2	hsa-miR-4326	46	38	08:01:00	-25.3	-10.18	-15.11
exoc5.S	hsa-miR-24-3p	2365	2357	08:00:01	-24.8	-9.69	-15.1
gmeb2.S	hsa-miR-20b-5p	777	769	08:01:01	-21.31	-6.2	-15.1
fntb.L	xtr-miR-449b-5p	787	781	06:00:00	-19.2	-4.09	-15.1
ncaph2.L	hsa-miR-6889-3p	1034	1026	08:01:01	-25.52	-10.41	-15.1
ncaph2.L	xtr-miR-17-3p	1144	1138	06:00:00	-22.8	-7.69	-15.1
trappc1.L	hsa-miR-143-5p	289	281	08:01:00	-19	-3.89	-15.1
b4galnt3-like.S	hsa-miR-125a-3p	3449	3441	08:00:01	-22.9	-7.79	-15.1
pcdha13.S	xtr-miR-146b	206	198	08:00:00	-20.5	-5.39	-15.1
ctns.L	hsa-miR-6889-3p	2893	2885	08:01:01	-24.2	-9.09	-15.1
stxbp5l-like.S	hsa-miR-2276-3p	246	238	08:01:00	-21.5	-6.39	-15.1
zbtb39.S	hsa-miR-4687-3p	11002	10994	08:00:01	-21.6	-6.49	-15.1
poll.L	xtr-miR-427	2320	2312	08:00:00	-23.9	-8.79	-15.1
fbxl5	hsa-miR-4687-3p	3196	3188	08:01:01	-20.19	-5.08	-15.1
arsa.S	xtr-miR-449b-5p	340	332	08:00:01	-20.7	-5.6	-15.09
osmr.S	hsa-miR-6780a-3p	591	583	08:00:00	-22.99	-7.89	-15.09
pcdha13.L	xtr-miR-20a-5p	2691	2685	06:00:00	-15.4	-0.3	-15.09
nrbf2.S	hsa-miR-4524a-3p	282	274	08:00:00	-24.35	-9.25	-15.09
npl.S	hsa-miR-139-3p	339	331	08:01:01	-24.11	-9.01	-15.09
tbcel.L	hsa-miR-34a-5p	4685	4677	08:00:00	-21.7	-6.6	-15.09
man1b1	hsa-miR-92b-5p	864	856	08:01:01	-19.49	-4.39	-15.09
tspan17	xtr-miR-449a-5p	69	62	07:00:00	-22	-6.9	-15.09
arsa.1	xtr-miR-449b-5p	341	333	08:00:01	-20.7	-5.6	-15.09
ttyh2.S	hsa-miR-7-5p	1183	1176	07:00:01	-19	-3.91	-15.08
pbx3.S	hsa-miR-139-3p	4795	4787	08:01:01	-21.84	-6.75	-15.08
mapk8ip2.S	hsa-miR-92b-5p	262	254	08:01:01	-18.1	-3.01	-15.08
abcc4.S	hsa-miR-30b-3p	3422	3414	08:00:01	-16.3	-1.21	-15.08
capn5.S	hsa-miR-4687-3p	424	416	08:00:01	-23.96	-8.87	-15.08
iqsec1.1	hsa-miR-3180-3p	2128	2120	08:01:00	-20.1	-5.01	-15.08
ttyh2	hsa-miR-7-5p	1184	1177	07:00:01	-19	-3.91	-15.08
insr.S	hsa-miR-130a-5p	141	133	08:01:00	-22.8	-7.72	-15.07
garem-like.S	hsa-let-7b-5p	298	290	08:01:01	-18.6	-3.52	-15.07
rad1.L	hsa-miR-200a-5p	57	49	08:01:01	-25.8	-10.72	-15.07
sp6.S	hsa-let-7a-5p	3178	3170	08:00:01	-18.5	-3.42	-15.07
npas3.S	hsa-miR-4326	49	41	08:01:01	-18.3	-3.22	-15.07
fzd3	hsa-miR-33b-3p	1318	1310	08:01:00	-21.3	-6.22	-15.07
gmeb2	hsa-miR-20b-5p	778	770	08:01:01	-21.31	-6.23	-15.07
med21	hsa-miR-3692-5p	311	303	08:01:01	-18.3	-3.22	-15.07
aim1-like.1.S	hsa-miR-24-2-5p	2899	2891	08:01:00	-20.4	-5.33	-15.06
e2f1.S	xtr-miR-215	572	564	08:00:01	-21.8	-6.73	-15.06
trappc1.L	hsa-miR-17-3p	289	281	08:01:00	-18.96	-3.89	-15.06
lhx4.S	xtr-let-7b	1028	1021	07:00:01	-19.9	-4.83	-15.06
ankrd13c.S	hsa-miR-3180-3p	1910	1902	08:01:01	-23.3	-8.23	-15.06
rapgef2	hsa-miR-210-3p	1417	1409	08:01:00	-15.56	-0.49	-15.06
rragc	hsa-miR-24-3p	1547	1540	07:00:01	-25.29	-10.22	-15.06
rell1	hsa-miR-143-5p	85	79	06:00:00	-25.4	-10.33	-15.06
lamtor2.S	hsa-miR-143-5p	317	311	06:00:00	-19.4	-4.34	-15.05
agpat1.S	hsa-miR-6780a-3p	209	203	06:00:00	-18.4	-3.34	-15.05
prdx6-like.S	hsa-miR-210-3p	279	271	08:01:01	-16.12	-1.06	-15.05
fzd3	hsa-miR-769-3p	44	36	08:01:01	-20.6	-5.54	-15.05
ctns	hsa-miR-125a-3p	334	326	08:01:01	-19.24	-4.18	-15.05
lpcat4.L	hsa-miR-298	117	109	08:01:01	-25.4	-10.35	-15.04
ncan.L	hsa-miR-92b-5p	1097	1089	08:01:00	-22.7	-7.65	-15.04
sv2a.S	hsa-miR-33b-3p	497	491	06:00:00	-24.05	-9	-15.04
sv2a.L	hsa-miR-148b-5p	3264	3256	08:01:01	-26.6	-11.55	-15.04
glis2-a	xtr-miR-363-5p	1300	1293	07:00:00	-15.9	-0.85	-15.04
mtmr14	hsa-miR-4687-3p	68	60	08:01:01	-24.9	-9.85	-15.04
cep41.L	xtr-miR-30c	139	131	08:00:00	-24.7	-9.66	-15.03
adamts17-like.S	xtr-miR-181b	663	656	07:00:00	-22.5	-7.46	-15.03
ankrd13c.L	hsa-miR-31-5p	1002	995	07:00:00	-15.51	-0.47	-15.03
ankrd13c-a	hsa-miR-31-5p	1003	996	07:00:00	-15.51	-0.47	-15.03
fzd3.L	hsa-miR-30b-3p	1712	1704	08:00:00	-22.3	-7.27	-15.02
agpat1.S	hsa-miR-6832-3p	260	252	08:01:01	-17.65	-2.62	-15.02
fam129b.S	hsa-miR-103a-3p	335	329	06:00:00	-27.4	-12.37	-15.02
fam129b.S	xtr-miR-103	335	329	06:00:00	-27.4	-12.37	-15.02
ubr7.S	hsa-miR-17-3p	1677	1669	08:01:01	-22.7	-7.67	-15.02
arhgef17.S	hsa-miR-212-5p	4018	4010	08:01:00	-29.71	-14.68	-15.02
atf7.S	hsa-miR-31-5p	7778	7770	08:00:01	-17.62	-2.59	-15.02
hhla2.L	hsa-miR-31-5p	1023	1016	07:00:00	-17.95	-2.92	-15.02
sacs.L	hsa-miR-183-5p	514	508	06:00:00	-21.8	-6.77	-15.02
fam175a.L	hsa-miR-34a-5p	2470	2462	08:00:01	-24.1	-9.07	-15.02
iqsec1.1	hsa-miR-769-3p	2169	2163	06:00:00	-21.5	-6.47	-15.02
uri1.S	hsa-miR-33b-3p	3347	3340	07:00:00	-24.5	-9.47	-15.02
uri1.S	hsa-miR-4687-3p	3100	3092	08:00:01	-22.1	-7.07	-15.02
fntb	xtr-miR-363-5p	57	49	08:01:00	-19.3	-4.27	-15.02
fam110c.L	hsa-miR-30b-3p	3197	3190	07:00:00	-19.8	-4.78	-15.01
c2orf42.L	hsa-miR-107	970	962	08:01:01	-18.05	-3.03	-15.01
pbx3.S	hsa-miR-17-3p	4484	4476	08:00:00	-20.94	-5.92	-15.01
hhla2.S	hsa-miR-103a-3p	1055	1047	08:00:00	-20.5	-5.48	-15.01
hhla2.S	hsa-miR-107	1055	1047	08:00:00	-20.5	-5.48	-15.01
hhla2.S	xtr-miR-103	1055	1047	08:00:00	-20.5	-5.48	-15.01
clic6.L	hsa-miR-769-3p	2480	2472	08:00:00	-25.9	-10.88	-15.01
prpf19.S	hsa-miR-4326	658	650	08:01:00	-19.3	-4.28	-15.01
slc38a5	hsa-miR-769-3p	139	131	08:01:01	-19.5	-4.48	-15.01
fbxl5	hsa-miR-4427	1243	1235	08:01:01	-15.3	-0.28	-15.01
ep400.L	hsa-miR-130a-5p	1111	1104	07:00:00	-18.93	-3.92	-15
fras1.L	hsa-let-7b-5p	180	172	08:00:00	-25	-10	-15
gmeb2.S	hsa-miR-216a-3p	1949	1941	08:01:00	-20.6	-5.59	-15
fam129b.S	hsa-miR-107	44	36	08:01:00	-20.4	-5.39	-15
sv2a.L	hsa-miR-4687-3p	191	184	07:00:00	-23.01	-8	-15
gdpd5.S	hsa-miR-30b-3p	1937	1929	08:00:00	-22.2	-7.19	-15
rnf43.S	hsa-miR-125a-3p	155	149	06:00:00	-25	-9.99	-15
atp6v0a1.L	hsa-miR-22-3p	1750	1742	08:01:00	-22.6	-7.59	-15
mtmr14.S	hsa-miR-92b-3p	1835	1827	08:01:01	-19.1	-4.09	-15
arrdc1	xtr-miR-449b-5p	1249	1241	08:00:01	-21.22	-6.21	-15
fbxl5	hsa-miR-4427	1188	1180	08:01:01	-15.3	-0.29	-15
trpv4-like.S	hsa-let-7b-5p	447	439	08:01:01	-16.5	-1.5	-14.99
ncaph2.S	hsa-miR-15a-5p	960	952	08:01:00	-17.55	-2.55	-14.99
larp4.L	hsa-miR-4524a-3p	291	283	08:00:01	-19.6	-4.6	-14.99
pdk4	xtr-miR-301	196	188	08:00:00	-22.2	-7.2	-14.99
e2f1	hsa-miR-4687-3p	634	626	08:01:00	-17.86	-2.86	-14.99
scd	hsa-miR-24-3p	5401	5393	08:00:01	-20	-5	-14.99
fam193a-like.S	xtr-miR-34b	384	376	08:01:00	-16.49	-1.5	-14.98
c2orf42.L	hsa-miR-200b-5p	1799	1791	08:00:01	-20.5	-5.51	-14.98
cep41.L	xtr-miR-17-3p	635	627	08:01:00	-18.2	-3.21	-14.98
mapk8ip2.L	hsa-miR-1258	132	124	08:01:01	-18.2	-3.21	-14.98
mapk8ip2.L	hsa-miR-143-5p	2190	2183	07:00:01	-20.49	-5.5	-14.98
pcdha13.L	hsa-miR-181a-5p	562	555	07:00:00	-19.25	-4.26	-14.98
pcdha13.L	xtr-miR-181a-5p	562	555	07:00:00	-19.25	-4.26	-14.98
lamtor2.L	hsa-miR-3180-3p	139	132	07:00:00	-21.75	-6.76	-14.98
tspan33-like.S	hsa-miR-103a-3p	3003	2995	08:01:01	-18.55	-3.56	-14.98
tspan33-like.S	xtr-miR-103	3003	2995	08:01:01	-18.55	-3.56	-14.98
tgfbrap1-like.L	hsa-miR-4687-3p	834	826	08:01:01	-20.69	-5.7	-14.98
grin2b.S	hsa-miR-93-5p	267	261	06:00:00	-18.92	-3.93	-14.98
prkca	hsa-miR-34a-5p	366	359	07:00:01	-16.24	-1.25	-14.98
fbxl5	hsa-miR-4427	1020	1012	08:01:01	-15.3	-0.31	-14.98
garem-like.S	hsa-let-7a-5p	298	290	08:01:01	-18.5	-3.52	-14.97
znf367.L	hsa-miR-7154-5p	1283	1275	08:01:01	-21.5	-6.52	-14.97
sp6.S	hsa-miR-769-3p	4243	4235	08:01:01	-20	-5.02	-14.97
dock4.L	hsa-miR-107	281	273	08:01:01	-18.1	-3.12	-14.97
pdk3.L	hsa-miR-4687-3p	1671	1663	08:00:01	-22.9	-7.92	-14.97
grasp.L	hsa-miR-15a-5p	1952	1944	08:01:00	-20.19	-5.21	-14.97
grin2b.S	hsa-miR-30b-3p	2733	2727	06:00:00	-17.7	-2.72	-14.97
prkca	hsa-miR-4687-3p	899	891	08:01:01	-21.11	-6.13	-14.97
rarres1	hsa-miR-184	1476	1468	08:00:01	-20.9	-5.92	-14.97
clcn7	hsa-miR-4687-3p	273	265	08:01:01	-19.2	-4.22	-14.97
b4galnt3-like.L	hsa-miR-3692-5p	5218	5210	08:01:00	-26.3	-11.33	-14.96
c2orf42.L	hsa-miR-3180-3p	1908	1901	07:00:01	-29.43	-14.46	-14.96
rragc.L	hsa-miR-34a-5p	3313	3305	08:00:00	-21.5	-6.53	-14.96
tspan31.S	hsa-miR-298	171	163	08:01:01	-24.04	-9.07	-14.96
grm2-like.L	hsa-miR-298	315	309	06:00:00	-23.5	-8.53	-14.96
tspan31-a	hsa-miR-298	172	164	08:01:01	-24.04	-9.07	-14.96
gata6-b	xtr-miR-428b	48	42	06:00:00	-22.04	-7.07	-14.96
efs.S	hsa-miR-3130-3p	867	859	08:01:00	-21.4	-6.44	-14.95
vps9d1.L	xtr-miR-449a-5p	172	164	08:00:00	-24.5	-9.54	-14.95
gpr124.S	hsa-miR-7-5p	1287	1279	08:01:00	-18.75	-3.79	-14.95
magi2-like.1.S	hsa-miR-204-5p	182	174	08:01:01	-18.83	-3.87	-14.95
magi2-like.1.S	xtr-miR-204	182	174	08:01:01	-18.83	-3.87	-14.95
atp5o.L	hsa-miR-92b-5p	107	100	07:00:01	-23.1	-8.14	-14.95
e2f1	hsa-miR-4326	369	361	08:01:01	-25.1	-10.14	-14.95
c2orf42.L	hsa-miR-103a-3p	973	967	06:00:00	-20.55	-5.6	-14.94
c2orf42.L	xtr-miR-103	973	967	06:00:00	-20.55	-5.6	-14.94
glis2-like.L	hsa-miR-125a-3p	886	878	08:01:01	-18.84	-3.89	-14.94
grm2-like.L	hsa-miR-298	2189	2183	06:00:00	-23.41	-8.46	-14.94
nek7.S	hsa-miR-139-3p	2820	2812	08:01:01	-20.7	-5.75	-14.94
mtmr14.S	hsa-miR-6832-3p	1775	1767	08:01:00	-17.9	-2.95	-14.94
cisd1-b	hsa-miR-184	1002	994	08:01:00	-18	-3.05	-14.94
mtmr14	hsa-miR-20b-3p	196	188	08:01:01	-20.7	-5.75	-14.94
lpcat4.L	hsa-miR-3180-3p	1419	1411	08:01:01	-17.3	-2.36	-14.93
myo10.S	hsa-miR-1246	1008	1002	06:00:00	-16.8	-1.86	-14.93
gbp5.S	hsa-miR-4687-3p	471	464	07:00:00	-23.66	-8.72	-14.93
pcdha13.L	hsa-miR-103a-3p	1199	1191	08:00:01	-22.95	-8.01	-14.93
pcdha13.L	xtr-miR-103	1199	1191	08:00:01	-22.95	-8.01	-14.93
sv2a.S	hsa-miR-769-3p	1112	1104	08:01:00	-26.4	-11.47	-14.92
fntb.S	hsa-miR-210-3p	1086	1078	08:01:00	-15.8	-0.87	-14.92
rnf145.S	hsa-miR-30b-3p	637	629	08:01:00	-20.8	-5.87	-14.92
prkcz.L	hsa-miR-769-3p	729	721	08:00:01	-25.5	-10.57	-14.92
lamtor2-b	hsa-miR-22-3p	840	832	08:01:01	-21.75	-6.82	-14.92
rragc	hsa-miR-143-5p	898	891	07:00:00	-23.3	-8.37	-14.92
clcn7	hsa-miR-143-3p	217	209	08:00:01	-17.02	-2.09	-14.92
e2f1.S	hsa-miR-210-3p	1172	1164	08:01:00	-21.4	-6.48	-14.91
mcrs1.L	hsa-miR-92b-5p	75	67	08:01:01	-25.8	-10.88	-14.91
pbx3.L	hsa-miR-298	247	239	08:01:01	-27.8	-12.88	-14.91
abcc4.S	xtr-miR-20a-5p	1948	1941	07:00:00	-21.8	-6.88	-14.91
tspan31.L	hsa-miR-125a-3p	1069	1062	07:00:01	-21.03	-6.11	-14.91
tspan31.L	hsa-miR-31-5p	3110	3103	07:00:00	-22.61	-7.69	-14.91
cln5	hsa-miR-769-3p	1738	1730	08:00:01	-22.21	-7.29	-14.91
mcrs1	hsa-miR-92b-5p	76	68	08:01:01	-25.8	-10.88	-14.91
pygm.S	hsa-miR-210-5p	422	414	08:01:00	-23.6	-8.69	-14.9
ubr7.S	hsa-miR-191-5p	395	387	08:01:01	-20.5	-5.59	-14.9
n4bp2l2.S	hsa-miR-9-5p	649	641	08:01:01	-20.8	-5.89	-14.9
dlk2.L	hsa-miR-3176	2186	2180	06:00:00	-21.3	-6.4	-14.89
bbs12-like.L	hsa-miR-4524a-3p	302	294	08:01:00	-19.57	-4.67	-14.89
c2orf42.L	hsa-miR-15a-3p	4970	4962	08:01:00	-20.6	-5.7	-14.89
sv2a.L	hsa-miR-143-5p	1357	1349	08:01:00	-18.55	-3.65	-14.89
zbtb39.S	hsa-miR-216a-3p	960	953	07:00:00	-21.8	-6.9	-14.89
glis2-like.L	hsa-miR-107	3322	3314	08:00:01	-19.34	-4.44	-14.89
poll.L	hsa-miR-3180-3p	605	597	08:01:00	-24	-9.1	-14.89
fzd3	hsa-miR-93-5p	2014	2006	08:01:01	-24.1	-9.2	-14.89
fzd3.L	hsa-miR-184	2128	2121	07:00:00	-20.1	-5.21	-14.88
fam175a.S	hsa-miR-139-3p	352	344	08:01:01	-22.6	-7.71	-14.88
prr14.S	hsa-miR-125a-3p	48	40	08:01:01	-20.1	-5.21	-14.88
cep41.L	hsa-miR-3692-5p	438	431	07:00:00	-21	-6.11	-14.88
abcc4.L	hsa-miR-143-5p	933	925	08:01:00	-21.2	-6.31	-14.88
scd.L	hsa-miR-143-5p	3111	3103	08:01:01	-18.28	-3.39	-14.88
npl-b	hsa-miR-298	48	40	08:01:01	-24.4	-9.51	-14.88
ncs1	hsa-miR-210-3p	114	107	07:00:01	-20.21	-5.32	-14.88
pin4	hsa-miR-15a-3p	25	18	07:00:00	-17.9	-3.01	-14.88
scd	hsa-miR-200b-5p	6782	6774	08:01:01	-22.8	-7.91	-14.88
bcl9l.S	hsa-miR-139-3p	70	62	08:01:01	-19.03	-4.15	-14.87
pygm.S	hsa-miR-3159	2468	2461	07:00:00	-21.6	-6.72	-14.87
fras1.S	xtr-miR-449b-5p	253	245	08:00:00	-20.4	-5.52	-14.87
tcf7.S	hsa-miR-3935	5127	5119	08:01:00	-21.55	-6.67	-14.87
abcc4.S	hsa-miR-3180-3p	3169	3161	08:01:00	-20.66	-5.78	-14.87
grm2-like.L	hsa-miR-143-5p	3145	3137	08:01:01	-24.8	-9.92	-14.87
prdx6-like.S	hsa-miR-33b-3p	973	966	07:00:00	-24.1	-9.22	-14.87
tmprss15	xtr-miR-428b	56	49	07:00:01	-23.6	-8.72	-14.87
gpc5.L	hsa-miR-3692-5p	581	573	08:01:01	-19.45	-4.58	-14.86
fam110c.L	hsa-miR-107	2153	2145	08:00:01	-23.1	-8.23	-14.86
spsb4-like.L	xtr-miR-17-5p	2831	2824	07:00:01	-22.7	-7.83	-14.86
fam193a-like.S	hsa-miR-222-5p	389	382	07:00:01	-20.1	-5.23	-14.86
gbp5.S	hsa-miR-31-5p	821	813	08:01:01	-23.4	-8.53	-14.86
fntb.S	hsa-miR-210-3p	1068	1060	08:01:00	-15.8	-0.93	-14.86
vps9d1.L	xtr-miR-34b	173	165	08:01:00	-24.3	-9.44	-14.86
cttnbp2nl-like.L	xtr-miR-34b	547	539	08:01:00	-28.5	-13.63	-14.86
larp4.S	hsa-miR-375	3318	3312	06:00:00	-15.5	-0.63	-14.86
pkd1.L	hsa-miR-7-5p	688	682	06:00:00	-23.2	-8.33	-14.86
iqsec1.1	hsa-miR-92b-5p	595	587	08:01:01	-16.4	-1.53	-14.86
arid3a	hsa-let-7b-5p	239	231	08:00:01	-17.41	-2.54	-14.86
rnf145	hsa-miR-30d-3p	205	197	08:01:00	-18.21	-3.34	-14.86
anxa11	hsa-miR-125a-5p	526	520	06:00:00	-24.3	-9.43	-14.86
ctns	hsa-miR-92b-5p	200	192	08:01:01	-20.4	-5.53	-14.86
gpr124.S	hsa-miR-3180-3p	2002	1994	08:01:01	-22.95	-8.09	-14.85
iqsec1.1	hsa-miR-298	909	902	07:00:01	-20.3	-5.44	-14.85
fzd3	hsa-miR-3692-5p	588	580	08:01:01	-22.1	-7.24	-14.85
ccdc85c	hsa-miR-33b-3p	57	49	08:01:01	-23.13	-8.27	-14.85
cisd1-b	hsa-miR-489-3p	964	956	08:01:01	-23.01	-8.15	-14.85
tspan17	hsa-miR-143-5p	70	62	08:01:00	-20.5	-5.64	-14.85
fras1.L	hsa-let-7b-5p	3891	3883	08:01:01	-16.8	-1.95	-14.84
wdr60.S	hsa-miR-139-3p	2837	2829	08:01:01	-23.5	-8.65	-14.84
mcrs1.S	hsa-miR-139-5p	311	303	08:01:01	-20.15	-5.3	-14.84
arhgef17.S	hsa-miR-143-5p	3864	3856	08:00:01	-15.51	-0.66	-14.84
ctns.L	xtr-miR-449a-5p	1025	1017	08:01:01	-18.3	-3.45	-14.84
prpf19.S	hsa-miR-20b-3p	1067	1059	08:00:01	-18.84	-3.99	-14.84
tbcel.L	hsa-miR-34a-5p	472	465	07:00:01	-22	-7.15	-14.84
cln5	hsa-miR-769-3p	1306	1298	08:00:01	-23.8	-8.95	-14.84
cadm1	hsa-miR-34a-5p	1311	1305	06:00:00	-19.9	-5.05	-14.84
dlk2.S	hsa-miR-92b-5p	2522	2514	08:01:01	-22.6	-7.76	-14.83
gata6.S	hsa-miR-99a-3p	1359	1351	08:00:01	-23.2	-8.36	-14.83
lpcat4.L	hsa-miR-103a-3p	1788	1780	08:01:01	-23.81	-8.97	-14.83
lpcat4.L	xtr-miR-103	1788	1780	08:01:01	-23.81	-8.97	-14.83
rnf145.L	hsa-miR-17-3p	435	427	08:01:01	-18.55	-3.71	-14.83
gpr124.S	hsa-let-7b-5p	356	348	08:01:00	-18.6	-3.76	-14.83
rnf145.S	hsa-miR-3180-3p	656	648	08:01:00	-18.01	-3.17	-14.83
sbf1.S	hsa-miR-210-3p	796	789	07:00:01	-22.5	-7.66	-14.83
col8a1.S	xtr-miR-29c-3p	2618	2610	08:00:00	-20.49	-5.65	-14.83
grasp.S	hsa-miR-125a-3p	1926	1919	07:00:01	-21	-6.16	-14.83
hhla2.S	hsa-miR-139-3p	1174	1166	08:01:01	-23.49	-8.65	-14.83
grasp.L	xtr-miR-146b	1716	1708	08:00:00	-20.3	-5.46	-14.83
fam129b	hsa-miR-210-5p	530	522	08:01:01	-28.1	-13.26	-14.83
cnst-like.S	hsa-miR-34a-5p	2654	2646	08:01:01	-20.1	-5.27	-14.82
fam53a.S	hsa-miR-7154-5p	1445	1437	08:00:00	-23.3	-8.47	-14.82
ttyh2.S	hsa-miR-129-5p	1164	1157	07:00:01	-18.6	-3.77	-14.82
ttyh2.S	xtr-miR-129	1164	1157	07:00:01	-18.6	-3.77	-14.82
ttyh2	hsa-miR-129-5p	1165	1158	07:00:01	-18.6	-3.77	-14.82
ttyh2	xtr-miR-129	1165	1158	07:00:01	-18.6	-3.77	-14.82
slc26a4	xtr-miR-20a-5p	585	577	08:01:01	-16.3	-1.47	-14.82
cadm1	hsa-miR-216a-3p	630	622	08:01:00	-22.5	-7.67	-14.82
fbxl5	hsa-miR-3692-5p	2855	2848	07:00:01	-26.8	-11.97	-14.82
xrcc4	xtr-miR-22-5p	234	228	06:00:00	-18.5	-3.67	-14.82
eif2b4.L	hsa-miR-3180-3p	188	181	07:00:00	-26.1	-11.28	-14.81
mb21d2.L	hsa-miR-3180-3p	2656	2650	06:00:00	-27.04	-12.22	-14.81
slc26a1.L	hsa-miR-33b-3p	308	300	08:01:00	-21.12	-6.3	-14.81
gpm6a.L	hsa-miR-3180-3p	2229	2221	08:01:01	-26.6	-11.78	-14.81
rnf145.L	hsa-miR-3176	1065	1057	08:01:00	-25.59	-10.77	-14.81
b4galnt3-like.S	hsa-miR-216a-3p	2840	2833	07:00:00	-22.1	-7.28	-14.81
dock4.S	hsa-miR-30d-3p	1975	1967	08:00:01	-17.11	-2.29	-14.81
capn5.S	hsa-miR-135a-5p	235	228	07:00:00	-18.6	-3.78	-14.81
capn5.S	xtr-miR-135	235	228	07:00:00	-18.6	-3.78	-14.81
gramd1a.S	xtr-miR-16c	295	287	08:01:00	-24.9	-10.08	-14.81
larp4.L	hsa-miR-4687-3p	1454	1447	07:00:01	-23.81	-8.99	-14.81
nipa2.L	xtr-miR-30c	872	865	07:00:00	-21.43	-6.61	-14.81
casp2	hsa-miR-3692-5p	272	266	06:00:00	-22.75	-7.93	-14.81
sumo1-a	hsa-miR-184	24	16	08:01:00	-15.2	-0.38	-14.81
gpm6a	hsa-miR-3180-3p	2230	2222	08:01:01	-26.6	-11.78	-14.81
slc26a1	hsa-miR-33b-3p	309	301	08:01:00	-21.12	-6.3	-14.81
sp6	hsa-miR-184	324	318	06:00:00	-23.7	-8.88	-14.81
cyp51a1.L	hsa-miR-3180-3p	393	385	08:01:01	-17.6	-2.79	-14.8
ep400.L	hsa-miR-204-5p	1494	1487	07:00:01	-24	-9.19	-14.8
ep400.L	xtr-miR-204	1494	1487	07:00:01	-24	-9.19	-14.8
lpcat4.L	xtr-miR-428b	2233	2225	08:00:01	-23.5	-8.69	-14.8
aagab-like.L	xtr-miR-449a-5p	203	195	08:01:01	-19.3	-4.49	-14.8
n4bp2l2.S	xtr-miR-9b-5p	649	641	08:01:01	-20.7	-5.89	-14.8
znf687.L	hsa-miR-130b-5p	106	98	08:01:00	-19.1	-4.3	-14.8
zbtb39.S	xtr-miR-449a-5p	8497	8489	08:00:00	-21.25	-6.44	-14.8
uri1.L	hsa-miR-125a-3p	1722	1715	07:00:00	-22.9	-8.09	-14.8
tbcel.L	hsa-let-7f-2-3p	5041	5033	08:01:00	-22.2	-7.39	-14.8
gata6-a	hsa-miR-298	58	51	07:00:01	-23.8	-8.99	-14.8
trappc1	hsa-miR-34a-5p	289	281	08:01:00	-18.35	-3.54	-14.8
atp6v0a1	hsa-miR-24-3p	1010	1002	08:01:01	-21.4	-6.59	-14.8
insr.S	hsa-miR-143-5p	825	818	07:00:01	-23.59	-8.79	-14.79
pdk3.S	hsa-miR-99a-3p	3872	3864	08:01:01	-22.41	-7.61	-14.79
iqsec1.1	hsa-miR-92b-5p	2841	2834	07:00:01	-26.3	-11.5	-14.79
prkcz.L	hsa-miR-217	946	938	08:00:00	-24.81	-10.01	-14.79
trappc1.S	xtr-miR-449a-5p	34	28	06:00:00	-19.6	-4.8	-14.79
tcf7	hsa-miR-130a-3p	624	616	08:01:01	-18.2	-3.4	-14.79
tcf7	xtr-miR-130c	624	616	08:01:01	-18.2	-3.4	-14.79
tspan31-b	hsa-miR-125a-3p	835	827	08:00:01	-21.1	-6.3	-14.79
atp6v0a1	hsa-miR-92b-5p	89	81	08:01:01	-20.6	-5.8	-14.79
arsa.S	hsa-miR-4687-3p	310	303	07:00:01	-25.81	-11.02	-14.78
prpf19.1	hsa-miR-130b-5p	1545	1537	08:00:01	-20.2	-5.41	-14.78
fbn1.S	hsa-miR-20b-5p	1346	1338	08:01:00	-18.1	-3.31	-14.78
sbf1.S	hsa-miR-143-5p	787	780	07:00:01	-22.2	-7.41	-14.78
pdk3.S	xtr-miR-34b	4453	4445	08:01:01	-18.5	-3.71	-14.78
zbtb39.S	hsa-miR-24-3p	2939	2932	07:00:00	-24.7	-9.91	-14.78
oaf-like.S	hsa-miR-3180-3p	1263	1255	08:01:01	-19.41	-4.62	-14.78
grin2b.S	hsa-miR-200b-3p	39	31	08:01:00	-18.7	-3.91	-14.78
rapgef2	hsa-miR-210-3p	507	499	08:01:00	-21.45	-6.66	-14.78
glipr2	hsa-miR-3180-3p	534	526	08:01:00	-18.99	-4.2	-14.78
arsa.1	hsa-miR-4687-3p	311	304	07:00:01	-25.81	-11.02	-14.78
gpc5.S	hsa-miR-34a-5p	140	132	08:00:00	-18.31	-3.53	-14.77
osmr.S	hsa-miR-6889-3p	328	320	08:00:00	-23.85	-9.07	-14.77
pbx3.S	hsa-miR-15b-5p	4665	4658	07:00:00	-17.89	-3.11	-14.77
pcdha13.S	xtr-miR-20a-5p	694	686	08:01:01	-15.7	-0.92	-14.77
tgfbrap1-like.S	hsa-miR-4687-3p	1618	1610	08:01:01	-18.5	-3.72	-14.77
grm2-like.L	hsa-miR-769-3p	1814	1806	08:01:01	-23.2	-8.42	-14.77
sp6.L	hsa-miR-4687-3p	347	339	08:01:01	-20.84	-6.06	-14.77
tbcel.L	hsa-miR-6889-3p	6481	6473	08:01:00	-27.5	-12.72	-14.77
atp6v0a1	hsa-miR-15b-5p	75	67	08:01:00	-20.2	-5.42	-14.77
fras1.L	hsa-miR-769-3p	3332	3324	08:00:00	-18.6	-3.83	-14.76
tex15.L	xtr-let-7b	73	65	08:00:01	-19.93	-5.16	-14.76
chst8.S	xtr-miR-449a-5p	173	165	08:00:01	-18.95	-4.18	-14.76
cnst-like.S	xtr-miR-449a-5p	335	327	08:01:00	-20.2	-5.44	-14.75
fras1.S	hsa-miR-148a-3p	233	226	07:00:00	-18.15	-3.39	-14.75
aagab-like.L	hsa-miR-298	230	222	08:00:01	-18.9	-4.14	-14.75
pbx3.S	hsa-miR-3692-5p	491	483	08:00:00	-19.3	-4.54	-14.75
sbf1.L	hsa-miR-3935	2465	2457	08:01:00	-17.5	-2.74	-14.75
tspan33-like.L	hsa-miR-4524a-3p	2517	2509	08:01:00	-21.4	-6.64	-14.75
fbn1.S	hsa-miR-130a-3p	838	830	08:00:01	-18.9	-4.14	-14.75
fbn1.S	xtr-miR-130c	838	830	08:00:01	-18.9	-4.14	-14.75
mb21d2.L	hsa-miR-3180-3p	867	859	08:01:01	-19.3	-4.55	-14.74
pdgfrl.2.L	xtr-miR-363-5p	1819	1812	07:00:01	-18.71	-3.96	-14.74
rad1.L	hsa-miR-2276-3p	1334	1326	08:01:00	-24.46	-9.71	-14.74
pkmyt1.S	hsa-miR-298	1070	1062	08:00:01	-24.66	-9.91	-14.74
oaf-like.S	hsa-miR-196a-5p	1256	1248	08:01:01	-19.7	-4.95	-14.74
oit3.S	hsa-miR-4687-3p	2607	2600	07:00:01	-23.1	-8.35	-14.74
clcn7.L	hsa-miR-125a-5p	808	800	08:01:01	-25.1	-10.35	-14.74
arid3a	xtr-miR-449a-5p	254	246	08:00:00	-16.7	-1.95	-14.74
ankrd13c-a	hsa-miR-143-5p	602	594	08:01:00	-23.99	-9.24	-14.74
glipr2	hsa-miR-125a-5p	1005	997	08:01:01	-24.3	-9.55	-14.74
pkmyt1	hsa-miR-298	1071	1063	08:00:01	-24.66	-9.91	-14.74
edrf1	xtr-miR-146b	270	262	08:01:00	-22.1	-7.35	-14.74
gbp5.S	hsa-miR-222-3p	715	708	07:00:01	-19.4	-4.66	-14.73
dock4.L	hsa-miR-139-5p	3546	3539	07:00:00	-23.71	-8.97	-14.73
exoc5.L	hsa-miR-130b-3p	721	713	08:01:00	-18.8	-4.06	-14.73
scd.S	hsa-miR-93-5p	2642	2634	08:01:00	-18.66	-3.92	-14.73
bcl9l.L	hsa-miR-769-3p	1502	1494	08:01:00	-21.3	-6.56	-14.73
fam129b	hsa-miR-107	133	126	07:00:00	-26.8	-12.06	-14.73
exoc5	hsa-miR-130b-3p	722	714	08:01:00	-18.8	-4.06	-14.73
scd	hsa-miR-93-5p	2680	2672	08:01:00	-18.66	-3.92	-14.73
ano10.L	hsa-miR-4687-3p	783	776	07:00:01	-17.8	-3.07	-14.72
arsa.L	hsa-miR-3159	1846	1838	08:01:01	-21.3	-6.57	-14.72
fam110c.L	xtr-let-7b	298	290	08:01:01	-17.8	-3.07	-14.72
gpc5.S	xtr-miR-130c	156	148	08:01:00	-18	-3.27	-14.72
prr14.S	hsa-miR-3692-5p	3307	3299	08:00:01	-19.96	-5.23	-14.72
c2orf42.L	hsa-miR-4687-3p	2843	2835	08:01:00	-22.63	-7.9	-14.72
dock4.L	xtr-miR-428b	3695	3687	08:01:00	-20.3	-5.57	-14.72
tspan33-like.L	hsa-miR-769-3p	756	748	08:00:00	-19.65	-4.92	-14.72
ubr7.S	hsa-miR-6832-3p	2740	2733	07:00:01	-21.49	-6.76	-14.72
ubr7.S	xtr-miR-17-3p	1677	1669	08:01:01	-22.4	-7.67	-14.72
dchs1.L	hsa-miR-210-3p	2069	2061	08:01:01	-21.3	-6.57	-14.72
hhla2.L	hsa-miR-93-3p	2437	2429	08:00:00	-22.4	-7.67	-14.72
sema3b.S	hsa-miR-3180-3p	267	261	06:00:00	-17.22	-2.49	-14.72
glis2-a	hsa-miR-125a-3p	29	23	06:00:00	-17.8	-3.07	-14.72
cnst-like.S	hsa-miR-3180-3p	944	936	08:01:00	-20.45	-5.73	-14.71
ccdc85c.S	xtr-miR-428b	1819	1811	08:01:01	-19.85	-5.13	-14.71
ttyh2.S	xtr-miR-34b	54	46	08:01:00	-22.4	-7.68	-14.71
c2orf42.L	hsa-miR-210-3p	2752	2744	08:01:00	-18	-3.28	-14.71
fntb.S	hsa-miR-210-3p	1050	1042	08:01:00	-15.8	-1.08	-14.71
prpf19.1	hsa-miR-125b-5p	2060	2052	08:01:01	-23.1	-8.38	-14.71
prpf19.1	xtr-miR-125b	2060	2052	08:01:01	-23.1	-8.38	-14.71
[truncated: 13,485 more rows]

## Sheet: HC CABR genes
High Confidence - enriched in AGO (≥2-fold) in CABR	ENSEMBL IDs
10a1|JGIv16_16057733	NA
aagab|Quigley201212_001950476	ENSG00000103591
aagab|Taira201203testis_000203058	ENSG00000103591
abca1|Park201106_000161078	ENSG00000165029
abca1|Park201106_000656565	ENSG00000165029
abcc4|JGIv16_16076205	ENSG00000125257
abcc5|Ueno201210stomach_000021914	ENSG00000114770
abhd2|TXGP201107_000251617	ENSG00000140526
acap3|Ueno201210eye_000080223	ENSG00000131584
acap3|Ueno201210testis_000073702	ENSG00000131584
acta2|Taira201203st30_000234299	ENSG00000163017
adamts17|TXGP201107_000291747	ENSG00000140470
adcy3|Taira201203heart_000019591	ENSG00000138031
adcy8|Ueno201210brain_000094586	ENSG00000155897
adcy8|Ueno201210brain_000094594	ENSG00000155897
aebp2|Ueno201210testis_000104117	ENSG00000139154
afap1|Ismailoglu201203_000058348	ENSG00000196526
aff2|JGIv16_16015685	NA
agpat1|TeperekTkacz201206_000611330	ENSG00000204310
aifm2|Ueno201210testis_000147074	ENSG00000042286
aifm3|Audic201207_000844372	ENSG00000183773
amt|Ueno201210intestine_000132119	ENSG00000145020
ankrd13c|Ueno201302st10_000558713	ENSG00000118454
ano10|TeperekTkacz201206_000636435	ENSG00000146205
apool|Ueno201210spleen_000057453	ENSG00000155008
arhgap30|Taira201203liver_000012848	ENSG00000186517
arhgap39|Taira201203ovary_000048883	ENSG00000147799
arhgef17|Ueno201210spleen_000007201	ENSG00000110237
arhgef6|Taira201203spleen_000101891	NA
armc9|MK201406_0195180	ENSG00000135931
arsa|Taira201203kidney_000157491	ENSG00000141337
asap1|Ismailoglu201203_000074353	ENSG00000153317
asap1|Taira201203spleen_000033103	ENSG00000153317
astn2|Ueno201210brain_000056541	ENSG00000148219
atf7|Taira201203st25_000148582	ENSG00000170653
atf7|Ueno201210st25_000123535	ENSG00000170653
atg16l2|JGIv16_16002090	ENSG00000168010
atp11a|Ueno201210eye_000052409	ENSG00000068650
atp1a2|Ueno201210muscle_000019666	ENSG00000018625
atp1a2|Ueno201210muscle_000021808	ENSG00000018625
atp2b3|Taira201203brain_000057540	ENSG00000067842
atp2c1|Audic201207_000401799	ENSG00000017260
atp6v0a1|Taira201203st35_000033288	ENSG00000033627
atp6v0a1|Ueno2012106cells_000071885	ENSG00000033627
atp6v1h|Ueno201210kidney_000208460	ENSG00000047249
atp8b2|Park201106_000165283	ENSG00000143515
atxn1l|JGIv14_28750136	ENSG00000224470
auts2|Taira201203kidney_000066157	ENSG00000158321
b2m|Taira201203muscle_000089771	NA
b4galt1|Ueno201210skin_000119894	NA
bbs9|Quigley201307_001967283	ENSG00000122507
bcat1|Taira201203kidney_000111576	ENSG00000060982
bcl9l|Taira201203eye_000041884	NA
bdh1|Ueno201210kidney_000073879	ENSG00000161267
bnc1|Taira201203ovary_000078323	ENSG00000169594
bnc1|Ueno201302st08_000395915	ENSG00000169594
brip1|Blower201306_000361589	ENSG00000136492
brms1l|Ueno201302st10_000408409	ENSG00000100916
bsn|JGIv10_10030282	NA
bsn|JGIv16_16002014	NA
btbd6|Ueno201210st12_000090073	ENSG00000184887
c14orf37|Chung201110_000144419	ENSG00000139971
c14orf49|Taira201203kidney_000027790	ENSG00000176438
c14orf93|TeperekTkacz201206_000655733	ENSG00000100802
c18orf19|Taira201203st20_000170055	ENSG00000177150
c1orf172|Audic201207_000177349	ENSG00000175707
c1orf172|JGIv10_10000694	ENSG00000175707
c2orf42|JGIv14_28738887	ENSG00000115998
c2orf42|Taira201203testis_000129169	ENSG00000115998
c9orf171|Ueno201210muscle_000001482	NA
cacfd1|Ueno201210skin_000161248	ENSG00000260502
cacna1b|Ueno201210brain_000000292	ENSG00000148408
cacna1e|Ueno201210brain_000001251	ENSG00000198216
cacul1|Park201106_000272793	ENSG00000151893
cadm1|Ueno201302st08_000411479	ENSG00000182985
calcoco2|Ueno201302st10_000619137	ENSG00000136436
camsap1l1|JGIv16_16030328	ENSG00000118200
camsap1l1|MK201406_0100851	ENSG00000118200
capn5|Audic201207_000745298	ENSG00000149260
capn5|TeperekTkacz201206_000382249	ENSG00000149260
casz1|Ueno201210eye_000007375	ENSG00000130940
cbx2|Ueno2012106cells_000163662	ENSG00000173894
ccdc104|Ueno201302st10_000616251	NA
ccdc109b|JGIv14_28755756	ENSG00000005059
ccdc112|JGIv14_28748832	ENSG00000164221
ccdc33|JGIv16_16007023	ENSG00000140481
ccdc43|TeperekTkacz201205_000307154	ENSG00000180329
ccdc85c|TeperekTkacz201202_000112380	NA
ccdc85c|Ueno2012102cells_000006993	NA
ccp110|Quigley201307_002224723	ENSG00000103540
cd109|JGIv16_16074363	ENSG00000156535
cd151|Audic201207_000135258	ENSG00000177697
cd97|JGIv16_16021000	NA
cdk16|Ueno2012102cells_000015019	ENSG00000102225
cdx1|Chang2013_000225245	NA
celf3|Taira201203brain_000004637	ENSG00000159409
celsr3|JGIv16_16010451	ENSG00000008300
celsr3|JGIv16_16038068	ENSG00000008300
cep19|Chang2013_000386737	ENSG00000174007
cep41|Chung201110_000092795	ENSG00000106477
cep41|Quigley201307_001558263	ENSG00000106477
chaf1a|Quigley201212_001305907	NA
chmp7|XBv5_33416805	ENSG00000147457
chrna7|Taira201203brain_000134280	ENSG00000175344
chst8|Taira201203brain_000169412	ENSG00000124302
cisd1|TXGP201107_000382510	ENSG00000122873
cisd1|TXGP201107_000387194	ENSG00000122873
cks2|Ueno2012104cells_000174517	ENSG00000123975
clcc1|Taira201203lung_000182720	ENSG00000121940
clcn7|TXGP201107_000332697	ENSG00000103249
clic6|JGIv16_16067468	ENSG00000169504
cln5|Ueno2012102cells_000132686	ENSG00000102805
clock|JGIv610_0037759	ENSG00000134852
clstn3|JGIv10_10021110	ENSG00000139182
clstn3|Taira201203testis_000064624	ENSG00000139182
cmtm7|Ismailoglu201203_000212325	NA
cnksr2|TXGP201107_000312785	ENSG00000149970
cnppd1|TXGP201107_000438518	ENSG00000115649
cnst|Taira201203eye_000035559	ENSG00000162852
cntn4|Ueno2012104cells_000006723	ENSG00000144619
cntnap2|Taira201203st08_000065983	ENSG00000174469
cog6|Taira201203st10_000140679	ENSG00000133103
col24a1|Taira201203st25_000016653	NA
col4a5|Ueno201302st35_000363016	ENSG00000188153
col8a1|Audic201207_000352314	NA
coq9|Ueno201210testis_000152238	ENSG00000088682
corin|Ueno201210eye_000062292	ENSG00000145244
cox4i2|Ueno201210testis_000169183	ENSG00000131055
crot|Ueno201210st08_000144664	ENSG00000005469
csf3r|Taira201203lung_000052085	ENSG00000119535
csmd2|JGIv16_16038690	ENSG00000121904
cstf1|TeperekTkacz201206_000109609	ENSG00000101138
ctns|Chang2013_000755130	ENSG00000040531
cux2|Ismailoglu201203_000034714	NA
cux2|JGIv16_16028234	NA
cxorf22|Quigley201307_001142174	NA
cyhr1|Taira201203testis_000099546	ENSG00000187954
cyld|Taira201203liver_000024665	ENSG00000083799
cyp2c18|Ueno201210stomach_000082607	ENSG00000197446
cyp51a1|Ueno201210egg_000119292	ENSG00000001630
daam2|JGIv16_16000538	ENSG00000146122
dbt|Ueno201302st10_000559310	ENSG00000137992
dchs1|Ueno201210testis_000000562	ENSG00000166341
dclk1|Ueno201210brain_000046475	ENSG00000170390
dcps|TeperekTkacz201206_000700867	ENSG00000110063
ddx26b|TeperekTkacz201205_000043692	ENSG00000165359
dennd2a|Ueno201210st20_000026903	ENSG00000146966
dip2c|Ueno201210brain_000000794	ENSG00000151240
dnah11|JGIv16_16029077	ENSG00000105877
dnajc25|JGIv610_0011905	ENSG00000059769
dnal1|Quigley201307_002155513	ENSG00000119661
dnali1|XBv5_148233371	ENSG00000163879
dnase1l3|Quigley201212_001077083	ENSG00000163687
dnase1l3|Ueno201302st10_000661057	ENSG00000163687
dock3|Ueno201210eye_000004686	ENSG00000088538
dock4|Taira201203ovary_000009211	ENSG00000128512
dpysl3|Taira201203testis_000071514	ENSG00000113657
dscam|JGIv16_16067394	ENSG00000171587
dusp8|Taira201203muscle_000062068	ENSG00000111266
dync2h1|Quigley201307_001687674	ENSG00000187240
e2f1|Blower201306_000375664	NA
e2f1|Taira201203stomach_000120048	NA
edrf1|Blower201306_000510756	ENSG00000107938
efhc2|Taira201203testis_000128152	ENSG00000183690
efs|Taira201203st25_000139180	ENSG00000100842
eif2b4|Ueno2012106cells_000121958	ENSG00000115211
elk1|Ueno201210kidney_000178673	ENSG00000126767
emilin2|Taira201203heart_000017822	ENSG00000132205
emilin3|Ueno201210muscle_000005547	ENSG00000183798
eml5|Ueno201210brain_000014755	ENSG00000165521
ep400|Taira201203spleen_000001745	ENSG00000183495
erbb2|JGIv10_10005108	ENSG00000141736
ern1|TXGP201107_000058147	ENSG00000178607
exoc2|Taira201203eye_000096168	ENSG00000112685
exoc3|Taira201203lung_000096634	ENSG00000180104
exoc5|Taira201203ovary_000043239	ENSG00000070367
ezr|Taira201203stomach_000074423	ENSG00000092820
fah|Taira201203st08_000163004	ENSG00000103876
fam129b|JGIv10_10013300	ENSG00000136830
fam151b|Ueno201302st08_000620413	ENSG00000152380
fam175a|Park201106_000574507	ENSG00000163322
fam188b2|Ueno201210stomach_000094803	ENSG00000214237
fam193a|Taira201203testis_000025517	ENSG00000125386
fam195b|Taira201203kidney_000183683	ENSG00000225663
fam213b|Taira201203st08_000190824	NA
fam53a|Park201106_000249077	ENSG00000174137
fam53a|Quigley201212_000543379	ENSG00000174137
fam69a|TeperekTkacz201206_000472356	ENSG00000154511
fbn2|JGIv16_16054496	ENSG00000138829
fbxl13|Quigley201307_001150834	ENSG00000161040
fbxl5|Ueno201210ovary_000012284	ENSG00000118564
fbxo15|JGIv610_0000122	ENSG00000141665
fbxo32|Taira201203muscle_000039801	ENSG00000156804
fbxo43|Blower201306_000341611	ENSG00000156509
fcho1|TeperekTkacz201205_000365623	ENSG00000130475
fchsd2|Ueno201210brain_000032276	ENSG00000137478
fdft1|Park201106_000549731	ENSG00000079459
fdxr|Quigley201307_002285669	ENSG00000161513
fen1|Quigley201212_001743405	ENSG00000168496
fgfr1op|Quigley201307_001828104	ENSG00000213066
fhdc1|Ueno201210skin_000142714	ENSG00000137460
fhl3|Taira201203intestine_000111356	ENSG00000183386
filip1|Ueno201210lung_000029753	ENSG00000118407
fkrp|Ueno201302st10_000519571	ENSG00000181027
fos|Park201106_000734195	ENSG00000170345
foxc1|Ueno201302st10_000530572	ENSG00000054598
foxp4|JGIv16_16024929	NA
fras1|JGIv15_15057623	ENSG00000138759
fras1|JGIv16_16065445	ENSG00000138759
frem2|JGIv16_16016663	ENSG00000150893
fry|Taira201203ovary_000002163	ENSG00000073910
fuk|TXGP201107_000091685	NA
fut11|Taira201203st25_000192134	ENSG00000196968
fzd3|TeperekTkacz201202_000073589	ENSG00000104290
fzd5|Taira201203st35_000132386	ENSG00000163251
galt|Taira201203spleen_000045138	ENSG00000213930
gar1|UG94Xl_S13803682	ENSG00000109534
garem|Taira201203heart_000047929	ENSG00000141441
gata6|Ueno201302st35_000424167	ENSG00000141448
gbp5|Ueno201302st08_000526672	ENSG00000162645
gbx2|Ueno201210brain_000197210	ENSG00000168505
gdpd5|Taira201203st30_000176899	ENSG00000158555
ggcx|Park201106_000688038	ENSG00000115486
gmeb2|JGIv14_28716855	ENSG00000101216
gnpat|Ueno201210st10_000042442	ENSG00000116906
gnpda2|Ueno201210brain_000260731	ENSG00000163281
gpatch2|TeperekTkacz201205_000254124	ENSG00000092978
gpc5|Ueno201210muscle_000015385	NA
gpm6a|Taira201203eye_000054800	ENSG00000150625
gpr64|Taira201203eye_000005148	ENSG00000173698
gripap1|Ueno201210skin_000081033	ENSG00000068400
grm2|Taira201203brain_000055678	ENSG00000164082
grpel2|XBv5_54311238	ENSG00000164284
hadhb|Amin201106_000083140	ENSG00000138029
hadhb|Audic201207_000233073	ENSG00000138029
hcn3|Ueno201210eye_000010447	ENSG00000143630
hdac11|Taira201203brain_000077005	ENSG00000163517
hecw1|Ueno201210brain_000012397	ENSG00000002746
herc6|Taira201203testis_000084268	ENSG00000138642
hey1|Audic201207_000905333	ENSG00000164683
hhla2|Ueno201210skin_000169971	ENSG00000114455
hip1|JGIv610_0018240	ENSG00000127946
hk1|Ueno201210testis_000053382	ENSG00000156515
hnf1a|XGI_TC437999	ENSG00000135100
hnrnpll|Chang2013_000731448	ENSG00000143889
hoxa1|Quigley201212_001093799	ENSG00000105991
hoxd8|JGIv16_16053015	ENSG00000120068
hpdl|Taira201203testis_000176032	ENSG00000186603
hsp70|Blower201306_000024160	ENSG00000109971
hsp70|XBv5_189083795	ENSG00000204389
idh3b|Ismailoglu201203_000203721	ENSG00000101365
ift20|Taira201203testis_000218760	ENSG00000262866
ift27|Ueno2012102cells_000163973	ENSG00000100360
igbp1|Taira201203spleen_000187917	ENSG00000089289
ikbkg|MK201406_0015920	ENSG00000269335
ilk|Ueno201210intestine_000132611	ENSG00000166333
ino80e|Ueno201210spleen_000243233	ENSG00000169592
inpp5k|Taira201203eye_000067149	ENSG00000132376
insm1|Ueno201210stomach_000104067	ENSG00000173404
insr|Taira201203ovary_000033428	ENSG00000171105
iqsec1|Taira201203brain_000026093	ENSG00000144711
iqsec1|Ueno201210brain_000030681	ENSG00000144711
irf2bpl|Quigley201207_000571332	ENSG00000119669
ist1|Taira201203st12_000116216	NA
itga5|Quigley201307_001295583	ENSG00000161638
itpkb|Taira201203muscle_000045279	ENSG00000143772
ivns1abp|Ismailoglu201203_000108660	ENSG00000116679
kalrn|JGIv16_16018497	ENSG00000160145
kalrn|JGIv16_16075809	ENSG00000160145
kansl1|Taira201203st25_000057688	ENSG00000257382
kat2b|Taira201203skin_000078384	ENSG00000114166
katnal1|Quigley201307_000576088	ENSG00000102781
katnb1|Ueno201210skin_000133364	ENSG00000140854
kcmf1|Ueno201210st09_000186248	ENSG00000176407
kcnk6|Ueno201210intestine_000068813	ENSG00000099337
kcnq3|JGIv16_16031679	ENSG00000184156
kcnq5|Taira201203brain_000023008	ENSG00000075043
kcnt1|Taira201203spleen_000007984	ENSG00000107147
kcnv2|Ueno201210eye_000094459	ENSG00000168263
kdm6b|JGIv15_15060088	ENSG00000132510
kiaa0141|Taira201203kidney_000069695	ENSG00000081791
kiaa0913|Blower201306_000122893	ENSG00000214655
kiaa0913|MK201406_0003590	ENSG00000214655
kiaa1377|JGIv15_15039610	ENSG00000110318
kiaa1377|Taira201203ovary_000062799	NA
kiaa1462|Taira201203heart_000030829	ENSG00000165757
kiaa2026|Taira201203st08_000014884	ENSG00000183354
kif13b|Taira201203intestine_000035398	ENSG00000118193
kif20a|Ueno201210st40_000055633	ENSG00000112984
kif27|JGIv16_16039379	ENSG00000165115
kit|JGIv16_16019332	ENSG00000157404
klhl22|Taira201203st09_000112080	ENSG00000099910
ksr1|Taira201203spleen_000108908	ENSG00000141068
l1cam|JGIv16_16080521	ENSG00000134121
lamtor2|Ueno201210st09_000156754	NA
larp4|Ueno201210st09_000015266	ENSG00000161813
lcorl|Taira201203testis_000008246	ENSG00000178177
lef1|Audic201207_000794140	ENSG00000138795
lhfp|Quigley201307_001123698	NA
lhx4|Taira201203eye_000124529	ENSG00000121454
lipe|Taira201203st09_000078541	ENSG00000079435
loh12cr1|Ueno201210kidney_000154170	ENSG00000165714
lpcat4|Amin201106_000210329	ENSG00000176454
lpcat4|Quigley201112_000402516	ENSG00000176454
lrch1|MK201406_0149164	ENSG00000136141
lrp2|JGIv16_16053516	ENSG00000081479
lrrc8b|Taira201203eye_000115019	ENSG00000197147
lrrc8b|Taira201203ovary_000034628	ENSG00000197147
lrsam1|Audic201207_000785520	ENSG00000148356
lrsam1|JGIv15_15050200	ENSG00000148356
ltk|Ueno201302st08_000403095	ENSG00000062524
m6pr|Chung201110_000104998	ENSG00000003056
mad2l1|Taira201203stomach_000185723	ENSG00000164109
magi2|Ueno201210kidney_000012412	ENSG00000187391
mamdc4|Ueno201210intestine_000034934	ENSG00000177943
man1c1|TXGP201107_000315696	ENSG00000117643
man2b2|Ueno201302st10_000494129	ENSG00000013288
map2|Ueno201210brain_000002863	ENSG00000078018
map2k1|TeperekTkacz201206_000641373	ENSG00000169032
mb21d2|JGIv16_16059223	ENSG00000180611
mbd2|Taira201203st09_000178552	ENSG00000134046
mbtps2|Ueno2012104cells_000106442	ENSG00000012174
mcrs1|Quigley201307_001555936	ENSG00000187778
med19|Chung201110_000050726	ENSG00000156603
med21|Quigley201212_000564257	ENSG00000152944
meis1|Quigley201212_000299265	ENSG00000143995
mgst3|Ueno2012106cells_000184357	ENSG00000143198
mid1|Park201106_000706625	ENSG00000101871
mif4gd|Audic201207_000794215	ENSG00000125457
mn1|Ueno201210spleen_000044814	NA
mogs|TeperekTkacz201202_000047515	ENSG00000115275
mov10|Taira201203liver_000022796	ENSG00000155363
mov10|TXGP201107_000339722	ENSG00000155363
mrps17|Park201106_000729777	NA
mrps30|Taira201203testis_000191709	ENSG00000112996
mtss1l|Ismailoglu201203_000081347	ENSG00000132613
muc16|Taira201203eye_000016644	ENSG00000181143
muc6|JGIv16_16016311	ENSG00000184956
myh2|JGIv14_28747499	ENSG00000264424
myh8|Ueno201210st30_000006899	ENSG00000264424
myo10|JGIv16_16032216	ENSG00000145555
myo10|Taira201203st25_000027347	ENSG00000145555
n4bp2l2|Taira201203testis_000104938	NA
naa30|Ueno201302st08_000450243	ENSG00000139977
nalcn|JGIv16_16019156	ENSG00000102452
nalcn|Ueno201210brain_000018525	ENSG00000102452
nav3|Taira201203ovary_000005268	ENSG00000067798
ncam1|MK201406_0003770	ENSG00000262279
ncan|Taira201203brain_000007786	ENSG00000130287
ncdn|XBv5_52139136	ENSG00000020129
ncoa6|Ueno201210st08_000007167	ENSG00000198646
ncor2|Taira201203skin_000003568	ENSG00000196498
ndc1|Taira201203ovary_000103276	ENSG00000058804
ndrg4|Park201106_000522757	ENSG00000101079
ndrg4|Ueno201210eye_000121487	ENSG00000101079
ndufaf7|JGIv14_28707285	ENSG00000003509
ndufb10|Taira201203st35_000149382	NA
nedd4|Taira201203testis_000073786	ENSG00000049759
negr1|Taira201203brain_000126746	ENSG00000172260
nek7|Quigley201307_001251455	ENSG00000151414
neurl1|JGIv16_16019794	ENSG00000107954
nipa2|Amin201106_000208882	ENSG00000140157
npas3|Taira201203brain_000004334	ENSG00000151322
npl|Ueno201210st08_000184611	ENSG00000135838
nrxn2|Taira201203brain_000007941	ENSG00000110076
nudc|Taira201203st12_000099684	ENSG00000090273
nudc|Taira201203testis_000144146	ENSG00000090273
oaf|JGIv16_16038834	ENSG00000184232
odz4|JGIv16_16067168	ENSG00000149256
odz4|Taira201203ovary_000001289	ENSG00000149256
oit3|JGIv16_16052521	ENSG00000138315
otp|Taira201203brain_000187787	ENSG00000171540
oxnad1|Audic201207_000992591	ENSG00000154814
oxnad1|Quigley201212_002180488	ENSG00000154814
pafah1b3|Ueno201210ovary_000114739	ENSG00000079462
pak3|UG94Xl_S13824267	ENSG00000077264
palld|Ueno201210heart_000006124	ENSG00000129116
pbx3|TXGP201107_000244479	ENSG00000167081
pcdha13|Ueno201210brain_000084648	NA
pcmtd2|Taira201203st35_000101983	ENSG00000203880
pdk4|Taira201203st40_000065577	ENSG00000005882
pex14|Taira201203lung_000141845	ENSG00000142655
pfdn5|TeperekTkacz201206_000720128	ENSG00000123349
pgr|Taira201203lung_000049779	ENSG00000082175
phka1p1|Audic201207_000739643	ENSG00000044446
pih1d2|Quigley201307_002105287	ENSG00000150773
pik3cb|TXGP201107_000282947	ENSG00000051382
pik3r2|TXGP201107_000006944	ENSG00000105647
pin4|Audic201207_000936770	ENSG00000102309
pip4k2b|Taira201203brain_000189003	ENSG00000150867
pithd1|Ueno201210brain_000312700	ENSG00000057757
pkd1|JGIv16_16079510	ENSG00000008710
pkdcc|Quigley201212_002135861	ENSG00000162878
pkmyt1|Ueno2012102cells_000051587	ENSG00000127564
pla2g7|Quigley201212_001908917	ENSG00000146070
plch1|JGIv610_0013952	ENSG00000114805
plch1|Taira201203eye_000028230	ENSG00000114805
plk1s1|Taira201203ovary_000135004	NA
pnpla3|Quigley201307_001755413	ENSG00000177666
poll|Taira201203st09_000171416	ENSG00000166169
popdc2|Ueno201210heart_000003427	ENSG00000121577
ppm1h|Blower201306_000301707	ENSG00000111110
prc1|JGIv16_16064254	ENSG00000198901
prdm16|Taira201203stomach_000012053	ENSG00000142611
prex2|JGIv16_16014906	NA
prickle1|Chang2013_000435483	ENSG00000139174
prickle1|TeperekTkacz201205_000491866	ENSG00000139174
prkca|Ueno201210muscle_000026276	ENSG00000154229
prkcb|Taira201203st40_000064781	ENSG00000166501
prkcz|Taira201203lung_000043647	ENSG00000067606
prmt5|Park201106_000525319	ENSG00000100462
prmt5|Taira201203st08_000125780	ENSG00000100462
prorsd1p|Ueno201210stomach_000149562	NA
prox1|JGIv16_16037050	ENSG00000117707
prpf19|Audic201207_000137008	ENSG00000110107
prr14|Taira201203intestine_000089249	ENSG00000156858
prr16|Taira201203brain_000196712	ENSG00000184838
prss3|Taira201203pancreas_000000068	NA
prtg|JGIv16_16065273	ENSG00000166450
prtg|Park201106_000003621	ENSG00000166450
psma2|TeperekTkacz201206_000334298	ENSG00000256646
psma6|TeperekTkacz201206_000530152	ENSG00000100902
pstpip2|Ueno201210brain_000125084	ENSG00000152229
ptch1|Taira201203st35_000027978	ENSG00000185920
ptpn5|Ueno201302st35_000492105	ENSG00000110786
ptprn|Taira201203st35_000014868	ENSG00000270122
pvrl2|TeperekTkacz201205_000391698	NA
pygm|Taira201203kidney_000078455	ENSG00000100994
rab3gap2|Taira201203pancreas_000005643	ENSG00000118873
rab40c|Quigley201212_002081400	ENSG00000197562
rad1|Ueno201210liver_000054063	ENSG00000113456
rai1|Ueno201210brain_000013114	ENSG00000108557
rapgef2|Taira201203eye_000011773	ENSG00000109756
rapgef2|Taira201203st30_000009547	ENSG00000109756
rarres1|Ueno201210intestine_000015630	ENSG00000118849
rassf2|Taira201203st30_000235546	ENSG00000101265
rbpms2|Taira201203stomach_000033186	ENSG00000166831
rcc1|TXGP201107_000403581	ENSG00000180198
reck|MK201406_0115806	ENSG00000122707
rell1|Ismailoglu201203_000204292	ENSG00000181826
rexo1|Ismailoglu201203_000082739	ENSG00000205176
rfx5|Taira201203ovary_000133227	ENSG00000143390
rgp1|Ueno2012102cells_000035031	ENSG00000107185
rhpn2|Park201106_000036061	ENSG00000131941
rims1|Taira201203brain_000034090	NA
rnf145|JGIv16_16036715	ENSG00000145860
rnf157|JGIv10_10029823	ENSG00000141576
rp11-766f14.2|JGIv16_16019293	ENSG00000248713
rps18|JGIv14_28734509	ENSG00000096150
rps29|Ueno201210st20_000149503	ENSG00000213741
rps3|Taira201203st40_000163402	ENSG00000149273
rps5|Ueno201210lung_000045613	ENSG00000083845
rragc|TeperekTkacz201206_000608447	ENSG00000116954
rsg1|Ueno201210heart_000079380	ENSG00000132881
rtkn|Taira201203st25_000119171	ENSG00000114993
ruvbl2|Quigley201307_000098659	ENSG00000183207
ruvbl2|Ueno201210skin_000224983	ENSG00000183207
ryr3|JGIv16_16025909	ENSG00000198838
ryr3|Taira201203heart_000000131	ENSG00000198838
sacs|JGIv16_16066720	ENSG00000151835
sbf1|JGIv16_16034214	ENSG00000100241
scml2|Quigley201112_000855514	ENSG00000010803
scnn1g|Taira201203st30_000142587	ENSG00000166828
sec16a|Park201106_000702487	ENSG00000148384
sema3a|MK201406_0178910	ENSG00000075213
sema4a|Quigley201212_001852636	ENSG00000196189
sema4b|JGIv610_0023739	ENSG00000185033
sema5b|Taira201203heart_000045781	ENSG00000082684
sept6|Ueno201210spleen_000083452	ENSG00000125354
sesn1|Ueno201210brain_000157854	ENSG00000080546
sfrpx|Taira201203lung_000165979	NA
sgk3|Ueno201210kidney_000016476	ENSG00000104205
sgsm2|JGIv16_16080649	ENSG00000141258
sh2d3c|Taira201203st25_000071740	NA
sh3d21|Quigley201212_000872289	NA
shank3|Taira201203lung_000002480	ENSG00000251322
sik1|Taira201203testis_000111899	ENSG00000142178
slc19a1|Ismailoglu201203_000141846	ENSG00000173638
slc25a39|Ueno201302st35_000415194	ENSG00000013306
slc26a1|Taira201203kidney_000097539	ENSG00000145217
slc26a9|Taira201203pancreas_000024328	ENSG00000174502
slc30a10|Ueno201210egg_000106163	NA
slc30a4|Taira201203intestine_000128105	ENSG00000104154
slc39a1|Quigley201212_000310040	ENSG00000143570
slc47a1|Quigley201307_001192066	ENSG00000142494
slc4a1|Ueno201210liver_000012345	ENSG00000004939
slc4a11|Taira201203spleen_000080018	ENSG00000088836
slc4a11|TXGP201107_000085189	ENSG00000088836
slc7a1|Taira201203stomach_000111366	ENSG00000139514
slx1a|Taira201203eye_000215418	ENSG00000132207
smarce1|Ueno201210st40_000084565	ENSG00000073584
smpd1|Quigley201207_000793518	ENSG00000166311
smyd4|Ueno201302st08_000500733	ENSG00000186532
sorbs1|Ueno201210stomach_000016552	ENSG00000154556
spryd7|Ueno201210st30_000140731	ENSG00000123178
spsb4|Taira201203st20_000124181	ENSG00000175093
srebf1|Ueno201210st25_000027671	ENSG00000072310
srf|Ueno201302st35_000400746	NA
srsf1|JGIv14_28749379	ENSG00000136450
srsf10|JGIv16_16022067	ENSG00000215699
stat6|Taira201203testis_000065163	ENSG00000166888
ston2|Quigley201212_000992355	ENSG00000140022
stxbp5l|Taira201203brain_000028307	ENSG00000145087
stxbp6|Ueno201302st08_000616998	ENSG00000168952
sumo1|Taira201203kidney_000223729	ENSG00000116030
suv39h1|Taira201203st09_000063696	ENSG00000101945
sv2a|Ueno201210brain_000003490	ENSG00000159164
sybu|Taira201203ovary_000103238	ENSG00000147642
syt10|Quigley201112_000287455	ENSG00000110975
taf1c|Park201106_000679399	ENSG00000103168
tanc1|Blower201306_000121605	ENSG00000115183
tbc1d24|Ueno201210skin_000073019	ENSG00000162065
tceanc|Taira201203eye_000231527	ENSG00000176896
tcf7|XBv5_148232759	ENSG00000138795
tesk2|Taira201203st10_000000831	ENSG00000070759
tex26|Ueno2012104cells_000104098	ENSG00000175664
tfr2|Taira201203lung_000087637	ENSG00000106327
tfrc|JGIv610_0042198	ENSG00000072274
tgm5|Taira201203skin_000057348	ENSG00000104055
thap9|JGIv14_28752427	ENSG00000168152
thsd7b|Taira201203brain_000006468	ENSG00000144229
thsd7b|Ueno201210eye_000008718	ENSG00000144229
tirap|Taira201203testis_000117656	ENSG00000150455
tmcc1|Blower201306_000289466	ENSG00000172765
tmed5|TeperekTkacz201206_000131824	ENSG00000117500
tmem104|Park201106_000560191	ENSG00000109066
tmem111|TeperekTkacz201206_000352137	ENSG00000125037
tmem161b|TeperekTkacz201205_000599215	ENSG00000164180
tmem237|Ueno2012102cells_000136991	ENSG00000155755
tmem54|Ueno201210eye_000156210	ENSG00000121900
tmem56|Taira201203eye_000182972	ENSG00000152078
tmem9b|Taira201203st15_000136701	ENSG00000175348
tmprss15|Ueno201210intestine_000053710	ENSG00000154646
tmub2|Ueno2012102cells_000042068	NA
tn3|JGIv16_16052989	NA
tnfrsf21|Taira201203testis_000020875	ENSG00000146072
tnni2|JGIv10_10012076	ENSG00000130598
tom1l2|Ueno201210heart_000083574	ENSG00000175662
tp53i11|Ueno201210ovary_000108231	ENSG00000175274
trak1|Taira201203brain_000051691	ENSG00000182606
trappc1|Chung201110_000108913	ENSG00000170043
trappc1|Quigley201307_001474176	ENSG00000170043
trhd|Quigley201212_000530489	ENSG00000176182
trim9|Ueno201210brain_000127924	ENSG00000100505
trpm6|Taira201203kidney_000008681	ENSG00000119121
trpv4|JGIv14_28741396	ENSG00000111199
tspan17|Blower201306_000461885	ENSG00000048140
tspan31|Taira201203st10_000177818	ENSG00000135452
tspan33|Ueno201210st10_000104133	ENSG00000158457
tuba4a|Taira201203st08_000162627	NA
ube3a|TXGP201107_000271561	ENSG00000114062
ulk1|Ueno201210lung_000031713	ENSG00000177169
unnamed|Audic201207_000074690	ENSG00000110455
unnamed|Audic201207_000721271	NA
unnamed|Ismailoglu201203_000045270	ENSG00000154822
unnamed|Ismailoglu201203_000112271	NA
unnamed|Ismailoglu201203_000164134	NA
unnamed|JGIv10_10009418	ENSG00000198788
unnamed|JGIv14_28705563	ENSG00000182903
unnamed|JGIv14_28728360	NA
unnamed|JGIv14_28744863	NA
unnamed|JGIv16_16003871	NA
unnamed|JGIv16_16017659	ENSG00000176406
unnamed|JGIv16_16024852	ENSG00000141854
unnamed|JGIv16_16025133	ENSG00000127081
unnamed|JGIv16_16034828	ENSG00000196967
unnamed|JGIv16_16039546	NA
unnamed|JGIv16_16044054	NA
unnamed|JGIv16_16053432	ENSG00000105877
unnamed|JGIv16_16054135	NA
unnamed|JGIv16_16065711	NA
unnamed|JGIv610_0001981	NA
unnamed|JGIv610_0014496	NA
unnamed|Park201106_000028151	NA
unnamed|Park201106_000335279	ENSG00000008294
unnamed|Park201106_000524142	NA
unnamed|Quigley201212_000176472	NA
unnamed|Quigley201212_001017874	NA
unnamed|Taira201203brain_000013482	NA
unnamed|Taira201203brain_000044244	NA
unnamed|Taira201203eye_000021692	NA
unnamed|Taira201203intestine_000020913	ENSG00000102699
unnamed|Taira201203kidney_000004793	NA
unnamed|Taira201203kidney_000005156	NA
unnamed|Taira201203kidney_000023807	NA
unnamed|Taira201203liver_000060510	ENSG00000131848
unnamed|Taira201203lung_000029368	NA
unnamed|Taira201203lung_000076254	NA
unnamed|Taira201203st09_000110508	NA
unnamed|TeperekTkacz201206_000698751	NA
unnamed|TXGP201107_000006376	ENSG00000005379
unnamed|TXGP201107_000060646	NA
unnamed|Ueno2012104cells_000113499	NA
unnamed|Ueno201210eye_000165423	ENSG00000149260
unnamed|Ueno201210intestine_000036983	ENSG00000163704
unnamed|Ueno201210intestine_000079504	NA
unnamed|Ueno201210kidney_000079168	NA
unnamed|Ueno201210liver_000030113	NA
unnamed|Ueno201210skin_000012672	ENSG00000137177
unnamed|Ueno201210st30_000072825	NA
unnamed|UG94Xl_S21938812	NA
upb1|Ueno201210kidney_000218929	ENSG00000100024
uqcrc2|Ueno201210kidney_000158545	ENSG00000140740
uri1|Ueno201210st09_000205966	ENSG00000105176
ush1g|JGIv16_16069922	ENSG00000182040
usp31|Ueno201302st08_000365514	ENSG00000103404
usp37|TXGP201107_000010247	ENSG00000135913
utp3|Ueno2012102cells_000153651	ENSG00000132467
vars2|Taira201203skin_000013895	ENSG00000234032
vegt|Chang2013_000089732	NA
vit|Ueno201210testis_000056391	ENSG00000205221
vps52|TXGP201107_000372494	ENSG00000206286
vps9d1|JGIv15_15000263	ENSG00000075399
was|TeperekTkacz201202_000114436	ENSG00000015285
wdr60|Quigley201307_001705231	ENSG00000126870
wdr66|Chung201110_000144542	ENSG00000158023
wdtc1|Quigley201307_002167036	ENSG00000142784
wipi1|Ueno201210liver_000028909	ENSG00000070540
wwp1|Taira201203brain_000071847	ENSG00000123124
xlcof28|Ueno2012104cells_000071033	NA
xrcc4|TeperekTkacz201202_000138913	ENSG00000152422
xrcc4|Ueno201210kidney_000037308	ENSG00000152422
xylt1|JGIv16_16081360	ENSG00000103489
zbed6|Taira201203testis_000063683	ENSG00000257315
zbtb1|Taira201203spleen_000110918	ENSG00000126804
zbtb25|JGIv16_16029866	ENSG00000089775
zbtb39|Quigley201212_001887118	ENSG00000166860
zc3h3|Taira201203testis_000096858	ENSG00000014164
zc3h7a|Taira201203spleen_000049348	ENSG00000122299
zfp1|Ueno201210spleen_000198848	NA
znf184|Ueno201210st08_000113088	ENSG00000096654
znf238|Ueno201210brain_000107513	ENSG00000179456
znf33a|JGIv10_10004681	ENSG00000196409
znf350|TXGP201107_000344935	ENSG00000145908
znf469|JGIv14_28741852	ENSG00000225614
znf577|JGIv14_28746331	ENSG00000198298
znf615|JGIv10_10007386	ENSG00000197619
znf653|Quigley201212_001318881	ENSG00000161914
znf687|JGIv14_28729891	ENSG00000143373
znf721|Ueno201210st09_000163386	ENSG00000182903

## Sheet: HC CABR PITA
UTR	microRNA	Start	End	Seed	dGduplex	dGopen	ddG
sec16a	hsa-miR-3180-3p	1093	1086	07:00:01	-35.6	-6.19	-29.4
m6pr.L	hsa-miR-92b-5p	708	700	08:01:00	-31.64	-2.55	-29.08
m6pr	hsa-miR-92b-5p	709	701	08:01:00	-31.64	-2.65	-28.98
lrsam1.L	hsa-miR-4687-3p	97	89	08:00:01	-34	-5.88	-28.11
cnppd1.S	hsa-miR-4687-3p	2742	2734	08:00:01	-32.4	-4.93	-27.46
larp4.S	hsa-miR-4687-3p	3304	3296	08:00:01	-34.7	-8.16	-26.53
elk1.L	hsa-miR-4687-3p	32	25	07:00:01	-31.7	-5.37	-26.32
chst8.S	hsa-miR-3180-3p	131	124	07:00:00	-31	-4.84	-26.15
ep400.L	hsa-miR-3180-3p	2896	2888	08:01:01	-33.5	-7.62	-25.87
insm1.L	hsa-miR-4687-3p	354	346	08:00:01	-30.8	-5.03	-25.76
insm1	hsa-miR-4687-3p	528	520	08:00:01	-30.8	-5.03	-25.76
prkcz.L	hsa-miR-4687-3p	388	382	06:00:00	-26.9	-1.55	-25.34
rfx5	hsa-miR-92b-5p	486	478	08:00:01	-26.1	-0.81	-25.28
e2f1.S	hsa-miR-4687-3p	864	858	06:00:00	-28.3	-3.02	-25.27
fry.S	hsa-miR-4687-3p	856	849	07:00:00	-30.7	-5.64	-25.05
sec16a	hsa-miR-3180-3p	2427	2419	08:00:01	-30.04	-5.21	-24.82
fam53a.L	hsa-miR-3180-3p	2448	2441	07:00:00	-28.6	-3.89	-24.7
rnf145	hsa-miR-3180-3p	56	49	07:00:00	-27.05	-2.44	-24.6
ccdc85c.S	hsa-miR-3180-3p	3414	3407	07:00:00	-28	-3.43	-24.56
ccdc85c.S	hsa-miR-4687-3p	2670	2662	08:00:01	-31.8	-7.37	-24.42
lpcat4.L	hsa-miR-4687-3p	2988	2980	08:00:00	-27.3	-3.18	-24.11
efs.S	hsa-miR-4687-3p	841	833	08:00:00	-33.8	-9.81	-23.98
kcnk6.S	hsa-miR-4687-3p	3064	3056	08:00:01	-29.4	-5.41	-23.98
agpat1.L	hsa-miR-210-5p	1864	1856	08:01:01	-35.6	-11.69	-23.9
agpat1	hsa-miR-210-5p	1865	1857	08:01:01	-35.6	-11.69	-23.9
prox1.L	hsa-miR-3692-5p	5561	5553	08:00:00	-28.25	-4.39	-23.85
pip4k2b	hsa-miR-3180-3p	708	700	08:01:00	-28.6	-4.83	-23.76
gdpd5.L	hsa-miR-4687-3p	1307	1299	08:01:00	-25.64	-2.02	-23.61
sv2a.L	hsa-miR-4687-3p	388	380	08:01:01	-27.4	-3.79	-23.6
itga5	hsa-miR-210-5p	1898	1890	08:01:01	-29.8	-6.19	-23.6
spryd7	hsa-miR-3180-3p	194	187	07:00:00	-29.5	-5.96	-23.53
ppm1h.S	hsa-miR-3180-3p	7036	7028	08:01:01	-25.96	-2.43	-23.52
prr14.S	hsa-miR-3180-3p	759	751	08:01:01	-29.52	-6.06	-23.45
zbtb1.S	hsa-miR-4687-3p	478	470	08:00:01	-30.6	-7.25	-23.34
cnst-like.S	hsa-miR-3180-3p	1245	1239	06:00:00	-26.9	-3.69	-23.2
insm1.L	hsa-miR-4687-3p	367	359	08:00:01	-29.45	-6.28	-23.16
sec16a-like.L	hsa-miR-210-5p	1740	1732	08:01:00	-29.1	-5.93	-23.16
insm1	hsa-miR-4687-3p	541	533	08:00:01	-29.45	-6.28	-23.16
fhdc1.S	hsa-miR-20b-3p	1452	1444	08:00:00	-29.01	-6.01	-22.99
trpm6.L	hsa-miR-3180-3p	2599	2591	08:00:01	-28.66	-5.71	-22.94
pip4k2b	hsa-miR-210-3p	232	225	07:00:01	-29.5	-6.56	-22.93
brms1l.L	hsa-miR-3180-3p	2522	2514	08:00:01	-27.3	-4.37	-22.92
fcho1.L	hsa-miR-125a-3p	48	40	08:01:00	-24.4	-1.54	-22.85
c2orf42.L	hsa-miR-4687-3p	1948	1940	08:01:00	-30.15	-7.33	-22.81
prc1.S	hsa-miR-3180-3p	3241	3233	08:01:00	-26.3	-3.51	-22.78
fam53a	hsa-miR-125a-3p	1392	1384	08:01:00	-32.9	-10.17	-22.72
rcc1.L	xtr-miR-34b	442	434	08:00:00	-25.2	-2.54	-22.65
tnni2	xtr-miR-34b	24	16	08:01:00	-22.7	-0.068	-22.63
sgsm2.L	hsa-miR-4687-3p	3718	3710	08:01:01	-30.55	-7.96	-22.58
tom1l2	hsa-miR-4687-3p	1213	1205	08:01:01	-24.6	-2.1	-22.49
zbtb39.S	hsa-miR-92b-5p	5133	5125	08:01:01	-27	-4.52	-22.47
cdk16	hsa-miR-92b-5p	270	262	08:01:01	-24.3	-1.86	-22.43
ube3a.L	hsa-miR-4326	1002	994	08:01:00	-22.95	-0.52	-22.42
rnf157.S	hsa-miR-210-5p	1272	1264	08:01:00	-32.1	-9.73	-22.36
pafah1b3.S	hsa-miR-298	444	437	07:00:00	-25.61	-3.31	-22.29
lpcat4	hsa-miR-125a-5p	513	505	08:01:00	-26.05	-3.87	-22.17
oit3.S	hsa-miR-4687-3p	2548	2540	08:01:01	-27.8	-5.63	-22.16
trpv4-like.L	hsa-miR-210-3p	433	425	08:00:00	-24.4	-2.24	-22.15
atf7.S	hsa-miR-769-3p	7288	7280	08:00:01	-25.9	-3.76	-22.14
lpcat4.S	hsa-miR-125a-5p	512	504	08:01:00	-26.05	-3.91	-22.13
cnppd1.L	hsa-miR-3180-3p	1827	1819	08:01:01	-27.67	-5.56	-22.1
cnppd1	hsa-miR-3180-3p	1828	1820	08:01:01	-27.67	-5.56	-22.1
rai1-like.S	hsa-miR-139-3p	1102	1095	07:00:01	-29.1	-7.06	-22.03
fzd5.L	xtr-miR-449a-5p	1259	1251	08:01:01	-25.5	-3.46	-22.03
slc30a4	hsa-miR-3180-3p	2189	2181	08:01:01	-30.65	-8.61	-22.03
emilin3.L	hsa-let-7a-5p	2811	2803	08:00:01	-25.4	-3.39	-22
lpcat4.L	hsa-miR-125a-5p	533	525	08:01:00	-25.71	-3.76	-21.94
cep41.S	hsa-miR-4427	1670	1662	08:01:00	-26.4	-4.45	-21.94
fbxl5	hsa-miR-4687-3p	4152	4144	08:00:01	-31.4	-9.47	-21.92
lpcat4.L	hsa-miR-125b-5p	533	525	08:01:00	-25.68	-3.76	-21.91
lpcat4.L	xtr-miR-125b	533	525	08:01:00	-25.68	-3.76	-21.91
cux2.L	hsa-miR-4687-3p	741	733	08:00:00	-29.4	-7.5	-21.89
lpcat4.L	hsa-miR-210-5p	62	54	08:01:01	-25.5	-3.62	-21.87
sec16a	hsa-miR-4687-3p	2149	2141	08:00:01	-30.91	-9.06	-21.84
calcoco2.S	hsa-miR-4687-3p	2559	2551	08:01:01	-31.6	-9.77	-21.82
otp.L	hsa-miR-92b-5p	1195	1187	08:01:00	-28.6	-6.78	-21.81
col8a1.L	hsa-miR-298	1116	1108	08:01:01	-26.13	-4.31	-21.81
sik1.S	hsa-miR-6889-3p	410	402	08:00:00	-26.4	-4.59	-21.8
lpcat4	hsa-miR-125b-5p	513	505	08:01:00	-25.68	-3.87	-21.8
lpcat4	xtr-miR-125b	513	505	08:01:00	-25.68	-3.87	-21.8
lpcat4.S	hsa-miR-125b-5p	512	504	08:01:00	-25.68	-3.91	-21.76
lpcat4.S	xtr-miR-125b	512	504	08:01:00	-25.68	-3.91	-21.76
pdk4.S	hsa-miR-200b-5p	717	709	08:00:01	-27.7	-5.95	-21.74
wdr60.S	hsa-miR-3180-3p	1380	1372	08:01:00	-23.7	-1.95	-21.74
elk1.S	hsa-miR-3692-5p	264	257	07:00:00	-29.5	-7.78	-21.71
fras1.L	hsa-miR-6832-3p	534	526	08:00:01	-22	-0.3	-21.69
sik1.S	hsa-miR-6889-3p	578	570	08:00:00	-26.4	-4.71	-21.69
fhl3.S	hsa-miR-210-5p	438	430	08:00:00	-30.7	-9.01	-21.68
sik1.S	hsa-miR-210-3p	1036	1028	08:01:01	-26.1	-4.5	-21.59
ube3a.L	hsa-miR-20b-3p	132	124	08:01:01	-23.98	-2.51	-21.46
prc1.S	hsa-miR-4687-3p	1616	1608	08:00:00	-27	-5.6	-21.39
mrps30.L	hsa-miR-4326	402	394	08:01:00	-23.7	-2.31	-21.38
zbtb1.S	hsa-miR-92b-5p	464	456	08:01:00	-26.4	-5.03	-21.36
tnni2	xtr-miR-449a-5p	23	16	07:00:00	-21.4	-0.067	-21.33
tspan17	hsa-miR-3180-3p	1064	1056	08:01:00	-26.2	-4.86	-21.33
zbtb1.S	hsa-miR-92b-5p	469	461	08:01:00	-26.19	-4.89	-21.29
tanc1-like.L	hsa-miR-3180-3p	3656	3649	07:00:00	-30	-8.7	-21.29
ilk	hsa-miR-3180-3p	472	465	07:00:00	-23.4	-2.14	-21.25
rnf145	hsa-miR-3180-3p	584	576	08:01:01	-25.5	-4.24	-21.25
prkcz.S	hsa-miR-4687-3p	268	262	06:00:00	-23.1	-1.85	-21.24
otp.L	hsa-miR-92b-5p	1190	1182	08:00:01	-27.4	-6.18	-21.21
mb21d2.S	hsa-miR-298	119	111	08:00:01	-28.11	-6.89	-21.21
tom1l2	hsa-miR-4687-3p	1284	1276	08:01:00	-23.8	-2.59	-21.2
cdk16	hsa-miR-298	853	845	08:01:01	-28.3	-7.13	-21.16
ep400.L	hsa-miR-3180-3p	2285	2277	08:01:00	-25.7	-4.54	-21.15
otp.L	hsa-miR-6889-3p	659	651	08:00:01	-27.5	-6.34	-21.15
ctns	hsa-miR-1258	1558	1551	07:00:01	-27.1	-5.97	-21.12
pik3r2-like.L	hsa-miR-103a-3p	1682	1675	07:00:00	-27	-5.91	-21.08
pik3r2-like.L	xtr-miR-103	1682	1675	07:00:00	-27	-5.91	-21.08
atp6v1h.L	hsa-miR-92b-5p	113	105	08:01:00	-22.4	-1.32	-21.07
cux2.L	hsa-miR-4687-3p	4396	4388	08:01:01	-26.76	-5.69	-21.06
slc30a4	hsa-miR-3180-3p	2186	2178	08:01:01	-33.95	-12.89	-21.05
znf653	hsa-miR-3180-3p	292	284	08:01:00	-24.2	-3.15	-21.04
sv2a.L	hsa-miR-125a-3p	625	619	06:00:00	-23.32	-2.32	-20.99
agpat1.S	hsa-miR-210-5p	1580	1572	08:01:01	-34.3	-13.32	-20.97
gmeb2.S	hsa-miR-92b-5p	3027	3020	07:00:01	-21.6	-0.66	-20.93
kalrn.S	hsa-miR-92b-5p	1230	1222	08:01:00	-26.5	-5.58	-20.91
prickle1-b	xtr-miR-427	93	86	07:00:01	-26.05	-5.15	-20.89
pik3r2-like.L	hsa-miR-129-5p	1594	1586	08:00:01	-24.2	-3.31	-20.88
pik3r2-like.L	xtr-miR-129	1594	1586	08:00:01	-24.2	-3.31	-20.88
brms1l.L	hsa-miR-33b-3p	3029	3022	07:00:00	-27.8	-6.93	-20.86
slc30a4.L	hsa-miR-3180-3p	4046	4038	08:01:01	-32.3	-11.51	-20.78
ankrd13c.L	hsa-miR-24-3p	2037	2030	07:00:01	-26	-5.21	-20.78
med21	hsa-miR-92b-5p	195	187	08:01:01	-26.4	-5.69	-20.71
larp4.S	hsa-miR-3180-3p	774	768	06:00:00	-31.2	-10.5	-20.69
arhgef17.S	hsa-miR-125a-5p	3399	3391	08:00:01	-28.79	-8.13	-20.65
fras1.L	hsa-miR-6832-3p	533	526	07:00:00	-20.9	-0.25	-20.64
lpcat4.S	hsa-miR-6889-3p	61	53	08:01:00	-26.6	-5.97	-20.62
cbx2	hsa-miR-298	1468	1460	08:01:01	-27.8	-7.17	-20.62
gpc5.S	xtr-miR-449b-5p	140	132	08:00:00	-24.15	-3.53	-20.61
fzd3.L	hsa-miR-3180-3p	852	844	08:01:01	-24.36	-3.77	-20.58
agpat1.L	hsa-miR-4687-3p	2184	2176	08:01:01	-22.7	-2.11	-20.58
agpat1	hsa-miR-4687-3p	2185	2177	08:01:01	-22.7	-2.11	-20.58
aifm3-like.L	hsa-miR-92b-5p	4030	4022	08:01:01	-23.3	-2.74	-20.55
aff2-like.2.L	hsa-miR-139-3p	186	178	08:00:01	-23.9	-3.35	-20.54
slc19a1.L	hsa-miR-92b-5p	828	820	08:01:00	-28.7	-8.15	-20.54
ilk	hsa-miR-4687-3p	166	158	08:01:01	-31.8	-11.28	-20.51
kit-a	hsa-miR-103a-3p	770	762	08:00:00	-26	-5.49	-20.5
kit-a	xtr-miR-103	770	762	08:00:00	-26	-5.49	-20.5
ndrg4.L	hsa-miR-210-3p	24	16	08:00:00	-24.1	-3.6	-20.49
nudc.L	hsa-miR-107	459	452	07:00:00	-32	-11.51	-20.48
sec16a-like.L	hsa-miR-4687-3p	397	389	08:00:01	-28.39	-7.91	-20.47
hhla2.S	hsa-miR-139-3p	2573	2565	08:01:01	-28.1	-7.62	-20.47
rcc1-a	xtr-miR-34b	439	431	08:00:00	-25.2	-4.76	-20.43
chst8.S	hsa-miR-34a-5p	173	165	08:00:01	-24.6	-4.18	-20.41
adamts17-like.S	hsa-miR-3180-3p	1087	1079	08:01:01	-26.5	-6.11	-20.38
stxbp5l-like.S	hsa-miR-3180-3p	477	470	07:00:01	-26.01	-5.63	-20.37
oit3.L	hsa-miR-92b-5p	1646	1638	08:01:01	-27.3	-6.96	-20.33
sacs.L	hsa-miR-139-3p	966	958	08:00:01	-23.2	-2.87	-20.32
ksr1.S	hsa-miR-210-3p	2698	2690	08:01:01	-24.31	-4	-20.3
zbtb39.S	hsa-miR-3180-3p	11814	11806	08:01:00	-22.16	-1.85	-20.3
emilin3.L	hsa-let-7b-5p	2811	2803	08:00:01	-23.7	-3.39	-20.3
fzd5.S	hsa-miR-34a-5p	1200	1193	07:00:00	-25.3	-5	-20.29
zbtb1.S	hsa-miR-183-5p	1038	1030	08:00:00	-23.4	-3.13	-20.26
rfx5	hsa-miR-4687-3p	1014	1006	08:00:00	-28.83	-8.59	-20.23
lamtor2-a	hsa-miR-4687-3p	150	142	08:01:00	-30.6	-10.36	-20.23
cyhr1-like.L	hsa-miR-2276-3p	1413	1405	08:01:00	-26.8	-6.57	-20.22
dbt	hsa-miR-298	142	135	07:00:00	-29.21	-8.99	-20.21
fzd5.S	hsa-miR-4687-3p	5923	5915	08:01:00	-27.14	-6.96	-20.17
fam129b	hsa-miR-92b-5p	198	190	08:01:01	-23.22	-3.05	-20.16
atp8b2-like.L	hsa-miR-3180-3p	38	30	08:00:00	-33.12	-12.96	-20.15
cyhr1-like.L	hsa-miR-4687-3p	354	346	08:00:01	-24.9	-4.75	-20.14
ulk1.S	hsa-miR-92b-3p	2709	2701	08:00:00	-28.26	-8.12	-20.13
psma6.L	hsa-miR-3180-3p	24	16	08:01:01	-23.4	-3.27	-20.12
slc19a1.L	hsa-miR-92b-5p	137	129	08:01:00	-28.7	-8.58	-20.11
stat6	hsa-miR-4687-3p	105	97	08:01:01	-24.61	-4.49	-20.11
kit-a	hsa-miR-107	770	762	08:00:00	-25.6	-5.49	-20.1
pip4k2b.S	hsa-miR-298	5184	5178	06:00:00	-25.4	-5.3	-20.09
kiaa2026.L	hsa-miR-183-5p	2262	2254	08:00:01	-23.1	-3.01	-20.08
dock4.L	hsa-miR-33b-3p	3691	3684	07:00:00	-26.42	-6.35	-20.06
scml2.L	hsa-miR-4687-3p	1057	1049	08:00:01	-27	-6.93	-20.06
rcc1.L	xtr-miR-449a-5p	441	434	07:00:00	-22.2	-2.15	-20.04
insm1.L	hsa-miR-125a-3p	1265	1258	07:00:01	-22.2	-2.16	-20.03
insm1	hsa-miR-125a-3p	1432	1425	07:00:01	-22.2	-2.16	-20.03
rnf157.L	hsa-miR-4687-3p	2273	2267	06:00:00	-26.1	-6.07	-20.02
sfrpx.S	hsa-miR-92b-5p	600	592	08:01:00	-26.4	-6.39	-20
sfrpx	hsa-miR-92b-5p	605	597	08:01:00	-26.4	-6.39	-20
slc7a1.S	hsa-miR-92b-5p	1535	1529	06:00:00	-26	-6	-19.99
ulk1.L	xtr-miR-92a	1032	1024	08:01:01	-22.59	-2.6	-19.98
prkcz.L	hsa-miR-130b-3p	2414	2406	08:00:00	-24.3	-4.33	-19.96
abcc5	hsa-miR-222-5p	4278	4270	08:00:00	-29.8	-9.83	-19.96
lpcat4.L	hsa-miR-196a-5p	1701	1693	08:01:01	-24.4	-4.47	-19.92
tmem161b-like.L	hsa-miR-4687-3p	764	757	07:00:01	-25.91	-6.02	-19.88
tmem104.S	hsa-miR-107	967	959	08:01:00	-25.7	-5.81	-19.88
nek7.S	hsa-miR-103a-3p	305	297	08:00:00	-26.26	-6.39	-19.86
nek7.S	hsa-miR-107	305	297	08:00:00	-26.26	-6.39	-19.86
nek7.S	xtr-miR-103	305	297	08:00:00	-26.26	-6.39	-19.86
kcnv2.L	hsa-miR-6832-3p	1069	1061	08:00:01	-21.96	-2.1	-19.85
neurl1.L	xtr-miR-92a	4377	4369	08:01:01	-30.8	-10.94	-19.85
prox1.S	hsa-miR-3180-3p	2681	2674	07:00:01	-23.3	-3.46	-19.83
ano10.L	hsa-miR-4687-3p	1638	1630	08:01:01	-22.51	-2.67	-19.83
pip4k2b	hsa-miR-298	161	154	07:00:00	-26.7	-6.87	-19.82
tspan33-like.L	hsa-miR-7-5p	3137	3129	08:00:01	-24.2	-4.38	-19.81
exoc5.S	hsa-miR-107	2683	2675	08:01:00	-25.7	-5.9	-19.79
neurl1.S	hsa-miR-4687-3p	1442	1436	06:00:00	-22.7	-2.9	-19.79
insm1.S	hsa-miR-92b-5p	196	188	08:00:00	-30.1	-10.34	-19.75
agpat1.S	hsa-miR-3692-5p	1385	1377	08:01:00	-24.8	-5.04	-19.75
pgr.S	xtr-miR-427	2380	2372	08:00:00	-24.7	-4.94	-19.75
prkcz.L	hsa-miR-92b-5p	3126	3118	08:01:00	-23.2	-3.44	-19.75
col8a1.L	hsa-miR-3180-3p	96	88	08:01:01	-26.5	-6.75	-19.74
slc19a1.L	hsa-miR-3180-3p	359	351	08:01:01	-28	-8.25	-19.74
gpc5.S	xtr-miR-449a-5p	140	132	08:00:00	-23.26	-3.53	-19.72
emilin3.L	xtr-let-7b	2811	2803	08:00:01	-23.1	-3.39	-19.7
scml2	hsa-miR-210-5p	1129	1121	08:01:00	-27.6	-7.89	-19.7
pik3cb.L	hsa-miR-34a-5p	4622	4615	07:00:01	-25.4	-5.71	-19.68
agpat1.L	hsa-miR-4687-3p	1632	1624	08:01:00	-22.54	-2.86	-19.68
agpat1	hsa-miR-4687-3p	1633	1625	08:01:00	-22.54	-2.86	-19.68
insm1.S	hsa-miR-103a-3p	189	183	06:00:00	-25.2	-5.53	-19.66
insm1.S	xtr-miR-103	189	183	06:00:00	-25.2	-5.53	-19.66
pik3r2-like.L	xtr-miR-428b	1602	1594	08:01:00	-23.1	-3.43	-19.66
magi2-like.1.L	hsa-miR-3180-3p	1187	1179	08:01:01	-24.6	-4.93	-19.66
zbtb39.L	hsa-miR-107	300	292	08:01:00	-26.1	-6.43	-19.66
rbpms2	xtr-miR-363-5p	416	410	06:00:00	-22.4	-2.74	-19.65
psma6	hsa-miR-3180-3p	25	17	08:01:01	-23	-3.34	-19.65
ankrd13c.S	hsa-miR-4687-3p	178	171	07:00:01	-28.2	-8.55	-19.64
ankrd13c-b	hsa-miR-4687-3p	179	172	07:00:01	-28.2	-8.55	-19.64
pik3r2-like.L	xtr-miR-427	1600	1592	08:01:00	-22.9	-3.27	-19.62
emilin3.S	hsa-miR-3180-3p	290	282	08:00:01	-25.29	-5.66	-19.62
pafah1b3.S	hsa-miR-3180-3p	447	439	08:00:01	-22.92	-3.31	-19.6
lpcat4	hsa-miR-6889-3p	62	54	08:01:00	-26.6	-7	-19.59
prc1.S	hsa-miR-92b-5p	3216	3209	07:00:01	-28	-8.41	-19.58
ube3a.L	hsa-miR-3180-3p	1471	1463	08:01:01	-25.8	-6.23	-19.56
irf2bpl.S	hsa-miR-92b-5p	771	763	08:00:01	-26.8	-7.24	-19.55
c2orf42.L	hsa-miR-3180-3p	689	681	08:01:00	-26.2	-6.66	-19.53
gbp5.S	hsa-miR-3692-5p	292	285	07:00:01	-27.7	-8.17	-19.52
neurl1.L	hsa-miR-124-5p	1257	1249	08:00:01	-23.91	-4.38	-19.52
itga5.S	hsa-miR-3180-3p	3164	3156	08:00:01	-24.19	-4.69	-19.49
atp8b2-like.L	hsa-miR-92b-3p	694	686	08:01:01	-24.3	-4.81	-19.48
tmem161b-like.L	hsa-miR-125a-3p	728	720	08:01:00	-23.2	-3.72	-19.47
cnppd1.S	hsa-miR-3180-3p	2735	2727	08:01:00	-21.1	-1.62	-19.47
tspan17	hsa-miR-4687-3p	710	702	08:01:00	-25.1	-5.62	-19.47
mgst3.S	hsa-miR-143-5p	108	100	08:00:00	-29.3	-9.83	-19.46
mgst3	hsa-miR-143-5p	109	101	08:00:00	-29.3	-9.83	-19.46
tmcc1.S	hsa-miR-139-3p	1491	1485	06:00:00	-21.45	-2.01	-19.43
fzd5.S	hsa-miR-125a-3p	5936	5929	07:00:00	-24.9	-5.47	-19.42
tanc1-like.L	hsa-miR-4687-3p	3608	3601	07:00:01	-29.7	-10.27	-19.42
slc19a1.L	hsa-miR-3180-3p	347	339	08:00:00	-28.5	-9.07	-19.42
ano10.L	hsa-miR-92b-5p	1662	1654	08:01:00	-19.94	-0.52	-19.41
ulk1.S	hsa-miR-93-3p	4656	4648	08:01:01	-23.6	-4.18	-19.41
fry.L	hsa-miR-3180-3p	809	801	08:01:01	-22.59	-3.18	-19.4
ccdc85c.L	hsa-miR-92b-5p	847	839	08:01:01	-24.4	-5.01	-19.38
galt.1	hsa-miR-3180-3p	88	80	08:01:00	-30.2	-10.81	-19.38
sec16a	hsa-miR-139-3p	310	302	08:01:00	-29.85	-10.47	-19.37
sec16a	hsa-miR-3180-3p	2164	2156	08:00:01	-27.2	-7.82	-19.37
pip4k2b.L	hsa-miR-3180-3p	954	946	08:01:01	-29	-9.65	-19.34
itga5.S	hsa-miR-107	3012	3004	08:01:00	-27.29	-7.94	-19.34
rfx5	hsa-miR-4687-3p	436	428	08:00:01	-27.1	-7.76	-19.33
uri1	hsa-miR-130b-5p	851	845	06:00:00	-21.11	-1.79	-19.31
ccdc85c.S	hsa-miR-4687-3p	3546	3538	08:01:00	-26	-6.69	-19.3
prc1.S	xtr-miR-363-5p	3508	3500	08:00:01	-24.8	-5.49	-19.3
oit3.L	hsa-miR-92b-5p	2100	2092	08:01:00	-25.3	-5.99	-19.3
kit-b	hsa-miR-298	673	665	08:01:01	-25.6	-6.29	-19.3
pip4k2b.S	hsa-miR-7154-5p	3300	3294	06:00:00	-22.21	-2.91	-19.29
rtkn.S	hsa-miR-4687-3p	471	463	08:01:01	-25.03	-5.73	-19.29
aff2-like.2.L	xtr-miR-427	279	272	07:00:00	-27	-7.7	-19.29
emilin3.L	hsa-miR-3180-3p	291	283	08:00:01	-26.79	-7.49	-19.29
sh2d3c	hsa-miR-298	1284	1276	08:01:00	-27.3	-8	-19.29
stat6	hsa-miR-3180-3p	69	61	08:01:01	-23.1	-3.81	-19.28
ulk1.L	xtr-miR-92a	1136	1128	08:01:00	-29.6	-10.32	-19.27
hnf1a-a	hsa-let-7b-5p	170	163	07:00:01	-23.9	-4.62	-19.27
slc30a4	hsa-miR-298	194	188	06:00:00	-27.51	-8.23	-19.27
insm1.S	hsa-miR-107	189	183	06:00:00	-24.8	-5.53	-19.26
btbd6.L	hsa-miR-210-5p	1075	1067	08:01:00	-31.9	-12.65	-19.24
sgsm2.S	hsa-miR-298	4346	4340	06:00:00	-24.73	-5.5	-19.22
fam129b	hsa-miR-4687-3p	392	386	06:00:00	-23.8	-4.58	-19.21
nrxn2-like.2.L	hsa-miR-92b-5p	415	408	07:00:01	-21.8	-2.59	-19.2
sec16a	hsa-miR-4687-3p	2146	2138	08:01:01	-27.74	-8.53	-19.2
mtss1l-like.S	hsa-miR-4687-3p	933	925	08:00:01	-28.4	-9.2	-19.19
mb21d2.L	hsa-miR-33b-3p	3030	3022	08:01:00	-27.9	-8.71	-19.18
clock.S	hsa-miR-92b-5p	1555	1549	06:00:00	-27.21	-8.02	-19.18
tmcc1.L	hsa-miR-139-3p	1161	1155	06:00:00	-21.45	-2.26	-19.18
hoxa1.L	hsa-miR-200b-5p	640	632	08:01:01	-27	-7.82	-19.17
tom1l2	hsa-miR-4687-3p	1057	1049	08:01:00	-24.4	-5.23	-19.16
gmeb2.L	hsa-miR-3180-3p	1201	1193	08:01:01	-21.6	-2.44	-19.15
sec16a	hsa-miR-4687-3p	2152	2144	08:01:01	-26.18	-7.02	-19.15
ctns	hsa-miR-143-5p	1416	1409	07:00:00	-26.2	-7.04	-19.15
arhgef17.S	hsa-miR-4687-3p	3833	3825	08:01:01	-26.8	-7.65	-19.14
coq9.L	hsa-miR-3692-5p	2519	2511	08:01:00	-26.6	-7.46	-19.13
rnf145.S	hsa-miR-298	758	750	08:01:01	-25.5	-6.38	-19.11
dock3.S	hsa-miR-30b-3p	1482	1474	08:00:01	-19.2	-0.092	-19.1
bcat1	hsa-miR-3180-3p	745	737	08:01:00	-26.2	-7.09	-19.1
pip4k2b.L	hsa-miR-3180-3p	971	964	07:00:01	-26.24	-7.14	-19.09
cnppd1.S	hsa-miR-4687-3p	368	361	07:00:00	-25.2	-6.1	-19.09
tmem104.S	hsa-miR-103a-3p	967	959	08:01:00	-24.9	-5.81	-19.08
tmem104.S	xtr-miR-103	967	959	08:01:00	-24.9	-5.81	-19.08
itga5.L	hsa-miR-298	1788	1781	07:00:00	-22.8	-3.71	-19.08
rapgef2	hsa-miR-210-3p	1399	1391	08:01:00	-19.9	-0.83	-19.06
brms1l.L	hsa-miR-20b-3p	3163	3155	08:01:01	-22.11	-3.05	-19.05
cyp51a1	hsa-miR-210-5p	63	55	08:01:00	-25.1	-6.04	-19.05
rcc1.L	hsa-miR-34a-5p	441	434	07:00:00	-21.2	-2.15	-19.04
calcoco2.L	hsa-miR-92b-5p	260	252	08:01:00	-21.5	-2.45	-19.04
col8a1.S	hsa-miR-29a-3p	2618	2610	08:00:00	-24.69	-5.65	-19.03
elk1.S	hsa-miR-210-3p	3659	3651	08:00:00	-21.3	-2.27	-19.02
prdm16.S	hsa-miR-298	3130	3124	06:00:00	-21.43	-2.4	-19.02
prox1.L	hsa-miR-20b-5p	3272	3264	08:01:00	-24.1	-5.08	-19.01
cux2.L	hsa-miR-125a-3p	5262	5256	06:00:00	-20.6	-1.59	-19
rai1-like.S	hsa-miR-3180-3p	1346	1339	07:00:00	-21.21	-2.2	-19
rai1-like.S	hsa-miR-3180-3p	2460	2452	08:00:00	-29.2	-10.19	-19
m6pr.L	hsa-miR-3180-3p	712	704	08:01:00	-20.41	-1.4	-19
exoc5.S	hsa-miR-103a-3p	2683	2675	08:01:00	-24.9	-5.9	-18.99
exoc5.S	xtr-miR-103	2683	2675	08:01:00	-24.9	-5.9	-18.99
npas3.S	hsa-miR-33b-3p	325	318	07:00:01	-26.7	-7.71	-18.98
fry.S	hsa-miR-4687-3p	3690	3682	08:01:00	-24.3	-5.31	-18.98
fras1.L	hsa-miR-6780a-3p	535	527	08:01:01	-19.4	-0.42	-18.97
irf2bpl.S	hsa-miR-34a-5p	510	502	08:00:00	-26.5	-7.53	-18.96
sec16a	hsa-miR-4687-3p	1181	1173	08:01:01	-23.1	-4.13	-18.96
sfrpx	hsa-miR-3180-3p	593	586	07:00:01	-26.49	-7.52	-18.96
pygm.S	hsa-miR-4687-3p	862	855	07:00:01	-23.1	-4.14	-18.95
kcnv2.L	hsa-miR-6780a-3p	1071	1063	08:01:01	-20.4	-1.44	-18.95
sema3a.L	hsa-miR-4687-3p	3129	3122	07:00:01	-25.1	-6.14	-18.95
gpm6a.S	hsa-miR-3180-3p	2392	2384	08:01:01	-20.01	-1.06	-18.94
nrxn2-like.2.L	hsa-let-7b-5p	406	398	08:01:01	-23.5	-4.56	-18.93
fam129b.S	hsa-miR-103a-3p	188	180	08:00:01	-26.5	-7.57	-18.92
fam129b.S	xtr-miR-103	188	180	08:00:01	-26.5	-7.57	-18.92
c2orf42.L	hsa-miR-22-3p	6131	6123	08:00:00	-23.82	-4.89	-18.92
rfx5	hsa-miR-20b-3p	1075	1067	08:00:01	-26.83	-7.9	-18.92
fras1.L	hsa-miR-769-3p	3339	3331	08:00:01	-24.8	-5.88	-18.91
insm1	hsa-miR-4687-3p	1107	1099	08:01:01	-30.6	-11.68	-18.91
ppm1h.S	xtr-miR-449a-5p	9302	9295	07:00:01	-22.9	-4	-18.89
ksr1.S	hsa-miR-3692-5p	1421	1413	08:00:00	-27.11	-8.21	-18.89
ggcx	hsa-miR-143-5p	120	113	07:00:00	-25.67	-6.77	-18.89
sh2d3c	hsa-miR-4687-3p	612	605	07:00:00	-27.7	-8.82	-18.87
tom1l2	hsa-miR-125a-3p	1044	1037	07:00:01	-21.32	-2.44	-18.87
atp6v1h.L	hsa-miR-30b-3p	114	107	07:00:00	-20	-1.13	-18.86
agpat1.L	hsa-miR-3180-3p	1707	1699	08:01:00	-21.21	-2.34	-18.86
arhgef17.S	hsa-miR-125b-5p	3399	3391	08:00:01	-27	-8.13	-18.86
arhgef17.S	xtr-miR-125b	3399	3391	08:00:01	-27	-8.13	-18.86
slc19a1.L	hsa-miR-298	1331	1323	08:01:00	-26.22	-7.35	-18.86
agpat1	hsa-miR-3180-3p	1708	1700	08:01:00	-21.21	-2.34	-18.86
ulk1.L	hsa-miR-4687-3p	2772	2764	08:00:01	-25.3	-6.48	-18.81
prr14.S	hsa-miR-184	758	750	08:00:00	-23.7	-4.88	-18.81
mrps17.L	hsa-miR-7-5p	253	245	08:01:00	-24.5	-5.69	-18.8
cnst-like.S	hsa-miR-769-3p	74	66	08:00:00	-26.4	-7.6	-18.79
mrps30.L	hsa-miR-4326	410	403	07:00:01	-21.1	-2.3	-18.79
tp53i11	hsa-miR-3180-3p	1622	1615	07:00:01	-27.3	-8.5	-18.79
sbf1.L	hsa-miR-298	372	365	07:00:00	-27.16	-8.4	-18.75
fam53a.L	hsa-miR-3180-3p	2442	2435	07:00:01	-22.7	-3.96	-18.73
rai1-like.S	hsa-miR-3180-3p	442	434	08:01:00	-23.78	-5.04	-18.73
tmem104.L	hsa-miR-298	1338	1330	08:01:00	-27.1	-8.37	-18.72
fam53a	hsa-miR-193a-3p	555	547	08:00:00	-29.1	-10.37	-18.72
insm1.L	hsa-miR-3180-3p	1312	1305	07:00:00	-24.56	-5.84	-18.71
upb1.S	hsa-miR-3159	338	330	08:01:00	-21.3	-2.58	-18.71
irf2bpl.S	xtr-miR-449a-5p	510	502	08:00:00	-26.25	-7.53	-18.71
insm1	hsa-miR-3180-3p	1479	1472	07:00:00	-24.56	-5.84	-18.71
sgsm2.L	hsa-miR-3692-5p	5381	5373	08:01:01	-25.5	-6.79	-18.7
ano10.L	hsa-miR-3180-3p	1657	1649	08:01:00	-20.2	-1.5	-18.69
sfrpx.S	hsa-miR-3180-3p	588	581	07:00:01	-26.49	-7.79	-18.69
prdm16.S	hsa-miR-107	454	447	07:00:01	-24.2	-5.5	-18.69
sumo1-b	xtr-miR-363-5p	189	181	08:01:01	-24.1	-5.4	-18.69
pip4k2b.S	hsa-miR-30b-3p	4356	4348	08:00:01	-22.1	-3.42	-18.67
mtss1l-like.S	hsa-miR-3180-3p	980	972	08:01:00	-32	-13.32	-18.67
pik3cb.L	hsa-miR-92b-5p	4215	4208	07:00:01	-24.8	-6.14	-18.65
afap1.S	hsa-miR-3180-3p	4905	4897	08:00:01	-23.7	-5.04	-18.65
grpel2.S	hsa-miR-125a-3p	32	24	08:01:00	-21.5	-2.85	-18.64
ptprn.L	hsa-miR-92b-5p	3159	3151	08:01:01	-21.8	-3.15	-18.64
lpcat4.L	hsa-miR-107	1788	1780	08:01:01	-27.61	-8.97	-18.63
lpcat4.L	xtr-miR-449a-5p	2691	2684	07:00:00	-20.6	-1.96	-18.63
pcdha13.S	hsa-miR-92b-5p	825	817	08:00:01	-27.2	-8.56	-18.63
fzd5.S	hsa-miR-4687-3p	5885	5879	06:00:00	-26	-7.37	-18.62
mif4gd-b	hsa-let-7b-5p	1705	1697	08:01:00	-21.2	-2.57	-18.62
fras1.S	hsa-miR-130a-3p	232	224	08:01:00	-22	-3.38	-18.61
sbf1.L	hsa-miR-93-3p	2263	2255	08:01:00	-23.85	-5.23	-18.61
pex14.S	hsa-miR-143-5p	99	91	08:00:01	-26	-7.4	-18.59
calcoco2.S	hsa-miR-181a-5p	1768	1760	08:00:00	-30	-11.41	-18.58
calcoco2.S	xtr-miR-181a-5p	1768	1760	08:00:00	-30	-11.41	-18.58
clcn7	xtr-miR-34b	73	65	08:01:00	-27.2	-8.61	-18.58
ccdc85c.L	hsa-miR-139-3p	651	643	08:00:01	-24.9	-6.33	-18.56
gdpd5.S	hsa-miR-7154-5p	1238	1230	08:01:01	-23.3	-4.73	-18.56
ptprn.L	hsa-miR-298	3181	3174	07:00:01	-21.3	-2.73	-18.56
elk1.S	hsa-miR-298	4939	4932	07:00:00	-26.83	-8.27	-18.55
arhgef17.S	xtr-miR-449a-5p	3863	3855	08:01:01	-19.05	-0.49	-18.55
zbtb39.S	xtr-miR-427	8458	8450	08:01:00	-25.34	-6.78	-18.55
brms1l.L	hsa-miR-92b-5p	2527	2519	08:01:00	-21.1	-2.56	-18.53
znf238.2.L	hsa-miR-196a-5p	562	554	08:00:00	-21.6	-3.07	-18.52
pdk4	hsa-miR-143-5p	195	188	07:00:01	-25.79	-7.26	-18.52
tom1l2	hsa-miR-92b-5p	1226	1218	08:01:00	-19.63	-1.1	-18.52
tspan33-like.L	xtr-miR-7	3137	3129	08:00:01	-22.9	-4.38	-18.51
abcc4.S	hsa-miR-4687-3p	1228	1220	08:00:01	-22.71	-4.19	-18.51
scml2.S	xtr-miR-427	765	757	08:01:00	-23	-4.48	-18.51
hip1.S	hsa-miR-15a-3p	686	678	08:01:00	-25.83	-7.31	-18.51
cnppd1.L	hsa-miR-92b-5p	1384	1376	08:01:01	-21.3	-2.78	-18.51
rfx5	hsa-miR-4687-3p	679	671	08:01:01	-25.35	-6.83	-18.51
cnppd1	hsa-miR-92b-5p	1385	1377	08:01:01	-21.3	-2.78	-18.51
sv2a.L	hsa-miR-298	8254	8246	08:00:01	-24.85	-6.34	-18.5
cdx1.S	hsa-miR-92b-5p	1603	1595	08:00:01	-24.1	-5.59	-18.5
kcnv2.L	hsa-miR-24-3p	1194	1187	07:00:00	-23.4	-4.9	-18.49
oit3.S	hsa-miR-3180-3p	2538	2530	08:01:00	-19.8	-1.3	-18.49
sfrpx.L	hsa-miR-4687-3p	502	494	08:00:01	-26.5	-8	-18.49
coq9.L	hsa-miR-196a-5p	349	341	08:01:01	-19.7	-1.2	-18.49
stxbp5l-like.L	hsa-miR-298	777	770	07:00:01	-29.11	-10.62	-18.48
e2f1.L	hsa-miR-298	1037	1030	07:00:00	-19.93	-1.44	-18.48
kit-b	hsa-miR-24-3p	1949	1941	08:00:01	-23.42	-4.94	-18.47
mif4gd.S	hsa-let-7b-5p	1705	1697	08:01:00	-21.2	-2.73	-18.46
sec16a-like.L	hsa-miR-6889-3p	1738	1730	08:01:01	-25.71	-7.24	-18.46
zbtb39.L	hsa-miR-103a-3p	300	292	08:01:00	-24.9	-6.43	-18.46
zbtb39.L	xtr-miR-103	300	292	08:01:00	-24.9	-6.43	-18.46
elk1.S	hsa-miR-298	3229	3221	08:00:01	-27.71	-9.25	-18.45
aifm3-like.L	hsa-miR-4687-3p	5140	5132	08:01:01	-26.8	-8.34	-18.45
tspan17	hsa-miR-103a-3p	1079	1071	08:00:01	-24.83	-6.37	-18.45
tspan17	xtr-miR-103	1079	1071	08:00:01	-24.83	-6.37	-18.45
hip1.L	hsa-miR-200b-5p	2206	2199	07:00:01	-26.16	-7.75	-18.4
cnppd1.L	hsa-miR-125a-3p	1565	1557	08:01:00	-23.2	-4.79	-18.4
cnppd1	hsa-miR-125a-3p	1566	1558	08:01:00	-23.2	-4.79	-18.4
fras1.L	hsa-miR-130b-5p	528	520	08:01:01	-18.99	-0.59	-18.39
hk1.S	hsa-miR-93-5p	51	43	08:00:00	-22.7	-4.3	-18.39
cnst-like.S	hsa-miR-298	1011	1004	07:00:01	-21.1	-2.71	-18.38
b4galt1.1.L	hsa-miR-103a-3p	233	225	08:00:00	-24.9	-6.51	-18.38
b4galt1.1.L	xtr-miR-103	233	225	08:00:00	-24.9	-6.51	-18.38
lamtor2.L	hsa-miR-196a-5p	186	178	08:01:00	-21.3	-2.91	-18.38
ilk	hsa-miR-139-3p	200	194	06:00:00	-24.34	-5.95	-18.38
ccdc85c.L	hsa-miR-92b-5p	863	857	06:00:00	-24.51	-6.13	-18.37
fzd5.S	hsa-miR-92b-5p	1712	1705	07:00:00	-26.89	-8.51	-18.37
lipe.L	hsa-miR-3180-3p	3047	3039	08:01:01	-24.9	-6.52	-18.37
uri1	hsa-miR-1258	1994	1986	08:00:01	-21.8	-3.42	-18.37
wdr60.S	hsa-miR-3180-3p	2186	2178	08:01:01	-21.7	-3.33	-18.36
trappc1.L	hsa-miR-30d-3p	304	296	08:00:00	-23.9	-5.53	-18.36
fbxl5	hsa-miR-3180-3p	1901	1893	08:01:01	-23.55	-5.18	-18.36
ptprn.L	hsa-miR-4687-3p	170	162	08:01:01	-26.3	-7.94	-18.35
iqsec1.1	hsa-miR-3180-3p	1673	1665	08:01:01	-24.05	-5.69	-18.35
erbb2.L	hsa-miR-4326	561	553	08:00:00	-26.8	-8.46	-18.33
suv39h1	hsa-miR-125a-3p	244	236	08:00:01	-27.9	-9.57	-18.32
loh12cr1.L	hsa-miR-4687-3p	125	117	08:00:01	-25.94	-7.62	-18.31
adamts17-like.S	hsa-miR-3180-3p	839	831	08:00:01	-26.2	-7.88	-18.31
slx1a.1	hsa-miR-3180-3p	150	143	07:00:01	-26.91	-8.59	-18.31
gbp5.S	hsa-miR-3180-3p	278	270	08:01:01	-26.6	-8.29	-18.3
klhl22.S	hsa-miR-769-3p	1157	1149	08:01:00	-24.1	-5.79	-18.3
hip1.L	hsa-miR-125a-3p	3166	3158	08:00:01	-21.1	-2.79	-18.3
rai1-like.L	hsa-miR-30b-3p	58	50	08:00:00	-25.2	-6.89	-18.3
rfx5	hsa-miR-3692-5p	186	179	07:00:00	-27.9	-9.59	-18.3
loh12cr1.L	hsa-miR-26a-5p	109	102	07:00:00	-23.6	-5.3	-18.29
prdm16.S	hsa-miR-3180-3p	2288	2280	08:00:01	-23.1	-4.8	-18.29
gata6.S	hsa-miR-210-5p	1374	1366	08:01:01	-25.81	-7.52	-18.28
slc19a1.L	hsa-miR-143-5p	1878	1870	08:00:00	-24.54	-6.26	-18.27
atxn1l-like.L	hsa-miR-124-5p	382	374	08:00:01	-27.5	-9.22	-18.27
itpkb-like.S	hsa-miR-3692-5p	113	106	07:00:00	-29	-10.73	-18.26
mrps30.L	hsa-miR-6889-3p	404	397	07:00:01	-20.6	-2.33	-18.26
slc30a4.S	hsa-miR-4687-3p	423	415	08:01:00	-25.3	-7.03	-18.26
cyp51a1.L	hsa-miR-33b-3p	115	108	07:00:00	-26	-7.74	-18.25
loh12cr1.L	hsa-miR-93-5p	708	702	06:00:00	-19.5	-1.24	-18.25
pip4k2b.L	hsa-miR-92b-5p	947	939	08:01:01	-25.1	-6.84	-18.25
pip4k2b.S	hsa-miR-20b-5p	5238	5232	06:00:00	-21.1	-2.84	-18.25
rai1-like.L	hsa-miR-4687-3p	477	471	06:00:00	-22	-3.74	-18.25
iqsec1.1	hsa-miR-92b-5p	2776	2768	08:01:01	-29.1	-10.85	-18.24
tom1l2	hsa-miR-125a-3p	1612	1604	08:01:00	-28.75	-10.5	-18.24
exoc5.L	hsa-miR-143-5p	720	712	08:00:01	-22.1	-3.86	-18.23
exoc5	hsa-miR-143-5p	721	713	08:00:01	-22.1	-3.86	-18.23
fras1.L	hsa-miR-769-3p	3362	3354	08:00:01	-25.8	-7.57	-18.22
kcnv2.L	hsa-miR-4326	1099	1091	08:01:01	-21.8	-3.58	-18.21
kcnk6.L	hsa-miR-125a-3p	146	138	08:01:01	-24.8	-6.58	-18.21
btbd6.S	hsa-miR-143-5p	61	53	08:01:00	-27.6	-9.39	-18.2
rragc.S	hsa-miR-4687-3p	1386	1378	08:01:01	-27.9	-9.69	-18.2
sv2a.L	hsa-miR-143-5p	3292	3285	07:00:01	-24.05	-5.84	-18.2
lamtor2-a	hsa-miR-196a-5p	187	179	08:01:00	-21.3	-3.09	-18.2
fzd5.S	xtr-miR-449a-5p	1200	1193	07:00:00	-23.2	-5	-18.19
arhgef17.S	hsa-miR-92b-5p	3876	3868	08:01:01	-24	-5.8	-18.19
kit-b	hsa-miR-30b-3p	853	845	08:01:01	-18.9	-0.7	-18.19
ppm1h.S	hsa-miR-15a-3p	1941	1933	08:01:00	-22.13	-3.94	-18.18
kcnv2.L	hsa-miR-7152-5p	1036	1028	08:01:01	-21.2	-3.02	-18.17
cnppd1.S	hsa-miR-92b-5p	1761	1753	08:01:00	-20.4	-2.22	-18.17
ksr1.S	hsa-miR-33b-3p	3672	3664	08:00:01	-24.53	-6.35	-18.17
fhl3.L	hsa-miR-4687-3p	3665	3659	06:00:00	-21.7	-3.52	-18.17
brms1l.L	hsa-let-7b-5p	2763	2756	07:00:01	-21.5	-3.33	-18.16
tspan33-like.S	hsa-miR-143-3p	164	157	07:00:01	-25.9	-7.73	-18.16
rbpms2	hsa-miR-298	354	346	08:00:01	-25.1	-6.93	-18.16
cyhr1-b	hsa-miR-139-3p	54	46	08:00:01	-25.6	-7.43	-18.16
clic6.S	hsa-miR-3180-3p	463	456	07:00:01	-26.73	-8.57	-18.15
ptprn.L	hsa-miR-4524a-3p	3325	3317	08:00:01	-22.7	-4.54	-18.15
insm1	xtr-miR-449a-5p	1074	1067	07:00:01	-22.27	-4.11	-18.15
trpm6.L	hsa-miR-210-3p	3361	3354	07:00:01	-24.7	-6.55	-18.14
armc9.L	hsa-let-7b-5p	922	915	07:00:01	-21.2	-3.05	-18.14
prickle1-a	hsa-miR-30b-3p	1027	1021	06:00:00	-23.4	-5.25	-18.14
armc9	hsa-let-7b-5p	923	916	07:00:01	-21.2	-3.05	-18.14
c2orf42.L	hsa-miR-1258	3426	3418	08:00:01	-21.3	-3.16	-18.13
rhpn2.L	hsa-miR-4687-3p	180	172	08:01:01	-27.8	-9.66	-18.13
neurl1.L	hsa-miR-298	1246	1239	07:00:00	-20.05	-1.91	-18.13
ankrd13c-a	hsa-miR-3180-3p	764	757	07:00:00	-24.5	-6.36	-18.13
fzd5.L	hsa-miR-769-3p	281	273	08:01:01	-27.9	-9.78	-18.11
insr.S	hsa-miR-125a-3p	2136	2128	08:01:01	-23.8	-5.69	-18.1
sv2a.L	hsa-miR-4687-3p	2227	2220	07:00:01	-20.88	-2.77	-18.1
slc30a4	hsa-miR-143-5p	2951	2944	07:00:00	-23.85	-5.74	-18.1
atp8b2-like.L	hsa-miR-3180-3p	404	396	08:01:00	-25.8	-7.7	-18.09
pkmyt1.S	hsa-miR-210-5p	992	984	08:01:00	-27.8	-9.7	-18.09
agpat1.L	hsa-miR-1258	1621	1614	07:00:00	-19.5	-1.4	-18.09
ppm1h.S	hsa-miR-92b-5p	1783	1775	08:01:01	-22.3	-4.2	-18.09
pvrl2	xtr-miR-363-5p	147	139	08:00:00	-22.15	-4.05	-18.09
agpat1	hsa-miR-1258	1622	1615	07:00:00	-19.5	-1.4	-18.09
pkmyt1	hsa-miR-210-5p	993	985	08:01:00	-27.8	-9.7	-18.09
loh12cr1.L	hsa-miR-24-3p	418	411	07:00:00	-28.9	-10.81	-18.08
sema4b.S	hsa-miR-217	1166	1158	08:00:01	-25.9	-7.81	-18.08
sec16a-like.L	hsa-miR-139-3p	687	679	08:00:00	-25.56	-7.48	-18.07
lamtor2.L	hsa-miR-4687-3p	149	141	08:01:00	-25	-6.92	-18.07
fam175a.L	hsa-miR-3692-5p	3815	3807	08:01:00	-27.2	-9.12	-18.07
tmcc1.S	xtr-miR-363-5p	856	848	08:01:01	-24.2	-6.12	-18.07
rfx5	hsa-miR-298	1620	1614	06:00:00	-29.5	-11.42	-18.07
pip4k2b.L	xtr-miR-428b	495	487	08:01:01	-24.01	-5.94	-18.06
fras1.L	hsa-miR-6832-3p	522	516	06:00:00	-19.1	-1.03	-18.06
cnppd1.S	hsa-miR-125a-3p	1763	1755	08:01:01	-20.3	-2.23	-18.06
znf238.2.L	hsa-miR-210-3p	102	94	08:00:01	-24.5	-6.43	-18.06
arhgef17.S	hsa-miR-6832-3p	1393	1385	08:01:01	-19.4	-1.33	-18.06
slc19a1	hsa-let-7b-5p	1337	1329	08:00:01	-25.7	-7.63	-18.06
sec16a-like.L	hsa-miR-33b-3p	1896	1889	07:00:00	-27.7	-9.64	-18.05
map2k1.S	hsa-miR-34a-5p	976	968	08:01:01	-24.1	-6.04	-18.05
fam175a.L	hsa-miR-30b-3p	4478	4470	08:01:00	-24.3	-6.24	-18.05
fras1.L	hsa-miR-298	2766	2758	08:01:01	-27	-8.95	-18.04
e2f1.S	hsa-miR-143-5p	637	629	08:01:01	-24.4	-6.35	-18.04
fam195b.L	hsa-miR-4687-3p	622	614	08:01:01	-25.46	-7.42	-18.03
fzd5.L	xtr-miR-449b-5p	1259	1251	08:01:01	-21.5	-3.46	-18.03
efs.L	hsa-miR-33b-3p	370	362	08:01:00	-22.96	-4.93	-18.02
pik3r2-like.L	hsa-let-7a-5p	4924	4917	07:00:00	-20.83	-2.8	-18.02
rnf157.S	hsa-let-7b-5p	2107	2099	08:01:00	-21	-2.98	-18.01
c2orf42.L	hsa-miR-103a-3p	970	962	08:01:01	-21.05	-3.03	-18.01
c2orf42.L	xtr-miR-103	970	962	08:01:01	-21.05	-3.03	-18.01
aifm3-like.L	hsa-miR-3692-5p	4045	4037	08:01:01	-20.5	-2.48	-18.01
prox1.S	hsa-miR-3180-3p	7903	7895	08:01:00	-20.71	-2.7	-18
rnf157.S	hsa-miR-4687-3p	1092	1085	07:00:00	-24.05	-6.04	-18
tom1l2	hsa-miR-769-3p	1071	1065	06:00:00	-26.4	-8.39	-18
rnf145	hsa-miR-30b-3p	60	52	08:01:00	-20.4	-2.39	-18
larp4.S	hsa-miR-210-3p	426	418	08:00:00	-20.03	-2.03	-17.99
rai1-like.L	hsa-miR-200a-5p	89	81	08:01:01	-30.39	-12.39	-17.99
ulk1.L	hsa-miR-3692-5p	5892	5884	08:00:00	-25.2	-7.21	-17.98
c2orf42.L	hsa-miR-30b-3p	6063	6057	06:00:00	-23.2	-5.21	-17.98
rragc.L	hsa-miR-24-3p	1550	1543	07:00:01	-24.29	-6.31	-17.97
loh12cr1.L	hsa-let-7b-5p	702	694	08:00:01	-19.4	-1.43	-17.96
mrps30.L	hsa-miR-455-5p	404	396	08:01:01	-20.3	-2.33	-17.96
pik3r2-like.S	xtr-miR-17-5p	3422	3414	08:01:01	-23.22	-5.25	-17.96
capn5.S	hsa-miR-184	912	905	07:00:01	-24.9	-6.93	-17.96
clic6.L	hsa-miR-125b-5p	357	351	06:00:00	-27.8	-9.84	-17.95
clic6.L	xtr-miR-125b	357	351	06:00:00	-27.8	-9.84	-17.95
aff2-like.2.L	hsa-miR-93-3p	552	545	07:00:00	-22.6	-4.65	-17.94
larp4.S	hsa-miR-92b-5p	4845	4837	08:01:00	-20.41	-2.46	-17.94
scml2.S	hsa-miR-298	2307	2301	06:00:00	-21.4	-3.45	-17.94
sgsm2.L	hsa-miR-769-3p	4672	4665	07:00:00	-23.39	-5.44	-17.94
prickle1-a	xtr-miR-427	111	104	07:00:01	-26.05	-8.1	-17.94
sh2d3c	hsa-miR-143-5p	1045	1037	08:01:00	-22.82	-4.87	-17.94
insr.S	hsa-miR-30b-3p	2040	2032	08:00:01	-24.8	-6.86	-17.93
cux2.S	hsa-let-7b-5p	1995	1988	07:00:01	-21.2	-3.26	-17.93
npas3.L	hsa-miR-4326	40	32	08:01:01	-18.4	-0.46	-17.93
prc1.S	hsa-miR-3180-3p	3237	3229	08:01:01	-21.1	-3.16	-17.93
hoxd8	hsa-miR-298	77	71	06:00:00	-24.82	-6.88	-17.93
tmem104.S	hsa-miR-103a-3p	135	129	06:00:00	-21.6	-3.67	-17.92
tmem104.S	hsa-miR-107	135	129	06:00:00	-21.6	-3.67	-17.92
tmem104.S	xtr-miR-103	135	129	06:00:00	-21.6	-3.67	-17.92
btbd6.S	hsa-miR-3180-3p	781	773	08:01:01	-28.31	-10.38	-17.92
mgst3.S	hsa-miR-92b-5p	3672	3664	08:01:01	-23.4	-5.47	-17.92
trpv4-like.L	hsa-miR-769-3p	91	83	08:01:01	-22.82	-4.9	-17.91
pbx3.L	hsa-miR-302a-3p	292	284	08:00:00	-21	-3.08	-17.91
neurl1.L	hsa-miR-125a-3p	1080	1072	08:01:00	-29.9	-11.98	-17.91
lpcat4.L	hsa-miR-769-3p	3736	3728	08:01:00	-22	-4.09	-17.9
oaf-like.S	hsa-miR-4687-3p	1223	1215	08:01:01	-22.5	-4.6	-17.89
pafah1b3.S	hsa-miR-3180-3p	498	490	08:01:00	-21.86	-3.96	-17.89
elk1.S	hsa-miR-4687-3p	1528	1521	07:00:01	-23.2	-5.31	-17.88
prc1.S	xtr-miR-428a	3333	3325	08:01:01	-22.13	-4.24	-17.88
tspan31.S	hsa-miR-210-3p	1787	1779	08:00:01	-27.7	-9.81	-17.88
cyhr1-like.L	hsa-miR-3180-3p	305	297	08:01:01	-23.8	-5.91	-17.88
tom1l2	hsa-miR-184	479	471	08:01:00	-19.9	-2.02	-17.87
smyd4.L	hsa-miR-22-3p	1025	1017	08:01:01	-31.4	-13.53	-17.86
insm1.L	xtr-miR-449a-5p	909	902	07:00:01	-22.27	-4.41	-17.85
tex26.S	hsa-miR-210-3p	1364	1356	08:01:00	-18.82	-0.96	-17.85
atxn1l-like.S	hsa-miR-124-5p	368	360	08:00:01	-27.5	-9.64	-17.85
atxn1l	hsa-miR-124-5p	369	361	08:00:01	-27.5	-9.64	-17.85
fras1.L	hsa-miR-6832-3p	511	504	07:00:01	-19.82	-1.97	-17.84
cep41.S	hsa-let-7b-5p	2103	2095	08:01:01	-20.1	-2.25	-17.84
atxn1l	hsa-miR-17-3p	82	76	06:00:00	-30.9	-13.05	-17.84
fam53a.S	hsa-miR-4687-3p	1042	1034	08:01:00	-20.9	-3.06	-17.83
sgsm2.L	hsa-let-7b-5p	4463	4456	07:00:01	-20.7	-2.86	-17.83
abcc5	hsa-miR-33b-3p	571	563	08:01:01	-26	-8.16	-17.83
sema5b	hsa-miR-93-5p	485	478	07:00:00	-26.4	-8.56	-17.83
edrf1	xtr-miR-22-5p	136	128	08:00:01	-23.9	-6.06	-17.83
tex26.S	hsa-miR-210-3p	1366	1358	08:01:00	-18.7	-0.87	-17.82
ankrd13c.L	hsa-miR-3180-3p	763	756	07:00:00	-24.5	-6.67	-17.82
atxn1l-like.S	hsa-miR-17-3p	81	75	06:00:00	-30.9	-13.07	-17.82
fam151b-like.L	hsa-miR-210-5p	728	720	08:01:01	-26.5	-8.69	-17.8
pkmyt1.S	hsa-let-7b-5p	716	708	08:00:01	-19.92	-2.11	-17.8
map2	hsa-miR-769-3p	135	127	08:01:00	-21.95	-4.14	-17.8
pvrl2	hsa-miR-143-5p	343	335	08:01:00	-21.99	-4.18	-17.8
neurl1.S	hsa-miR-769-3p	1134	1126	08:01:01	-27.1	-9.3	-17.79
ptprn.L	hsa-miR-92b-5p	3158	3150	08:01:01	-21.6	-3.8	-17.79
ctns	hsa-miR-4687-3p	868	861	07:00:01	-21.51	-3.71	-17.79
foxp4.S	hsa-miR-33b-3p	1895	1887	08:00:01	-27.91	-10.12	-17.78
atf7.S	hsa-miR-92b-5p	3563	3555	08:01:01	-20.2	-2.41	-17.78
hhla2.S	hsa-miR-139-3p	1176	1168	08:01:00	-26.56	-8.77	-17.78
slc19a1.L	hsa-miR-4687-3p	1643	1636	07:00:01	-27.3	-9.51	-17.78
rexo1-like.L	hsa-miR-30b-3p	548	540	08:01:01	-23.4	-5.62	-17.77
tex26.S	hsa-miR-210-3p	1368	1360	08:01:00	-18.59	-0.81	-17.77
loh12cr1.L	xtr-let-7b	702	694	08:00:01	-19.2	-1.43	-17.76
prr14.S	xtr-miR-34b	529	521	08:01:00	-19.72	-1.96	-17.75
zbtb25.L	hsa-miR-17-3p	499	491	08:00:01	-23	-5.24	-17.75
zbtb25.L	xtr-miR-17-3p	499	491	08:00:01	-23	-5.24	-17.75
abcc4.S	hsa-miR-27a-3p	4642	4634	08:01:00	-21.45	-3.69	-17.75
fry.S	hsa-miR-3692-5p	6131	6123	08:00:00	-25.91	-8.15	-17.75
ncoa6.L	hsa-miR-93-5p	71	63	08:00:00	-23.9	-6.14	-17.75
atp8b2-like.L	hsa-miR-4687-3p	342	334	08:01:01	-28.31	-10.56	-17.74
scnn1g-like.S	hsa-miR-3180-3p	633	625	08:01:01	-23.16	-5.41	-17.74
rcc1.L	xtr-miR-449b-5p	441	434	07:00:00	-19.9	-2.15	-17.74
fcho1.L	xtr-miR-181b	1348	1340	08:01:00	-23.4	-5.66	-17.73
abcc4.S	hsa-miR-93-5p	1948	1941	07:00:00	-24.61	-6.88	-17.72
rragc.L	hsa-miR-30b-3p	544	536	08:01:01	-23.4	-5.67	-17.72
mogs	hsa-miR-769-3p	62	54	08:01:01	-23.92	-6.19	-17.72
rnf145	hsa-miR-92b-5p	56	48	08:01:00	-20.17	-2.44	-17.72
rragc	hsa-miR-92b-5p	1310	1302	08:01:01	-23.9	-6.17	-17.72
fzd3.S	xtr-miR-428b	2059	2052	07:00:01	-27.8	-10.08	-17.71
prpf19.S	hsa-miR-143-5p	355	347	08:01:01	-26	-8.28	-17.71
pbx3.S	hsa-miR-4687-3p	2545	2537	08:01:00	-26.75	-9.04	-17.7
sv2a.L	hsa-miR-24-3p	816	808	08:00:01	-25.81	-8.1	-17.7
tbc1d24.1.L	hsa-miR-3180-3p	1042	1034	08:01:00	-22.4	-4.69	-17.7
tbc1d24.1	hsa-miR-3180-3p	1043	1035	08:01:00	-22.4	-4.69	-17.7
med21	hsa-miR-33b-3p	86	78	08:01:00	-25.1	-7.39	-17.7
sema5b	hsa-miR-4687-3p	958	951	07:00:00	-21.95	-4.24	-17.7
gpatch2-like.S	hsa-miR-22-3p	3744	3736	08:00:00	-25.9	-8.2	-17.69
fras1.L	hsa-miR-143-5p	251	243	08:00:00	-23.02	-5.32	-17.69
fbxl5	hsa-miR-298	1264	1256	08:00:01	-18.1	-0.4	-17.69
rnf157.L	hsa-miR-216a-3p	1101	1093	08:01:00	-22	-4.32	-17.68
dock3.S	hsa-miR-92b-5p	893	886	07:00:01	-25.9	-8.21	-17.68
rapgef2	hsa-let-7b-5p	334	326	08:01:01	-22.3	-4.61	-17.68
prox1.S	hsa-miR-92b-5p	2681	2673	08:01:01	-21.14	-3.46	-17.67
cux2.L	hsa-miR-92b-5p	3737	3730	07:00:00	-24.26	-6.58	-17.67
pcdha13.L	hsa-let-7a-5p	2957	2950	07:00:01	-19.6	-1.92	-17.67
lipe.S	hsa-miR-4687-3p	1146	1138	08:00:01	-27.2	-9.52	-17.67
sh3d21	hsa-miR-139-3p	322	314	08:01:01	-23.5	-5.83	-17.66
prox1.S	xtr-miR-428b	8627	8619	08:00:00	-22.66	-5	-17.65
zbtb1.S	hsa-miR-92b-5p	459	451	08:01:00	-25.25	-7.59	-17.65
ankrd13c.S	hsa-miR-30b-3p	740	733	07:00:01	-20.6	-2.94	-17.65
ankrd13c-b	hsa-miR-30b-3p	739	732	07:00:01	-20.6	-2.94	-17.65
sema4b.L	hsa-miR-139-3p	976	968	08:01:01	-25.29	-7.64	-17.64
armc9.L	hsa-miR-92b-5p	1031	1023	08:01:01	-21	-3.35	-17.64
armc9	hsa-miR-92b-5p	1032	1024	08:01:01	-21	-3.35	-17.64
insm1.L	hsa-miR-210-5p	760	752	08:01:01	-28.3	-10.66	-17.63
ulk1.S	xtr-miR-34b	515	507	08:00:01	-23.07	-5.43	-17.63
hip1.L	hsa-miR-24-3p	1948	1940	08:01:01	-25.6	-7.96	-17.63
pik3cb.S	hsa-miR-4687-3p	1293	1285	08:00:01	-23.23	-5.6	-17.62
larp4.S	hsa-miR-298	5850	5842	08:01:01	-20.7	-3.07	-17.62
exoc5.S	hsa-miR-4687-3p	2593	2585	08:00:00	-25.4	-7.78	-17.61
prdm16.L	hsa-miR-298	2260	2254	06:00:00	-21.43	-3.81	-17.61
cln5	hsa-miR-107	2820	2812	08:01:00	-22.7	-5.08	-17.61
fbxl5	hsa-miR-298	1041	1033	08:00:01	-18.1	-0.48	-17.61
rcc1-a	xtr-miR-449a-5p	438	431	07:00:00	-22.2	-4.58	-17.61
wdr60.L	hsa-miR-30d-3p	292	284	08:00:00	-24.4	-6.79	-17.6
gdpd5.S	hsa-miR-143-5p	842	835	07:00:01	-24.7	-7.09	-17.6
uri1.L	hsa-miR-92b-5p	1761	1753	08:01:01	-26.2	-8.59	-17.6
fras1.L	hsa-miR-6832-3p	554	546	08:00:01	-19.35	-1.75	-17.59
ccdc85c.S	hsa-miR-143-5p	1941	1935	06:00:00	-23.5	-5.9	-17.59
eml5-like.S	hsa-miR-216a-5p	412	404	08:01:01	-32.6	-15	-17.59
fam175a.L	hsa-miR-139-3p	3946	3938	08:01:01	-26.5	-8.9	-17.59
tmem104.S	hsa-miR-210-3p	685	677	08:01:01	-21.1	-3.51	-17.58
insm1	xtr-miR-449b-5p	1074	1067	07:00:01	-21.7	-4.11	-17.58
itga5.L	hsa-miR-7152-5p	1916	1908	08:00:01	-24.6	-7.02	-17.57
slc30a4	hsa-miR-3180-3p	2191	2183	08:01:01	-26.41	-8.83	-17.57
fhl3	hsa-miR-769-3p	759	751	08:01:01	-25.1	-7.53	-17.56
npas3.S	hsa-miR-103a-3p	315	307	08:01:01	-22.85	-5.29	-17.55
npas3.S	xtr-miR-103	315	307	08:01:01	-22.85	-5.29	-17.55
scml2.L	hsa-miR-217	3088	3080	08:01:01	-26.6	-9.04	-17.55
erbb2.L	hsa-miR-6780a-3p	559	553	06:00:00	-24.6	-7.04	-17.55
pvrl2	hsa-miR-3692-5p	208	200	08:01:01	-21.6	-4.04	-17.55
cep41.S	hsa-miR-93-5p	521	514	07:00:01	-24.5	-6.95	-17.54
tcf7.S	hsa-miR-210-3p	3594	3587	07:00:00	-25.16	-7.61	-17.54
tspan31.L	hsa-miR-210-3p	2571	2563	08:01:01	-22.3	-4.75	-17.54
cnppd1.L	hsa-miR-92b-5p	1879	1871	08:01:01	-27.2	-9.65	-17.54
cnppd1	hsa-miR-92b-5p	1880	1872	08:01:01	-27.2	-9.65	-17.54
insr.S	hsa-miR-4687-3p	3416	3409	07:00:00	-22.4	-4.86	-17.53
npas3.L	hsa-miR-6780a-3p	38	32	06:00:00	-18	-0.46	-17.53
prkcz.S	hsa-miR-92b-5p	2480	2474	06:00:00	-21.7	-4.16	-17.53
fzd5.L	xtr-miR-34b	1899	1892	07:00:00	-20.67	-3.13	-17.53
mif4gd-b	hsa-miR-34a-3p	1746	1738	08:01:01	-19.4	-1.86	-17.53
slc30a4.S	hsa-miR-24-3p	1046	1038	08:00:00	-22.07	-4.54	-17.52
tcf7.S	hsa-let-7b-5p	5238	5231	07:00:01	-24.5	-6.97	-17.52
calcoco2.L	hsa-miR-4687-3p	274	266	08:00:00	-27.15	-9.62	-17.52
cnppd1.S	hsa-miR-4687-3p	742	736	06:00:00	-22.7	-5.18	-17.51
elk1.S	hsa-miR-92b-5p	3704	3696	08:01:01	-32.1	-14.58	-17.51
wdr60.S	hsa-miR-30b-3p	2645	2637	08:01:00	-24.76	-7.25	-17.5
ppm1h.L	hsa-miR-298	864	858	06:00:00	-22.5	-4.99	-17.5
mrps17.L	xtr-miR-7	253	245	08:01:00	-23.2	-5.69	-17.5
atp6v0a1.L	hsa-miR-4687-3p	439	431	08:00:01	-23.3	-5.79	-17.5
rfx5	hsa-miR-4687-3p	425	417	08:01:01	-23.1	-5.59	-17.5
eif2b4.L	hsa-miR-143-5p	74	66	08:01:01	-23.76	-6.26	-17.49
fzd3.L	hsa-miR-139-3p	847	841	06:00:00	-23.58	-6.08	-17.49
gmeb2.S	hsa-miR-92b-5p	3063	3055	08:01:00	-23.06	-5.56	-17.49
trpm6.L	hsa-miR-4687-3p	408	400	08:01:01	-25.7	-8.21	-17.48
afap1.L	hsa-miR-93-3p	2396	2389	07:00:00	-26.4	-8.91	-17.48
rtkn.S	hsa-miR-125a-3p	598	591	07:00:01	-25.19	-7.7	-17.48
cnst-like.S	hsa-miR-34a-5p	462	454	08:00:01	-22.7	-5.22	-17.47
fzd3.L	hsa-miR-30b-3p	49	41	08:01:01	-19.7	-2.22	-17.47
afap1.S	hsa-miR-30b-3p	1789	1781	08:01:01	-23.66	-6.18	-17.47
fras1.S	hsa-miR-143-5p	236	228	08:00:00	-21.93	-4.46	-17.46
gmeb2.S	hsa-miR-184	3026	3019	07:00:01	-18.1	-0.63	-17.46
prkcz.L	hsa-miR-3180-3p	364	356	08:00:01	-20.1	-2.63	-17.46
tom1l2	hsa-miR-193a-3p	776	768	08:00:00	-22.43	-4.96	-17.46
lpcat4.L	hsa-miR-3180-3p	2656	2649	07:00:01	-20.91	-3.45	-17.45
rai1-like.S	hsa-miR-3180-3p	2593	2586	07:00:01	-23.21	-5.75	-17.45
dennd2a.S	hsa-miR-3180-3p	301	293	08:00:01	-28.2	-10.74	-17.45
larp4.S	hsa-miR-212-5p	92	84	08:00:00	-29.8	-12.34	-17.45
sorbs1-like.L	hsa-miR-34a-5p	344	336	08:01:01	-23.2	-5.74	-17.45
dock4.S	hsa-miR-4687-3p	2774	2767	07:00:00	-22.2	-4.75	-17.44
grm2-like.L	hsa-miR-26a-5p	1998	1990	08:01:01	-26.9	-9.45	-17.44
ctns	hsa-miR-3180-3p	201	193	08:01:01	-23.1	-5.65	-17.44
cdx1.L	hsa-miR-93-3p	1775	1767	08:01:00	-29.1	-11.67	-17.42
sema3a.L	xtr-miR-449b-5p	1939	1932	07:00:00	-21.25	-3.82	-17.42
slc19a1.L	hsa-miR-15a-3p	300	292	08:01:01	-26.29	-8.86	-17.42
dock3.S	hsa-miR-30b-3p	1475	1467	08:00:00	-19.8	-2.37	-17.42
cdk16	hsa-miR-30b-3p	181	175	06:00:00	-18.59	-1.16	-17.42
m6pr	hsa-miR-298	88	81	07:00:00	-25.91	-8.48	-17.42
fzd3.L	hsa-miR-3180-3p	850	842	08:01:01	-23.83	-6.41	-17.41
prox1.L	xtr-miR-20a-5p	3272	3264	08:01:00	-22.5	-5.08	-17.41
fam53a.S	hsa-miR-30b-3p	1110	1102	08:00:01	-23.7	-6.28	-17.41
ncam1.L	hsa-miR-4687-3p	585	577	08:01:00	-21.6	-4.19	-17.4
trpm6.L	hsa-miR-4687-3p	388	381	07:00:00	-25.2	-7.8	-17.39
tex26.S	hsa-miR-210-3p	1370	1362	08:01:00	-18.5	-1.1	-17.39
cntn4.L	hsa-miR-33b-3p	1382	1374	08:01:00	-28.3	-10.9	-17.39
neurl1.L	hsa-miR-92b-5p	1272	1264	08:01:01	-23.3	-5.9	-17.39
sv2a.L	hsa-miR-139-3p	3463	3455	08:01:01	-24.19	-6.8	-17.38
ankrd13c.S	hsa-miR-92b-5p	226	218	08:01:00	-22.04	-4.65	-17.38
ankrd13c-b	hsa-miR-92b-5p	227	219	08:01:00	-22.04	-4.65	-17.38
ncan.L	hsa-let-7b-5p	1051	1043	08:01:01	-18.8	-1.42	-17.37
uri1	hsa-miR-143-5p	118	111	07:00:01	-31.6	-14.22	-17.37
fbxl5	hsa-miR-298	1356	1348	08:00:01	-17.81	-0.43	-17.37
pik3cb.L	xtr-miR-34b	4623	4615	08:01:01	-22	-4.63	-17.36
prox1.L	hsa-miR-30b-3p	4110	4102	08:01:00	-21.86	-4.49	-17.36
wdr60.S	hsa-miR-3180-3p	1383	1375	08:01:01	-19.4	-2.03	-17.36
agpat1.S	xtr-miR-449a-5p	1373	1366	07:00:00	-20.3	-2.93	-17.36
rapgef2.S	hsa-miR-125a-3p	85	79	06:00:00	-22.19	-4.83	-17.35
slc30a4.L	hsa-miR-6889-3p	2320	2312	08:01:01	-23.7	-6.34	-17.35
fry.S	xtr-miR-15c	6468	6460	08:01:00	-26.2	-8.84	-17.35
emilin3.S	hsa-miR-184	289	281	08:01:01	-23.06	-5.71	-17.34
foxp4.S	xtr-miR-15c	3314	3306	08:01:00	-22.9	-5.55	-17.34
iqsec1.1	hsa-let-7b-5p	1582	1576	06:00:00	-22.56	-5.21	-17.34
tuba4a	hsa-miR-125a-3p	64	56	08:01:00	-20.9	-3.55	-17.34
prox1.S	hsa-miR-217	224	217	07:00:01	-20.55	-3.21	-17.33
fcho1.L	hsa-miR-4687-3p	1268	1262	06:00:00	-19.6	-2.26	-17.33
usp31.S	hsa-miR-3180-3p	1947	1940	07:00:01	-31.41	-14.07	-17.33
sema4b.S	hsa-miR-3130-3p	1165	1158	07:00:00	-25.7	-8.36	-17.33
itga5.S	hsa-miR-125a-3p	1922	1914	08:01:01	-21.3	-3.96	-17.33
fzd5.L	hsa-miR-216a-3p	2243	2235	08:01:00	-27.2	-9.86	-17.33
bcl9l.L	hsa-miR-130b-5p	3070	3062	08:00:01	-23.4	-6.06	-17.33
tnni2	hsa-miR-34a-5p	23	16	07:00:00	-17.4	-0.067	-17.33
ppm1h.S	hsa-miR-4687-3p	6156	6148	08:01:01	-22.1	-4.77	-17.32
ankrd13c.S	hsa-miR-125a-3p	2372	2364	08:00:00	-25.26	-7.93	-17.32
bcl9l.S	hsa-miR-4687-3p	1413	1405	08:01:01	-25.8	-8.48	-17.31
gpc5.L	hsa-miR-4687-3p	434	426	08:01:00	-21.52	-4.2	-17.31
pip4k2b.L	hsa-miR-125a-3p	978	971	07:00:01	-21.5	-4.18	-17.31
cyp51a1.S	hsa-miR-4326	126	119	07:00:01	-30.2	-12.88	-17.31
ube3a.L	hsa-miR-7152-5p	1001	993	08:01:00	-17.85	-0.53	-17.31
fbxo43	hsa-miR-31-5p	248	240	08:01:00	-27.7	-10.38	-17.31
cln5	hsa-miR-103a-3p	2820	2812	08:01:00	-22.4	-5.08	-17.31
cln5	xtr-miR-103	2820	2812	08:01:00	-22.4	-5.08	-17.31
sec16a	hsa-miR-3692-5p	256	248	08:01:00	-26.8	-9.48	-17.31
fam129b.S	hsa-miR-103a-3p	44	36	08:01:00	-22.7	-5.39	-17.3
fam129b.S	xtr-miR-103	44	36	08:01:00	-22.7	-5.39	-17.3
rai1-like.S	hsa-miR-3180-3p	1956	1948	08:01:00	-24.8	-7.49	-17.3
nek7.S	hsa-miR-3180-3p	3386	3378	08:00:01	-26.4	-9.09	-17.3
dip2c.S	hsa-miR-139-3p	2629	2622	07:00:00	-23.9	-6.6	-17.29
neurl1.S	xtr-miR-34b	3430	3424	06:00:00	-19.2	-1.9	-17.29
abcc5	hsa-miR-6889-3p	572	564	08:01:00	-25.5	-8.2	-17.29
insm1.L	xtr-miR-449b-5p	909	902	07:00:01	-21.7	-4.41	-17.28
pik3r2-like.L	hsa-miR-107	1682	1675	07:00:00	-23.2	-5.91	-17.28
cep41.S	hsa-miR-103a-3p	1923	1915	08:01:00	-21.79	-4.5	-17.28
cep41.S	xtr-miR-103	1923	1915	08:01:00	-21.79	-4.5	-17.28
hhla2.L	hsa-miR-125a-3p	646	638	08:01:01	-19.91	-2.62	-17.28
tanc1-like.L	xtr-miR-427	1420	1412	08:01:01	-25.4	-8.11	-17.28
hoxa1.S	hsa-miR-769-3p	376	368	08:01:01	-22.61	-5.33	-17.27
c2orf42.L	hsa-miR-92b-5p	1912	1904	08:01:00	-27.7	-10.42	-17.27
npas3.L	hsa-miR-130b-5p	36	29	07:00:01	-17.8	-0.52	-17.27
itga5	hsa-miR-4687-3p	67	60	07:00:00	-27.19	-9.91	-17.27
scml2	hsa-miR-3180-3p	957	949	08:01:00	-20.7	-3.42	-17.27
pbx3.S	hsa-miR-103a-3p	4664	4656	08:00:00	-21.9	-4.63	-17.26
pbx3.S	hsa-miR-107	4664	4656	08:00:00	-21.9	-4.63	-17.26
pbx3.S	xtr-miR-103	4664	4656	08:00:00	-21.9	-4.63	-17.26
larp4.S	hsa-miR-3180-3p	1165	1157	08:01:01	-20.4	-3.13	-17.26
sh3d21-like.L	hsa-miR-139-3p	321	313	08:01:01	-23.5	-6.23	-17.26
slc30a4.L	xtr-miR-202-5p	5319	5311	08:01:00	-26.1	-8.84	-17.25
nek7.S	hsa-miR-4687-3p	1705	1699	06:00:00	-24.5	-7.24	-17.25
fzd5.S	hsa-miR-210-5p	3288	3280	08:00:00	-29.8	-12.55	-17.24
foxp4.S	hsa-miR-15a-5p	3314	3306	08:01:00	-22.8	-5.55	-17.24
cyhr1-like.S	hsa-miR-4687-3p	311	303	08:01:01	-23.5	-6.25	-17.24
fbxl5	hsa-miR-298	1132	1124	08:00:01	-17.7	-0.45	-17.24
kcnv2.L	hsa-miR-6780a-3p	1097	1089	08:01:00	-20.6	-3.36	-17.23
uqcrc2.S	hsa-miR-3180-3p	82	74	08:01:00	-22.62	-5.38	-17.23
lpcat4	hsa-miR-125a-5p	50	44	06:00:00	-23.95	-6.71	-17.23
rassf2.L	hsa-let-7b-5p	1591	1583	08:00:01	-22.9	-5.67	-17.22
itga5.L	hsa-miR-4687-3p	66	59	07:00:00	-27.19	-9.96	-17.22
zc3h7a.L	hsa-miR-3692-5p	3256	3248	08:01:01	-22.72	-5.49	-17.22
ndrg4-b	hsa-miR-3180-3p	1784	1776	08:01:01	-18.3	-1.07	-17.22
itga5.L	hsa-miR-4687-3p	1596	1588	08:01:01	-27.86	-10.64	-17.21
coq9.L	hsa-miR-298	2261	2253	08:01:00	-19.3	-2.08	-17.21
ppm1h.S	hsa-miR-139-5p	1481	1474	07:00:01	-27	-9.79	-17.2
aagab	hsa-miR-3692-5p	106	99	07:00:01	-24.86	-7.65	-17.2
ccdc85c.L	hsa-miR-139-3p	1302	1296	06:00:00	-20.9	-3.7	-17.19
pik3cb.S	hsa-miR-24-3p	1262	1255	07:00:01	-27.59	-10.39	-17.19
prox1.L	xtr-miR-449a-5p	5248	5241	07:00:01	-23.79	-6.59	-17.19
slc30a4.L	hsa-miR-139-3p	575	567	08:00:01	-21.5	-4.3	-17.19
ksr1.L	hsa-miR-3180-3p	1153	1145	08:01:01	-21.3	-4.1	-17.19
aifm3-like.L	hsa-miR-7152-5p	4999	4991	08:01:00	-22.9	-5.7	-17.19
sh3d21	hsa-miR-139-3p	445	437	08:01:01	-23.5	-6.3	-17.19
neurl1	hsa-miR-3692-5p	1312	1305	07:00:00	-22.51	-5.31	-17.19
fhl3	hsa-miR-298	1080	1072	08:00:00	-28.26	-11.06	-17.19
lamtor2.L	xtr-let-7b	187	180	07:00:01	-20	-2.81	-17.18
hk1.L	hsa-miR-7152-5p	1054	1047	07:00:01	-22.3	-5.11	-17.18
ezr.L	hsa-miR-125a-3p	893	885	08:01:00	-23.9	-6.73	-17.16
tmem104.S	hsa-miR-769-3p	295	287	08:01:01	-25.3	-8.13	-17.16
cep41.S	hsa-miR-3180-3p	451	443	08:01:01	-19.3	-2.13	-17.16
rbpms2	hsa-miR-146a-5p	433	425	08:00:01	-18.8	-1.63	-17.16
fras1.L	hsa-miR-92b-3p	492	484	08:01:01	-23.4	-6.24	-17.15
arhgef17.S	hsa-miR-4687-3p	1108	1100	08:00:01	-22.8	-5.64	-17.15
lipe.L	hsa-miR-3176	3888	3880	08:01:00	-24.51	-7.35	-17.15
tmcc1.L	hsa-miR-3180-3p	275	267	08:01:00	-24.23	-7.07	-17.15
bcl9l.L	hsa-miR-298	2608	2600	08:01:00	-29.1	-11.94	-17.15
fras1.L	hsa-miR-130a-3p	247	239	08:01:00	-22	-4.85	-17.14
rai1-like.S	hsa-miR-3180-3p	2149	2141	08:00:00	-28.8	-11.65	-17.14
sec16a-like.L	hsa-miR-3180-3p	2000	1992	08:01:00	-27.17	-10.02	-17.14
smyd4.L	hsa-miR-210-3p	612	605	07:00:01	-19.8	-2.65	-17.14
atxn1l	xtr-miR-17-3p	82	76	06:00:00	-30.2	-13.05	-17.14
sv2a.L	hsa-let-7b-5p	1384	1376	08:01:00	-17.73	-0.59	-17.13
fhl3.L	hsa-miR-3180-3p	3077	3070	07:00:01	-25.3	-8.16	-17.13
trpv4-like.L	hsa-miR-210-3p	24	16	08:01:00	-21.2	-4.07	-17.12
atxn1l-like.S	xtr-miR-17-3p	81	75	06:00:00	-30.2	-13.07	-17.12
pik3r2-like.L	hsa-miR-139-3p	757	749	08:01:00	-23.3	-6.18	-17.11
pkmyt1.S	hsa-miR-3180-3p	3122	3114	08:01:01	-19.7	-2.58	-17.11
tmem104.S	hsa-miR-130a-3p	1604	1596	08:01:00	-20.97	-3.85	-17.11
zbtb39.L	hsa-miR-298	2189	2181	08:00:01	-23.5	-6.38	-17.11
rfx5	hsa-miR-125a-3p	1455	1447	08:01:01	-20	-2.88	-17.11
clock	hsa-miR-298	296	290	06:00:00	-19.05	-1.93	-17.11
arhgef17.S	hsa-miR-6889-3p	3389	3381	08:01:01	-26.1	-8.99	-17.1
zc3h7a.L	hsa-miR-6780a-3p	4054	4046	08:00:00	-21.6	-4.49	-17.1
kif13b.S	hsa-miR-125a-3p	151	145	06:00:00	-20.21	-3.11	-17.09
loh12cr1.L	xtr-miR-26	109	102	07:00:00	-22.4	-5.3	-17.09
kcnv2.L	hsa-miR-6780a-3p	1069	1061	08:01:01	-19.2	-2.1	-17.09
sec16a-like.L	hsa-miR-6889-3p	1736	1728	08:01:01	-25.49	-8.39	-17.09
poll.L	hsa-miR-4687-3p	813	806	07:00:01	-22.35	-5.25	-17.09
bcat1	hsa-miR-3692-5p	1317	1309	08:01:01	-21.4	-4.3	-17.09
pik3r2-like.S	hsa-miR-4687-3p	383	375	08:00:01	-24.46	-7.37	-17.08
prc1.S	hsa-miR-6780a-3p	3362	3356	06:00:00	-20.12	-3.03	-17.08
prpf19.S	hsa-miR-3180-3p	189	181	08:00:01	-25.7	-8.61	-17.08
rfx5	hsa-miR-184	485	477	08:01:01	-17.9	-0.81	-17.08
fzd3.S	hsa-miR-30b-3p	1382	1374	08:01:00	-19.45	-2.37	-17.07
c2orf42.L	hsa-let-7b-5p	4971	4963	08:01:01	-22.8	-5.72	-17.07
grpel2.L	hsa-miR-3180-3p	190	182	08:00:01	-21.72	-4.64	-17.07
ppm1h.S	hsa-miR-210-3p	2994	2987	07:00:01	-25.3	-8.22	-17.07
sgsm2.S	xtr-miR-449a-5p	5596	5588	08:01:00	-20.2	-3.12	-17.07
stat6	hsa-miR-17-3p	26	18	08:01:00	-22.2	-5.12	-17.07
ccdc85c.L	hsa-miR-4687-3p	862	854	08:01:01	-23.7	-6.63	-17.06
cnst-like.S	hsa-miR-34a-5p	335	327	08:01:00	-22.51	-5.44	-17.06
insr.S	hsa-miR-3692-5p	3177	3169	08:01:00	-21.8	-4.73	-17.06
agpat1.L	hsa-miR-6889-3p	1868	1860	08:01:01	-24.4	-7.33	-17.06
abcc4.S	hsa-miR-107	2791	2783	08:00:01	-25.49	-8.42	-17.06
ndrg4.L	hsa-miR-210-3p	30	22	08:01:00	-20.9	-3.83	-17.06
atxn1l-like.S	hsa-miR-130a-5p	283	275	08:00:00	-23.15	-6.08	-17.06
atxn1l	hsa-miR-130a-5p	284	276	08:00:00	-23.15	-6.08	-17.06
agpat1	hsa-miR-6889-3p	1869	1861	08:01:01	-24.4	-7.33	-17.06
fbxl5	hsa-miR-3180-3p	2111	2103	08:01:01	-25.4	-8.33	-17.06
aff2-like.2.L	hsa-miR-31-5p	714	706	08:00:00	-23.4	-6.34	-17.05
ndufb10	hsa-miR-31-5p	25	19	06:00:00	-20.3	-3.24	-17.05
rapgef2	hsa-miR-298	1265	1257	08:00:01	-21	-3.94	-17.05
mrps30.L	hsa-miR-33b-3p	403	395	08:01:00	-19.4	-2.35	-17.04
brms1l.L	hsa-miR-298	2519	2511	08:00:01	-22.2	-5.15	-17.04
atf7.S	hsa-miR-3180-3p	7277	7270	07:00:00	-20.83	-3.78	-17.04
hpdl.S	hsa-miR-34a-5p	458	450	08:00:01	-22.33	-5.28	-17.04
npl.S	hsa-miR-3180-3p	442	434	08:01:00	-28.82	-11.77	-17.04
mb21d2.S	hsa-miR-7154-5p	770	762	08:01:01	-23	-5.95	-17.04
cadm1	xtr-miR-34b	1312	1305	07:00:00	-22.1	-5.05	-17.04
bcat1	hsa-miR-204-5p	1744	1736	08:00:00	-29.3	-12.25	-17.04
bcat1	xtr-miR-204	1744	1736	08:00:00	-29.3	-12.25	-17.04
gdpd5.S	hsa-miR-24-2-5p	1026	1018	08:01:01	-24.1	-7.06	-17.03
hhla2.S	hsa-miR-3180-3p	1181	1173	08:00:01	-25.95	-8.91	-17.03
rbpms2	hsa-miR-3128	486	478	08:01:00	-25.3	-8.26	-17.03
atp8b2-like.L	hsa-miR-3692-5p	340	334	06:00:00	-27.8	-10.77	-17.02
hpdl	hsa-miR-130a-5p	73	65	08:00:00	-19.81	-2.78	-17.02
tmem104.S	hsa-miR-34a-5p	2047	2040	07:00:01	-24.9	-7.88	-17.01
agpat1.S	hsa-miR-769-3p	1360	1352	08:01:01	-18.82	-1.81	-17
irf2bpl.S	hsa-miR-6889-3p	322	315	07:00:00	-24.1	-7.09	-17
slc19a1.L	hsa-miR-27a-3p	1009	1001	08:00:00	-24	-6.99	-17
cdk16	hsa-miR-30b-3p	266	258	08:01:01	-19.5	-2.49	-17
rnf145	hsa-let-7b-5p	578	571	07:00:01	-22.5	-5.49	-17
rragc	hsa-miR-210-3p	394	387	07:00:00	-22.5	-5.49	-17
gar1.S	hsa-miR-654-3p	839	831	08:00:00	-24.9	-7.9	-16.99
tex26.S	hsa-miR-210-3p	1372	1364	08:01:00	-18.41	-1.41	-16.99
b4galt1.1.L	hsa-miR-107	233	225	08:00:00	-23.5	-6.51	-16.98
b4galt1.1.S	hsa-miR-4687-3p	75	67	08:00:01	-26.38	-9.39	-16.98
lrsam1.L	hsa-miR-6889-3p	265	257	08:01:00	-28.6	-11.61	-16.98
ksr1.L	hsa-miR-3180-3p	1150	1142	08:01:00	-23.6	-6.61	-16.98
hhla2.L	hsa-miR-92b-5p	2571	2563	08:01:01	-23.7	-6.71	-16.98
ccdc85c.S	hsa-miR-298	2812	2804	08:01:00	-25.17	-8.19	-16.97
magi2-like.1.L	hsa-miR-20b-3p	565	557	08:00:00	-24.7	-7.72	-16.97
hip1.L	hsa-miR-125a-3p	2187	2179	08:01:00	-23.9	-6.92	-16.97
hpdl.S	hsa-miR-130a-5p	72	64	08:00:00	-19.81	-2.84	-16.96
gbx2.2	hsa-miR-298	454	446	08:00:01	-21.8	-4.83	-16.96
npas3.S	hsa-miR-107	315	307	08:01:01	-22.25	-5.29	-16.95
fhl3.S	hsa-let-7b-5p	4368	4360	08:00:01	-22.1	-5.14	-16.95
ksr1.S	hsa-miR-125a-3p	3432	3424	08:00:01	-23.9	-6.94	-16.95
emilin3.L	hsa-miR-24-3p	794	787	07:00:01	-29.9	-12.94	-16.95
prickle1-b	hsa-miR-200b-5p	763	756	07:00:01	-21.26	-4.3	-16.95
itga5.S	hsa-miR-298	2182	2174	08:01:01	-20.82	-3.87	-16.94
kcnv2.L	hsa-miR-6832-3p	1054	1046	08:01:01	-19.6	-2.66	-16.93
e2f1.S	hsa-miR-3180-3p	848	840	08:01:01	-22	-5.06	-16.93
sbf1.S	hsa-miR-3692-5p	1804	1796	08:00:01	-25.3	-8.36	-16.93
dennd2a.S	hsa-miR-125a-3p	551	544	07:00:00	-19.55	-2.61	-16.93
oaf-like.S	hsa-miR-143-5p	250	242	08:01:00	-23.3	-6.36	-16.93
oaf	hsa-miR-143-5p	251	243	08:01:00	-23.3	-6.36	-16.93
slc30a4	hsa-miR-3180-3p	2581	2573	08:01:01	-22.8	-5.86	-16.93
ptprn.S	hsa-miR-769-3p	1259	1253	06:00:00	-20.2	-3.27	-16.92
abcc4.S	hsa-let-7b-5p	1230	1222	08:01:01	-21.75	-4.82	-16.92
fry.S	xtr-miR-363-5p	4777	4770	07:00:00	-22.2	-5.27	-16.92
neurl1.L	hsa-miR-125a-5p	974	966	08:01:00	-24.23	-7.3	-16.92
insm1	hsa-miR-31-5p	1141	1134	07:00:01	-21.4	-4.47	-16.92
pik3cb.S	hsa-miR-34a-5p	4040	4033	07:00:01	-22.1	-5.18	-16.91
gpatch2-like.L	hsa-miR-125a-3p	1984	1978	06:00:00	-22.56	-5.64	-16.91
insm1.L	hsa-miR-3180-3p	323	315	08:01:01	-22.1	-5.18	-16.91
pik3cb.L	hsa-miR-92b-5p	2184	2176	08:01:01	-23.5	-6.58	-16.91
wwp1.S	hsa-miR-34a-5p	257	249	08:00:00	-24.9	-7.98	-16.91
fhl3.L	xtr-miR-449b-5p	2743	2735	08:00:01	-23.9	-6.98	-16.91
dchs1.L	hsa-miR-298	1773	1766	07:00:00	-19.75	-2.83	-16.91
tanc1-like.L	hsa-miR-4687-3p	705	699	06:00:00	-24.8	-7.88	-16.91
insm1	hsa-miR-3180-3p	497	489	08:01:01	-22.1	-5.18	-16.91
pygm.S	hsa-miR-125a-3p	1015	1008	07:00:00	-24.72	-7.81	-16.9
sorbs1-like.L	hsa-miR-129-5p	410	402	08:01:00	-24.3	-7.39	-16.9
sorbs1-like.L	xtr-miR-129	410	402	08:01:00	-24.3	-7.39	-16.9
slc30a4	hsa-let-7b-5p	1592	1585	07:00:01	-22	-5.09	-16.9
lamtor2-a	xtr-let-7b	188	181	07:00:01	-20	-3.09	-16.9
zbtb39.S	hsa-miR-129-5p	9421	9414	07:00:01	-24.7	-7.8	-16.89
zbtb39.S	xtr-miR-129	9421	9414	07:00:01	-24.7	-7.8	-16.89
atp6v0a1.L	hsa-miR-4524a-3p	1404	1396	08:01:00	-24.1	-7.2	-16.89
iqsec1.1	hsa-miR-3180-3p	593	585	08:01:01	-18.42	-1.52	-16.89
pkmyt1	hsa-let-7b-5p	717	709	08:00:01	-19.92	-3.02	-16.89
slc30a4	hsa-miR-92b-5p	2609	2602	07:00:01	-23.31	-6.41	-16.89
pip4k2b.L	hsa-miR-125a-5p	2644	2636	08:01:01	-24	-7.11	-16.88
afap1.S	hsa-miR-129-5p	2344	2337	07:00:01	-25.35	-8.46	-16.88
afap1.S	xtr-miR-129	2344	2337	07:00:01	-25.35	-8.46	-16.88
sec16a-like.L	hsa-miR-4687-3p	1600	1592	08:01:01	-22.87	-5.98	-16.88
c2orf42.S	hsa-miR-3180-3p	160	154	06:00:00	-20.68	-3.79	-16.88
irf2bpl.L	hsa-let-7a-5p	1884	1877	07:00:00	-22	-5.11	-16.88
dock3.S	hsa-miR-210-3p	1598	1591	07:00:01	-18.5	-1.61	-16.88
insm1	hsa-miR-34a-5p	1074	1067	07:00:01	-21	-4.11	-16.88
slc7a1.S	hsa-miR-7-5p	1698	1691	07:00:00	-19.9	-3.02	-16.87
zbtb39.S	xtr-miR-449a-5p	12086	12078	08:01:00	-22.1	-5.22	-16.87
lipe.L	hsa-miR-6889-3p	2824	2816	08:00:00	-31	-14.12	-16.87
emilin3.L	hsa-miR-139-3p	3341	3333	08:01:00	-28	-11.12	-16.87
pnpla3	hsa-miR-184	446	439	07:00:01	-20.69	-3.81	-16.87
spsb4-like.L	hsa-miR-769-3p	1730	1722	08:01:01	-19.8	-2.93	-16.86
rnf145.L	hsa-miR-3180-3p	465	457	08:01:00	-27.7	-10.83	-16.86
fhl3.L	xtr-miR-34b	2744	2737	07:00:00	-24.5	-7.63	-16.86
armc9.L	hsa-miR-30b-3p	550	542	08:01:01	-20.4	-3.53	-16.86
trappc1.S	hsa-miR-130b-3p	50	42	08:01:00	-21	-4.13	-16.86
armc9	hsa-miR-30b-3p	551	543	08:01:01	-20.4	-3.53	-16.86
gpc5.L	hsa-miR-129-5p	668	662	06:00:00	-21.7	-4.84	-16.85
gpc5.L	xtr-miR-129	668	662	06:00:00	-21.7	-4.84	-16.85
magi2-like.1.L	hsa-miR-2276-3p	2874	2866	08:00:01	-20.85	-3.99	-16.85
fzd5.L	hsa-let-7b-5p	1900	1892	08:01:01	-19.8	-2.94	-16.85
ndrg4.L	hsa-miR-210-3p	26	18	08:01:01	-20.5	-3.64	-16.85
slc30a4.S	hsa-miR-3180-3p	1986	1978	08:01:01	-21.2	-4.35	-16.84
erbb2.L	hsa-miR-4687-3p	1233	1225	08:01:01	-22.6	-5.75	-16.84
atxn1l-like.L	hsa-miR-489-3p	1047	1039	08:01:01	-26.7	-9.85	-16.84
clock	xtr-miR-181b	100	92	08:00:00	-22.1	-5.25	-16.84
atp8b2-like.L	hsa-miR-4687-3p	466	458	08:00:00	-25.65	-8.81	-16.83
ccdc109b.S	hsa-miR-125a-3p	1148	1142	06:00:00	-24.3	-7.46	-16.83
cks2	hsa-miR-298	181	174	07:00:01	-20.37	-3.53	-16.83
tnni2	xtr-miR-449b-5p	23	16	07:00:00	-16.9	-0.067	-16.83
lamtor2-a	hsa-miR-92b-5p	427	419	08:00:00	-21.59	-4.75	-16.83
sv2a.S	hsa-miR-210-5p	443	435	08:01:01	-27.1	-10.27	-16.82
psma6.L	hsa-miR-93-5p	67	59	08:01:00	-19.7	-2.87	-16.82
sv2a.L	hsa-miR-125a-3p	2196	2188	08:01:01	-23.2	-6.37	-16.82
ncam1.L	hsa-miR-4687-3p	1118	1110	08:01:01	-19.6	-2.77	-16.82
cnppd1.S	hsa-miR-125b-5p	3560	3552	08:00:01	-26	-9.18	-16.81
cnppd1.S	xtr-miR-125b	3560	3552	08:00:01	-26	-9.18	-16.81
zbtb1.L	hsa-miR-30b-3p	462	454	08:00:00	-25.75	-8.93	-16.81
fras1.L	hsa-miR-6780a-3p	542	534	08:01:01	-17.8	-0.99	-16.8
sv2a.S	hsa-miR-30b-3p	1551	1543	08:01:01	-20.1	-3.29	-16.8
grm2-like.L	hsa-miR-4687-3p	3785	3779	06:00:00	-21.6	-4.79	-16.8
ep400.L	hsa-miR-92b-5p	2500	2492	08:01:01	-23.2	-6.4	-16.79
pip4k2b.S	hsa-miR-4687-3p	2491	2483	08:01:00	-24	-7.2	-16.79
frem2.1	hsa-miR-3692-5p	170	162	08:01:00	-20.8	-4	-16.79
irf2bpl.L	hsa-miR-3180-3p	1984	1976	08:01:00	-18.5	-1.7	-16.79
ppm1h.S	xtr-miR-449b-5p	9302	9295	07:00:01	-20.8	-4	-16.79
mgst3.S	hsa-miR-92b-5p	3684	3676	08:01:00	-23.4	-6.6	-16.79
sumo1-b	hsa-miR-139-3p	103	97	06:00:00	-20.8	-4	-16.79
ncan.L	hsa-miR-139-3p	434	428	06:00:00	-22.5	-5.71	-16.78
rassf2.L	hsa-miR-34a-5p	1589	1581	08:00:01	-21.6	-4.81	-16.78
nudc.L	hsa-miR-103a-3p	459	452	07:00:00	-28.3	-11.51	-16.78
nudc.L	xtr-miR-103	459	452	07:00:00	-28.3	-11.51	-16.78
fbxl5	hsa-miR-298	662	656	06:00:00	-23.76	-6.97	-16.78
klhl22.S	hsa-miR-92b-5p	1145	1137	08:01:00	-21	-4.22	-16.77
pcdha13.L	hsa-let-7b-5p	2957	2950	07:00:01	-18.7	-1.92	-16.77
abcc4.S	hsa-let-7a-5p	249	241	08:00:01	-23.6	-6.82	-16.77
bcl9l.L	hsa-miR-298	310	303	07:00:00	-19.56	-2.78	-16.77
gmeb2	hsa-miR-34a-5p	791	783	08:01:00	-23.09	-6.31	-16.77
b4galt1.1.S	hsa-miR-139-5p	1561	1555	06:00:00	-26.3	-9.53	-16.76
lipe.S	hsa-let-7b-5p	894	886	08:01:00	-20.87	-4.1	-16.76
neurl1.L	hsa-miR-3692-5p	3311	3303	08:01:01	-20.79	-4.02	-16.76
pak3	hsa-miR-124-5p	237	229	08:00:01	-23.5	-6.73	-16.76
tmem56-b	hsa-miR-298	85	79	06:00:00	-22.81	-6.04	-16.76
prox1.S	hsa-miR-4687-3p	9103	9095	08:01:01	-26.3	-9.54	-16.75
prr14.L	hsa-miR-92b-5p	228	220	08:00:01	-23.6	-6.84	-16.75
lipe.L	hsa-miR-124-5p	2095	2087	08:00:01	-24.28	-7.52	-16.75
scnn1g-b	hsa-miR-3180-3p	599	591	08:01:01	-23.7	-6.94	-16.75
trpv4-like.L	hsa-miR-3692-5p	85	79	06:00:00	-20.3	-3.55	-16.74
trpv4-like.S	hsa-miR-30b-3p	450	443	07:00:00	-18.3	-1.55	-16.74
aifm3-like.L	hsa-miR-210-5p	1253	1247	06:00:00	-25.6	-8.85	-16.74
tom1l2	hsa-miR-139-3p	2623	2615	08:01:00	-22.3	-5.56	-16.74
gpc5.S	xtr-miR-34b	141	133	08:01:00	-20.35	-3.61	-16.73
insm1.L	hsa-miR-31-5p	974	967	07:00:01	-21.4	-4.66	-16.73
casz1.S	hsa-miR-3180-3p	1596	1590	06:00:00	-25.2	-8.46	-16.73
clstn3	hsa-miR-92b-5p	713	706	07:00:01	-24.2	-7.46	-16.73
fras1.L	hsa-miR-769-3p	3167	3159	08:01:00	-23.9	-7.17	-16.72
rassf2.L	hsa-let-7a-5p	1591	1583	08:00:01	-22.4	-5.67	-16.72
lrsam1.L	hsa-miR-3180-3p	83	76	07:00:01	-25.2	-8.47	-16.72
gdpd5.L	hsa-miR-4687-3p	1336	1328	08:01:01	-23.3	-6.57	-16.72
slc26a9.L	hsa-miR-4687-3p	168	160	08:01:01	-27.4	-10.67	-16.72
gmeb2.L	hsa-miR-34a-5p	794	786	08:01:00	-21.35	-4.62	-16.72
cyhr1-b	hsa-let-7b-5p	34	28	06:00:00	-23.2	-6.47	-16.72
pik3r2-like.L	hsa-miR-3180-3p	4943	4935	08:01:00	-20.39	-3.67	-16.71
itga5.S	hsa-miR-106a-3p	2188	2180	08:01:01	-20.6	-3.88	-16.71
mb21d2.L	hsa-miR-3180-3p	2418	2412	06:00:00	-31.3	-14.59	-16.7
rapgef2.L	hsa-miR-124-5p	492	485	07:00:00	-22.6	-5.89	-16.7
fras1.L	hsa-miR-34a-5p	268	260	08:00:00	-24.4	-7.69	-16.7
fry.L	hsa-miR-4687-3p	918	910	08:00:01	-21.33	-4.62	-16.7
cdk16	hsa-miR-184	342	334	08:01:01	-25.56	-8.85	-16.7
fbxl5	hsa-miR-3180-3p	1085	1077	08:01:01	-16.9	-0.19	-16.7
tnfrsf21.L	hsa-let-7b-5p	124	116	08:00:01	-25.51	-8.81	-16.69
trpm6.L	hsa-miR-4687-3p	778	772	06:00:00	-24.6	-7.9	-16.69
tcf7.S	hsa-miR-4252	5121	5113	08:00:01	-22.8	-6.1	-16.69
rassf2	hsa-miR-129-5p	711	704	07:00:01	-25.35	-8.65	-16.69
rassf2	xtr-miR-129	711	704	07:00:01	-25.35	-8.65	-16.69
aff2-like.2.L	hsa-miR-4687-3p	7103	7095	08:01:01	-25.8	-9.11	-16.68
cep41.S	hsa-miR-107	1923	1915	08:01:00	-21.19	-4.5	-16.68
tspan31.L	hsa-miR-24-3p	626	619	07:00:01	-25.49	-8.8	-16.68
hhla2.L	hsa-miR-298	3085	3077	08:00:00	-21.6	-4.91	-16.68
fam195b.L	hsa-miR-654-3p	446	438	08:00:01	-24.75	-8.06	-16.68
pygm.S	hsa-miR-92b-5p	1338	1330	08:01:00	-21.1	-4.42	-16.67
ulk1.S	hsa-miR-103a-3p	4107	4101	06:00:00	-22.9	-6.22	-16.67
ulk1.S	hsa-miR-107	4107	4101	06:00:00	-22.9	-6.22	-16.67
ulk1.S	xtr-miR-103	4107	4101	06:00:00	-22.9	-6.22	-16.67
tspan33-like.L	xtr-miR-29c-5p	2613	2605	08:01:00	-23.3	-6.62	-16.67
brms1l.L	hsa-miR-139-3p	2803	2796	07:00:01	-21.4	-4.72	-16.67
exoc3.S.L	hsa-miR-93-5p	91	83	08:01:00	-23.5	-6.82	-16.67
cdk16	hsa-miR-101-3p	204	196	08:01:01	-25.6	-8.92	-16.67
cdk16	xtr-miR-101a	204	196	08:01:01	-25.6	-8.92	-16.67
ulk1.L	hsa-miR-7152-5p	518	510	08:01:00	-22.9	-6.23	-16.66
rtkn.S	hsa-miR-30b-3p	39	32	07:00:00	-21.6	-4.93	-16.66
fam53a.L	hsa-miR-7154-5p	1468	1460	08:00:00	-27.2	-10.54	-16.65
pik3r2-like.S	hsa-miR-103a-3p	2285	2278	07:00:00	-23.8	-7.14	-16.65
pik3r2-like.S	xtr-miR-103	2285	2278	07:00:00	-23.8	-7.14	-16.65
otp.S	hsa-miR-204-5p	2106	2100	06:00:00	-22.42	-5.76	-16.65
otp.S	xtr-miR-204	2106	2100	06:00:00	-22.42	-5.76	-16.65
prr14.S	hsa-miR-3180-3p	739	732	07:00:01	-25.81	-9.15	-16.65
scml2.S	hsa-miR-196a-5p	164	156	08:01:01	-19.5	-2.84	-16.65
mgst3.S	hsa-let-7b-5p	3925	3917	08:01:00	-19.76	-3.1	-16.65
ncam1.L	hsa-miR-20b-3p	4851	4843	08:01:00	-23.05	-6.39	-16.65
pbx3.L	xtr-miR-428b	295	287	08:01:00	-19.8	-3.15	-16.64
zbtb39.S	hsa-miR-3692-5p	346	338	08:01:00	-26.61	-9.97	-16.63
ccdc85c.S	hsa-miR-92b-5p	2659	2651	08:01:01	-23.5	-6.87	-16.62
atp6v0a1.L	hsa-miR-769-3p	1776	1768	08:00:01	-24	-7.37	-16.62
uri1.S	hsa-miR-3180-3p	349	342	07:00:00	-26.8	-10.17	-16.62
katnb1	hsa-miR-143-5p	396	388	08:00:01	-23.7	-7.07	-16.62
scnn1g-b	hsa-miR-92b-5p	1365	1357	08:01:01	-20	-3.37	-16.62
cmtm7.L	hsa-miR-4524a-3p	496	488	08:01:00	-28.9	-12.28	-16.61
fry.S	hsa-miR-30b-3p	7154	7146	08:01:01	-23.1	-6.48	-16.61
magi2-like.1.S	hsa-miR-298	2361	2353	08:00:00	-22.15	-5.53	-16.61
sgsm2.L	hsa-miR-217	3823	3815	08:00:01	-24.52	-7.9	-16.61
abcc5	hsa-miR-30b-3p	3713	3707	06:00:00	-18.9	-2.28	-16.61
psma6	hsa-miR-93-5p	68	60	08:01:00	-19.7	-3.08	-16.61
rcc1-a	hsa-miR-34a-5p	438	431	07:00:00	-21.2	-4.58	-16.61
rcc1-a	hsa-miR-92b-5p	513	505	08:01:01	-17.07	-0.45	-16.61
slc30a4.S	hsa-miR-4687-3p	278	271	07:00:00	-19.93	-3.32	-16.6
fam213b.L	hsa-let-7b-5p	1976	1969	07:00:01	-23.7	-7.09	-16.6
lipe.L	hsa-miR-210-5p	1684	1676	08:01:01	-35.2	-18.59	-16.6
armc9	hsa-miR-3180-3p	1073	1065	08:01:01	-23.6	-6.99	-16.6
cntn4	hsa-miR-2276-3p	24	16	08:01:01	-23.4	-6.79	-16.6
clstn3	hsa-let-7b-5p	970	962	08:00:01	-23.9	-7.29	-16.6
fzd5.S	xtr-miR-449b-5p	1200	1193	07:00:00	-21.6	-5	-16.59
fry.S	hsa-miR-30b-3p	3590	3583	07:00:01	-20.6	-4	-16.59
prkcz.L	hsa-miR-143-5p	2413	2405	08:00:01	-20.8	-4.2	-16.59
arsa.L	hsa-miR-93-3p	1130	1122	08:01:00	-25.1	-8.51	-16.58
insm1.L	hsa-miR-34a-5p	909	902	07:00:01	-21	-4.41	-16.58
pik3r2-like.S	hsa-miR-93-5p	3422	3414	08:01:01	-21.84	-5.25	-16.58
rhpn2.L	hsa-miR-216a-3p	65	57	08:00:00	-27.7	-11.11	-16.58
tmcc1.S	hsa-miR-92b-5p	1538	1530	08:01:00	-25.2	-8.61	-16.58
prickle1-b	hsa-miR-30b-3p	509	501	08:01:00	-22.9	-6.31	-16.58
znf653	hsa-miR-92b-5p	265	257	08:01:01	-22.43	-5.84	-16.58
gpatch2-like.S	hsa-miR-3180-3p	4825	4817	08:00:01	-21.6	-5.02	-16.57
kcmf1.S	hsa-miR-139-3p	1622	1615	07:00:01	-23.19	-6.61	-16.57
gmeb2.S	hsa-miR-34a-5p	790	782	08:01:00	-23.09	-6.51	-16.57
sema4b.S	hsa-miR-33b-5p	2572	2564	08:00:00	-22.8	-6.22	-16.57
armc9.L	hsa-miR-3180-3p	1030	1022	08:01:01	-20.1	-3.52	-16.57
armc9	hsa-miR-3180-3p	1031	1023	08:01:01	-20.1	-3.52	-16.57
spsb4-like.S	hsa-miR-298	235	227	08:01:01	-27.1	-10.53	-16.56
mrps30.L	hsa-miR-132-5p	404	396	08:01:00	-18.9	-2.33	-16.56
usp31.S	hsa-miR-3692-5p	1886	1878	08:01:01	-23.3	-6.73	-16.56
pbx3.L	hsa-let-7b-5p	209	201	08:01:00	-23.4	-6.83	-16.56
oit3.S	hsa-miR-139-3p	911	903	08:00:01	-23.84	-7.27	-16.56
lipe.L	hsa-miR-769-3p	4212	4204	08:01:00	-18.46	-1.89	-16.56
ncam1.L	hsa-miR-92b-3p	3794	3786	08:00:01	-21.6	-5.03	-16.56
sh2d3c	hsa-miR-130b-3p	1007	999	08:01:00	-25.7	-9.13	-16.56
cnppd1.S	hsa-miR-4687-3p	2801	2794	07:00:01	-23	-6.44	-16.55
elk1.S	hsa-miR-139-3p	3580	3572	08:01:01	-21.96	-5.4	-16.55
col4a5-like.L	hsa-miR-298	71	63	08:01:01	-28.32	-11.76	-16.55
eml5-like.L	hsa-miR-769-3p	491	483	08:01:00	-21.86	-5.3	-16.55
arhgef17.S	hsa-miR-92b-5p	829	821	08:01:00	-23.49	-6.93	-16.55
fam195b.L	xtr-miR-449a-5p	288	280	08:01:01	-23	-6.44	-16.55
sgk3.L	hsa-miR-15a-3p	1594	1586	08:01:01	-23.51	-6.96	-16.54
cux2.L	hsa-miR-3180-3p	5260	5252	08:01:01	-18.11	-1.56	-16.54
irf2bpl.S	hsa-miR-3180-3p	702	694	08:01:01	-20	-3.45	-16.54
zbtb39.S	hsa-miR-139-3p	10719	10711	08:00:01	-25.6	-9.05	-16.54
lipe.L	hsa-miR-3180-3p	3431	3423	08:01:00	-19.7	-3.15	-16.54
armc9.L	hsa-let-7a-5p	922	915	07:00:01	-19.6	-3.05	-16.54
trappc1.S	hsa-miR-3180-3p	26	20	06:00:00	-19.5	-2.95	-16.54
ndrg4-b	hsa-miR-769-3p	1803	1795	08:00:00	-18.6	-2.05	-16.54
armc9	hsa-let-7a-5p	923	916	07:00:01	-19.6	-3.05	-16.54
clstn3	hsa-miR-489-3p	69	61	08:01:00	-21.8	-5.25	-16.54
lpcat4.L	hsa-miR-34a-5p	2691	2684	07:00:00	-18.5	-1.96	-16.53
ulk1.S	hsa-miR-125a-5p	2154	2146	08:00:01	-24.6	-8.06	-16.53
fhl3.L	hsa-miR-210-3p	2036	2028	08:01:00	-21.7	-5.16	-16.53
lipe.S	hsa-miR-769-3p	433	425	08:01:00	-24.4	-7.86	-16.53
nrxn2-like.2.L	xtr-let-7b	406	398	08:01:01	-21.1	-4.56	-16.53
cmtm7.L	hsa-miR-125a-3p	421	413	08:01:00	-18.9	-2.37	-16.52
ulk1.S	hsa-miR-34a-5p	267	259	08:01:00	-21.7	-5.17	-16.52
ccdc85c.S	hsa-miR-33b-3p	56	48	08:01:01	-23.13	-6.6	-16.52
dock4.L	hsa-miR-20b-3p	4723	4715	08:00:01	-23.7	-7.17	-16.52
sema4b.L	hsa-miR-210-3p	399	391	08:00:01	-25.7	-9.17	-16.52
clic6.L	hsa-miR-222-3p	539	532	07:00:00	-23.65	-7.12	-16.52
gdpd5.L	hsa-miR-30b-3p	2689	2681	08:01:00	-18.2	-1.67	-16.52
insm1	xtr-miR-34b	1075	1067	08:01:01	-21.9	-5.37	-16.52
kit-a	hsa-miR-24-2-5p	808	802	06:00:00	-24.3	-7.77	-16.52
prox1.L	xtr-miR-17-5p	3272	3264	08:01:00	-21.6	-5.08	-16.51
fam53a.L	hsa-miR-139-5p	54	48	06:00:00	-25.4	-8.88	-16.51
cacul1.S	hsa-let-7b-3p	1218	1210	08:01:00	-26.3	-9.78	-16.51
ndrg4.L	hsa-miR-654-3p	221	213	08:01:01	-22.8	-6.28	-16.51
ilk	hsa-miR-31-5p	558	550	08:01:01	-22	-5.48	-16.51
eml5-like.L	hsa-miR-125a-3p	614	606	08:01:01	-23.4	-6.89	-16.5
adamts17-like.S	hsa-miR-200b-5p	358	351	07:00:01	-20.8	-4.29	-16.5
itga5.S	hsa-miR-4687-3p	310	302	08:01:01	-23.16	-6.65	-16.5
rragc.L	hsa-miR-92b-5p	3321	3313	08:01:01	-22	-5.49	-16.5
cyhr1-like.S	hsa-miR-125a-3p	511	505	06:00:00	-25	-8.49	-16.5
ndufb10	hsa-miR-139-3p	35	27	08:00:01	-22.8	-6.29	-16.5
rad1.L	hsa-miR-124-5p	1359	1351	08:01:01	-27	-10.5	-16.49
ccdc85c.S	hsa-miR-3180-3p	3504	3496	08:01:00	-24.8	-8.3	-16.49
magi2-like.1.L	xtr-miR-449b-5p	1963	1956	07:00:01	-23.7	-7.2	-16.49
gdpd5.S	xtr-miR-146b	2287	2281	06:00:00	-20.6	-4.1	-16.49
trappc1.S	hsa-miR-34a-5p	34	28	06:00:00	-21.3	-4.8	-16.49
rfx5	hsa-miR-4687-3p	188	180	08:01:01	-24.8	-8.3	-16.49
cntn4	hsa-miR-769-3p	456	448	08:01:00	-26	-9.5	-16.49
ep400.L	hsa-miR-92b-3p	1524	1516	08:01:00	-21.87	-5.38	-16.48
neurl1.S	hsa-miR-210-3p	3086	3078	08:00:01	-22.8	-6.31	-16.48
gpatch2-like.S	hsa-miR-3180-3p	5650	5643	07:00:00	-24.36	-7.88	-16.47
aff2-like.2.L	hsa-miR-4687-3p	10787	10781	06:00:00	-24.21	-7.73	-16.47
prr14.L	hsa-miR-139-3p	229	222	07:00:01	-23.07	-6.59	-16.47
rai1-like.L	hsa-miR-193a-3p	675	669	06:00:00	-25.8	-9.32	-16.47
katnb1	hsa-miR-130a-5p	515	508	07:00:00	-22.6	-6.12	-16.47
gpatch2-like.L	xtr-miR-428b	3391	3383	08:01:01	-22.2	-5.73	-16.46
kcnv2.L	hsa-miR-143-5p	1469	1461	08:01:01	-22.1	-5.63	-16.46
fam175a.L	xtr-miR-34b	187	179	08:01:00	-20.6	-4.13	-16.46
kalrn.S	hsa-miR-33b-3p	257	249	08:01:01	-24.95	-8.49	-16.45
slc19a1.L	hsa-miR-30d-3p	2484	2478	06:00:00	-20.75	-4.29	-16.45
armc9.L	hsa-miR-3180-3p	1072	1064	08:01:01	-23.6	-7.14	-16.45
sh2d3c	hsa-miR-193a-3p	1516	1508	08:01:00	-28	-11.54	-16.45
ezr.L	hsa-miR-31-5p	1891	1883	08:01:01	-19.4	-2.95	-16.44
lpcat4.S	hsa-miR-125a-5p	49	43	06:00:00	-23.95	-7.5	-16.44
ulk1.S	hsa-miR-143-5p	5659	5651	08:00:01	-27.7	-11.25	-16.44
pak3	hsa-miR-125a-3p	56	48	08:01:01	-20.7	-4.25	-16.44
fam53a	hsa-miR-4687-3p	322	314	08:01:00	-21.11	-4.66	-16.44
kcnk6.S	hsa-miR-298	2117	2109	08:01:00	-22.47	-6.03	-16.43
sh3d21-like.S	hsa-miR-3180-3p	1319	1311	08:01:00	-19.42	-2.98	-16.43
tmem104.L	hsa-miR-92b-5p	207	200	07:00:01	-20.9	-4.46	-16.43
bcl9l.S	hsa-let-7b-5p	1406	1398	08:01:00	-21.6	-5.17	-16.42
pik3cb.L	hsa-miR-33b-3p	1388	1380	08:01:01	-24.1	-7.67	-16.42
dock4.L	hsa-miR-30d-3p	2420	2412	08:00:01	-24.5	-8.07	-16.42
fam175a.L	xtr-miR-92a	2252	2244	08:01:01	-21.75	-5.32	-16.42
insr.L	hsa-miR-216a-3p	1044	1036	08:00:01	-19	-2.58	-16.41
gpm6a.S	xtr-miR-34b	1703	1695	08:01:01	-21.09	-4.67	-16.41
larp4.S	hsa-miR-210-3p	2410	2402	08:01:00	-17.8	-1.38	-16.41
rfx5	hsa-let-7b-5p	481	474	07:00:01	-21.42	-5	-16.41
gata6.S	hsa-miR-3180-3p	1269	1261	08:01:01	-32.3	-15.89	-16.4
wwp1.S	xtr-miR-449a-5p	257	249	08:00:00	-24.39	-7.98	-16.4
hhla2.S	hsa-miR-92b-5p	1192	1184	08:01:00	-22.5	-6.09	-16.4
lipe.L	hsa-miR-30b-3p	4219	4211	08:01:00	-20.8	-4.39	-16.4
armc9.L	xtr-miR-146b	1511	1504	07:00:00	-20	-3.59	-16.4
armc9	xtr-miR-146b	1512	1505	07:00:00	-20	-3.59	-16.4
trpv4-like.L	hsa-miR-210-3p	26	18	08:01:00	-20.7	-4.3	-16.39
c2orf42.L	hsa-miR-31-5p	1155	1147	08:01:00	-27.5	-11.1	-16.39
mgst3.S	hsa-let-7a-5p	3925	3917	08:01:00	-19.5	-3.1	-16.39
armc9.L	xtr-miR-363-5p	491	484	07:00:01	-24.1	-7.7	-16.39
armc9	xtr-miR-363-5p	492	485	07:00:01	-24.1	-7.7	-16.39
fzd3.L	hsa-miR-3180-3p	2129	2121	08:00:01	-21.5	-5.11	-16.38
atp8b2-like.L	xtr-miR-92a	694	686	08:01:01	-21.2	-4.81	-16.38
aagab-like.S	hsa-miR-3692-5p	105	98	07:00:01	-24.86	-8.47	-16.38
m6pr	hsa-miR-3180-3p	713	705	08:01:01	-17.81	-1.42	-16.38
prox1.L	hsa-miR-4687-3p	5563	5555	08:01:01	-21.5	-5.12	-16.37
cux2.L	xtr-miR-428b	422	416	06:00:00	-20.6	-4.22	-16.37
larp4.S	hsa-miR-210-3p	2412	2404	08:01:00	-17.7	-1.32	-16.37
slc7a1.L	hsa-miR-103a-3p	173	165	08:01:00	-24.1	-7.73	-16.36
slc7a1.L	hsa-miR-107	173	165	08:01:00	-24.1	-7.73	-16.36
slc7a1.L	xtr-miR-103	173	165	08:01:00	-24.1	-7.73	-16.36
cyhr1-like.L	hsa-miR-92b-5p	323	315	08:01:01	-21.6	-5.23	-16.36
itga5	hsa-miR-4687-3p	1600	1592	08:01:01	-27.86	-11.49	-16.36
slc30a4	hsa-miR-124-5p	2105	2097	08:01:01	-24.39	-8.02	-16.36
otp.L	hsa-miR-6832-3p	711	705	06:00:00	-19.5	-3.14	-16.35
pip4k2b.S	xtr-miR-20a-5p	5238	5232	06:00:00	-19.2	-2.84	-16.35
rai1-like.L	hsa-miR-139-3p	893	885	08:01:01	-22.6	-6.24	-16.35
abcc5	hsa-miR-24-3p	3589	3581	08:00:01	-26.18	-9.82	-16.35
xylt1	hsa-miR-204-5p	41	34	07:00:00	-26.6	-10.24	-16.35
xylt1	xtr-miR-204	41	34	07:00:00	-26.6	-10.24	-16.35
kcnv2.L	hsa-miR-4326	1056	1048	08:01:00	-19.3	-2.95	-16.34
exoc5.S	xtr-miR-34b	3014	3006	08:00:01	-22.1	-5.75	-16.34
znf687.S	hsa-miR-4326	1012	1004	08:01:00	-25.2	-8.85	-16.34
rnf145.S	hsa-miR-143-5p	431	423	08:01:01	-20.61	-4.26	-16.34
prmt5.L	hsa-miR-210-5p	232	224	08:01:01	-28.4	-12.06	-16.33
efs.S	hsa-miR-3180-3p	830	823	07:00:01	-28.7	-12.36	-16.33
trpv4-like.S	hsa-miR-210-3p	519	511	08:01:00	-17.79	-1.45	-16.33
dock4.L	xtr-miR-363-5p	4282	4274	08:01:01	-20.38	-4.04	-16.33
irf2bpl.L	hsa-miR-4687-3p	700	693	07:00:01	-21.3	-4.96	-16.33
ctns.L	hsa-miR-3180-3p	201	193	08:01:01	-23.1	-6.76	-16.33
fhl3.L	xtr-miR-449a-5p	609	601	08:00:01	-23.9	-7.56	-16.33
gdpd5.L	hsa-let-7b-5p	1993	1987	06:00:00	-22	-5.66	-16.33
hhla2.L	hsa-miR-20b-5p	2120	2112	08:00:01	-24.5	-8.16	-16.33
dock3.S	xtr-miR-428b	760	752	08:01:00	-27.5	-11.16	-16.33
tom1l2	hsa-miR-3180-3p	1297	1289	08:01:01	-18.7	-2.36	-16.33
irf2bpl-a	hsa-miR-4687-3p	701	694	07:00:01	-21.3	-4.96	-16.33
katnb1	hsa-miR-3176	597	590	07:00:00	-20.5	-4.16	-16.33
wdr60.L	hsa-miR-2276-3p	432	424	08:01:00	-20.8	-4.47	-16.32
pip4k2b.S	hsa-miR-2276-3p	5520	5512	08:00:00	-24.9	-8.57	-16.32
tmem104.S	hsa-miR-103a-3p	1109	1101	08:00:01	-24.2	-7.87	-16.32
tmem104.S	xtr-miR-103	1109	1101	08:00:01	-24.2	-7.87	-16.32
sema4b.S	hsa-miR-4687-3p	3448	3440	08:01:01	-26.7	-10.37	-16.32
col8a1.S	hsa-miR-29a-3p	412	404	08:00:00	-24	-7.67	-16.32
spsb4-like.L	hsa-miR-210-3p	1875	1867	08:01:01	-25.9	-9.58	-16.31
agpat1.S	hsa-miR-25-3p	894	886	08:01:01	-22.69	-6.37	-16.31
agpat1.S	xtr-miR-25	894	886	08:01:01	-22.69	-6.37	-16.31
ncam1.L	hsa-miR-210-3p	2479	2471	08:00:01	-20.52	-4.2	-16.31
armc9.L	hsa-miR-3180-3p	125	118	07:00:00	-21.5	-5.18	-16.31
armc9	hsa-miR-3180-3p	126	119	07:00:00	-21.5	-5.18	-16.31
lpcat4.L	xtr-miR-34b	2692	2684	08:00:00	-18.8	-2.49	-16.3
agpat1.S	hsa-miR-6832-3p	203	195	08:01:01	-19.1	-2.79	-16.3
dennd2a.L	hsa-miR-34a-5p	237	231	06:00:00	-21.9	-5.59	-16.3
stxbp5l-like.S	hsa-miR-4687-3p	108	101	07:00:00	-23.8	-7.49	-16.3
coq9.L	hsa-miR-15a-3p	2091	2083	08:00:00	-23.65	-7.34	-16.3
cln5	hsa-miR-92b-5p	2454	2446	08:01:00	-18.8	-2.49	-16.3
pik3r2	hsa-miR-298	253	245	08:01:00	-26.19	-9.88	-16.3
lpcat4.L	hsa-miR-4687-3p	2530	2522	08:01:01	-21.6	-5.3	-16.29
mad2l1.S	hsa-miR-4687-3p	397	389	08:01:01	-21.3	-5	-16.29
rhpn2.S	hsa-miR-3180-3p	3328	3321	07:00:01	-28.2	-11.9	-16.29
dock4.L	hsa-let-7b-5p	2688	2680	08:01:00	-19.2	-2.9	-16.29
stxbp5l-like.L	hsa-miR-4687-3p	795	787	08:01:00	-23.68	-7.38	-16.29
uri1.S	hsa-miR-139-3p	1092	1085	07:00:00	-21.8	-5.5	-16.29
cdk16	hsa-miR-92b-5p	231	224	07:00:01	-24	-7.7	-16.29
usp31.S	hsa-miR-4687-3p	1779	1771	08:01:01	-23.28	-6.99	-16.28
eml5-like.S	hsa-miR-125a-3p	441	433	08:01:01	-23.7	-7.41	-16.28
c2orf42.L	hsa-miR-298	3434	3428	06:00:00	-22.1	-5.81	-16.28
ppm1h.S	hsa-miR-1258	8039	8031	08:01:01	-17.4	-1.11	-16.28
abcc4.S	hsa-miR-92b-5p	3168	3160	08:01:01	-23.2	-6.91	-16.28
prkca	hsa-miR-769-3p	80	72	08:00:00	-27.5	-11.21	-16.28
fam129b	xtr-let-7b	327	320	07:00:01	-21.4	-5.11	-16.28
csf3r	hsa-miR-125a-3p	760	752	08:01:01	-20.95	-4.66	-16.28
zbtb25.L	hsa-miR-6889-3p	2696	2688	08:01:00	-26.6	-10.32	-16.27
irf2bpl.L	hsa-miR-7152-5p	271	263	08:01:01	-24.41	-8.13	-16.27
prr14.L	hsa-miR-125a-3p	1330	1322	08:01:00	-18.2	-1.92	-16.27
gmeb2.L	hsa-miR-92b-5p	512	505	07:00:01	-26.1	-9.82	-16.27
ist1.S	hsa-miR-20b-3p	68	60	08:01:00	-20.2	-3.92	-16.27
bcl9l.L	hsa-miR-3692-5p	1959	1952	07:00:00	-23.4	-7.12	-16.27
irf2bpl-a	hsa-miR-7152-5p	272	264	08:01:01	-24.41	-8.13	-16.27
scml2.L	xtr-miR-427	1286	1279	07:00:01	-21.6	-5.34	-16.26
gdpd5.L	hsa-miR-130a-5p	683	675	08:01:00	-22.65	-6.38	-16.26
slc19a1.L	hsa-miR-3692-5p	2451	2443	08:01:00	-22.4	-6.13	-16.26
emilin3.L	hsa-miR-17-3p	2955	2947	08:00:00	-20.55	-4.28	-16.26
ulk1.L	hsa-miR-6780a-3p	517	511	06:00:00	-22.7	-6.44	-16.25
ulk1.S	hsa-miR-4687-3p	950	942	08:01:01	-25.62	-9.36	-16.25
gmeb2.S	hsa-miR-143-5p	2430	2423	07:00:00	-26.2	-9.94	-16.25
smyd4.L	xtr-miR-16c	2684	2678	06:00:00	-25.91	-9.65	-16.25
tmem104.L	hsa-miR-107	135	129	06:00:00	-22.9	-6.64	-16.25
neurl1.L	hsa-miR-92b-3p	4377	4369	08:01:01	-27.2	-10.94	-16.25
znf653	hsa-miR-298	300	294	06:00:00	-19.7	-3.44	-16.25
fbxl5	hsa-miR-298	1540	1532	08:01:01	-23.4	-7.14	-16.25
prox1.S	hsa-miR-30b-3p	8130	8123	07:00:01	-22	-5.75	-16.24
afap1.L	hsa-miR-298	830	822	08:01:01	-21.52	-5.27	-16.24
otp.L	hsa-miR-125a-3p	340	332	08:00:00	-25.4	-9.15	-16.24
frem2.1	hsa-miR-135a-5p	210	202	08:00:01	-21.1	-4.85	-16.24
frem2.1	xtr-miR-135	210	202	08:00:01	-21.1	-4.85	-16.24
c2orf42.L	hsa-miR-769-3p	2207	2200	07:00:00	-25.75	-9.5	-16.24
abcc4.S	hsa-miR-210-5p	4733	4725	08:01:00	-19.75	-3.5	-16.24
grm2-like.L	xtr-miR-26	1998	1990	08:01:01	-25.7	-9.45	-16.24
magi2-like.1.L	hsa-miR-4687-3p	2711	2704	07:00:01	-22.3	-6.06	-16.23
agpat1.L	xtr-miR-363-5p	1706	1699	07:00:00	-18.64	-2.4	-16.23
itga5.S	hsa-miR-130b-3p	1834	1826	08:01:01	-20.8	-4.56	-16.23
stxbp5l-like.S	hsa-miR-125a-3p	503	495	08:00:00	-25.1	-8.86	-16.23
hhla2.S	hsa-miR-92b-5p	5361	5353	08:00:01	-26.7	-10.46	-16.23
dchs1.L	hsa-miR-139-3p	1973	1965	08:00:01	-25.4	-9.16	-16.23
agpat1	xtr-miR-363-5p	1707	1700	07:00:00	-18.64	-2.4	-16.23
lamtor2-a	hsa-miR-139-3p	776	770	06:00:00	-27.6	-11.36	-16.23
kcnv2.L	hsa-miR-204-5p	1077	1070	07:00:01	-17.64	-1.41	-16.22
kcnv2.L	xtr-miR-204	1077	1070	07:00:01	-17.64	-1.41	-16.22
lpcat4.S	hsa-miR-455-5p	61	54	07:00:00	-22.2	-5.97	-16.22
sec16a-like.S	hsa-miR-92b-5p	282	274	08:01:01	-19.25	-3.02	-16.22
ggcx.L	hsa-miR-93-3p	248	240	08:01:00	-26.1	-9.87	-16.22
larp4.S	hsa-miR-125a-3p	1090	1083	07:00:01	-20.71	-4.48	-16.22
prdm16.L	hsa-miR-3180-3p	1647	1639	08:01:01	-21.6	-5.37	-16.22
scnn1g-a	hsa-miR-130b-3p	373	365	08:01:00	-19.2	-2.97	-16.22
gpatch2-like.S	hsa-miR-31-5p	1768	1760	08:00:00	-20.8	-4.58	-16.21
pik3cb.L	hsa-miR-3692-5p	3100	3092	08:01:01	-24.3	-8.08	-16.21
wwp1.S	xtr-miR-449b-5p	257	249	08:00:00	-24.2	-7.98	-16.21
prpf19.1	hsa-miR-125a-5p	2060	2052	08:01:01	-24.6	-8.38	-16.21
gdpd5.L	hsa-miR-3692-5p	1114	1106	08:00:01	-22.5	-6.28	-16.21
smyd4.L	hsa-miR-125a-3p	2255	2247	08:01:00	-23.93	-7.71	-16.21
trpm6.L	hsa-miR-769-3p	32	24	08:01:01	-23.2	-6.99	-16.2
prr14.S	hsa-miR-92b-3p	326	320	06:00:00	-25.61	-9.4	-16.2
sec16a-like.S	hsa-miR-6889-3p	529	521	08:01:01	-28.4	-12.19	-16.2
rnf157.S	hsa-miR-4687-3p	1020	1014	06:00:00	-24.7	-8.5	-16.19
kcnk6.S	hsa-miR-3692-5p	3062	3055	07:00:00	-22.6	-6.4	-16.19
dennd2a.L	hsa-let-7b-5p	883	876	07:00:01	-17.5	-1.3	-16.19
slc30a4.L	hsa-miR-200b-5p	6617	6609	08:01:01	-23.7	-7.5	-16.19
aff2-like.2.L	hsa-miR-4687-3p	3006	2999	07:00:00	-23.7	-7.5	-16.19
prr14.L	hsa-miR-3180-3p	134	126	08:01:01	-23.5	-7.3	-16.19
cbx2	hsa-let-7b-5p	2710	2702	08:00:01	-19.6	-3.4	-16.19
prox1.S	hsa-let-7b-5p	3197	3191	06:00:00	-19	-2.81	-16.18
clock.S	xtr-miR-34b	1496	1490	06:00:00	-23.7	-7.51	-16.18
fhdc1.S	hsa-miR-125a-3p	277	270	07:00:00	-23.5	-7.31	-16.18
sgsm2.S	hsa-miR-20b-3p	2004	1996	08:00:01	-24.95	-8.76	-16.18
ptprn.L	hsa-miR-31-5p	3175	3168	07:00:00	-18	-1.81	-16.18
kcnv2.S	hsa-miR-3180-3p	497	490	07:00:01	-22.87	-6.68	-16.18
fcho1.L	hsa-miR-139-3p	1454	1446	08:01:01	-25.4	-9.22	-16.17
sec16a-like.S	hsa-miR-3180-3p	610	602	08:01:00	-24.87	-8.69	-16.17
brms1l.L	hsa-miR-3180-3p	2530	2522	08:01:01	-19.3	-3.12	-16.17
pcdha13.S	xtr-miR-427	694	686	08:01:01	-17.1	-0.92	-16.17
spryd7.L	xtr-miR-22-5p	1544	1536	08:01:01	-24.6	-8.42	-16.17
rnf145	hsa-miR-125a-3p	63	55	08:00:01	-20.4	-4.22	-16.17
neurl1	hsa-miR-4687-3p	1022	1014	08:01:01	-25.6	-9.42	-16.17
pip4k2b.S	hsa-miR-3180-3p	1566	1558	08:01:01	-16.56	-0.39	-16.16
kiaa2026.S	hsa-miR-15a-3p	378	370	08:01:01	-22.45	-6.28	-16.16
tgm5.S	hsa-miR-15a-3p	290	282	08:01:00	-20.63	-4.46	-16.16
atp1a2.S	hsa-miR-31-5p	360	353	07:00:00	-20.73	-4.56	-16.16
tanc1-like.S	hsa-miR-769-3p	3275	3267	08:01:00	-24.24	-8.07	-16.16
brms1l.L	hsa-miR-3180-3p	656	648	08:01:00	-18.38	-2.21	-16.16
ctns.L	hsa-miR-203a-5p	2716	2708	08:01:00	-17.61	-1.44	-16.16
itga5.L	hsa-miR-3180-3p	1574	1566	08:00:01	-23.77	-7.6	-16.16
dchs1.L	hsa-miR-143-5p	2034	2026	08:01:00	-26.9	-10.73	-16.16
dock3.S	hsa-miR-92b-5p	1479	1471	08:01:01	-17	-0.83	-16.16
atp1a2	hsa-miR-31-5p	361	354	07:00:00	-20.73	-4.56	-16.16
brms1l	hsa-miR-3180-3p	657	649	08:01:00	-18.38	-2.21	-16.16
ano10.L	xtr-miR-363-5p	1656	1648	08:00:00	-17.6	-1.44	-16.15
tanc1-like.S	hsa-miR-4687-3p	4251	4244	07:00:01	-22.71	-6.55	-16.15
fry.S	hsa-miR-15b-5p	6468	6460	08:01:00	-25	-8.84	-16.15
fam175a.L	hsa-miR-6889-3p	3524	3516	08:01:01	-22.5	-6.34	-16.15
fbxl5	hsa-miR-92b-5p	4141	4133	08:01:01	-23.5	-7.34	-16.15
slc4a1	hsa-miR-1258	1001	993	08:00:01	-22.2	-6.04	-16.15
fah.L	hsa-miR-143-5p	343	335	08:01:01	-24.4	-8.25	-16.14
tmcc1.L	hsa-miR-34a-5p	139	131	08:01:01	-21.69	-5.54	-16.14
dnase1l3	hsa-miR-769-3p	185	177	08:00:01	-25.36	-9.21	-16.14
csf3r	hsa-miR-4687-3p	1856	1848	08:01:00	-22.31	-6.16	-16.14
hk1	hsa-miR-93-5p	45	37	08:00:00	-21.6	-5.45	-16.14
mcrs1.L	hsa-miR-34a-5p	52	45	07:00:00	-26.11	-9.97	-16.13
arhgef17.S	hsa-miR-4687-3p	168	160	08:01:01	-23.01	-6.87	-16.13
col8a1.L	hsa-miR-22-3p	2031	2023	08:00:01	-23.51	-7.37	-16.13
ksr1.L	hsa-miR-15b-3p	1603	1597	06:00:00	-22	-5.86	-16.13
prkcz.S	hsa-miR-4687-3p	2833	2825	08:01:01	-22.1	-5.96	-16.13
csf3r	hsa-let-7b-5p	531	523	08:01:01	-24	-7.86	-16.13
sec16a	hsa-miR-3180-3p	2563	2555	08:00:01	-17.73	-1.59	-16.13
mcrs1	hsa-miR-34a-5p	53	46	07:00:00	-26.11	-9.97	-16.13
fbxl5	hsa-miR-2276-3p	33	27	06:00:00	-19.11	-2.97	-16.13
lamtor2-a	hsa-miR-93-5p	101	93	08:01:00	-23.54	-7.4	-16.13
prox1.S	hsa-miR-92b-5p	8936	8929	07:00:00	-25.03	-8.9	-16.12
otp.L	hsa-miR-4687-3p	1698	1690	08:00:01	-23.1	-6.97	-16.12
elk1.S	hsa-miR-22-3p	361	353	08:00:00	-23.1	-6.97	-16.12
pbx3.S	hsa-miR-3180-3p	4810	4802	08:01:01	-18.32	-2.19	-16.12
slc30a4.L	hsa-miR-125a-5p	4144	4136	08:01:01	-25.72	-9.6	-16.12
npas3.L	hsa-miR-3180-3p	275	267	08:01:01	-22.3	-6.17	-16.12
arhgef17.S	hsa-miR-3180-3p	2817	2811	06:00:00	-22.81	-6.68	-16.12
tom1l2	hsa-miR-92b-5p	1070	1062	08:01:00	-23.6	-7.47	-16.12
katnb1	hsa-miR-182-5p	551	545	06:00:00	-19.56	-3.43	-16.12
insm1.L	xtr-miR-34b	910	902	08:01:01	-21.9	-5.78	-16.11
afap1.L	hsa-miR-143-5p	3187	3179	08:01:01	-24.16	-8.04	-16.11
fam53a.L	hsa-miR-3180-3p	2484	2476	08:00:01	-25.6	-9.48	-16.11
trpv4-like.L	hsa-miR-210-3p	457	449	08:01:00	-18.25	-2.13	-16.11
mif4gd.S	hsa-miR-34a-3p	1746	1738	08:01:01	-19.4	-3.28	-16.11
rcc1.S	hsa-miR-6832-3p	990	982	08:00:01	-23	-6.88	-16.11
slc7a1.L	hsa-miR-298	23	15	08:00:01	-19.8	-3.68	-16.11
rai1-like.L	hsa-miR-4326	983	975	08:01:01	-24.5	-8.38	-16.11
prss3.L	hsa-miR-30b-3p	45	37	08:00:00	-21.7	-5.58	-16.11
rapgef2	hsa-miR-210-3p	1401	1393	08:01:00	-16.84	-0.72	-16.11
insm1.L	hsa-miR-4687-3p	940	932	08:01:01	-29.6	-13.49	-16.1
lpcat4.L	hsa-miR-365a-3p	65	57	08:01:00	-18.8	-2.69	-16.1
lpcat4.L	xtr-miR-365	65	57	08:01:00	-18.8	-2.69	-16.1
sema3a.L	xtr-miR-449a-5p	1939	1932	07:00:00	-19.93	-3.82	-16.1
aff2-like.2.L	hsa-miR-196a-5p	2834	2826	08:00:01	-22.5	-6.39	-16.1
prc1.S	hsa-miR-298	1800	1792	08:00:01	-25	-8.89	-16.1
zbtb39.S	hsa-miR-33b-3p	3573	3565	08:01:00	-25.53	-9.42	-16.1
mgst3.S	hsa-miR-3180-3p	2751	2743	08:00:01	-24.5	-8.39	-16.1
cux2.L	hsa-miR-143-5p	2049	2041	08:01:00	-22.9	-6.8	-16.09
cyp51a1.S	hsa-miR-365a-3p	85	77	08:00:00	-20.82	-4.72	-16.09
cyp51a1.S	xtr-miR-365	85	77	08:00:00	-20.82	-4.72	-16.09
dock4.L	hsa-miR-143-5p	250	242	08:00:01	-22.2	-6.1	-16.09
tspan31.L	hsa-miR-3180-3p	3047	3039	08:01:00	-23.03	-6.93	-16.09
prdm16.S	hsa-miR-103a-3p	454	447	07:00:01	-21.6	-5.5	-16.09
prdm16.S	xtr-miR-103	454	447	07:00:01	-21.6	-5.5	-16.09
insr.S	hsa-miR-139-3p	611	605	06:00:00	-22	-5.91	-16.08
gpc5.S	hsa-miR-92b-5p	653	646	07:00:01	-25.3	-9.21	-16.08
afap1.L	hsa-let-7a-5p	375	368	07:00:01	-22.3	-6.21	-16.08
rnf157.S	hsa-miR-222-3p	1698	1691	07:00:00	-18.9	-2.81	-16.08
fry.S	hsa-miR-34a-5p	5283	5277	06:00:00	-18.71	-2.62	-16.08
ksr1.S	hsa-miR-222-5p	137	129	08:00:01	-25.36	-9.27	-16.08
col8a1.L	hsa-miR-3180-3p	1579	1572	07:00:01	-18.85	-2.76	-16.08
rnf157.L	hsa-miR-769-3p	38	30	08:00:01	-26.31	-10.22	-16.08
prmt5	hsa-miR-298	119	112	07:00:00	-18.8	-2.71	-16.08
armc9	hsa-miR-3130-3p	1625	1618	07:00:00	-27.4	-11.31	-16.08
gpc5.S	hsa-miR-4687-3p	2176	2168	08:01:00	-22.3	-6.22	-16.07
tspan33-like.S	hsa-miR-15a-3p	2458	2450	08:01:01	-21	-4.92	-16.07
nipa2.S	hsa-miR-93-5p	1636	1628	08:01:00	-24.1	-8.02	-16.07
tex26.S	hsa-miR-210-3p	1362	1354	08:01:00	-18.96	-2.88	-16.07
tex26.S	hsa-miR-210-3p	1376	1368	08:01:00	-18.25	-2.17	-16.07
sfrpx.L	hsa-miR-3180-3p	2438	2430	08:01:01	-20.45	-4.37	-16.07
hnf1a-a	hsa-let-7a-5p	170	163	07:00:01	-20.7	-4.62	-16.07
prickle1-b	hsa-miR-3180-3p	674	668	06:00:00	-24.2	-8.12	-16.07
ccdc85c.L	xtr-miR-449a-5p	613	605	08:01:01	-20.77	-4.7	-16.06
fcho1.L	hsa-miR-146a-3p	1367	1361	06:00:00	-22.7	-6.63	-16.06
hoxd8.S	hsa-let-7b-5p	260	252	08:00:01	-23.9	-7.83	-16.06
e2f1.S	hsa-miR-192-5p	572	564	08:00:01	-22.8	-6.73	-16.06
ush1g-like.S	hsa-miR-7154-5p	1332	1324	08:00:00	-22.3	-6.23	-16.06
map2k1.L	hsa-miR-143-5p	543	536	07:00:01	-19.9	-3.83	-16.06
aff2-like.2.L	hsa-miR-204-5p	2620	2613	07:00:01	-24.9	-8.83	-16.06
aff2-like.2.L	xtr-miR-204	2620	2613	07:00:01	-24.9	-8.83	-16.06
gdpd5.S	hsa-miR-182-5p	3490	3483	07:00:01	-19.11	-3.04	-16.06
gdpd5.S	xtr-miR-182-5p	3490	3483	07:00:01	-19.11	-3.04	-16.06
dock3.S	hsa-miR-30b-3p	1577	1570	07:00:01	-17	-0.93	-16.06
map2k1	hsa-miR-143-5p	544	537	07:00:01	-19.9	-3.83	-16.06
sec16a	hsa-miR-4687-3p	78	72	06:00:00	-25	-8.93	-16.06
scml2	xtr-miR-428b	1330	1322	08:00:00	-23.8	-7.74	-16.06
cux2.L	hsa-miR-3180-3p	1131	1123	08:01:00	-27	-10.94	-16.05
pik3r2-like.S	hsa-miR-107	2285	2278	07:00:00	-23.2	-7.14	-16.05
hhla2.S	hsa-miR-3180-3p	1187	1179	08:01:01	-22.3	-6.24	-16.05
tmcc1.S	hsa-miR-3176	25	17	08:01:01	-21.4	-5.34	-16.05
l1cam	hsa-miR-125a-5p	58	50	08:01:00	-21.85	-5.79	-16.05
tp53i11	hsa-miR-92b-5p	366	358	08:01:01	-17.6	-1.54	-16.05
prox1.L	hsa-miR-3180-3p	699	691	08:01:01	-21.81	-5.76	-16.04
fras1.S	xtr-miR-34b	254	246	08:01:00	-21.1	-5.05	-16.04
foxp4.S	hsa-miR-15b-5p	3314	3306	08:01:00	-21.6	-5.55	-16.04
mgst3.S	hsa-miR-216a-3p	2331	2323	08:00:01	-21.1	-5.05	-16.04
clstn3	hsa-miR-4687-3p	968	960	08:01:00	-26.11	-10.06	-16.04
atp8b2-like.L	hsa-miR-210-5p	585	578	07:00:01	-29.7	-13.66	-16.03
fbxl5.S	hsa-miR-298	590	584	06:00:00	-25.84	-9.8	-16.03
tanc1-like.S	hsa-miR-769-3p	3333	3325	08:01:01	-19.9	-3.86	-16.03
foxp4.S	hsa-miR-204-5p	577	570	07:00:00	-22.9	-6.86	-16.03
foxp4.S	xtr-miR-204	577	570	07:00:00	-22.9	-6.86	-16.03
sacs.L	hsa-miR-184	998	990	08:01:00	-20.3	-4.26	-16.03
prpf19.S	hsa-miR-3180-3p	762	754	08:01:00	-24.13	-8.09	-16.03
prr14.L	hsa-let-7b-5p	732	724	08:01:01	-18.14	-2.1	-16.03
sgsm2.L	hsa-miR-769-3p	5311	5304	07:00:01	-27.2	-11.16	-16.03
atp6v0a1.L	hsa-miR-125a-3p	1152	1145	07:00:01	-22.9	-6.86	-16.03
srf	hsa-miR-3692-5p	199	193	06:00:00	-22.4	-6.36	-16.03
ccdc104.L	hsa-miR-139-3p	1189	1183	06:00:00	-20.5	-4.47	-16.02
afap1.S	hsa-miR-4687-3p	5946	5938	08:01:00	-22.01	-5.98	-16.02
pbx3.L	xtr-miR-427	293	285	08:00:00	-19.1	-3.07	-16.02
larp4.S	hsa-miR-3180-3p	3297	3289	08:01:00	-22.1	-6.07	-16.02
atf7.S	hsa-miR-92b-5p	3558	3550	08:01:00	-17.9	-1.87	-16.02
aifm3-like.L	hsa-miR-4687-3p	4356	4348	08:01:01	-23.13	-7.1	-16.02
mgst3.S	hsa-miR-20b-3p	902	894	08:01:01	-16.69	-0.66	-16.02
ndufb10	hsa-miR-93-5p	23	15	08:01:00	-19.2	-3.17	-16.02
pip4k2b.L	hsa-miR-3692-5p	964	956	08:01:01	-25.01	-8.99	-16.01
sema4a.L	xtr-miR-363-5p	223	216	07:00:01	-20.82	-4.8	-16.01
mgst3.S	hsa-miR-27a-3p	2332	2324	08:00:01	-20.2	-4.18	-16.01
cnst-like.S	hsa-miR-92b-5p	1245	1237	08:01:01	-19.7	-3.69	-16
hnrnpll.S	hsa-miR-125a-3p	2924	2916	08:01:00	-18.7	-2.69	-16
pik3cb.L	hsa-miR-93-5p	3103	3095	08:01:01	-23.4	-7.39	-16
afap1.S	hsa-miR-3692-5p	200	192	08:01:00	-22.9	-6.89	-16
kalrn.S	hsa-miR-210-3p	1595	1588	07:00:01	-21.79	-5.78	-16
lrsam1.S	hsa-miR-210-5p	451	443	08:01:00	-19.1	-3.09	-16
rcc1.S	hsa-miR-6832-3p	991	984	07:00:01	-23.01	-7	-16
pnpla3	hsa-miR-1246	374	366	08:00:01	-22.5	-6.49	-16
arsa.S	xtr-miR-449a-5p	340	332	08:00:01	-21.6	-5.6	-15.99
gpc5.S	hsa-miR-92b-5p	326	318	08:01:00	-24.8	-8.8	-15.99
aff2-like.2.L	hsa-miR-17-3p	6732	6726	06:00:00	-23	-7	-15.99
aff2-like.2.L	xtr-miR-17-3p	6732	6726	06:00:00	-23	-7	-15.99
sbf1.S	hsa-miR-4687-3p	1883	1875	08:01:01	-23.4	-7.4	-15.99
sfrpx.L	hsa-miR-4326	1570	1562	08:01:01	-27.7	-11.7	-15.99
fam129b	hsa-miR-139-3p	152	146	06:00:00	-22.01	-6.01	-15.99
kit-b	xtr-miR-427	2292	2284	08:01:01	-19	-3	-15.99
gpatch2-like.L	xtr-miR-17-5p	3389	3382	07:00:00	-23.44	-7.45	-15.98
gpc5.S	hsa-miR-92b-5p	2615	2608	07:00:01	-20.13	-4.14	-15.98
lpcat4.L	hsa-miR-125a-3p	3695	3687	08:01:01	-26.63	-10.64	-15.98
srebf1.S	hsa-miR-184	450	442	08:01:01	-16.4	-0.41	-15.98
kcnv2.S	hsa-miR-298	461	454	07:00:00	-23.8	-7.81	-15.98
ndrg4-b	hsa-miR-6780a-3p	233	227	06:00:00	-18.9	-2.91	-15.98
ccdc85c.S	hsa-miR-92b-5p	2660	2652	08:01:01	-22.77	-6.79	-15.97
slc30a4.L	hsa-miR-107	3613	3605	08:01:00	-21.6	-5.62	-15.97
brms1l.L	hsa-miR-124-5p	1465	1458	07:00:00	-19.31	-3.33	-15.97
tom1l2	hsa-miR-143-3p	1265	1258	07:00:00	-20.6	-4.62	-15.97
spryd7	hsa-let-7b-5p	47	39	08:01:00	-22.51	-6.53	-15.97
pik3r2-like.S	hsa-miR-106a-5p	3422	3414	08:01:01	-21.22	-5.25	-15.96
pik3r2-like.S	hsa-miR-17-5p	3422	3414	08:01:01	-21.22	-5.25	-15.96
ccdc85c.S	hsa-miR-3180-3p	2663	2655	08:01:01	-17.5	-1.53	-15.96
tanc1-like.L	hsa-miR-139-3p	4103	4095	08:00:01	-21.39	-5.42	-15.96
slc30a4	hsa-miR-2276-3p	2508	2500	08:01:00	-23.3	-7.33	-15.96
tspan33	hsa-miR-143-3p	642	635	07:00:01	-24.4	-8.43	-15.96
fras1.S	hsa-miR-148b-3p	233	225	08:00:00	-19.35	-3.39	-15.95
fzd5.S	hsa-miR-15a-3p	4180	4172	08:01:00	-26.71	-10.75	-15.95
elk1.L	hsa-miR-4524a-3p	52	44	08:00:00	-26.11	-10.15	-15.95
ppm1h.S	hsa-miR-20b-3p	9641	9633	08:01:01	-20.66	-4.7	-15.95
tex26.S	hsa-miR-210-3p	1374	1366	08:01:00	-18.32	-2.36	-15.95
aifm3-like.L	hsa-miR-3180-3p	4786	4778	08:01:01	-20.39	-4.43	-15.95
ncoa6.L	hsa-miR-3692-5p	1717	1710	07:00:01	-20.9	-4.94	-15.95
e2f1.L	hsa-miR-3180-3p	902	894	08:01:01	-19.49	-3.53	-15.95
lpcat4.L	hsa-miR-7152-5p	534	528	06:00:00	-19.62	-3.67	-15.94
tspan33-like.S	hsa-miR-769-3p	2024	2017	07:00:01	-25.3	-9.35	-15.94
ksr1.S	hsa-miR-125a-3p	816	808	08:01:01	-23.9	-7.95	-15.94
pnpla3	hsa-miR-191-5p	445	438	07:00:00	-19.65	-3.7	-15.94
kansl1	hsa-miR-130a-5p	318	312	06:00:00	-24.8	-8.85	-15.94
gpc5.S	hsa-miR-125a-3p	2627	2620	07:00:01	-20.8	-4.86	-15.93
garem-like.S	hsa-miR-93-3p	241	233	08:01:01	-21.61	-5.67	-15.93
lpcat4.L	hsa-miR-4687-3p	1178	1170	08:00:01	-24.7	-8.76	-15.93
rapgef2.S	hsa-miR-15a-5p	1200	1192	08:01:00	-22.73	-6.79	-15.93
sbf1.S	hsa-miR-30b-3p	1787	1780	07:00:00	-20.6	-4.66	-15.93
arhgef17.S	hsa-miR-4687-3p	1105	1097	08:01:00	-21.98	-6.04	-15.93
gpc5.S	hsa-miR-130b-3p	156	148	08:01:00	-19.2	-3.27	-15.92
cux2.L	hsa-miR-92b-5p	3633	3625	08:01:01	-22.2	-6.27	-15.92
hip1.S	hsa-miR-298	1224	1217	07:00:01	-22.1	-6.17	-15.92
ncoa6.L	hsa-miR-298	425	419	06:00:00	-21.88	-5.95	-15.92
cyhr1-like.L	hsa-miR-125a-3p	1176	1168	08:01:01	-21.83	-5.9	-15.92
foxp4	hsa-miR-125a-3p	83	75	08:01:01	-20	-4.07	-15.92
clcn7	xtr-miR-449b-5p	72	65	07:00:00	-24.72	-8.79	-15.92
fcho1.S	hsa-miR-769-3p	427	419	08:01:01	-18.9	-2.98	-15.91
afap1.S	hsa-miR-1258	2813	2805	08:01:00	-24	-8.08	-15.91
fras1.S	hsa-let-7b-5p	165	157	08:00:00	-25	-9.08	-15.91
pik3r2-like.S	hsa-miR-129-5p	2316	2309	07:00:00	-20.8	-4.88	-15.91
pik3r2-like.S	xtr-miR-129	2316	2309	07:00:00	-20.8	-4.88	-15.91
scnn1g-like.S	hsa-miR-3180-3p	638	630	08:01:01	-23	-7.08	-15.91
srebf1.S	hsa-miR-125a-3p	1125	1117	08:01:00	-17.2	-1.28	-15.91
kiaa0141.S	hsa-miR-4687-3p	1854	1846	08:01:01	-20.1	-4.18	-15.91
neurl1.L	hsa-miR-24-3p	3491	3483	08:00:00	-24.8	-8.88	-15.91
cisd1-b	hsa-miR-139-3p	128	120	08:00:01	-24.1	-8.18	-15.91
gmeb2.S	hsa-miR-222-3p	1951	1945	06:00:00	-21.5	-5.59	-15.9
foxp4	hsa-miR-298	154	147	07:00:01	-22	-6.09	-15.9
prdm16.L	hsa-miR-2276-3p	566	558	08:01:01	-22	-6.09	-15.9
fras1.L	hsa-miR-204-5p	534	527	07:00:01	-16.2	-0.3	-15.89
fras1.L	xtr-miR-204	534	527	07:00:01	-16.2	-0.3	-15.89
atf7.S	hsa-miR-10a-5p	9021	9013	08:01:01	-25.2	-9.3	-15.89
atf7.S	xtr-miR-10a	9021	9013	08:01:01	-25.2	-9.3	-15.89
hk1.S	xtr-miR-17-5p	51	43	08:00:00	-20.2	-4.3	-15.89
sorbs1-like.L	hsa-miR-769-3p	144	136	08:00:01	-24.81	-8.91	-15.89
fbxl5	hsa-miR-298	1184	1177	07:00:01	-16.2	-0.3	-15.89
arsa.L	hsa-miR-4687-3p	234	226	08:01:01	-23.52	-7.63	-15.88
bdh1.L	hsa-miR-216a-3p	1566	1558	08:01:01	-21.4	-5.51	-15.88
afap1.L	hsa-miR-210-3p	991	983	08:01:00	-22	-6.11	-15.88
c2orf42.L	hsa-miR-210-3p	1928	1920	08:01:00	-20.72	-4.83	-15.88
gpc5.L	hsa-miR-132-5p	219	211	08:00:00	-21.6	-5.72	-15.87
pygm.S	hsa-miR-4687-3p	2187	2179	08:01:01	-23.7	-7.82	-15.87
fras1.L	hsa-miR-204-5p	535	528	07:00:01	-16.3	-0.42	-15.87
fras1.L	xtr-miR-204	535	528	07:00:01	-16.3	-0.42	-15.87
rapgef2.S	hsa-miR-298	240	232	08:01:01	-22.1	-6.22	-15.87
exoc5.S	hsa-miR-139-3p	2286	2278	08:00:01	-25.6	-9.72	-15.87
fhl3.S	hsa-miR-135a-5p	4442	4434	08:00:00	-21.8	-5.92	-15.87
fhl3.S	xtr-miR-135	4442	4434	08:00:00	-21.8	-5.92	-15.87
ube3a.L	hsa-miR-30b-3p	1461	1454	07:00:01	-18.3	-2.42	-15.87
cacul1.S	hsa-miR-6780a-3p	382	375	07:00:00	-20.21	-4.33	-15.87
calcoco2.L	hsa-miR-4687-3p	900	892	08:01:01	-16.3	-0.42	-15.87
cntn4.L	hsa-miR-298	2018	2010	08:01:01	-20.2	-4.32	-15.87
rapgef2	hsa-miR-210-3p	1493	1485	08:01:00	-15.9	-0.028	-15.87
brip1	hsa-miR-17-3p	422	416	06:00:00	-20.1	-4.22	-15.87
bcat1	hsa-miR-4326	1745	1737	08:01:01	-29.1	-13.22	-15.87
agpat1.S	hsa-miR-92b-5p	1886	1878	08:01:01	-20.05	-4.18	-15.86
fam129b.S	hsa-miR-200b-3p	186	178	08:01:01	-22.7	-6.83	-15.86
fry.S	hsa-miR-298	4760	4753	07:00:00	-23.75	-7.88	-15.86
larp4.L	hsa-miR-4687-3p	1553	1546	07:00:01	-19.7	-3.83	-15.86
sgsm2.L	hsa-miR-4252	3332	3324	08:00:00	-22.3	-6.43	-15.86
prdm16.L	hsa-miR-3692-5p	1164	1156	08:01:00	-18.8	-2.93	-15.86
abcc5	hsa-miR-298	3861	3854	07:00:01	-23.4	-7.53	-15.86
rapgef2	hsa-miR-210-3p	1467	1459	08:01:00	-15.9	-0.032	-15.86
fbxl5	hsa-miR-298	1103	1096	07:00:01	-16.3	-0.43	-15.86
pik3r2-like.S	hsa-miR-4687-3p	2834	2826	08:01:01	-18.95	-3.09	-15.85
kalrn.S	hsa-miR-4687-3p	849	841	08:01:01	-22.76	-6.9	-15.85
sv2a.S	xtr-let-7b	2097	2090	07:00:00	-21.42	-5.56	-15.85
c2orf42.L	hsa-miR-125a-3p	1346	1339	07:00:00	-23.5	-7.64	-15.85
aff2-like.2.L	hsa-miR-143-5p	9265	9258	07:00:01	-20.1	-4.24	-15.85
tex26.S	hsa-miR-210-3p	1360	1352	08:01:00	-19.11	-3.25	-15.85
mgst3.S	hsa-miR-298	2896	2888	08:01:01	-19.95	-4.09	-15.85
rapgef2	hsa-miR-210-3p	1547	1539	08:01:00	-15.9	-0.048	-15.85
neurl1	hsa-miR-30b-3p	1007	999	08:01:00	-21.2	-5.34	-15.85
fbxl5	hsa-miR-298	1239	1232	07:00:01	-16.2	-0.34	-15.85
prox1.S	hsa-miR-30b-3p	3200	3192	08:01:00	-18.7	-2.85	-15.84
fry.S	hsa-miR-3180-3p	63	55	08:01:01	-24.8	-8.95	-15.84
itga5.S	hsa-miR-103a-3p	3012	3004	08:01:00	-23.79	-7.94	-15.84
itga5.S	xtr-miR-103	3012	3004	08:01:00	-23.79	-7.94	-15.84
zbtb39.S	xtr-miR-34b	8498	8490	08:01:00	-21.8	-5.95	-15.84
larp4.L	hsa-miR-4687-3p	1532	1526	06:00:00	-19.15	-3.3	-15.84
nek7.S	hsa-miR-769-3p	1860	1853	07:00:00	-24.06	-8.21	-15.84
bcl9l.L	hsa-miR-92b-5p	1578	1570	08:01:01	-21.81	-5.96	-15.84
rapgef2	hsa-miR-210-3p	1565	1557	08:01:00	-15.9	-0.05	-15.84
gpatch2-like.S	hsa-miR-4687-3p	1775	1767	08:01:00	-17.32	-1.48	-15.83
lrsam1.S	hsa-miR-210-5p	139	131	08:00:01	-26.5	-10.66	-15.83
cdx1.L	hsa-miR-143-5p	708	700	08:01:01	-21.7	-5.86	-15.83
arhgef17.S	hsa-miR-3692-5p	3831	3823	08:00:01	-26.2	-10.36	-15.83
slc7a1.S	hsa-miR-34a-5p	1743	1735	08:01:00	-23.1	-7.26	-15.83
cdk16	hsa-miR-125b-5p	567	559	08:01:00	-20.8	-4.96	-15.83
cdk16	xtr-miR-125b	567	559	08:01:00	-20.8	-4.96	-15.83
ctns	hsa-miR-212-5p	1119	1111	08:01:00	-26.1	-10.26	-15.83
gar1.L	hsa-miR-3692-5p	473	465	08:00:01	-19.7	-3.87	-15.82
agpat1.S	hsa-miR-3180-3p	1448	1440	08:01:01	-18.21	-2.38	-15.82
kcnk6.S	hsa-miR-298	1283	1275	08:01:01	-22.49	-6.66	-15.82
fos.L	hsa-miR-34a-5p	717	709	08:00:01	-17.84	-2.01	-15.82
slc7a1.L	hsa-miR-24-3p	41	33	08:01:00	-23.91	-8.08	-15.82
ndufb10	xtr-miR-427	23	15	08:01:00	-19	-3.17	-15.82
sec16a	hsa-miR-107	262	254	08:01:01	-23.5	-7.67	-15.82
insr.S	hsa-miR-107	1053	1045	08:01:00	-22.8	-6.98	-15.81
larp4.S	hsa-miR-4687-3p	2285	2278	07:00:01	-19.7	-3.88	-15.81
fhl3.L	xtr-miR-449a-5p	2743	2735	08:00:01	-22.8	-6.98	-15.81
tspan31.L	hsa-let-7b-5p	2767	2760	07:00:01	-20.5	-4.68	-15.81
ncam1.L	hsa-miR-139-3p	1032	1026	06:00:00	-22.91	-7.09	-15.81
tom1l2	xtr-miR-449a-5p	1221	1213	08:01:00	-16.8	-0.98	-15.81
prox1.L	hsa-miR-3692-5p	3134	3127	07:00:00	-24.7	-8.89	-15.8
aifm3-like.L	hsa-miR-143-5p	1137	1129	08:00:01	-21.4	-5.59	-15.8
fzd5.L	hsa-miR-30b-3p	2652	2645	07:00:00	-20.5	-4.69	-15.8
slc19a1.L	hsa-miR-769-3p	2260	2253	07:00:00	-26.27	-10.46	-15.8
tmcc1.L	hsa-miR-143-5p	140	132	08:00:01	-21.37	-5.56	-15.8
emilin3.L	hsa-miR-184	290	282	08:01:01	-23.06	-7.25	-15.8
iqsec1.1	hsa-miR-33b-3p	2789	2783	06:00:00	-25.25	-9.44	-15.8
sfrpx	hsa-miR-92b-5p	600	592	08:01:00	-22.2	-6.39	-15.8
exoc5.S	xtr-miR-34b	2923	2915	08:01:00	-19.68	-3.88	-15.79
pgr.S	hsa-miR-3180-3p	1435	1427	08:01:00	-22.25	-6.45	-15.79
sacs.L	hsa-miR-3176	987	979	08:01:01	-20.3	-4.5	-15.79
slc4a1	hsa-miR-139-3p	339	331	08:00:01	-27.3	-11.5	-15.79
loh12cr1.L	hsa-miR-106a-5p	708	702	06:00:00	-17.03	-1.24	-15.78
loh12cr1.L	hsa-miR-17-5p	708	702	06:00:00	-17.03	-1.24	-15.78
loh12cr1.L	hsa-miR-20b-5p	708	702	06:00:00	-17.03	-1.24	-15.78
loh12cr1.L	xtr-miR-17-5p	708	702	06:00:00	-17.03	-1.24	-15.78
aff2-like.2.L	xtr-miR-449a-5p	9965	9957	08:00:01	-22.1	-6.31	-15.78
fzd3.L	hsa-miR-139-3p	822	814	08:01:01	-23.9	-8.12	-15.77
ulk1.S	hsa-miR-3692-5p	5590	5582	08:00:00	-24.1	-8.32	-15.77
zbtb25.L	hsa-miR-143-5p	1953	1946	07:00:01	-20.06	-4.28	-15.77
abcc4.S	hsa-let-7b-5p	249	241	08:00:01	-22.6	-6.82	-15.77
zbtb39.S	hsa-miR-6832-3p	4787	4781	06:00:00	-26.2	-10.42	-15.77
pfdn5.L	hsa-miR-654-3p	468	460	08:00:00	-21.9	-6.12	-15.77
tanc1-like.L	hsa-miR-2276-3p	3395	3387	08:00:01	-28	-12.22	-15.77
erbb2.L	hsa-miR-7152-5p	560	552	08:01:00	-22.8	-7.02	-15.77
slc4a1	xtr-miR-428b	1937	1929	08:01:01	-21.55	-5.77	-15.77
gpatch2-like.S	hsa-miR-298	1839	1831	08:01:01	-19.11	-3.34	-15.76
mb21d2.L	hsa-miR-3692-5p	3538	3532	06:00:00	-21.1	-5.33	-15.76
cux2.S	hsa-miR-33b-3p	578	570	08:01:01	-23.8	-8.03	-15.76
rassf2.L	hsa-miR-4687-3p	660	653	07:00:01	-23.66	-7.89	-15.76
agpat1.L	hsa-miR-130a-3p	1907	1899	08:01:01	-20.72	-4.95	-15.76
larp4.S	hsa-miR-210-5p	4378	4370	08:01:01	-23.2	-7.43	-15.76
agpat1	hsa-miR-130a-3p	1908	1900	08:01:01	-20.72	-4.95	-15.76
scml2	hsa-miR-4687-3p	1211	1203	08:00:01	-24.8	-9.03	-15.76
pip4k2b.S	hsa-miR-106a-5p	5238	5232	06:00:00	-18.6	-2.84	-15.75
pip4k2b.S	hsa-miR-17-5p	5238	5232	06:00:00	-18.6	-2.84	-15.75
pip4k2b.S	xtr-miR-17-5p	5238	5232	06:00:00	-18.6	-2.84	-15.75
pik3r2-like.S	hsa-miR-3176	2197	2189	08:00:00	-25.2	-9.44	-15.75
sgk3.S	hsa-miR-17-3p	92	85	07:00:00	-24.1	-8.34	-15.75
ulk1.S	hsa-miR-125a-3p	865	859	06:00:00	-23.23	-7.47	-15.75
elk1.S	hsa-miR-140-5p	1336	1328	08:00:01	-19.53	-3.77	-15.75
trappc1.L	hsa-miR-34a-5p	34	28	06:00:00	-21.3	-5.54	-15.75
sbf1.S	hsa-miR-130b-3p	1454	1446	08:01:00	-22.4	-6.64	-15.75
clic6.L	hsa-miR-125a-5p	357	351	06:00:00	-25.6	-9.84	-15.75
wdtc1.S	hsa-miR-125a-3p	463	455	08:00:00	-18.2	-2.44	-15.75
m6pr.L	hsa-miR-298	87	80	07:00:00	-25.91	-10.15	-15.75
acap3	hsa-miR-298	449	441	08:01:01	-23.12	-7.36	-15.75
sh3d21	hsa-miR-298	325	318	07:00:00	-22.85	-7.09	-15.75
fam53a.S	hsa-miR-15a-3p	2116	2110	06:00:00	-19.75	-4	-15.74
sema4b.S	hsa-miR-93-5p	1000	993	07:00:01	-23.99	-8.24	-15.74
fry.S	hsa-miR-33b-3p	2680	2672	08:01:00	-27.6	-11.85	-15.74
larp4.S	hsa-miR-143-5p	514	508	06:00:00	-23.1	-7.35	-15.74
atxn1l-like.L	hsa-miR-130a-5p	297	289	08:00:00	-22.83	-7.08	-15.74
fam129b	hsa-miR-33b-3p	415	409	06:00:00	-21.29	-5.54	-15.74
cnst-like.S	hsa-miR-30b-3p	1001	993	08:01:01	-17.47	-1.73	-15.73
pik3cb.S	hsa-miR-92b-3p	2306	2298	08:01:01	-24.91	-9.17	-15.73
lpcat4.L	xtr-miR-449b-5p	2691	2684	07:00:00	-17.7	-1.96	-15.73
wdr60.S	hsa-miR-222-3p	193	185	08:00:00	-27.26	-11.52	-15.73
kiaa2026.S	xtr-miR-363-5p	325	317	08:00:01	-21.3	-5.56	-15.73
atp1a2.S	xtr-miR-190	314	306	08:00:00	-19.6	-3.86	-15.73
tanc1-like.S	hsa-miR-93-3p	4623	4615	08:00:00	-30.7	-14.96	-15.73
lrsam1.L	hsa-miR-4326	774	766	08:00:01	-26.5	-10.76	-15.73
sfrpx.S	hsa-miR-92b-5p	595	587	08:01:00	-22.2	-6.46	-15.73
tspan31.L	hsa-miR-3180-3p	88	80	08:01:01	-19.52	-3.78	-15.73
slc19a1.L	hsa-miR-33b-3p	308	301	07:00:00	-25.16	-9.42	-15.73
prkca	xtr-miR-34b	367	359	08:01:01	-16.9	-1.16	-15.73
prkcz.L	hsa-miR-3180-3p	2711	2703	08:01:01	-24.5	-8.76	-15.73
fam129b	hsa-miR-103a-3p	133	126	07:00:00	-27.8	-12.06	-15.73
fam129b	xtr-miR-103	133	126	07:00:00	-27.8	-12.06	-15.73
atp1a2	xtr-miR-190	315	307	08:00:00	-19.6	-3.86	-15.73
kit-b	hsa-miR-143-5p	2508	2500	08:00:01	-27.3	-11.56	-15.73
prox1.S	hsa-miR-3180-3p	7898	7890	08:01:01	-17.51	-1.78	-15.72
prox1.L	hsa-miR-34a-5p	3221	3215	06:00:00	-17.2	-1.47	-15.72
pik3r2-like.L	hsa-miR-4687-3p	2549	2542	07:00:01	-20.9	-5.17	-15.72
fzd5.S	hsa-miR-33b-3p	2422	2414	08:01:00	-21.28	-5.55	-15.72
adamts17-like.S	hsa-miR-182-5p	707	700	07:00:01	-22.33	-6.6	-15.72
prc1.S	hsa-miR-3180-3p	5093	5085	08:01:01	-21	-5.27	-15.72
atxn1l-like.L	hsa-miR-17-3p	81	75	06:00:00	-30.9	-15.17	-15.72
cyhr1-like.L	hsa-miR-3180-3p	474	466	08:00:01	-22.33	-6.6	-15.72
mgst3.S	hsa-miR-4687-3p	2325	2319	06:00:00	-21.11	-5.38	-15.72
sesn1.S	hsa-miR-24-3p	251	243	08:00:01	-22.84	-7.12	-15.71
kiaa2026.L	xtr-let-7b	2265	2258	07:00:01	-18.7	-2.98	-15.71
ksr1.S	hsa-miR-30b-3p	522	514	08:00:01	-22.46	-6.74	-15.71
zbtb39.S	xtr-miR-22-5p	8150	8143	07:00:01	-22.4	-6.68	-15.71
zbtb39.S	xtr-miR-449b-5p	8497	8489	08:00:00	-22.16	-6.44	-15.71
aifm3-like.L	hsa-miR-769-3p	4038	4030	08:01:01	-18.8	-3.08	-15.71
sfrpx.L	hsa-miR-298	2297	2289	08:01:00	-22.12	-6.4	-15.71
ncam1.L	hsa-miR-15b-3p	1849	1841	08:00:00	-20.2	-4.48	-15.71
ncam1.L	hsa-miR-3180-3p	800	792	08:01:01	-17.8	-2.08	-15.71
gbx2.1	hsa-miR-215-3p	344	337	07:00:01	-23.4	-7.68	-15.71
emilin2	hsa-miR-217	128	120	08:01:00	-24.1	-8.38	-15.71
tp53i11	hsa-miR-139-3p	59	51	08:01:01	-27.46	-11.74	-15.71
cux2.L	xtr-miR-146b	6001	5993	08:01:00	-20.52	-4.81	-15.7
fam53a.L	hsa-miR-92b-5p	2448	2440	08:01:00	-19.6	-3.89	-15.7
psma6.L	xtr-miR-427	67	59	08:01:00	-18.58	-2.87	-15.7
fry.L	hsa-miR-769-3p	392	384	08:00:01	-22.27	-6.56	-15.7
fam213b.L	xtr-let-7b	1976	1969	07:00:01	-22.8	-7.09	-15.7
ncam1.L	hsa-miR-210-3p	4718	4710	08:01:01	-19.6	-3.89	-15.7
neurl1.L	hsa-miR-92b-5p	3637	3629	08:00:01	-26.4	-10.69	-15.7
armc9.L	hsa-miR-4687-3p	1675	1667	08:01:01	-23.93	-8.22	-15.7
prdm16.L	hsa-miR-22-3p	2146	2138	08:00:01	-23	-7.29	-15.7
slx1a	xtr-let-7b	124	117	07:00:01	-25.02	-9.31	-15.7
pip4k2b.S	hsa-miR-769-3p	5197	5189	08:00:01	-24.41	-8.71	-15.69
irf2bpl.S	hsa-miR-92b-5p	423	416	07:00:01	-21	-5.3	-15.69
col8a1.S	hsa-miR-210-3p	2573	2566	07:00:01	-22.56	-6.86	-15.69
lipe.S	hsa-miR-125a-3p	1099	1091	08:01:01	-20.5	-4.8	-15.69
popdc2.L	hsa-miR-769-3p	26	18	08:00:01	-21.7	-6	-15.69
neurl1.L	hsa-miR-210-5p	1141	1133	08:01:01	-23.9	-8.2	-15.69
neurl1	xtr-miR-146b	276	268	08:01:00	-23.01	-7.31	-15.69
loh12cr1.L	xtr-miR-20a-5p	708	702	06:00:00	-16.93	-1.24	-15.68
prox1.L	hsa-miR-7-5p	4545	4537	08:00:00	-19.41	-3.72	-15.68
prox1.L	xtr-miR-7	4545	4537	08:00:00	-19.41	-3.72	-15.68
cep41.L	hsa-miR-17-3p	635	627	08:01:00	-18.9	-3.21	-15.68
ppm1h.S	hsa-miR-139-3p	2875	2869	06:00:00	-19.25	-3.56	-15.68
itga5.S	hsa-miR-10a-5p	4349	4341	08:01:00	-23.9	-8.21	-15.68
itga5.S	xtr-miR-10a	4349	4341	08:01:00	-23.9	-8.21	-15.68
itga5.S	xtr-miR-10b	4349	4341	08:01:00	-23.9	-8.21	-15.68
prpf19.S	hsa-miR-129-5p	1572	1565	07:00:01	-23.94	-8.25	-15.68
prpf19.S	xtr-miR-129	1572	1565	07:00:01	-23.94	-8.25	-15.68
stat6	hsa-miR-769-3p	109	101	08:00:00	-19.8	-4.12	-15.68
fzd3.S	hsa-miR-92b-5p	1779	1771	08:01:00	-20.3	-4.62	-15.67
garem-like.L	hsa-miR-217	987	981	06:00:00	-22.1	-6.42	-15.67
kcnv2.L	hsa-miR-6780a-3p	1054	1046	08:01:00	-18.34	-2.66	-15.67
myo10.S	hsa-miR-15a-5p	689	681	08:01:00	-23.1	-7.42	-15.67
pkmyt1.S	hsa-miR-3180-3p	2496	2489	07:00:01	-20.7	-5.02	-15.67
mcrs1.L	hsa-miR-3935	157	149	08:01:00	-19.05	-3.37	-15.67
arhgef17.S	hsa-miR-125a-3p	178	172	06:00:00	-21.69	-6.01	-15.67
slc26a9.S	hsa-miR-200b-3p	782	774	08:00:01	-24.9	-9.23	-15.67
uri1.S	hsa-miR-4687-3p	3199	3191	08:01:01	-18.51	-2.83	-15.67
fbxl5	hsa-miR-298	1016	1009	07:00:01	-16.2	-0.52	-15.67
hadhb	hsa-miR-143-5p	108	100	08:01:01	-26.2	-10.52	-15.67
mcrs1	hsa-miR-3935	158	150	08:01:00	-19.05	-3.37	-15.67
cux2.L	xtr-miR-427	2301	2295	06:00:00	-20.7	-5.03	-15.66
cux2.L	xtr-miR-449b-5p	5784	5776	08:01:01	-24.3	-8.63	-15.66
ncan.L	hsa-miR-4687-3p	1858	1851	07:00:01	-22.51	-6.84	-15.66
adamts17-like.S	hsa-miR-143-5p	1089	1081	08:00:01	-21.1	-5.43	-15.66
aifm3-like.L	hsa-miR-93-3p	1258	1252	06:00:00	-25.3	-9.63	-15.66
ndc1.S	xtr-miR-17-5p	161	154	07:00:00	-19.9	-4.23	-15.66
srf	hsa-miR-7152-5p	739	731	08:00:01	-26.69	-11.02	-15.66
stat6	hsa-miR-182-5p	649	643	06:00:00	-19.6	-3.93	-15.66
stat6	xtr-miR-182-5p	649	643	06:00:00	-19.6	-3.93	-15.66
ulk1.L	hsa-miR-143-5p	2609	2603	06:00:00	-22.6	-6.94	-15.65
dock4.L	hsa-miR-4252	1171	1164	07:00:00	-23.8	-8.14	-15.65
neurl1.S	hsa-let-7b-5p	3099	3092	07:00:01	-21.9	-6.24	-15.65
rnf157.L	hsa-miR-93-5p	1998	1990	08:00:01	-19.4	-3.74	-15.65
tmem104.L	hsa-miR-103a-3p	135	129	06:00:00	-22.3	-6.64	-15.65
tmem104.L	xtr-miR-103	135	129	06:00:00	-22.3	-6.64	-15.65
sec16a	hsa-miR-92b-5p	1169	1161	08:01:00	-20.3	-4.64	-15.65
tspan17	hsa-miR-125a-3p	1032	1025	07:00:01	-22.1	-6.44	-15.65
calcoco2.S	xtr-miR-34b	828	821	07:00:01	-19.89	-4.24	-15.64
hip1.S	xtr-miR-22-5p	911	903	08:00:00	-19.15	-3.5	-15.64
mbtps2.L	hsa-miR-3692-5p	44	36	08:01:00	-24.8	-9.15	-15.64
clcn7.L	hsa-miR-125b-5p	808	800	08:01:01	-26	-10.35	-15.64
clcn7.L	xtr-miR-125b	808	800	08:01:01	-26	-10.35	-15.64
cyhr1-like.L	hsa-miR-183-5p	853	846	07:00:00	-18.9	-3.25	-15.64
pygm.S	hsa-miR-769-3p	1357	1350	07:00:01	-23.8	-8.16	-15.63
fbxl5.S	hsa-miR-30b-3p	1492	1484	08:01:00	-19.1	-3.46	-15.63
mif4gd.S	hsa-miR-125a-5p	513	505	08:01:01	-21.2	-5.56	-15.63
lpcat4	hsa-miR-7152-5p	514	508	06:00:00	-19.51	-3.87	-15.63
mif4gd-b	hsa-miR-125a-5p	514	506	08:01:01	-21.2	-5.56	-15.63
gpc5.L	hsa-miR-129-5p	674	668	06:00:00	-18.9	-3.27	-15.62
gpc5.L	xtr-miR-129	674	668	06:00:00	-18.9	-3.27	-15.62
fam193a-like.L	xtr-miR-19b	134	126	08:00:00	-26.7	-11.08	-15.62
kcnv2.L	hsa-miR-298	745	737	08:01:01	-21	-5.37	-15.62
rnf157.S	hsa-miR-4687-3p	1685	1677	08:00:01	-25.3	-9.67	-15.62
agpat1.S	hsa-miR-92b-3p	894	886	08:01:01	-22	-6.37	-15.62
fam129b.S	hsa-miR-125a-3p	718	711	07:00:01	-22.3	-6.67	-15.62
arhgef17.S	hsa-miR-3180-3p	2669	2661	08:01:00	-22.36	-6.73	-15.62
larp4.S	hsa-miR-7-5p	786	778	08:00:01	-17.2	-1.57	-15.62
tex26.S	hsa-miR-210-3p	1356	1348	08:01:00	-19.5	-3.87	-15.62
zbtb39.S	hsa-miR-298	2531	2524	07:00:00	-20.45	-4.82	-15.62
coq9.L	hsa-let-7b-5p	350	342	08:01:01	-16.9	-1.27	-15.62
erbb2.L	hsa-miR-3180-3p	294	286	08:01:01	-16.6	-0.97	-15.62
rai1-like.L	hsa-miR-139-3p	875	867	08:01:01	-22.6	-6.97	-15.62
clstn3	hsa-miR-4687-3p	250	244	06:00:00	-24.7	-9.07	-15.62
emilin2	hsa-miR-103a-3p	1738	1730	08:01:01	-20	-4.37	-15.62
emilin2	hsa-miR-107	1738	1730	08:01:01	-20	-4.37	-15.62
emilin2	xtr-miR-103	1738	1730	08:01:01	-20	-4.37	-15.62
katnb1	xtr-miR-182-5p	551	545	06:00:00	-19.06	-3.43	-15.62
dip2c.S	hsa-miR-92b-5p	114	106	08:01:00	-18.85	-3.23	-15.61
prpf19.1	hsa-miR-93-5p	1438	1430	08:01:00	-23	-7.38	-15.61
sbf1.L	hsa-miR-4687-3p	2409	2401	08:01:00	-18.9	-3.28	-15.61
sbf1.S	hsa-miR-15a-3p	1360	1352	08:01:01	-22.41	-6.79	-15.61
hhla2.L	hsa-miR-4687-3p	892	884	08:01:01	-24.6	-8.98	-15.61
pak3	hsa-miR-20b-3p	23	17	06:00:00	-18.7	-3.08	-15.61
rfx5	hsa-miR-92b-5p	408	402	06:00:00	-21.1	-5.48	-15.61
pygm.L	hsa-miR-93-3p	499	492	07:00:01	-23.6	-7.99	-15.6
lpcat4.S	hsa-miR-7152-5p	513	507	06:00:00	-19.51	-3.9	-15.6
wdr60.S	hsa-miR-92b-5p	972	964	08:00:00	-23	-7.39	-15.6
kalrn.S	hsa-miR-92b-3p	1650	1642	08:01:01	-23.25	-7.64	-15.6
agpat1.L	hsa-miR-4524a-3p	1673	1665	08:00:01	-17.51	-1.9	-15.6
agpat1	hsa-miR-4524a-3p	1674	1666	08:00:01	-17.51	-1.9	-15.6
pip4k2b	xtr-miR-449b-5p	660	652	08:00:00	-19.45	-3.84	-15.6
ano10.L	hsa-miR-34a-5p	717	709	08:01:01	-22.5	-6.9	-15.59
lpcat4.L	hsa-miR-4687-3p	2750	2742	08:01:00	-17.9	-2.3	-15.59
c2orf42.L	hsa-miR-375	243	235	08:01:01	-21.3	-5.7	-15.59
brms1l.L	xtr-miR-17-5p	677	669	08:01:01	-20.9	-5.3	-15.59
gdpd5.S	hsa-miR-146a-5p	2287	2281	06:00:00	-19.7	-4.1	-15.59
clcn7.L	hsa-miR-130b-3p	75	67	08:01:01	-20.5	-4.9	-15.59
fam53a	hsa-miR-183-5p	776	770	06:00:00	-22.7	-7.1	-15.59
brms1l	xtr-miR-17-5p	678	670	08:01:01	-20.9	-5.3	-15.59
kit-b	hsa-miR-4687-3p	1849	1841	08:01:00	-20.11	-4.51	-15.59
prox1.S	hsa-miR-298	7836	7829	07:00:00	-22	-6.41	-15.58
pip4k2b.L	hsa-miR-3180-3p	694	686	08:01:01	-22.2	-6.61	-15.58
dchs1.L	hsa-miR-125a-5p	2020	2012	08:00:01	-23.92	-8.33	-15.58
calcoco2.L	hsa-miR-103a-3p	407	401	06:00:00	-23.75	-8.16	-15.58
calcoco2.L	hsa-miR-107	407	401	06:00:00	-23.75	-8.16	-15.58
calcoco2.L	xtr-miR-103	407	401	06:00:00	-23.75	-8.16	-15.58
tp53i11	hsa-miR-3180-3p	1447	1440	07:00:01	-25.52	-9.93	-15.58
hnrnpll.S	hsa-miR-15a-5p	2499	2491	08:01:00	-22.4	-6.82	-15.57
insm1.L	hsa-miR-31-5p	157	149	08:01:00	-23.07	-7.49	-15.57
sv2a.L	hsa-miR-3180-3p	2187	2179	08:01:01	-21.33	-5.75	-15.57
fry.S	xtr-miR-449b-5p	5283	5277	06:00:00	-18.2	-2.62	-15.57
slc7a1.S	xtr-miR-7	1698	1691	07:00:00	-18.6	-3.02	-15.57
rragc.L	hsa-miR-3180-3p	3315	3308	07:00:01	-22.5	-6.92	-15.57
ube3a.L	hsa-miR-6780a-3p	1000	992	08:01:00	-16.11	-0.53	-15.57
fam69a.L	hsa-miR-210-3p	482	474	08:01:01	-21.19	-5.61	-15.57
fam69a	hsa-miR-210-3p	482	474	08:01:01	-21.19	-5.61	-15.57
tcf7	xtr-miR-427	390	382	08:01:00	-20.7	-5.12	-15.57
pip4k2b	xtr-miR-34b	661	653	08:01:00	-18.05	-2.47	-15.57
pygm.S	hsa-miR-210-3p	1889	1881	08:01:01	-22.91	-7.34	-15.56
gpc5.S	hsa-miR-135a-5p	698	691	07:00:01	-23.7	-8.13	-15.56
gpc5.S	xtr-miR-135	698	691	07:00:01	-23.7	-8.13	-15.56
afap1.L	hsa-miR-103a-3p	1104	1096	08:00:01	-23.7	-8.13	-15.56
afap1.L	hsa-miR-107	1104	1096	08:00:01	-23.7	-8.13	-15.56
afap1.L	xtr-miR-103	1104	1096	08:00:01	-23.7	-8.13	-15.56
atp6v0a1.S	hsa-miR-769-3p	518	512	06:00:00	-29.1	-13.53	-15.56
lamtor2.L	hsa-miR-92b-5p	139	131	08:01:00	-22.33	-6.76	-15.56
ppm1h.S	hsa-miR-92b-5p	2706	2698	08:01:00	-19.15	-3.59	-15.56
arhgef17.S	hsa-miR-3180-3p	829	822	07:00:00	-22.5	-6.93	-15.56
prc1.S	hsa-miR-3180-3p	5983	5975	08:01:00	-22.95	-7.38	-15.56
ift27	hsa-miR-203a-5p	804	796	08:01:00	-17.61	-2.04	-15.56
suv39h1	hsa-miR-222-3p	494	487	07:00:01	-23.1	-7.53	-15.56
lpcat4.L	xtr-miR-202-5p	54	48	06:00:00	-18.4	-2.84	-15.55
gbp5.S	hsa-miR-4687-3p	407	400	07:00:01	-19.2	-3.64	-15.55
ush1g-like.S	hsa-miR-125b-5p	252	244	08:01:00	-24.1	-8.54	-15.55
ush1g-like.S	xtr-miR-125b	252	244	08:01:00	-24.1	-8.54	-15.55
ppm1h.S	hsa-miR-216a-5p	711	703	08:00:00	-20.8	-5.24	-15.55
larp4.S	hsa-let-7b-5p	5615	5608	07:00:01	-17.7	-2.14	-15.55
rcc1.L	hsa-miR-92b-5p	447	439	08:01:01	-17.9	-2.34	-15.55
coq9.L	hsa-miR-92b-5p	1783	1775	08:01:01	-23.32	-7.76	-15.55
pik3cb.S	hsa-miR-143-5p	3638	3630	08:00:00	-18.7	-3.15	-15.54
pik3cb.L	hsa-miR-298	2190	2183	07:00:00	-23.25	-7.7	-15.54
tanc1-like.S	hsa-miR-92b-5p	5456	5448	08:01:00	-23.1	-7.55	-15.54
mcrs1.S	hsa-miR-4687-3p	147	141	06:00:00	-25.3	-9.75	-15.54
arhgef17.S	hsa-miR-10a-5p	2380	2372	08:01:00	-23.1	-7.55	-15.54
arhgef17.S	xtr-miR-10a	2380	2372	08:01:00	-23.1	-7.55	-15.54
erbb2.L	hsa-miR-4687-3p	1303	1297	06:00:00	-20.97	-5.42	-15.54
mif4gd.L	hsa-miR-3180-3p	172	164	08:01:01	-21.31	-5.76	-15.54
tbc1d24.1.L	hsa-miR-92b-5p	1020	1013	07:00:01	-22.8	-7.25	-15.54
mgst3.S	hsa-miR-184	3683	3677	06:00:00	-22.3	-6.75	-15.54
tbc1d24.1	hsa-miR-92b-5p	1021	1014	07:00:01	-22.8	-7.25	-15.54
sec16a	hsa-miR-25-3p	2707	2699	08:00:00	-20.07	-4.52	-15.54
sec16a	xtr-miR-25	2707	2699	08:00:00	-20.07	-4.52	-15.54
hnrnpll.S	hsa-miR-125a-3p	2513	2506	07:00:00	-23.5	-7.96	-15.53
rab3gap2.L	hsa-miR-298	1599	1591	08:01:00	-27.7	-12.16	-15.53
lpcat4.L	hsa-miR-204-5p	86	80	06:00:00	-23.12	-7.58	-15.53
lpcat4.L	xtr-miR-204	86	80	06:00:00	-23.12	-7.58	-15.53
fzd5.S	hsa-miR-3180-3p	5925	5917	08:01:01	-19.09	-3.55	-15.53
znf687.S	hsa-miR-6889-3p	1069	1061	08:00:00	-27.8	-12.26	-15.53
sv2a.L	hsa-miR-3180-3p	8381	8373	08:01:01	-22.6	-7.06	-15.53
prr14.L	hsa-miR-143-5p	396	388	08:00:00	-24.74	-9.2	-15.53
slc19a1	hsa-miR-3180-3p	1459	1451	08:01:01	-20.9	-5.36	-15.53
spryd7	hsa-miR-143-5p	741	735	06:00:00	-23.3	-7.76	-15.53
clstn3	hsa-miR-125a-3p	264	256	08:00:01	-21.7	-6.16	-15.53
fam129b.S	hsa-miR-107	188	180	08:00:01	-23.1	-7.57	-15.52
pbx3.L	hsa-miR-93-5p	293	285	08:00:00	-18.6	-3.07	-15.52
sv2a.L	hsa-miR-298	4711	4705	06:00:00	-23.5	-7.97	-15.52
tcf7.S	hsa-miR-30d-3p	1690	1682	08:00:01	-20.59	-5.06	-15.52
neurl1.S	hsa-miR-210-5p	3189	3183	06:00:00	-22	-6.47	-15.52
rhpn2.L	hsa-miR-92b-5p	903	895	08:00:01	-25.1	-9.57	-15.52
cacul1.L	hsa-miR-6889-3p	287	281	06:00:00	-25.1	-9.57	-15.52
cyp51a1	hsa-miR-129-1-3p	64	57	07:00:01	-21.7	-6.17	-15.52
fbxl5	hsa-miR-92b-5p	4142	4134	08:01:01	-22.77	-7.24	-15.52
lpcat4	hsa-miR-125a-5p	32	24	08:01:01	-21.01	-5.48	-15.52
fcho1.S	hsa-miR-210-3p	244	236	08:00:00	-26.11	-10.59	-15.51
cux2.L	hsa-miR-298	5257	5249	08:01:01	-19.4	-3.88	-15.51
elk1.S	hsa-miR-15a-5p	2354	2346	08:01:00	-25.1	-9.58	-15.51
tspan33-like.L	hsa-miR-92b-5p	1841	1833	08:00:00	-23.99	-8.47	-15.51
fry.S	xtr-miR-428b	6300	6292	08:01:00	-20	-4.48	-15.51
ncam1.L	hsa-miR-4687-3p	3024	3017	07:00:00	-17.81	-2.29	-15.51
prkcz.L	xtr-miR-92a	1055	1047	08:00:00	-23.3	-7.78	-15.51
hoxd8	hsa-miR-143-5p	79	73	06:00:00	-21.25	-5.73	-15.51
slc30a4	hsa-miR-298	2096	2089	07:00:01	-25.2	-9.68	-15.51
erbb2.S	hsa-miR-31-5p	560	552	08:01:00	-20.1	-4.59	-15.5
mcrs1.L	hsa-miR-24-3p	236	229	07:00:01	-20.3	-4.79	-15.5
sema3a.L	hsa-miR-4687-3p	1526	1518	08:01:00	-19.26	-3.75	-15.5
agpat1.L	hsa-miR-3180-3p	2170	2162	08:01:01	-18.9	-3.39	-15.5
npas3.L	hsa-miR-215-3p	55	47	08:01:00	-17.3	-1.79	-15.5
ndrg4.L	hsa-miR-204-5p	1203	1195	08:00:01	-20.35	-4.84	-15.5
ndrg4.L	xtr-miR-204	1203	1195	08:00:01	-20.35	-4.84	-15.5
ndc1.S	hsa-miR-130b-5p	872	864	08:01:00	-21.6	-6.09	-15.5
agpat1	hsa-miR-3180-3p	2171	2163	08:01:01	-18.9	-3.39	-15.5
mcrs1	hsa-miR-24-3p	237	230	07:00:01	-20.3	-4.79	-15.5
tspan33	hsa-miR-92b-5p	1501	1494	07:00:01	-21	-5.49	-15.5
cnst-like.S	hsa-miR-3692-5p	2275	2267	08:01:01	-21	-5.5	-15.49
hoxd8.S	hsa-miR-92b-3p	413	405	08:00:01	-24.8	-9.3	-15.49
dock4.L	hsa-let-7a-5p	2688	2680	08:01:00	-18.4	-2.9	-15.49
scml2.S	hsa-miR-30b-3p	417	411	06:00:00	-18.4	-2.9	-15.49
clic6.L	hsa-miR-338-3p	337	329	08:01:00	-23.2	-7.7	-15.49
clic6.L	xtr-miR-338	337	329	08:01:00	-23.2	-7.7	-15.49
psma6	xtr-miR-427	68	60	08:01:00	-18.58	-3.08	-15.49
ano10.L	hsa-miR-139-3p	821	815	06:00:00	-26.8	-11.31	-15.48
pip4k2b.L	hsa-miR-125b-5p	2644	2636	08:01:01	-22.6	-7.11	-15.48
pip4k2b.L	xtr-miR-125b	2644	2636	08:01:01	-22.6	-7.11	-15.48
kcmf1.S	hsa-miR-3159	1271	1264	07:00:00	-17.4	-1.91	-15.48
irf2bpl.L	hsa-let-7b-5p	1579	1572	07:00:00	-21.11	-5.62	-15.48
irf2bpl.L	hsa-let-7b-5p	1884	1877	07:00:00	-20.6	-5.11	-15.48
sh3d21-like.L	hsa-miR-298	324	317	07:00:00	-22.85	-7.36	-15.48
lipe.S	xtr-miR-22-5p	3062	3054	08:00:01	-21.4	-5.91	-15.48
oit3.S	hsa-miR-455-5p	1115	1107	08:00:00	-17.7	-2.21	-15.48
tmed5.S	xtr-miR-449a-5p	329	322	07:00:00	-21.65	-6.16	-15.48
pvrl2	hsa-miR-1258	99	91	08:01:00	-18.1	-2.61	-15.48
sgk3.S	hsa-miR-93-5p	637	629	08:01:00	-23.7	-8.23	-15.47
frem2.1	hsa-miR-143-5p	1397	1389	08:01:01	-24.6	-9.12	-15.47
tgm5.S	hsa-miR-30b-3p	455	447	08:00:01	-24.8	-9.32	-15.47
tcf7.S	hsa-miR-30b-3p	1355	1348	07:00:00	-21.46	-5.98	-15.47
neurl1	xtr-miR-449b-5p	594	588	06:00:00	-24.5	-9.02	-15.47
pik3cb.S	hsa-miR-4687-3p	3950	3942	08:01:01	-21.5	-6.03	-15.46
brms1l.L	hsa-miR-3180-3p	653	645	08:01:00	-18.61	-3.14	-15.46
zbtb39.S	hsa-miR-200a-5p	9884	9876	08:01:01	-19.6	-4.13	-15.46
fhl3.L	hsa-miR-125a-3p	1535	1528	07:00:01	-21.3	-5.83	-15.46
larp4.L	hsa-miR-212-5p	374	366	08:01:01	-18.66	-3.19	-15.46
utp3.S	hsa-miR-139-3p	1032	1024	08:00:01	-19.2	-3.73	-15.46
cnppd1.L	hsa-miR-193a-3p	1344	1336	08:00:00	-22.2	-6.73	-15.46
brms1l	hsa-miR-3180-3p	654	646	08:01:00	-18.61	-3.14	-15.46
cnppd1	hsa-miR-193a-3p	1345	1337	08:00:00	-22.2	-6.73	-15.46
prox1.S	hsa-miR-93-3p	4818	4810	08:00:00	-20.21	-4.75	-15.45
insm1.L	hsa-miR-3180-3p	207	200	07:00:01	-20.5	-5.04	-15.45
agpat1.S	hsa-let-7b-5p	1375	1367	08:01:01	-18.21	-2.75	-15.45
fam129b.S	xtr-miR-181b	1673	1665	08:00:01	-26.2	-10.74	-15.45
prc1.S	xtr-miR-428b	2362	2354	08:01:00	-19.16	-3.7	-15.45
sacs.L	hsa-miR-30b-3p	1578	1571	07:00:01	-20.6	-5.14	-15.45
dchs1.L	hsa-let-7b-5p	1715	1708	07:00:01	-19.96	-4.5	-15.45
kansl1	hsa-miR-15a-3p	161	154	07:00:00	-24.8	-9.34	-15.45
gpatch2-like.S	hsa-miR-184	1846	1838	08:01:01	-18.9	-3.45	-15.44
pik3cb.S	hsa-miR-210-3p	4559	4551	08:01:00	-19.55	-4.1	-15.44
fras1.L	hsa-miR-6780a-3p	554	546	08:01:01	-17.2	-1.75	-15.44
pip4k2b.S	hsa-miR-31-5p	1132	1124	08:01:00	-23.71	-8.26	-15.44
irf2bpl.L	hsa-miR-103a-3p	750	742	08:00:00	-25.4	-9.95	-15.44
irf2bpl.L	xtr-miR-103	750	742	08:00:00	-25.4	-9.95	-15.44
coq9.L	hsa-miR-4687-3p	320	312	08:01:00	-19.1	-3.65	-15.44
prkca	xtr-miR-449a-5p	366	359	07:00:01	-16.7	-1.25	-15.44
prmt5	xtr-miR-20a-5p	109	101	08:01:00	-20.9	-5.45	-15.44
cadm1	xtr-miR-449a-5p	1311	1305	06:00:00	-20.5	-5.05	-15.44
irf2bpl-a	hsa-miR-103a-3p	751	743	08:00:00	-25.4	-9.95	-15.44
irf2bpl-a	xtr-miR-103	751	743	08:00:00	-25.4	-9.95	-15.44
fhl3	hsa-miR-25-3p	1736	1728	08:00:01	-19.44	-3.99	-15.44
fhl3	xtr-miR-25	1736	1728	08:00:01	-19.44	-3.99	-15.44
pik3cb.S	hsa-miR-3692-5p	3324	3316	08:01:01	-20.59	-5.15	-15.43
cnppd1.S	hsa-miR-93-5p	3064	3056	08:01:00	-24.1	-8.66	-15.43
elk1.S	hsa-miR-298	3359	3351	08:01:00	-24.6	-9.16	-15.43
zbtb25.S	hsa-miR-34a-5p	180	172	08:01:01	-21.2	-5.76	-15.43
cep41.S	xtr-miR-202-5p	81	74	07:00:00	-20.9	-5.46	-15.43
npas3.L	hsa-miR-3692-5p	259	251	08:00:01	-24.15	-8.71	-15.43
arhgef17.S	hsa-miR-4687-3p	3836	3828	08:01:01	-22.3	-6.86	-15.43
map2k1.S	hsa-miR-769-3p	477	469	08:01:01	-19.5	-4.06	-15.43
fam175a.L	hsa-miR-10a-5p	3525	3519	06:00:00	-20.86	-5.42	-15.43
fam175a.L	xtr-miR-10a	3525	3519	06:00:00	-20.86	-5.42	-15.43
prkcz.L	hsa-miR-298	2699	2693	06:00:00	-22.63	-7.19	-15.43
cyp51a1.L	hsa-miR-92b-5p	389	381	08:01:00	-18.3	-2.87	-15.42
fzd3.S	hsa-miR-3180-3p	2167	2160	07:00:00	-26.9	-11.47	-15.42
wdr60.S	hsa-miR-4687-3p	3650	3642	08:01:00	-18.5	-3.07	-15.42
fhdc1.S	hsa-miR-103a-3p	1975	1967	08:00:01	-18.31	-2.88	-15.42
fhdc1.S	hsa-miR-107	1975	1967	08:00:01	-18.31	-2.88	-15.42
fhdc1.S	xtr-miR-103	1975	1967	08:00:01	-18.31	-2.88	-15.42
pik3r2	hsa-let-7a-5p	392	384	08:00:01	-20.1	-4.67	-15.42
dscam	hsa-miR-196a-5p	51	43	08:00:01	-18.21	-2.78	-15.42
fam193a-like.S	xtr-miR-449b-5p	383	375	08:01:00	-17	-1.58	-15.41
gbp5.S	hsa-miR-203a-3p	582	574	08:00:00	-23.9	-8.48	-15.41
cep41.S	hsa-miR-34a-5p	2172	2164	08:01:00	-24.4	-8.98	-15.41
fos.L	hsa-miR-3692-5p	486	478	08:00:00	-22.3	-6.88	-15.41
abcc4.S	xtr-miR-17-5p	1948	1941	07:00:00	-22.3	-6.88	-15.41
sik1.S	hsa-miR-6832-3p	708	700	08:01:01	-22.6	-7.18	-15.41
fzd5.L	hsa-miR-210-5p	2047	2039	08:01:01	-23.8	-8.38	-15.41
mgst3.S	hsa-miR-3692-5p	1443	1435	08:00:00	-22.55	-7.13	-15.41
bcl9l.L	hsa-miR-210-3p	2681	2673	08:01:01	-24.7	-9.28	-15.41
prkcz.L	hsa-miR-130a-3p	2414	2406	08:00:00	-19.75	-4.33	-15.41
kcnv2.L	hsa-miR-139-3p	80	72	08:01:00	-22.85	-7.44	-15.4
kiaa0141.L	hsa-miR-3692-5p	1596	1588	08:00:00	-22.26	-6.85	-15.4
ppm1h.S	hsa-miR-1258	2028	2020	08:01:01	-18.8	-3.39	-15.4
larp4.S	hsa-miR-93-5p	3627	3619	08:01:00	-24.1	-8.69	-15.4
sfrpx.L	hsa-miR-125a-3p	454	446	08:01:00	-21.67	-6.26	-15.4
spryd7.L	hsa-miR-107	1338	1330	08:01:01	-18.4	-2.99	-15.4
coq9.L	hsa-miR-210-5p	579	571	08:01:00	-27.7	-12.29	-15.4
insm1	hsa-miR-31-5p	328	320	08:01:00	-23.07	-7.66	-15.4
pip4k2b.S	hsa-miR-93-5p	5238	5232	06:00:00	-18.24	-2.84	-15.39
pik3r2-like.S	hsa-miR-182-5p	335	327	08:01:00	-21.95	-6.55	-15.39
pik3r2-like.S	xtr-miR-182-5p	335	327	08:01:00	-21.95	-6.55	-15.39
rai1-like.S	hsa-miR-92b-5p	1346	1338	08:01:00	-17.6	-2.2	-15.39
ksr1.L	hsa-miR-298	53	46	07:00:00	-21.4	-6	-15.39
lipe.S	hsa-miR-15a-3p	3075	3067	08:01:01	-24.9	-9.5	-15.39
fam213b.L	hsa-miR-21-5p	1137	1131	06:00:00	-19.5	-4.1	-15.39
poll.L	hsa-miR-298	1516	1508	08:01:01	-23.2	-7.8	-15.39
aifm2	hsa-let-7b-5p	137	129	08:00:00	-20.3	-4.9	-15.39
scnn1g-b	hsa-miR-92b-5p	1364	1356	08:01:01	-18.9	-3.5	-15.39
gpatch2-like.L	hsa-miR-106a-5p	3389	3382	07:00:00	-22.84	-7.45	-15.38
gpatch2-like.L	hsa-miR-17-5p	3389	3382	07:00:00	-22.84	-7.45	-15.38
fras1.L	hsa-miR-4687-3p	2446	2438	08:01:01	-21.9	-6.51	-15.38
fam193a-like.S	hsa-miR-298	420	413	07:00:00	-20.5	-5.11	-15.38
srebf1.S	hsa-miR-4687-3p	466	458	08:01:01	-21	-5.61	-15.38
[truncated: 19,825 more rows]
