# Supplementary material for: Data on microRNAs and microRNA-targeted mRNAs in Xenopus ectoderm
Source: Data Brief. 2016 Oct 14;9:699–703. doi: 10.1016/j.dib.2016.09.054 (PMC5079235; doi:10.1016/j.dib.2016.09.054)
Supplement: Supplementary file 6 — Supplementary Table 6. Partial Gene Ontology Analysis for HC NOG and HC CABR RNAs. The two sheets list selected Gene Ontology categories, p values, and associated genes for the HC NOG and HC CABR gene sets, respectively. [file mmc6.xlsx]

## Sheet: HC NOG
SELECTED GENE ONTOLOGY CATEGORIES FROM HC NOG AGO RNAS
ION TRANSPORT	0.0074
ATP-binding cassette, sub-family C (CFTR/MRP), member 4
ATP-binding cassette, sub-family C (CFTR/MRP), member 8
ATPase, H+ transporting, lysosomal V0 subunit a1
ATPase, Na+/K+ transporting, alpha 2 (+) polypeptide
CHRNA7 (cholinergic receptor, nicotinic, alpha 7, exons 5-10) and FAM7A (family with sequence similarity 7A, exons A-E) fusion; cholinergic receptor, nicotinic, alpha 7
anoctamin 7
calcium channel, voltage-dependent, N type, alpha 1B subunit
calcium channel, voltage-dependent, P/Q type, alpha 1A subunit
calcium channel, voltage-dependent, R type, alpha 1E subunit
chloride channel 7
chloride channel CLIC-like 1
chloride intracellular channel 4
chromosome 16 open reading frame 7
cyclin M1
glutamate receptor, ionotropic, N-methyl D-aspartate 2B
glutamate receptor, ionotropic, delta 1
neural precursor cell expressed, developmentally down-regulated 4-like
polycystic kidney disease 1 (autosomal dominant)
potassium channel tetramerisation domain containing 10
potassium channel, subfamily T, member 1
ryanodine receptor 3
solute carrier family 26 (sulfate transporter), member 1
solute carrier family 26, member 4
solute carrier family 38, member 4
solute carrier family 4, sodium borate transporter, member 11
transient receptor potential cation channel, subfamily V, member 4
tweety homolog 2 (Drosophila)
MICROTUBULE CYTOSKELETON	0.023
CP110 protein
FGFR1 oncogene partner
annexin A11
calmodulin regulated spectrin-associated protein 1-like 1
dynein, axonemal, heavy chain 1
dynein, axonemal, heavy chain 11
dynein, cytoplasmic 2, heavy chain 1
family with sequence similarity 110, member C
kinesin family member 14
kinesin family member 17
kinesin family member 27
kinesin family member C3
midline 1 (Opitz/BBB syndrome)
poly (ADP-ribose) polymerase family, member 4
protein (peptidylprolyl cis/trans isomerase) NIMA-interacting, 4 (parvulin)
protein regulator of cytokinesis 1
septin 12
synaptojanin 2
testis specific, 14
REGULATION OF TRANSCRIPTION	0.32
AE binding protein 2
AT rich interactive domain 3A (BRIGHT-like)
BRCA1 interacting protein C-terminal helicase 1
ELK1, member of ETS oncogene family
FUS interacting protein (serine/arginine-rich) 1; similar to FUS interacting protein (serine-arginine rich) 1
GATA binding protein 6
GLIS family zinc finger 2
K(lysine) acetyltransferase 2B
LIM homeobox 4
PR domain containing 16
RuvB-like 2 (E. coli)
SMT3 suppressor of mif two 3 homolog 1 (S. cerevisiae); SUMO1 pseudogene 3
SWI/SNF related, matrix associated, actin dependent regulator of chromatin, subfamily e, member 1
Sp5 transcription factor
TAF6 RNA polymerase II, TATA box binding protein (TBP)-associated factor, 80kDa
TH1-like (Drosophila)
activating transcription factor 6 beta
activating transcription factor 7
basonuclin 1
chromosome 10 open reading frame 137
chromosome 19 open reading frame 2
chromosome 5 open reading frame 41
glucocorticoid modulatory element binding protein 2
hairy/enhancer-of-split related with YRPW motif 1
helicase-like transcription factor
insulin receptor
insulinoma-associated 1
lymphoid enhancer-binding factor 1
mediator complex subunit 19
mediator complex subunit 21
mediator complex subunit 22
neuronal PAS domain protein 3
nuclear factor of activated T-cells, cytoplasmic, calcineurin-dependent 2
nuclear receptor binding factor 2
nuclear receptor co-repressor 2
nuclear receptor subfamily 3, group C, member 1 (glucocorticoid receptor)
oligodendrocyte transcription factor 3
one cut homeobox 2
peroxisomal biogenesis factor 14
pre-B-cell leukemia homeobox 3
prefoldin subunit 5
progesterone receptor
ribosomal protein S3 pseudogene 3; ribosomal protein S3
signal transducer and activator of transcription 6, interleukin-4 induced
trafficking protein, kinesin binding 1
transforming growth factor, beta receptor associated protein 1
zinc finger and BTB domain containing 1
zinc finger and BTB domain containing 39
zinc finger protein 184
zinc finger protein 250
zinc finger protein 280D
zinc finger protein 300
zinc finger protein 367
zinc finger protein 585A
zinc finger protein 615
zinc finger protein 658 pseudogene; zinc finger protein 658B
zinc finger protein 687
zinc finger protein 721
PROTEIN LOCALIZATION	0.088
ATP-binding cassette, sub-family A (ABC1), member 1
CHMP family, member 7
FGFR1 oncogene partner
Fraser syndrome 1
GRP1 (general receptor for phosphoinositides 1)-associated scaffold protein
GrpE-like 2, mitochondrial (E. coli)
RAB3 GTPase activating protein subunit 2 (non-catalytic)
RAB3C, member RAS oncogene family
alpha- and gamma-adaptin-binding protein p34
component of oligomeric golgi complex 6
dynein, cytoplasmic 2, heavy chain 1
exocyst complex component 2
exocyst complex component 3
exocyst complex component 5
golgi reassembly stacking protein 1, 65kDa
kinesin family member 17
metaxin 1
peroxisomal biogenesis factor 14
proliferating cell nuclear antigen
rabaptin, RAB GTPase binding effector protein 2
regulating synaptic membrane exocytosis 2
syntaxin binding protein 5-like
testis expressed 15
trafficking protein, kinesin binding 1
vacuolar protein sorting 52 homolog (S. cerevisiae)
CELL ADHESION	0.9
CD151 molecule (Raph blood group)
G protein-coupled receptor 56
NEL-like 1 (chicken)
cell adhesion molecule 1
collagen, type VI, alpha 3
colony stimulating factor 3 receptor (granulocyte)
dachsous 1 (Drosophila)
embryonal Fyn-associated substrate
integrin, beta 7
lymphoid enhancer-binding factor 1
neurocan
polycystic kidney disease 1 (autosomal dominant)
testis-specific kinase 2
NEURON DIFFERENTIATION	0.67
LIM homeobox 4
Usher syndrome 1G (autosomal recessive)
calcium channel, voltage-dependent, P/Q type, alpha 1A subunit
ceroid-lipofuscinosis, neuronal 5
one cut homeobox 2
pre-B-cell leukemia homeobox 3
protein kinase C, alpha
protein tyrosine phosphatase, non-receptor type 11; similar to protein tyrosine phosphatase, non-receptor type 11
v-erb-b2 erythroblastic leukemia viral oncogene homolog 2, neuro/glioblastoma derived oncogene homolog (avian)
SYNAPSE	0.0044
ATPase, Na+/K+ transporting, alpha 2 (+) polypeptide
CHRNA7 (cholinergic receptor, nicotinic, alpha 7, exons 5-10) and FAM7A (family with sequence similarity 7A, exons A-E) fusion; cholinergic receptor, nicotinic, alpha 7
ELKS/RAB6-interacting/CAST family member 2
GRP1 (general receptor for phosphoinositides 1)-associated scaffold protein
RAB3C, member RAS oncogene family
cell adhesion molecule 1
discs, large (Drosophila) homolog-associated protein 3
glutamate receptor, ionotropic, N-methyl D-aspartate 2B
glutamate receptor, ionotropic, delta 1
glutamate receptor, metabotropic 2
insulin receptor
membrane associated guanylate kinase, WW and PDZ domain containing 2
regulating synaptic membrane exocytosis 2
synaptic vesicle glycoprotein 2A
synaptosomal-associated protein, 91kDa homolog (mouse)
v-erb-b2 erythroblastic leukemia viral oncogene homolog 2, neuro/glioblastoma derived oncogene homolog (avian)
ION CHANNEL ACTIVITY	0.00017
ATP-binding cassette, sub-family C (CFTR/MRP), member 4
CHRNA7 (cholinergic receptor, nicotinic, alpha 7, exons 5-10) and FAM7A (family with sequence similarity 7A, exons A-E) fusion; cholinergic receptor, nicotinic, alpha 7
GAR1 ribonucleoprotein homolog (yeast)
anoctamin 7
calcium channel, voltage-dependent, N type, alpha 1B subunit
calcium channel, voltage-dependent, P/Q type, alpha 1A subunit
calcium channel, voltage-dependent, R type, alpha 1E subunit
chloride channel 7
chloride channel CLIC-like 1
chloride intracellular channel 4
glutamate receptor, ionotropic, N-methyl D-aspartate 2B
glutamate receptor, ionotropic, delta 1
glycoprotein M6A
polycystic kidney disease 1 (autosomal dominant)
potassium channel tetramerisation domain containing 10
potassium channel, subfamily T, member 1
ryanodine receptor 3
solute carrier family 4, sodium borate transporter, member 11
transient receptor potential cation channel, subfamily V, member 4
tweety homolog 2 (Drosophila)

## Sheet: HC CABR
SELECTED GENE ONTOLOGY CATEGORIES FROM HC CABR AGO RNAS
ION TRANSPORT	0.0015
ATP-binding cassette, sub-family C (CFTR/MRP), member 4
ATPase, Ca++ transporting, plasma membrane 3
ATPase, Ca++ transporting, type 2C, member 1
ATPase, H+ transporting, lysosomal 50/57kDa, V1 subunit H
ATPase, H+ transporting, lysosomal V0 subunit a1
ATPase, Na+/K+ transporting, alpha 2 (+) polypeptide
CHRNA7 (cholinergic receptor, nicotinic, alpha 7, exons 5-10) and FAM7A (family with sequence similarity 7A, exons A-E) fusion; cholinergic receptor, nicotinic, alpha 7
anoctamin 7
calcium channel, voltage-dependent, N type, alpha 1B subunit
calcium channel, voltage-dependent, R type, alpha 1E subunit
chloride channel 7
chloride channel CLIC-like 1
chloride intracellular channel 4
chromosome 16 open reading frame 7
hyperpolarization activated cyclic nucleotide-gated potassium channel 3
neural precursor cell expressed, developmentally down-regulated 4-like
polycystic kidney disease 1 (autosomal dominant)
potassium channel, subfamily K, member 6
potassium channel, subfamily T, member 1
potassium channel, subfamily V, member 2
potassium voltage-gated channel, KQT-like subfamily, member 2
potassium voltage-gated channel, KQT-like subfamily, member 3
protein kinase C, beta
ryanodine receptor 3
sodium channel, nonvoltage-gated 1, gamma
sodium leak channel, non-selective
solute carrier family 26 (sulfate transporter), member 1
solute carrier family 26, member 6; cadherin, EGF LAG seven-pass G-type receptor 3 (flamingo homolog, Drosophila)
solute carrier family 26, member 9
solute carrier family 30 (zinc transporter), member 4
solute carrier family 39 (zinc transporter), member 1
solute carrier family 4, anion exchanger, member 1 (erythrocyte membrane protein band 3, Diego blood group)
solute carrier family 4, sodium borate transporter, member 11
transferrin receptor 2
transient receptor potential cation channel, subfamily M, member 6
transient receptor potential cation channel, subfamily V, member 4
MICROTUBULE CYTOSKELETON	0.009
Bardet-Biedl syndrome 9
CP110 protein
FGFR1 oncogene partner
MAD2 mitotic arrest deficient-like 1 (yeast)
calmodulin regulated spectrin-associated protein 1-like 1
connector enhancer of kinase suppressor of Ras 2
dynein, axonemal, heavy chain 11
dynein, axonemal, light intermediate chain 1
dynein, cytoplasmic 2, heavy chain 1
echinoderm microtubule associated protein like 5
hypothetical protein LOC100129652; ezrin
katanin p60 subunit A-like 1
katanin p80 (WD repeat containing) subunit B 1
kinesin family member 13A
kinesin family member 14
kinesin family member 20A
kinesin family member 27
microtubule-associated protein 2
midline 1 (Opitz/BBB syndrome)
mitogen-activated protein kinase kinase 1
nuclear distribution gene C homolog (A. nidulans)
poly (ADP-ribose) polymerase family, member 4
protein (peptidylprolyl cis/trans isomerase) NIMA-interacting, 4 (parvulin)
protein regulator of cytokinesis 1
testis specific, 14
REGULATION OF TRANSCRIPTION	0.013
BRCA1 interacting protein C-terminal helicase 1
ELK1, member of ETS oncogene family
GATA binding protein 6
HNF1 homeobox A
Myb-related transcription factor, partner of profilin
PR domain containing 16
SWI/SNF related, matrix associated, actin dependent regulator of chromatin, subfamily e, member 1
WD and tetratricopeptide repeats 1
chromobox homolog 2 (Pc class homolog, Drosophila)
chromosome 19 open reading frame 2
clock homolog (mouse)
forkhead box C1
hairy/enhancer-of-split related with YRPW motif 1
homeobox A1
lymphoid enhancer-binding factor 1
lysine (K)-specific demethylase 6B
mediator complex subunit 19
mediator complex subunit 21
methyl-CpG binding domain protein 2
mitogen-activated protein kinase kinase 1
nuclear receptor co-repressor 2
nuclear receptor coactivator 6
prospero homeobox 1
regulatory factor X, 5 (influences HLA class II expression)
salt-inducible kinase 1
signal transducer and activator of transcription 6, interleukin-4 induced
sterol regulatory element binding transcription factor 1
trafficking protein, kinesin binding 1
transcription elongation factor A (SII) N-terminal and central domain containing
v-fos FBJ murine osteosarcoma viral oncogene homolog
zinc finger protein 238
PROTEIN LOCALIZATION	0.033
ATG16 autophagy related 16-like 2 (S. cerevisiae)
ATP-binding cassette, sub-family A (ABC1), member 1
CHMP family, member 7
FGFR1 oncogene partner
Fraser syndrome 1
GrpE-like 2, mitochondrial (E. coli)
HNF1 homeobox A
MAM domain containing 4
RAB3 GTPase activating protein subunit 2 (non-catalytic)
RAB40C, member RAS oncogene family
alpha- and gamma-adaptin-binding protein p34
component of oligomeric golgi complex 6
dual specificity phosphatase 16
dynein, cytoplasmic 2, heavy chain 1
exocyst complex component 2
exocyst complex component 3
exocyst complex component 5
hypothetical protein LOC100129652; ezrin
katanin p80 (WD repeat containing) subunit B 1
kinesin family member 13A
kinesin family member 20A
leucine rich repeat and sterile alpha motif containing 1
low density lipoprotein-related protein 2
peroxisomal biogenesis factor 14
prickle homolog 1 (Drosophila)
protein kinase C, beta
regulating synaptic membrane exocytosis 2
stonin 2
syntaxin binding protein 5-like
target of myb1-like 2 (chicken)
trafficking protein, kinesin binding 1
transmembrane protein 48
unc-51-like kinase 1 (C. elegans)
vacuolar protein sorting 52 homolog (S. cerevisiae)
CELL ADHESION	0.091
ATPase, Ca++ transporting, type 2C, member 1
CD151 molecule (Raph blood group)
Down syndrome cell adhesion molecule
FRAS1 related extracellular matrix protein 2
calsyntenin 3
cell adhesion molecule 1
cell adhesion molecule with homology to L1CAM (close homolog of L1)
colony stimulating factor 3 receptor (granulocyte)
contactin 4
contactin associated protein-like 2
dachsous 1 (Drosophila)
elastin microfibril interfacer 2
embryonal Fyn-associated substrate
hypothetical protein LOC100129652; ezrin
integrin, alpha 5 (fibronectin receptor, alpha polypeptide)
integrin-linked kinase
lymphoid enhancer-binding factor 1
mucin 16, cell surface associated
neurexin 2
neurocan
neuronal growth regulator 1
phosphoinositide-3-kinase, catalytic, beta polypeptide
polycystic kidney disease 1 (autosomal dominant)
scavenger receptor class F, member 2
solute carrier family 26, member 6; cadherin, EGF LAG seven-pass G-type receptor 3 (flamingo homolog, Drosophila)
testis-specific kinase 2
NEURON DIFFERENTIATION	0.049
Down syndrome cell adhesion molecule
LIM homeobox 4
Usher syndrome 1G (autosomal recessive)
ceroid-lipofuscinosis, neuronal 5
contactin 4
contactin associated protein-like 2
gastrulation brain homeobox 2
homeobox A1
integrin-linked kinase
kalirin, RhoGEF kinase
microtubule-associated protein 2
mitogen-activated protein kinase kinase 1
orthopedia homeobox
pre-B-cell leukemia homeobox 3
protein kinase C, alpha
sema domain, immunoglobulin domain (Ig), short basic domain, secreted, (semaphorin) 3A
solute carrier family 26, member 6; cadherin, EGF LAG seven-pass G-type receptor 3 (flamingo homolog, Drosophila)
unc-51-like kinase 1 (C. elegans)
v-erb-b2 erythroblastic leukemia viral oncogene homolog 2, neuro/glioblastoma derived oncogene homolog (avian)
NO ENTRIES FOR "SYNAPSE"
ION CHANNEL ACTIVITY	6.3 E-4
ATP-binding cassette, sub-family C (CFTR/MRP), member 4
CHRNA7 (cholinergic receptor, nicotinic, alpha 7, exons 5-10) and FAM7A (family with sequence similarity 7A, exons A-E) fusion; cholinergic receptor, nicotinic, alpha 7
GAR1 ribonucleoprotein homolog (yeast)
anoctamin 7
calcium channel, voltage-dependent, N type, alpha 1B subunit
calcium channel, voltage-dependent, R type, alpha 1E subunit
chloride channel 7
chloride channel CLIC-like 1
chloride intracellular channel 4
glycoprotein M6A
hyperpolarization activated cyclic nucleotide-gated potassium channel 3
polycystic kidney disease 1 (autosomal dominant)
potassium channel, subfamily K, member 6
potassium channel, subfamily T, member 1
potassium channel, subfamily V, member 2
potassium voltage-gated channel, KQT-like subfamily, member 2
potassium voltage-gated channel, KQT-like subfamily, member 3
ryanodine receptor 3
sodium channel, nonvoltage-gated 1, gamma
sodium leak channel, non-selective
solute carrier family 4, sodium borate transporter, member 11
transient receptor potential cation channel, subfamily M, member 6
transient receptor potential cation channel, subfamily V, member 4
