# Supplementary material for: Data on microRNAs and microRNA-targeted mRNAs in Xenopus ectoderm
Source: Data Brief. 2016 Oct 14;9:699–703. doi: 10.1016/j.dib.2016.09.054 (PMC5079235; doi:10.1016/j.dib.2016.09.054)
Supplement: Supplementary file 7 — Supplementary Table 7. Conservedpou5f3targets represented in the ectodermal Ago-RNA pools and associated PITA predictions for miR-mRNA interaction. The first sheet lists the conserved oct4 targets, as identified by Livigni et al. (2013), that are present in the ectodermal Ago–RNA pools, and the corresponding genes. The second sheet provides PITA predictions for interaction of ectodermal miRs with the pou5f3 target genes, including both High Probability (DDG≤−10) and moderate probability (DDG≤−5) predictions for all genes for which sufficient 3′UTR sequence is available. The PITA output includes the gene ID, the miR, the start and end locations of the seed sequence in the 3′UTR, the base pairing across the seed sequence, DG values for the duplex and open conformations at the site of the seed sequence, and the difference in DG between the duplex and open conformations (DDG). [file mmc7.xlsx]

## Sheet: pou5f3 target genes
target gene(1)	genes	3'UTR length	# predicted target sites	in Ago NOG	in Ago CABR
Akap2	akap2	46	3	Y	Y
	akap2.L	3439	307
	akap2.S	3829	369
Aldh1l1	aldh1l1	498	35	Y	Y
	aldh1l1.L	580	60
Aldoc	aldoc	660	83	Y	Y
Apoo	apoo	194	24	Y	Y
	apoo.L	3	0
Arx	arx-a	19	0	Y	N
	arx-b	1402	127
B4galt3	b4galt3	1077	130	Y	N
	b4galt3-like.1.L	6307	547
	b4galt3-like.1.S	623	67
	b4galt3-like.2.L	714	67
	b4galt3-like.2.S	1013	108
Bdnf	bdnf-b	4990	452	Y	Y
	bdnf.L	4925	409
	bdnf.S	76	2
Cbfa2t2	cbfa2t2	1096	80	Y	N
Ccne2	ccne2	1784	175	Y	N
	ccne2.L	1851	168
	ccne2.S	7328	717
	cdx1.L	2229	165
Cdx1	cdx1.S	2252	160	Y	Y
Cenpe	cenpe	611	62	N	Y
	cenpe-like.L	604	62
Cnn2	cnn2	443	37	Y	Y
Cyp26a1	cyp26a1	285	71	Y	Y
	cyp26a1	285	71
	cyp26a1.L	264	29
	cyp26a1.S	268	41
Diras2	diras2	62	15	Y	N
	diras2.L	255	23
	diras2.S	5079	409
Dlx5	dlx5	364	25	Y	Y
	dlx5.L	338	33
	dlx5.S	341	40
Eef1a1	eef1a1	295	12	Y	Y
Elovl7	elovl7	613	37	N	Y
Epha4	epha4-a	17	0	Y	Y
	epha4-b	245	48
Fam109b	fam109b	2321	226	Y	Y
Fbxl5	fbxl5	4413	596	Y	Y
	fbxl5.L	247	21
	fbxl5.S	1841	178
Foxa2	foxa2.L	574	35	Y	Y
	foxa2.S	567	29
Foxd4l	foxd4l1.2	1076	81	Y	N
	foxd4l1.1-a	590	50
	foxd4l1.1-b	440	40
Fth1	fth1-a	228	23	Y	Y
	fth1-b	247	16
Gabarapl1	gabarapl1	2424	251	Y	Y
	gabarapl1-b	2828	258
	gabarapl1-like.S	1175	120
Glis2	glis2-a	2855	377	Y	N
	glis2-like.L	3802	458
H2afx	h2afx	394	45	Y	Y
	h2afx.L	101	1
	hal.1	620	63
	hal.1.L	837	74
Hal	hal.2	374	58	Y	Y
Hhip	hhip	790	110
	hhip	790	110
Hist2h2ab	hist2h2ab	730	70	N	Y
Hps3	hps3	168	7	Y	Y
Hs3st1	hs3st1	259	19	Y	N
	hs3st1.L	253	17
	hs3st1.S	454	28
Irx1	irx1-a	348	24	Y	Y
	irx1-b	375	23
	irx1.L	338	22
	irx1.S	315	31
kit	kit-a	904	74	Y	N
	kit-b	3098	321
Krt19	krt19	284	75	Y	Y
	krt19	284	75
Lgals3	lgals3	204	25	Y	Y
	lgals3.L	983	88
	lgals3.S	489	51
Lpar6	lpar6	1240	121	Y	Y
	lpar6.L	1652	0
	lpar6.S	686	45
Lpcat3	lpcat3-a	882	95	Y	Y
	lpcat3-b	791	97
	lpcat3.S	1	0
Lsm14b	lsm14b	1295	157	Y	Y
	lsm14b.L	977	120
	lsm14b.S	4619	464
Mab21l3	mab21l3	785	77	Y	N
Ndufs3	ndufs3	66	2	Y	N
	ndufs3.L	302	33
	ndufs3.S	107	1
Npr1	npr1	1705	159	N	Y
Npr2	npr2	859	83	Y	N
Nt5c2	nt5c2	2243	224	Y	N
	nt5c2.L	2413	227
Pcdh8	pcdh8	1853	160	Y	Y
	pcdh8.2	617	36
	pcdh8.2.L	650	68
	pcdh8.2.S	575	43
	pcdh8.L	1855	167
	pcdh8.S	2275	139
Pde6h	pde6h	691	242	Y	N
	pde6h	691	242
	pde6h.L	2100	180
	pde6h.S	5666	538
Per1	per1	447	30	Y	Y
	per1.L	564	30
Pnlip	pnlip	84	9	Y	Y
Popdc2	popdc2	581	68	Y	Y
	popdc2.L	602	76
	popdc2.S	18	0
pou5f3	pou5f3.1.L	1023	20	Y	Y
	pou5f3.2.L	544	12
	pou5f3.3.L	1213	24
Ppap2b	ppap2b.L	906	97	Y	Y
	ppap2b.S	1499	170
Prss27	prss27	2038	151	Y	N
Rnd1	rnd1	1021	96	Y	Y
	rnd1.L	1693	167
	rnd1.S	907	100
	ror2	1018	66
Ror2	ror2.L	1244	80	Y	N
	ror2.S	2203	190
Rtn4	rtn4-a	782	118	Y	Y
	rtn4-b	726	68
	rtn4.L	854	71
	rtn4.S	783	94
Sall1	sall1-a	1067	52	Y	Y
	sall1-b	1042	66
	sall1.L	1198	66
	sall1.S	718	48
Sall3	sall3	1020	141	Y	Y
	sall3	1020	141
Sdcbp	sdcbp	1815	264	Y	Y
	sdcbp	1815	264
Slc16a12	slc16a12	553	65	Y	Y
	slc16a12.L	636	39
	slc16a12.S	1088	111
Slc34a2	slc34a2-a	145	14	Y	Y
	slc34a2-b	128	15
Sox3	sox3	628	77	Y	Y
	sox3.L	666	54
	sox3.S	627	36
Tbc1d20	tbc1d20.1	257	21	Y	N
	tbc1d20.2	937	55
Tiparp	tiparp.L	215	18	Y	Y
	tiparp.S	358	55
Traf6	traf6-a	157	16	Y	Y
	traf6-b	129	11
	traf6.S	1614	124
Tspan8	tspan8	671	26	Y	Y
	tspan8.L	176	20
Ugp2	ugp2	280	0	Y	Y
	ugp2.L	266	29
	ugp2.S	1480	115
Upf3b	upf3b.L	766	82	Y	Y
Uqcrq	uqcrq	186	11	Y	Y
	uqcrq.S	123	4
Vps25	vps25	324	28	Y	Y
	vps25.L	387	40
	vps25.S	819	68
Xbp1	xbp1	1337	116	N	Y
Zfp36l2	zfp36l2-a	680	44	Y	Y
	zfp36l2-b	730	43
	zfp36l2.1	306	15
	zfp36l2.1.L	302	26
	zfp36l2.2	303	27
	zfp36l2.L	1156	104
	zfp36l2.S	2422	166
Zfyve1	zfyve1	23	0	Y	N
	zfyve1.L	620	57
	zfyve1.S	74	6
Zic1	zic1	914	91	Y	Y
	zic1.L	1606	147
	zic1.S	1121	124
(1) Genes identified as conserved Oct4 targets (Livigni et al., 2013).

## Sheet:  PITA predictions <-5
UTR	microRNA	Start	End	Seed	dGduplex	dGopen	ddG
glis2-a	hsa-miR-4687-3p	2799	2791	08:00:00	-30.74	-2.74	-27.99
pou5f3.2.L	hsa-miR-4687-3p	170	162	08:00:00	-30.4	-2.73	-27.66
b4galt3-like.1.L	hsa-miR-3180-3p	1989	1981	08:00:01	-28.04	-1.6	-26.43
b4galt3-like.1.L	hsa-miR-92b-5p	1996	1988	08:01:00	-28.2	-1.83	-26.36
rtn4-a	hsa-miR-3180-3p	395	387	08:01:00	-39.41	-13.2	-26.2
pde6h.S	hsa-miR-4687-3p	1284	1276	08:00:01	-32.53	-7.1	-25.42
glis2-like.L	hsa-miR-4687-3p	2827	2819	08:00:00	-29.51	-5.21	-24.29
lsm14b.S	hsa-miR-4687-3p	3813	3805	08:00:01	-27.69	-3.51	-24.17
zfp36l2.S	hsa-miR-3180-3p	1642	1634	08:00:00	-28.26	-5.13	-23.12
mab21l3	hsa-miR-3180-3p	605	597	08:01:00	-27	-4.37	-22.62
npr2	hsa-miR-92b-5p	589	581	08:01:00	-28.2	-5.89	-22.3
rnd1	hsa-miR-6780a-3p	988	980	08:00:00	-24.7	-2.59	-22.1
npr2	hsa-miR-92b-5p	583	575	08:00:01	-32.9	-10.92	-21.97
fbxl5	hsa-miR-4687-3p	4152	4144	08:00:01	-31.4	-9.47	-21.92
b4galt3-like.1.L	hsa-miR-4326	1573	1566	07:00:01	-27.61	-5.71	-21.89
ccne2.S	hsa-miR-3692-5p	3782	3774	08:01:00	-27.2	-5.52	-21.67
ror2.S	hsa-miR-210-3p	2069	2061	08:01:01	-26.8	-5.12	-21.67
aldoc	hsa-miR-4687-3p	43	36	07:00:01	-30.6	-8.93	-21.66
lpcat3-a	hsa-miR-298	247	240	07:00:00	-25.71	-4.41	-21.29
ror2.S	hsa-miR-4687-3p	298	290	08:01:00	-24.7	-3.45	-21.24
pou5f3.1.L	hsa-miR-92b-5p	421	413	08:00:01	-27.49	-6.3	-21.18
glis2-like.L	hsa-miR-92b-5p	855	848	07:00:01	-24.4	-3.29	-21.1
lsm14b.S	hsa-miR-107	3043	3035	08:01:00	-25.7	-4.62	-21.07
npr2	hsa-miR-4687-3p	544	537	07:00:01	-26.21	-5.23	-20.97
akap2.L	hsa-miR-222-3p	1938	1930	08:01:01	-29.6	-8.65	-20.94
lsm14b.S	hsa-miR-3180-3p	3764	3757	07:00:01	-24.1	-3.19	-20.9
sox3.L	hsa-miR-3180-3p	509	501	08:01:00	-22.83	-2.01	-20.81
ppap2b.S	hsa-miR-24-3p	651	643	08:01:00	-26.9	-6.15	-20.74
diras2	hsa-miR-93-5p	36	28	08:01:00	-21.8	-1.12	-20.67
gabarapl1-b	hsa-miR-92b-5p	67	59	08:01:01	-24.6	-3.95	-20.64
kit-a	hsa-miR-103a-3p	770	762	08:00:00	-26	-5.49	-20.5
kit-a	xtr-miR-103	770	762	08:00:00	-26	-5.49	-20.5
sox3.L	hsa-miR-3180-3p	506	498	08:01:00	-22.2	-1.84	-20.35
glis2-a	hsa-miR-210-3p	68	61	07:00:00	-28.1	-7.79	-20.3
lsm14b.S	hsa-miR-103a-3p	3043	3035	08:01:00	-24.9	-4.62	-20.27
lsm14b.S	xtr-miR-103	3043	3035	08:01:00	-24.9	-4.62	-20.27
kit-a	hsa-miR-107	770	762	08:00:00	-25.6	-5.49	-20.1
prss27	hsa-miR-298	325	317	08:01:00	-27.9	-7.83	-20.06
glis2-a	hsa-miR-2276-3p	145	137	08:00:01	-26.9	-6.87	-20.02
b4galt3-like.1.L	hsa-miR-3180-3p	1702	1694	08:01:00	-22.5	-2.49	-20
glis2-like.L	hsa-miR-3180-3p	1004	996	08:01:01	-20.82	-0.93	-19.88
pde6h.S	hsa-miR-92b-5p	2137	2129	08:01:00	-25.43	-5.57	-19.85
pou5f3.3.L	hsa-miR-2276-3p	190	182	08:00:01	-24.5	-4.66	-19.83
diras2.S	hsa-miR-103a-3p	4919	4911	08:00:01	-24	-4.18	-19.81
diras2.S	xtr-miR-103	4919	4911	08:00:01	-24	-4.18	-19.81
gabarapl1-b	hsa-miR-4687-3p	28	20	08:01:00	-21.6	-1.9	-19.69
pde6h.L	hsa-miR-143-5p	1139	1131	08:00:00	-23.5	-3.83	-19.66
pde6h	hsa-miR-143-5p	1154	1146	08:00:00	-23.5	-3.83	-19.66
prss27	hsa-miR-769-3p	1316	1308	08:00:01	-23.8	-4.13	-19.66
akap2.L	hsa-miR-4687-3p	1202	1195	07:00:00	-24.24	-4.64	-19.59
glis2-a	hsa-miR-298	831	823	08:00:01	-24.3	-4.74	-19.55
gabarapl1-b	hsa-miR-125a-3p	545	537	08:01:00	-28.2	-8.65	-19.54
akap2.L	hsa-miR-210-3p	1846	1839	07:00:01	-22.97	-3.54	-19.42
kit-b	hsa-miR-298	673	665	08:01:01	-25.6	-6.29	-19.3
pcdh8.2.L	hsa-miR-2276-3p	642	634	08:01:00	-26.4	-7.14	-19.25
ccne2.S	hsa-miR-200a-5p	6995	6989	06:00:00	-22.7	-3.64	-19.05
zic1.S	hsa-miR-210-5p	415	407	08:01:01	-23.9	-4.85	-19.04
nt5c2.L	hsa-miR-298	1475	1467	08:01:00	-27.9	-8.85	-19.04
zic1	hsa-miR-210-5p	417	409	08:01:01	-23.9	-4.85	-19.04
aldoc	hsa-miR-31-5p	193	186	07:00:00	-24	-5.12	-18.87
zic1.L	hsa-miR-92b-5p	626	620	06:00:00	-23.8	-4.96	-18.83
glis2-like.L	hsa-miR-210-3p	68	61	07:00:00	-27.5	-8.74	-18.75
gabarapl1-b	hsa-miR-30b-3p	38	30	08:00:00	-21.7	-2.97	-18.72
glis2-a	hsa-miR-139-3p	1309	1303	06:00:00	-19.7	-1.05	-18.64
ccne2.S	hsa-miR-6780a-3p	2361	2353	08:01:00	-20.6	-2.01	-18.58
ccne2.S	hsa-miR-92b-3p	1635	1627	08:01:01	-24.9	-6.38	-18.51
cdx1.S	hsa-miR-92b-5p	1603	1595	08:00:01	-24.1	-5.59	-18.5
kit-b	hsa-miR-24-3p	1949	1941	08:00:01	-23.42	-4.94	-18.47
glis2-like.L	hsa-miR-125a-3p	1639	1631	08:00:01	-23	-4.54	-18.45
glis2-a	hsa-miR-3180-3p	1301	1293	08:01:00	-19.3	-0.84	-18.45
fbxl5	hsa-miR-3180-3p	1901	1893	08:01:01	-23.55	-5.18	-18.36
ccne2	hsa-miR-3180-3p	26	18	08:01:01	-24.6	-6.24	-18.35
akap2.L	hsa-miR-4687-3p	1222	1214	08:00:01	-26.1	-7.75	-18.34
pcdh8.S	hsa-miR-184	311	303	08:01:00	-23.5	-5.16	-18.33
ccne2.S	hsa-miR-204-5p	2446	2440	06:00:00	-20.99	-2.68	-18.3
ccne2.S	xtr-miR-204	2446	2440	06:00:00	-20.99	-2.68	-18.3
foxd4l1.2	hsa-miR-15a-3p	772	766	06:00:00	-26.22	-7.91	-18.3
kit-b	hsa-miR-30b-3p	853	845	08:01:01	-18.9	-0.7	-18.19
ccne2.S	hsa-miR-338-3p	1501	1493	08:01:00	-21.9	-3.72	-18.17
ccne2.S	xtr-miR-338	1501	1493	08:01:00	-21.9	-3.72	-18.17
glis2-a	hsa-miR-125a-3p	1110	1102	08:01:00	-20	-1.84	-18.15
pcdh8.2.S	hsa-miR-2276-3p	567	559	08:01:00	-26.4	-8.25	-18.14
npr1	hsa-miR-125a-3p	984	976	08:01:00	-23.85	-5.7	-18.14
pde6h.L	hsa-miR-210-3p	583	576	07:00:01	-27.1	-8.96	-18.13
glis2-like.L	hsa-miR-33b-3p	110	102	08:00:01	-24.33	-6.21	-18.11
lsm14b.S	hsa-miR-210-3p	2744	2736	08:01:00	-23.3	-5.2	-18.09
rnd1.L	hsa-miR-769-3p	64	56	08:00:00	-22.2	-4.13	-18.06
cyp26a1.L	hsa-miR-143-3p	137	129	08:01:01	-23.1	-5.03	-18.06
ugp2.S	hsa-miR-4687-3p	1329	1321	08:01:01	-22.7	-4.64	-18.05
rtn4.L	hsa-miR-210-3p	382	374	08:01:01	-20.6	-2.57	-18.02
diras2.S	hsa-miR-107	4919	4911	08:00:01	-22.2	-4.18	-18.01
glis2-a	hsa-let-7b-5p	1194	1187	07:00:01	-18.3	-0.36	-17.93
pde6h	hsa-miR-210-3p	599	592	07:00:01	-26.9	-8.98	-17.91
lsm14b.S	hsa-miR-4687-3p	2623	2615	08:01:00	-22.4	-4.49	-17.9
b4galt3-like.1.S	hsa-miR-183-5p	301	295	06:00:00	-23.6	-5.7	-17.89
ccne2	hsa-miR-107	1589	1581	08:00:01	-20.6	-2.78	-17.81
b4galt3-like.1.L	hsa-miR-15a-3p	446	438	08:01:01	-29	-11.2	-17.79
rtn4-b	hsa-miR-210-3p	382	374	08:01:01	-20.6	-2.8	-17.79
ccne2.S	hsa-miR-4687-3p	6503	6495	08:01:01	-24.73	-6.95	-17.77
b4galt3-like.2.L	hsa-miR-139-3p	391	384	07:00:01	-22.6	-4.82	-17.77
ppap2b.S	xtr-miR-427	368	360	08:01:00	-21	-3.22	-17.77
glis2-like.L	hsa-miR-92b-5p	32	24	08:00:01	-22.7	-4.94	-17.75
traf6.S	hsa-miR-4687-3p	294	286	08:01:01	-27.19	-9.43	-17.75
bdnf.L	hsa-miR-3180-3p	2202	2194	08:01:01	-23.57	-5.83	-17.73
glis2-like.L	hsa-let-7b-5p	1095	1088	07:00:01	-20.6	-2.87	-17.72
rtn4-a	hsa-miR-6889-3p	599	591	08:01:01	-29.7	-12	-17.69
fbxl5	hsa-miR-298	1264	1256	08:00:01	-18.1	-0.4	-17.69
vps25.S	hsa-miR-4687-3p	456	448	08:00:00	-24.89	-7.22	-17.66
ccne2	hsa-miR-2276-3p	1591	1585	06:00:00	-23.33	-5.69	-17.63
fbxl5	hsa-miR-298	1041	1033	08:00:01	-18.1	-0.48	-17.61
slc16a12.S	hsa-let-7b-5p	578	570	08:01:01	-21.4	-3.82	-17.57
b4galt3	xtr-miR-92a	362	354	08:00:01	-32.36	-14.78	-17.57
gabarapl1-b	hsa-miR-34a-3p	373	365	08:00:01	-20.79	-3.21	-17.57
bdnf.L	hsa-miR-4687-3p	1265	1257	08:01:00	-23.4	-5.83	-17.56
b4galt3-like.1.L	hsa-miR-6832-3p	1567	1559	08:01:01	-21.7	-4.14	-17.55
ccne2	hsa-miR-124-5p	53	45	08:01:01	-23.8	-6.27	-17.52
ccne2.S	hsa-miR-139-3p	3907	3899	08:01:01	-26.5	-8.98	-17.51
glis2-a	hsa-miR-139-3p	2520	2512	08:01:01	-28.46	-10.99	-17.46
lpar6	hsa-miR-200a-5p	449	442	07:00:01	-27.6	-10.13	-17.46
cdx1.L	hsa-miR-93-3p	1775	1767	08:01:00	-29.1	-11.67	-17.42
b4galt3-like.1.L	hsa-miR-125a-3p	1739	1731	08:00:00	-23.2	-5.79	-17.4
fbxl5	hsa-miR-298	1356	1348	08:00:01	-17.81	-0.43	-17.37
lpcat3-b	hsa-miR-26a-5p	256	249	07:00:00	-22.4	-5.03	-17.36
lpcat3-b	xtr-miR-26	256	249	07:00:00	-22.4	-5.03	-17.36
nt5c2	hsa-miR-33b-5p	1515	1507	08:00:01	-25.61	-8.3	-17.3
rtn4-a	hsa-miR-92b-5p	465	459	06:00:00	-19.7	-2.41	-17.28
pcdh8.L	hsa-miR-4687-3p	1842	1834	08:01:01	-22.5	-5.22	-17.27
vps25.S	hsa-miR-4687-3p	471	463	08:01:01	-23.1	-5.82	-17.27
glis2-a	hsa-let-7b-5p	669	661	08:01:01	-20.3	-3.02	-17.27
sdcbp	hsa-miR-298	920	914	06:00:00	-26.81	-9.55	-17.25
fbxl5	hsa-miR-298	1132	1124	08:00:01	-17.7	-0.45	-17.24
zfp36l2.S	hsa-miR-2276-3p	1818	1810	08:01:00	-21.75	-4.53	-17.21
pou5f3.1.L	hsa-miR-139-3p	422	415	07:00:00	-23.6	-6.38	-17.21
uqcrq	hsa-miR-184	64	56	08:01:00	-22.3	-5.12	-17.17
b4galt3-like.1.L	hsa-miR-769-3p	2014	2008	06:00:00	-19.16	-2	-17.15
krt19	hsa-let-7b-5p	113	105	08:01:01	-19.1	-1.94	-17.15
ccne2.S	hsa-miR-210-5p	5932	5924	08:01:00	-24.01	-6.86	-17.14
glis2-like.L	hsa-miR-103a-3p	2714	2708	06:00:00	-20.3	-3.19	-17.1
glis2-like.L	xtr-miR-103	2714	2708	06:00:00	-20.3	-3.19	-17.1
pou5f3.1.L	hsa-miR-4687-3p	748	740	08:01:01	-19.4	-2.3	-17.09
npr2	hsa-miR-139-3p	553	547	06:00:00	-22.8	-5.71	-17.08
rtn4-a	hsa-miR-4687-3p	371	364	07:00:01	-26.1	-9.02	-17.07
fbxl5	hsa-miR-3180-3p	2111	2103	08:01:01	-25.4	-8.33	-17.06
ccne2.S	hsa-miR-129-1-3p	2037	2029	08:00:01	-21.34	-4.32	-17.01
bdnf.L	hsa-miR-184	2335	2328	07:00:01	-21.4	-4.44	-16.95
zic1.S	hsa-miR-7152-5p	423	416	07:00:01	-21.86	-4.92	-16.93
zic1	hsa-miR-7152-5p	425	418	07:00:01	-21.86	-4.92	-16.93
bdnf.L	hsa-miR-3180-3p	2318	2310	08:01:00	-19.31	-2.38	-16.92
ccne2	hsa-miR-103a-3p	1589	1581	08:00:01	-19.7	-2.78	-16.91
ccne2	xtr-miR-103	1589	1581	08:00:01	-19.7	-2.78	-16.91
fth1-a	xtr-miR-34b	55	48	07:00:01	-22.8	-5.9	-16.89
ccne2.S	hsa-miR-93-3p	1524	1516	08:01:00	-20.09	-3.21	-16.87
rtn4-a	hsa-miR-298	410	402	08:01:01	-25	-8.12	-16.87
bdnf-b	hsa-miR-4687-3p	1269	1261	08:01:00	-23.4	-6.53	-16.86
nt5c2	hsa-miR-769-3p	545	538	07:00:00	-29.5	-12.63	-16.86
pde6h.S	hsa-miR-31-5p	2148	2140	08:01:00	-23.3	-6.49	-16.8
rnd1	hsa-miR-7152-5p	994	986	08:01:01	-17.99	-1.18	-16.8
fbxl5	hsa-miR-298	662	656	06:00:00	-23.76	-6.97	-16.78
foxa2.L	hsa-miR-125a-3p	27	20	07:00:00	-22.9	-6.13	-16.76
gabarapl1-b	hsa-miR-17-3p	814	806	08:01:00	-22.27	-5.5	-16.76
slc16a12	hsa-miR-193a-3p	496	489	07:00:01	-26.25	-9.51	-16.73
fam109b	hsa-miR-20b-5p	732	724	08:01:00	-23.7	-6.97	-16.72
fam109b	xtr-miR-17-5p	732	724	08:01:00	-23.7	-6.97	-16.72
fbxl5	hsa-miR-3180-3p	1085	1077	08:01:01	-16.9	-0.19	-16.7
hal.1.L	hsa-miR-92b-5p	813	805	08:01:00	-23.8	-7.1	-16.69
bdnf.L	hsa-miR-139-3p	2337	2330	07:00:01	-20	-3.3	-16.69
glis2-like.L	hsa-miR-139-3p	706	698	08:01:01	-18.2	-1.5	-16.69
krt19	hsa-miR-125a-3p	157	149	08:00:01	-21.6	-4.91	-16.68
sall1.S	hsa-miR-143-5p	69	62	07:00:00	-22.55	-5.87	-16.67
b4galt3-like.2.L	hsa-miR-139-3p	386	378	08:01:01	-22.6	-5.96	-16.63
ndufs3.L	hsa-miR-92b-5p	135	127	08:01:01	-18.01	-1.38	-16.62
pou5f3.1.L	hsa-miR-3180-3p	329	321	08:01:01	-19.5	-2.87	-16.62
ppap2b.L	xtr-miR-427	372	364	08:01:00	-21	-4.4	-16.59
glis2-like.L	hsa-miR-125a-3p	984	976	08:01:00	-17.4	-0.81	-16.58
rtn4-a	hsa-miR-2276-3p	778	771	07:00:01	-17.95	-1.36	-16.58
ccne2.S	hsa-miR-3180-3p	6253	6246	07:00:00	-25.56	-9.02	-16.53
sdcbp	hsa-miR-222-5p	748	740	08:01:00	-22.8	-6.26	-16.53
bdnf.L	hsa-miR-182-5p	738	731	07:00:00	-22.5	-5.97	-16.52
bdnf-b	hsa-miR-15a-5p	1283	1275	08:00:00	-26.3	-9.77	-16.52
nt5c2.L	hsa-miR-210-3p	2354	2346	08:01:01	-27.2	-10.67	-16.52
gabarapl1	hsa-miR-93-3p	176	168	08:00:00	-27.42	-10.89	-16.52
kit-a	hsa-miR-24-2-5p	808	802	06:00:00	-24.3	-7.77	-16.52
b4galt3-like.1.S	hsa-miR-125a-3p	441	434	07:00:00	-21.5	-4.98	-16.51
per1.L	hsa-miR-125a-3p	34	27	07:00:01	-19.22	-2.7	-16.51
b4galt3-like.2.S	xtr-miR-92a	360	352	08:00:01	-32.36	-15.84	-16.51
zfp36l2.L	hsa-miR-298	991	984	07:00:00	-21.2	-4.71	-16.48
diras2.S	hsa-miR-140-5p	4036	4028	08:01:01	-23.1	-6.62	-16.47
nt5c2	hsa-miR-107	569	561	08:00:01	-19.49	-3.02	-16.47
gabarapl1	xtr-miR-92a	389	381	08:01:00	-20.97	-4.49	-16.47
glis2-a	hsa-miR-20b-5p	1494	1488	06:00:00	-19.8	-3.33	-16.46
rtn4-a	hsa-miR-92b-5p	478	470	08:01:01	-21.8	-5.35	-16.44
zfp36l2.L	hsa-miR-3692-5p	1111	1103	08:01:01	-20.8	-4.36	-16.43
fam109b	hsa-miR-106a-5p	732	724	08:01:00	-23.4	-6.97	-16.42
fam109b	hsa-miR-17-5p	732	724	08:01:00	-23.4	-6.97	-16.42
gabarapl1	hsa-miR-30b-3p	47	39	08:00:00	-19.6	-3.17	-16.42
fam109b	hsa-miR-4687-3p	399	391	08:00:01	-24.4	-7.99	-16.4
ccne2.S	hsa-miR-30b-3p	5681	5673	08:00:01	-19.7	-3.31	-16.38
cyp26a1.S	hsa-miR-143-5p	184	176	08:00:01	-20.11	-3.72	-16.38
fth1-b	xtr-miR-34b	55	48	07:00:01	-22.8	-6.41	-16.38
gabarapl1-like.S	hsa-let-7b-3p	1166	1158	08:01:01	-24.66	-8.31	-16.34
xbp1	hsa-miR-338-3p	527	519	08:01:00	-22.5	-6.16	-16.33
xbp1	xtr-miR-338	527	519	08:01:00	-22.5	-6.16	-16.33
pde6h.S	hsa-miR-17-3p	1066	1058	08:01:00	-22.7	-6.37	-16.32
pde6h.S	xtr-miR-17-3p	1066	1058	08:01:00	-22.7	-6.37	-16.32
glis2-a	hsa-miR-298	1498	1492	06:00:00	-21.51	-5.19	-16.31
foxd4l1.2	hsa-miR-139-3p	69	61	08:01:01	-20.4	-4.12	-16.28
b4galt3-like.1.L	xtr-miR-34b	3651	3645	06:00:00	-22.2	-5.92	-16.27
pcdh8.S	hsa-miR-2276-3p	2276	2268	08:00:00	-19.5	-3.22	-16.27
lsm14b.S	hsa-miR-143-5p	1046	1039	07:00:00	-20.85	-4.58	-16.26
glis2-a	hsa-miR-3180-3p	876	868	08:01:01	-16.64	-0.38	-16.25
fbxl5	hsa-miR-298	1540	1532	08:01:01	-23.4	-7.14	-16.25
glis2-a	hsa-miR-33b-3p	110	102	08:00:01	-22.33	-6.09	-16.23
pou5f3.2.L	hsa-miR-125a-3p	79	72	07:00:00	-22.9	-6.66	-16.23
ccne2.L	hsa-miR-139-3p	1799	1791	08:00:01	-24.32	-8.09	-16.22
lsm14b.S	hsa-miR-143-5p	242	234	08:01:00	-18.61	-2.38	-16.22
pcdh8.S	hsa-miR-4687-3p	1042	1034	08:01:00	-24	-7.78	-16.21
pde6h	hsa-miR-125a-3p	1444	1436	08:00:01	-24.1	-7.88	-16.21
glis2-like.L	hsa-miR-3935	1202	1194	08:00:01	-19.1	-2.89	-16.2
fbxl5	hsa-miR-92b-5p	4141	4133	08:01:01	-23.5	-7.34	-16.15
ccne2	hsa-miR-34a-5p	440	432	08:00:01	-26.23	-10.09	-16.13
fbxl5	hsa-miR-2276-3p	33	27	06:00:00	-19.11	-2.97	-16.13
irx1.S	hsa-miR-200a-5p	292	284	08:01:01	-26.41	-10.28	-16.12
rtn4.S	hsa-miR-769-3p	742	736	06:00:00	-25.2	-9.07	-16.12
bdnf.L	hsa-miR-15a-5p	1279	1271	08:00:00	-26.3	-10.17	-16.12
glis2-like.L	hsa-miR-24-3p	875	868	07:00:01	-20.6	-4.48	-16.11
glis2-like.L	hsa-miR-92b-5p	1711	1703	08:01:01	-20.1	-3.99	-16.1
slc16a12.S	hsa-miR-193a-3p	495	488	07:00:01	-26.25	-10.15	-16.09
pde6h.S	hsa-miR-125a-3p	2825	2818	07:00:00	-28.2	-12.11	-16.08
krt19	hsa-miR-129-5p	77	69	08:00:01	-19.32	-3.23	-16.08
krt19	xtr-miR-129	77	69	08:00:01	-19.32	-3.23	-16.08
pou5f3.1.L	hsa-miR-196a-5p	533	526	07:00:01	-21.3	-5.21	-16.08
diras2	hsa-miR-106a-5p	36	28	08:01:00	-17.19	-1.12	-16.06
diras2	hsa-miR-17-5p	36	28	08:01:00	-17.19	-1.12	-16.06
diras2	hsa-miR-20b-5p	36	28	08:01:00	-17.19	-1.12	-16.06
diras2	xtr-miR-17-5p	36	28	08:01:00	-17.19	-1.12	-16.06
diras2	xtr-miR-20a-5p	36	28	08:01:00	-17.19	-1.12	-16.06
gabarapl1-b	xtr-miR-17-3p	814	806	08:01:00	-21.57	-5.5	-16.06
glis2-like.L	hsa-miR-3180-3p	810	803	07:00:01	-24.5	-8.44	-16.05
lpcat3-b	hsa-miR-4687-3p	66	58	08:01:01	-24.8	-8.74	-16.05
pde6h.S	hsa-miR-143-5p	2525	2517	08:01:01	-22.94	-6.89	-16.04
ccne2.S	hsa-miR-769-3p	5083	5075	08:01:01	-28.3	-12.26	-16.03
fbxl5.S	hsa-miR-298	590	584	06:00:00	-25.84	-9.8	-16.03
bdnf.L	xtr-miR-182-5p	738	731	07:00:00	-22	-5.97	-16.02
ccne2.S	hsa-miR-6889-3p	1477	1469	08:00:00	-21.6	-5.59	-16
pcdh8.L	hsa-miR-20b-3p	1840	1832	08:00:01	-23.2	-7.2	-15.99
kit-b	xtr-miR-427	2292	2284	08:01:01	-19	-3	-15.99
glis2-like.L	hsa-miR-139-3p	1575	1567	08:01:00	-19.1	-3.11	-15.98
tbc1d20.2	hsa-miR-33b-3p	763	755	08:00:00	-27.2	-11.21	-15.98
lgals3.L	xtr-miR-181b	865	857	08:01:00	-17.8	-1.83	-15.96
ccne2	hsa-miR-3180-3p	1579	1571	08:00:01	-27.3	-11.34	-15.95
gabarapl1	hsa-miR-125a-3p	2341	2333	08:00:01	-22.2	-6.24	-15.95
nt5c2.L	hsa-miR-3180-3p	506	498	08:01:00	-21.9	-5.98	-15.91
sdcbp	hsa-miR-2276-3p	783	775	08:01:01	-23.66	-7.74	-15.91
bdnf-b	hsa-miR-182-5p	740	733	07:00:00	-22.5	-6.59	-15.9
nt5c2	hsa-miR-3692-5p	53	45	08:00:00	-24.89	-8.98	-15.9
gabarapl1-like.S	hsa-miR-210-3p	183	175	08:01:00	-25.4	-9.5	-15.89
fbxl5	hsa-miR-298	1184	1177	07:00:01	-16.2	-0.3	-15.89
fbxl5	hsa-miR-298	1103	1096	07:00:01	-16.3	-0.43	-15.86
pde6h.S	hsa-miR-143-5p	2099	2091	08:00:00	-22.74	-6.88	-15.85
fbxl5	hsa-miR-298	1239	1232	07:00:01	-16.2	-0.34	-15.85
cdx1.L	hsa-miR-143-5p	708	700	08:01:01	-21.7	-5.86	-15.83
glis2-a	xtr-let-7b	1194	1187	07:00:01	-16.2	-0.36	-15.83
bdnf-b	hsa-let-7b-5p	1789	1783	06:00:00	-18.5	-2.67	-15.82
ror2.S	hsa-miR-125a-3p	317	309	08:01:00	-18.85	-3.03	-15.81
rtn4-b	hsa-miR-33b-3p	80	72	08:01:01	-28.91	-13.1	-15.8
rtn4.L	hsa-miR-33b-3p	79	71	08:01:01	-28.91	-13.11	-15.79
mab21l3	hsa-miR-125a-3p	457	449	08:01:01	-22.43	-6.63	-15.79
gabarapl1-b	hsa-miR-93-3p	166	158	08:00:01	-25.69	-9.9	-15.78
ccne2.S	hsa-miR-92b-5p	3430	3422	08:01:00	-26	-10.22	-15.77
ccne2.S	hsa-miR-6832-3p	1631	1623	08:01:00	-20.2	-4.43	-15.76
krt19	xtr-miR-449a-5p	111	104	07:00:00	-17.71	-1.94	-15.76
popdc2	hsa-miR-769-3p	132	124	08:00:01	-25.66	-9.9	-15.75
ror2.S	xtr-miR-449b-5p	325	318	07:00:01	-19.6	-3.85	-15.74
gabarapl1	hsa-let-7b-5p	44	36	08:01:01	-19.03	-3.28	-15.74
cbfa2t2	hsa-miR-4524a-3p	103	95	08:01:00	-24.5	-8.75	-15.74
lsm14b.L	hsa-miR-298	664	657	07:00:00	-26.56	-10.82	-15.73
kit-b	hsa-miR-143-5p	2508	2500	08:00:01	-27.3	-11.56	-15.73
ror2.S	hsa-miR-30b-3p	320	312	08:01:00	-18.3	-2.57	-15.72
lgals3.S	hsa-miR-3692-5p	280	272	08:00:00	-23	-7.27	-15.72
glis2-a	hsa-miR-103a-3p	2686	2680	06:00:00	-20.3	-4.58	-15.71
glis2-a	xtr-miR-103	2686	2680	06:00:00	-20.3	-4.58	-15.71
popdc2.L	hsa-miR-769-3p	26	18	08:00:01	-21.7	-6	-15.69
lsm14b	hsa-miR-15a-3p	547	540	07:00:00	-21.21	-5.51	-15.69
fbxl5	hsa-miR-298	1016	1009	07:00:01	-16.2	-0.52	-15.67
diras2	hsa-miR-302a-3p	35	28	07:00:00	-17.1	-1.44	-15.65
fbxl5.S	hsa-miR-30b-3p	1492	1484	08:01:00	-19.1	-3.46	-15.63
popdc2	hsa-miR-99a-3p	74	66	08:01:00	-22.36	-6.73	-15.62
pcdh8.S	hsa-miR-1258	1350	1342	08:00:01	-17.6	-1.99	-15.6
tiparp.S	hsa-miR-3692-5p	94	86	08:00:00	-20.7	-5.1	-15.59
kit-b	hsa-miR-4687-3p	1849	1841	08:01:00	-20.11	-4.51	-15.59
lpcat3-b	hsa-miR-4687-3p	296	288	08:01:01	-24.4	-8.8	-15.59
rtn4.S	hsa-miR-15a-3p	784	777	07:00:01	-19.1	-3.51	-15.58
ccne2.S	hsa-miR-212-5p	23	15	08:01:00	-20.7	-5.14	-15.55
zfyve1.L	hsa-miR-298	560	553	07:00:00	-25.52	-9.96	-15.55
pde6h.L	hsa-miR-130a-3p	1140	1132	08:01:00	-19.39	-3.83	-15.55
rtn4-b	hsa-miR-93-3p	436	428	08:01:01	-22	-6.44	-15.55
pde6h	hsa-miR-130a-3p	1155	1147	08:01:00	-19.39	-3.83	-15.55
gabarapl1-b	hsa-miR-4524a-3p	1748	1741	07:00:01	-20.5	-4.94	-15.55
gabarapl1-like.S	hsa-miR-30b-3p	1050	1042	08:00:01	-18.73	-3.19	-15.53
rtn4.L	hsa-miR-93-3p	436	428	08:01:01	-22	-6.47	-15.52
fbxl5	hsa-miR-92b-5p	4142	4134	08:01:01	-22.77	-7.24	-15.52
lgals3	hsa-miR-140-3p	175	169	06:00:00	-20.2	-4.67	-15.52
akap2.S	hsa-miR-125a-3p	808	800	08:00:01	-22.9	-7.38	-15.51
glis2-like.L	hsa-miR-107	2714	2708	06:00:00	-18.7	-3.19	-15.5
glis2-like.L	hsa-miR-92b-5p	1360	1352	08:01:01	-17.8	-2.29	-15.5
zfp36l2-b	hsa-miR-3180-3p	565	559	06:00:00	-26.5	-10.99	-15.5
ccne2.S	hsa-miR-6832-3p	1674	1668	06:00:00	-21.4	-5.9	-15.49
rnd1.L	hsa-miR-34a-5p	1003	997	06:00:00	-25.1	-9.6	-15.49
ccne2.S	hsa-miR-93-5p	4264	4256	08:01:00	-24.1	-8.61	-15.48
bdnf.L	hsa-miR-302a-3p	4811	4803	08:00:01	-21.25	-5.77	-15.47
bdnf-b	hsa-miR-302a-3p	4842	4834	08:00:01	-21.25	-5.77	-15.47
nt5c2	hsa-miR-103a-3p	569	561	08:00:01	-18.49	-3.02	-15.47
nt5c2	xtr-miR-103	569	561	08:00:01	-18.49	-3.02	-15.47
zfp36l2.L	hsa-miR-3180-3p	564	558	06:00:00	-26.5	-11.04	-15.45
glis2-a	hsa-let-7a-5p	1194	1187	07:00:01	-15.81	-0.36	-15.44
zic1.L	hsa-miR-30b-3p	627	619	08:01:00	-20.3	-4.86	-15.43
sdcbp	hsa-miR-298	748	740	08:01:00	-21.7	-6.26	-15.43
lsm14b.L	hsa-let-7b-5p	728	720	08:00:00	-21.9	-6.47	-15.42
nt5c2.L	hsa-miR-125a-3p	451	444	07:00:00	-22.69	-7.27	-15.41
bdnf-b	xtr-miR-182-5p	740	733	07:00:00	-22	-6.59	-15.4
ccne2.S	hsa-miR-3692-5p	5881	5873	08:01:01	-21.6	-6.2	-15.39
lsm14b.S	hsa-miR-3692-5p	3811	3805	06:00:00	-19	-3.6	-15.39
lsm14b.S	hsa-miR-210-3p	157	149	08:01:00	-23.5	-8.11	-15.38
fbxl5	hsa-miR-4687-3p	3710	3702	08:00:01	-22.9	-7.51	-15.38
upf3b.L	xtr-miR-17-5p	709	702	07:00:00	-26.53	-11.15	-15.37
aldoc	hsa-miR-200b-5p	623	615	08:01:00	-17.46	-2.08	-15.37
fbxl5	hsa-miR-298	967	960	07:00:01	-16.2	-0.82	-15.37
cyp26a1.L	hsa-miR-143-5p	178	170	08:00:01	-20.2	-4.85	-15.34
lpar6	hsa-miR-143-5p	225	218	07:00:00	-23.6	-8.25	-15.34
krt19	hsa-miR-210-3p	75	67	08:01:01	-19.72	-4.37	-15.34
npr1	hsa-miR-3180-3p	886	878	08:01:01	-17.39	-2.04	-15.34
hal.1.L	hsa-miR-143-5p	406	400	06:00:00	-21.93	-6.59	-15.33
cyp26a1.S	hsa-miR-143-3p	141	133	08:01:01	-23.8	-8.46	-15.33
kit-b	xtr-miR-17-5p	2292	2284	08:01:01	-18.32	-3	-15.31
vps25.S	hsa-miR-4687-3p	443	435	08:01:00	-20.83	-5.52	-15.3
ccne2.S	hsa-miR-130b-5p	1674	1666	08:00:01	-21.2	-5.9	-15.29
lsm14b	hsa-miR-210-5p	842	836	06:00:00	-22.5	-7.2	-15.29
gabarapl1	hsa-miR-125a-3p	558	551	07:00:00	-23.3	-8	-15.29
bdnf-b	hsa-miR-298	472	464	08:00:01	-22.45	-7.16	-15.28
fbxl5	hsa-miR-3180-3p	2915	2907	08:01:01	-26.06	-10.77	-15.28
glis2-a	hsa-miR-6889-3p	1977	1969	08:01:00	-24	-8.72	-15.27
bdnf.L	hsa-miR-92b-5p	1484	1478	06:00:00	-21.3	-6.04	-15.25
akap2.L	hsa-miR-376a-3p	877	869	08:00:01	-19.7	-4.45	-15.24
diras2.S	hsa-miR-217	4544	4536	08:00:00	-23.7	-8.45	-15.24
bdnf.L	hsa-miR-3180-3p	2203	2195	08:01:01	-20.07	-4.82	-15.24
nt5c2	hsa-miR-143-5p	1516	1508	08:01:00	-22.9	-7.65	-15.24
zic1	hsa-miR-30b-3p	574	566	08:01:00	-20.3	-5.05	-15.24
pde6h	hsa-miR-92b-5p	1430	1422	08:01:01	-22.5	-7.26	-15.23
ccne2.S	hsa-miR-6832-3p	1516	1509	07:00:00	-20	-4.77	-15.22
cenpe	hsa-miR-4687-3p	589	582	07:00:01	-18.95	-3.72	-15.22
b4galt3	hsa-miR-143-3p	403	396	07:00:00	-18.4	-3.19	-15.2
zfp36l2.S	hsa-miR-139-3p	1541	1535	06:00:00	-26.56	-11.37	-15.18
zfp36l2.L	hsa-miR-298	997	989	08:01:00	-24.19	-9.01	-15.17
bdnf.L	hsa-miR-769-3p	2210	2204	06:00:00	-19.3	-4.12	-15.17
zfp36l2.L	hsa-miR-298	1020	1012	08:01:00	-30.5	-15.33	-15.16
hist2h2ab	hsa-miR-4687-3p	462	454	08:01:00	-21.6	-6.43	-15.16
cdx1.L	hsa-miR-7154-5p	1606	1598	08:01:01	-20.4	-5.24	-15.15
ccne2.S	hsa-miR-139-5p	2370	2362	08:01:01	-17.56	-2.41	-15.14
ror2.S	hsa-miR-216a-3p	325	317	08:01:00	-19	-3.85	-15.14
bdnf-b	hsa-miR-92b-5p	1488	1482	06:00:00	-21.3	-6.15	-15.14
hist2h2ab	xtr-miR-363-5p	118	110	08:01:00	-19.7	-4.55	-15.14
glis2-like.L	hsa-miR-298	1158	1151	07:00:00	-17.2	-2.06	-15.13
sall3	hsa-miR-3692-5p	500	494	06:00:00	-20.36	-5.22	-15.13
diras2.S	hsa-miR-4687-3p	1444	1438	06:00:00	-22.3	-7.17	-15.12
glis2-a	hsa-miR-146a-5p	1216	1209	07:00:01	-16.7	-1.58	-15.11
glis2-a	hsa-miR-92b-5p	881	873	08:01:01	-15.45	-0.33	-15.11
fbxl5	hsa-miR-4687-3p	3196	3188	08:01:01	-20.19	-5.08	-15.1
pou5f3.2.L	hsa-miR-338-3p	181	173	08:00:01	-25.9	-10.8	-15.09
pou5f3.2.L	xtr-miR-338	181	173	08:00:01	-25.9	-10.8	-15.09
pou5f3.3.L	hsa-miR-6889-3p	290	283	07:00:01	-24.3	-9.21	-15.08
ccne2.S	hsa-miR-125b-5p	1668	1662	06:00:00	-22.5	-7.42	-15.07
ccne2.S	xtr-miR-125b	1668	1662	06:00:00	-22.5	-7.42	-15.07
pou5f3.1.L	hsa-miR-3180-3p	228	220	08:00:01	-21.1	-6.02	-15.07
b4galt3-like.1.L	xtr-let-7b	1685	1678	07:00:01	-17.8	-2.73	-15.06
rtn4-a	hsa-miR-200a-5p	581	573	08:01:00	-24	-8.93	-15.06
ror2.S	hsa-miR-3180-3p	64	56	08:01:01	-25.39	-10.33	-15.05
pde6h.S	hsa-miR-298	5377	5369	08:00:01	-26.74	-11.68	-15.05
xbp1	hsa-miR-15a-3p	827	819	08:01:01	-26.4	-11.34	-15.05
glis2-a	xtr-miR-363-5p	1300	1293	07:00:00	-15.9	-0.85	-15.04
zic1.S	hsa-miR-30b-3p	572	564	08:01:00	-20.3	-5.26	-15.03
bdnf.L	hsa-let-7b-5p	1776	1770	06:00:00	-18.5	-3.46	-15.03
rtn4.L	hsa-miR-210-3p	376	368	08:01:00	-18.53	-3.5	-15.02
b4galt3-like.2.S	hsa-miR-143-3p	401	394	07:00:00	-18.4	-3.38	-15.02
lsm14b.S	hsa-miR-6832-3p	4295	4287	08:01:01	-17.85	-2.83	-15.01
fbxl5	hsa-miR-4427	1243	1235	08:01:01	-15.3	-0.28	-15.01
per1	hsa-miR-125a-3p	35	28	07:00:01	-19.22	-4.21	-15
fbxl5	hsa-miR-4427	1188	1180	08:01:01	-15.3	-0.29	-15
npr1	hsa-miR-24-3p	988	981	07:00:00	-20.13	-5.12	-15
pde6h	hsa-miR-139-3p	1468	1460	08:01:01	-23.1	-8.09	-15
mab21l3	xtr-miR-449a-5p	403	395	08:01:01	-17.4	-2.41	-14.98
fbxl5	hsa-miR-4427	1020	1012	08:01:01	-15.3	-0.31	-14.98
hal.2	hsa-miR-298	87	81	06:00:00	-20.1	-5.14	-14.95
pou5f3.1.L	hsa-miR-3180-3p	331	323	08:01:01	-18.12	-3.16	-14.95
glis2-like.L	hsa-miR-125a-3p	886	878	08:01:01	-18.84	-3.89	-14.94
bdnf.L	hsa-miR-298	1923	1915	08:00:01	-23.8	-8.86	-14.93
b4galt3-like.1.S	hsa-miR-125a-3p	452	445	07:00:00	-21.4	-6.47	-14.92
lpcat3-b	hsa-miR-34a-5p	136	128	08:00:00	-22.6	-7.69	-14.9
diras2.S	hsa-miR-298	3879	3873	06:00:00	-26.09	-11.19	-14.89
glis2-like.L	hsa-miR-107	3322	3314	08:00:01	-19.34	-4.44	-14.89
bdnf.L	hsa-miR-298	470	462	08:00:01	-22.45	-7.56	-14.88
pde6h.S	hsa-miR-34a-5p	1414	1406	08:00:01	-19.4	-4.53	-14.87
npr2	hsa-miR-184	557	549	08:01:00	-20.56	-5.68	-14.87
rtn4-b	hsa-miR-210-3p	376	368	08:01:00	-18.53	-3.66	-14.86
nt5c2	hsa-miR-33b-5p	991	983	08:00:00	-23.69	-8.82	-14.86
npr1	hsa-miR-184	890	882	08:01:00	-16.2	-1.33	-14.86
ppap2b.L	hsa-miR-26a-5p	645	637	08:00:01	-23.3	-8.44	-14.85
ccne2	hsa-miR-125a-3p	105	97	08:01:01	-19.8	-4.95	-14.84
lpar6.S	hsa-miR-210-3p	336	328	08:01:00	-17.09	-2.25	-14.83
kit-b	xtr-miR-181b	1129	1122	07:00:00	-23.4	-8.56	-14.83
npr1	hsa-miR-4687-3p	786	778	08:01:01	-22.45	-7.61	-14.83
lsm14b.S	hsa-miR-24-3p	2942	2935	07:00:01	-20.82	-5.99	-14.82
fbxl5	hsa-miR-3692-5p	2855	2848	07:00:01	-26.8	-11.97	-14.82
lsm14b.S	hsa-miR-222-5p	3049	3041	08:00:01	-20.4	-5.58	-14.81
npr1	hsa-miR-3180-3p	982	974	08:01:01	-16.7	-1.88	-14.81
zfp36l2.L	hsa-miR-125a-3p	242	234	08:00:01	-22.1	-7.29	-14.8
zfp36l2-b	hsa-miR-125a-3p	243	235	08:00:01	-22.1	-7.29	-14.8
popdc2	hsa-miR-139-3p	56	49	07:00:01	-25.4	-10.6	-14.79
pde6h.S	hsa-miR-130b-3p	1663	1656	07:00:01	-20.1	-5.31	-14.78
lpcat3-a	hsa-miR-26a-5p	273	266	07:00:00	-20	-5.21	-14.78
lpcat3-a	xtr-miR-26	273	266	07:00:00	-20	-5.21	-14.78
upf3b.L	hsa-miR-106a-5p	709	702	07:00:00	-25.93	-11.15	-14.77
upf3b.L	hsa-miR-17-5p	709	702	07:00:00	-25.93	-11.15	-14.77
gabarapl1	hsa-miR-25-3p	389	381	08:01:00	-19.26	-4.49	-14.76
gabarapl1	xtr-miR-25	389	381	08:01:00	-19.26	-4.49	-14.76
pcdh8.S	hsa-miR-3180-3p	973	965	08:01:01	-22.39	-7.63	-14.75
akap2.S	hsa-miR-196a-5p	84	76	08:01:01	-20.92	-6.17	-14.74
b4galt3-like.1.L	hsa-miR-3130-3p	1065	1057	08:01:00	-21.8	-7.05	-14.74
lsm14b.S	hsa-miR-99a-3p	2943	2937	06:00:00	-20.7	-5.95	-14.74
pde6h.S	hsa-miR-184	1403	1396	07:00:01	-17.95	-3.2	-14.74
lsm14b	hsa-miR-92b-5p	712	704	08:01:01	-23.16	-8.41	-14.74
nt5c2	hsa-miR-769-3p	1409	1401	08:00:00	-21.4	-6.65	-14.74
rnd1	hsa-miR-4687-3p	478	470	08:01:01	-17.69	-2.94	-14.74
npr1	hsa-miR-24-3p	1233	1225	08:01:01	-26.4	-11.65	-14.74
glis2-a	hsa-miR-125a-3p	29	23	06:00:00	-17.8	-3.07	-14.72
zfp36l2.S	hsa-miR-3692-5p	1818	1810	08:00:01	-19.25	-4.53	-14.71
gabarapl1-b	hsa-miR-1258	737	729	08:00:01	-19.4	-4.68	-14.71
lpcat3-a	hsa-miR-4687-3p	312	304	08:01:01	-23.4	-8.69	-14.7
glis2-like.L	hsa-miR-125a-3p	28	22	06:00:00	-17.8	-3.1	-14.69
cdx1.S	hsa-miR-4687-3p	1171	1164	07:00:01	-21.54	-6.85	-14.68
glis2-like.L	xtr-miR-363-5p	1083	1077	06:00:00	-17.71	-3.02	-14.68
zfp36l2.S	hsa-miR-92b-5p	437	429	08:01:01	-16.42	-1.74	-14.67
diras2	xtr-miR-427	36	28	08:01:00	-15.8	-1.12	-14.67
fbxl5	hsa-miR-4427	971	963	08:01:01	-15.3	-0.62	-14.67
akap2.L	hsa-miR-429	2885	2877	08:01:01	-17.5	-2.83	-14.66
glis2-a	hsa-miR-92b-5p	1294	1286	08:01:01	-17.2	-2.53	-14.66
rtn4.S	hsa-miR-33b-3p	54	47	07:00:01	-19.8	-5.14	-14.65
zfp36l2.S	xtr-miR-363-5p	1641	1634	07:00:01	-19.8	-5.14	-14.65
bdnf-b	hsa-miR-216a-3p	2970	2962	08:01:00	-22.9	-8.24	-14.65
nt5c2	hsa-miR-298	577	571	06:00:00	-18.59	-3.93	-14.65
b4galt3-like.1.L	hsa-miR-200b-5p	1793	1785	08:00:01	-26.5	-11.85	-14.64
arx-b	hsa-miR-34a-5p	214	206	08:00:01	-18	-3.36	-14.63
glis2-like.L	hsa-miR-196a-5p	2859	2851	08:01:00	-20.74	-6.11	-14.62
bdnf-b	xtr-miR-15c	1283	1275	08:00:00	-24.4	-9.77	-14.62
cdx1.S	hsa-miR-4687-3p	2111	2103	08:01:01	-21.49	-6.87	-14.61
bdnf-b	hsa-miR-139-3p	2349	2342	07:00:01	-20.6	-5.98	-14.61
fbxl5	hsa-miR-92b-5p	4136	4128	08:01:00	-25.25	-10.63	-14.61
cdx1.S	xtr-miR-363-5p	217	209	08:00:00	-20.5	-5.9	-14.59
rtn4-a	hsa-miR-125a-3p	446	438	08:00:01	-19.79	-5.19	-14.59
b4galt3-like.1.S	hsa-miR-92b-5p	319	311	08:01:00	-20.31	-5.72	-14.58
hhip	hsa-miR-99a-3p	152	144	08:00:01	-22.1	-7.51	-14.58
sdcbp	hsa-miR-93-5p	115	107	08:01:01	-19.6	-5.01	-14.58
zfp36l2-a	hsa-miR-139-3p	133	125	08:00:01	-24.6	-10.01	-14.58
ccne2.S	hsa-miR-143-5p	3330	3322	08:00:00	-24.8	-10.22	-14.57
kit-b	hsa-miR-125a-3p	2159	2152	07:00:01	-20.4	-5.82	-14.57
b4galt3-like.1.L	hsa-miR-139-3p	65	57	08:00:00	-23.35	-8.78	-14.56
nt5c2.L	hsa-miR-298	1464	1456	08:01:00	-29.7	-15.13	-14.56
lpar6	hsa-miR-200b-5p	449	441	08:00:01	-24.7	-10.13	-14.56
cbfa2t2	hsa-miR-30b-3p	927	920	07:00:00	-20.5	-5.93	-14.56
pde6h.S	hsa-let-7b-5p	1258	1251	07:00:01	-18.7	-4.15	-14.55
popdc2.L	hsa-miR-1185-5p	512	504	08:01:01	-20.6	-6.04	-14.55
nt5c2	hsa-miR-30b-3p	1570	1563	07:00:01	-18.7	-4.15	-14.54
tiparp.S	hsa-miR-455-5p	195	187	08:01:00	-17.1	-2.56	-14.53
diras2.S	xtr-miR-427	1472	1464	08:01:00	-18.9	-4.36	-14.53
b4galt3-like.1.L	xtr-miR-128	3217	3210	07:00:01	-22.13	-7.6	-14.52
fam109b	xtr-miR-20a-5p	732	724	08:01:00	-21.5	-6.97	-14.52
glis2-a	hsa-let-7b-5p	1170	1162	08:01:00	-18.24	-3.71	-14.52
fbxl5	hsa-miR-193a-3p	3175	3167	08:01:00	-24	-9.47	-14.52
ugp2.S	hsa-miR-196a-5p	535	527	08:01:00	-19.9	-5.38	-14.51
tspan8	hsa-miR-222-3p	54	46	08:01:01	-20.76	-6.24	-14.51
ror2.L	hsa-miR-7-5p	985	977	08:01:00	-18.73	-4.22	-14.5
foxd4l1.2	hsa-miR-34a-5p	98	90	08:01:01	-20.7	-6.19	-14.5
pou5f3.1.L	hsa-miR-125a-3p	641	633	08:01:00	-19.9	-5.4	-14.49
lgals3.L	hsa-miR-203a-5p	844	836	08:00:00	-19.3	-4.81	-14.48
bdnf.L	xtr-miR-428b	4523	4516	07:00:01	-21.51	-7.02	-14.48
bdnf-b	hsa-miR-4687-3p	4073	4065	08:01:01	-18.3	-3.81	-14.48
bdnf-b	xtr-miR-428b	4554	4547	07:00:01	-21.51	-7.02	-14.48
bdnf.L	hsa-miR-4687-3p	4041	4033	08:01:01	-18.35	-3.87	-14.47
glis2-like.L	hsa-miR-3180-3p	694	686	08:01:01	-17.23	-2.75	-14.47
pde6h.S	hsa-miR-33b-3p	2110	2104	06:00:00	-24.4	-9.92	-14.47
mab21l3	hsa-miR-1258	474	466	08:01:01	-18.8	-4.32	-14.47
sox3.L	hsa-miR-200a-3p	666	660	06:00:00	-19.59	-5.12	-14.46
bdnf.L	hsa-miR-24-3p	4507	4499	08:00:01	-29.7	-15.23	-14.46
bdnf-b	hsa-miR-24-3p	4538	4530	08:00:01	-29.7	-15.23	-14.46
glis2-a	xtr-miR-20a-5p	1494	1488	06:00:00	-17.8	-3.33	-14.46
slc34a2-b	hsa-miR-30b-3p	90	82	08:01:01	-18.4	-3.94	-14.45
b4galt3-like.1.L	xtr-miR-428b	3382	3375	07:00:00	-21.4	-6.95	-14.44
glis2-like.L	hsa-miR-146a-5p	1174	1166	08:00:00	-18.91	-4.47	-14.43
sdcbp	hsa-miR-769-3p	200	193	07:00:01	-19.6	-5.16	-14.43
sdcbp	xtr-miR-363-5p	880	872	08:01:00	-18	-3.56	-14.43
ror2.S	hsa-miR-124-5p	2064	2056	08:01:00	-19.9	-5.47	-14.42
xbp1	hsa-miR-33b-3p	248	240	08:01:01	-20	-5.57	-14.42
glis2-like.L	hsa-miR-769-3p	1175	1167	08:01:01	-18.9	-4.48	-14.41
gabarapl1	hsa-miR-34a-5p	2376	2369	07:00:01	-20.23	-5.81	-14.41
glis2-like.L	hsa-miR-140-5p	1347	1341	06:00:00	-16.5	-2.09	-14.4
nt5c2.L	hsa-miR-107	1917	1909	08:00:01	-24.34	-9.93	-14.4
bdnf.L	hsa-miR-17-3p	3300	3292	08:01:01	-20.9	-6.51	-14.38
slc16a12.S	xtr-let-7b	578	570	08:01:01	-18.21	-3.82	-14.38
gabarapl1-like.S	hsa-miR-3180-3p	1175	1167	08:01:01	-21.61	-7.23	-14.37
pde6h.L	hsa-miR-139-3p	1453	1445	08:01:01	-23.1	-8.73	-14.36
pde6h.L	hsa-miR-17-3p	1139	1131	08:01:00	-18.2	-3.83	-14.36
pde6h.L	xtr-miR-17-3p	1139	1131	08:01:00	-18.2	-3.83	-14.36
h2afx	xtr-miR-449b-5p	28	22	06:00:00	-15.1	-0.73	-14.36
pde6h	hsa-miR-17-3p	1154	1146	08:01:00	-18.2	-3.83	-14.36
pde6h	xtr-miR-17-3p	1154	1146	08:01:00	-18.2	-3.83	-14.36
prss27	xtr-miR-29c-5p	1294	1286	08:00:00	-20.8	-6.44	-14.35
fbxl5	hsa-miR-4427	1268	1260	08:01:01	-14.7	-0.35	-14.34
gabarapl1-b	hsa-miR-30b-3p	1020	1013	07:00:01	-20.1	-5.75	-14.34
akap2.S	hsa-miR-130a-3p	985	977	08:01:01	-18.5	-4.16	-14.33
fbxl5	hsa-miR-20b-3p	2634	2626	08:01:01	-21.2	-6.86	-14.33
zfp36l2.L	hsa-miR-4687-3p	1082	1074	08:01:00	-19.7	-5.38	-14.31
zfp36l2.S	hsa-miR-30b-3p	275	267	08:01:01	-19	-4.68	-14.31
pcdh8.2.S	hsa-miR-4252	252	244	08:00:00	-21.6	-7.28	-14.31
pcdh8.L	hsa-miR-200b-5p	1329	1321	08:01:00	-19.7	-5.38	-14.31
aldoc	hsa-miR-4687-3p	89	81	08:01:00	-22.4	-8.08	-14.31
pcdh8	hsa-miR-200b-5p	1330	1322	08:01:00	-19.7	-5.38	-14.31
diras2.S	hsa-miR-298	3179	3172	07:00:00	-22.8	-8.5	-14.29
bdnf-b	hsa-miR-17-3p	3312	3304	08:01:01	-20.9	-6.6	-14.29
ccne2.S	hsa-miR-6780a-3p	1689	1681	08:01:01	-17.5	-3.21	-14.28
rtn4-a	hsa-miR-4687-3p	455	447	08:01:01	-16.68	-2.39	-14.28
ccne2.S	hsa-miR-4326	1721	1715	06:00:00	-23.1	-8.82	-14.27
diras2.S	hsa-miR-222-3p	732	724	08:00:01	-26.3	-12.02	-14.27
pde6h.S	hsa-miR-135a-5p	1004	996	08:00:00	-19.46	-5.18	-14.27
pde6h.S	xtr-miR-135	1004	996	08:00:00	-19.46	-5.18	-14.27
glis2-a	hsa-miR-93-3p	403	395	08:01:01	-25.11	-10.83	-14.27
fbxl5	hsa-miR-4427	1045	1037	08:01:01	-14.7	-0.42	-14.27
ccne2.S	hsa-miR-92b-5p	3296	3288	08:01:01	-16.93	-2.66	-14.26
elovl7	hsa-miR-103a-3p	147	140	07:00:01	-21.55	-7.3	-14.24
elovl7	xtr-miR-103	147	140	07:00:01	-21.55	-7.3	-14.24
fbxl5	hsa-miR-93-3p	1809	1801	08:01:01	-20.91	-6.66	-14.24
ccne2	hsa-miR-3180-3p	917	910	07:00:01	-26.26	-12.02	-14.23
b4galt3	hsa-miR-210-5p	237	229	08:01:00	-29.3	-15.06	-14.23
bdnf.L	xtr-miR-15c	1279	1271	08:00:00	-24.4	-10.17	-14.22
fbxl5	hsa-miR-298	1489	1482	07:00:01	-16.2	-1.97	-14.22
gabarapl1-b	hsa-miR-1258	65	57	08:01:01	-19.74	-5.51	-14.22
krt19	hsa-miR-25-3p	48	42	06:00:00	-22.2	-7.98	-14.21
krt19	xtr-miR-25	48	42	06:00:00	-22.2	-7.98	-14.21
rnd1.L	hsa-miR-33b-3p	665	657	08:01:00	-26.2	-12	-14.19
pcdh8.S	hsa-miR-20b-3p	2188	2180	08:00:01	-23.2	-9.01	-14.18
ndufs3.L	xtr-miR-16c	235	227	08:00:00	-19.6	-5.41	-14.18
gabarapl1	hsa-miR-92b-3p	389	381	08:01:00	-18.67	-4.49	-14.17
ugp2.S	hsa-miR-3180-3p	81	73	08:01:01	-18.45	-4.28	-14.16
fam109b	hsa-miR-17-3p	971	963	08:01:01	-20.7	-6.53	-14.16
npr1	hsa-miR-93-3p	1374	1368	06:00:00	-22.9	-8.73	-14.16
zfp36l2-a	hsa-miR-298	284	278	06:00:00	-23.7	-9.53	-14.16
pde6h.S	hsa-miR-204-5p	475	467	08:00:00	-18.23	-4.07	-14.15
pde6h.S	xtr-miR-204	475	467	08:00:00	-18.23	-4.07	-14.15
pde6h	hsa-miR-204-5p	476	468	08:00:00	-18.23	-4.07	-14.15
pde6h	xtr-miR-204	476	468	08:00:00	-18.23	-4.07	-14.15
glis2-like.L	hsa-miR-2276-3p	145	137	08:00:01	-25.4	-11.25	-14.14
glis2-like.L	hsa-miR-24-3p	2897	2890	07:00:00	-22.6	-8.45	-14.14
krt19	xtr-miR-34b	112	104	08:01:00	-16.1	-1.95	-14.14
zfp36l2.S	hsa-miR-455-5p	929	921	08:00:01	-21.8	-7.66	-14.13
glis2-a	hsa-miR-7152-5p	2051	2043	08:01:01	-23.95	-9.81	-14.13
ccne2.S	hsa-miR-125a-5p	1668	1662	06:00:00	-21.55	-7.42	-14.12
elovl7	hsa-miR-130b-3p	448	440	08:00:01	-18.5	-4.37	-14.12
npr2	xtr-miR-92a	374	366	08:01:00	-21.59	-7.46	-14.12
sdcbp	hsa-miR-3159	844	836	08:01:01	-22	-7.87	-14.12
ccne2.S	xtr-miR-92a	1635	1627	08:01:01	-20.5	-6.38	-14.11
lsm14b.L	hsa-miR-30b-3p	731	723	08:01:00	-20.3	-6.18	-14.11
glis2-a	hsa-miR-107	2686	2680	06:00:00	-18.7	-4.58	-14.11
glis2-a	hsa-miR-34a-5p	809	802	07:00:01	-18.4	-4.28	-14.11
glis2-a	hsa-miR-143-5p	810	802	08:01:01	-18.43	-4.32	-14.1
npr2	hsa-miR-34a-5p	225	217	08:01:01	-20.9	-6.8	-14.09
gabarapl1-b	hsa-miR-298	1216	1209	07:00:01	-19.61	-5.51	-14.09
ccne2.S	hsa-miR-130b-5p	2377	2369	08:01:01	-17.5	-3.41	-14.08
nt5c2.L	hsa-miR-3180-3p	416	409	07:00:01	-23.1	-9.01	-14.08
akap2.S	hsa-miR-30b-3p	2833	2827	06:00:00	-20.1	-6.02	-14.07
pde6h.S	hsa-miR-1246	1401	1393	08:01:01	-16.7	-2.62	-14.07
traf6.S	xtr-miR-22-5p	1165	1157	08:00:01	-22.8	-8.72	-14.07
ccne2	hsa-miR-143-5p	1197	1190	07:00:00	-20.21	-6.13	-14.07
lpcat3-b	xtr-miR-9b-5p	383	375	08:00:01	-23.4	-9.32	-14.07
lgals3.L	hsa-miR-210-3p	192	184	08:00:01	-21.7	-7.63	-14.06
slc16a12.L	xtr-miR-363-5p	169	161	08:01:00	-21.6	-7.53	-14.06
vps25.L	hsa-miR-4687-3p	165	159	06:00:00	-18.42	-4.37	-14.05
vps25	hsa-miR-4687-3p	166	160	06:00:00	-18.42	-4.37	-14.05
hhip	hsa-miR-129-5p	556	548	08:00:00	-15.5	-1.44	-14.05
hhip	xtr-miR-129	556	548	08:00:00	-15.5	-1.44	-14.05
akap2.L	hsa-miR-222-5p	1447	1441	06:00:00	-20.39	-6.34	-14.04
ccne2.S	hsa-miR-6832-3p	1517	1509	08:01:01	-17.7	-3.65	-14.04
fbxl5.S	hsa-miR-139-3p	462	454	08:01:01	-23.3	-9.25	-14.04
arx-b	hsa-miR-182-5p	216	208	08:01:00	-17.39	-3.34	-14.04
zic1	hsa-miR-92b-5p	573	567	06:00:00	-19.4	-5.35	-14.04
ccne2.S	hsa-miR-143-5p	7104	7096	08:00:01	-24.2	-10.16	-14.03
ccne2.S	hsa-miR-298	3398	3390	08:01:01	-23.7	-9.66	-14.03
lsm14b.S	hsa-miR-4687-3p	3175	3167	08:01:00	-17.7	-3.66	-14.03
kit-b	hsa-miR-580-3p	695	687	08:00:01	-16.6	-2.56	-14.03
foxd4l1.2	hsa-miR-3180-3p	111	103	08:01:01	-20.5	-6.46	-14.03
glis2-like.L	hsa-miR-3180-3p	881	873	08:01:01	-18.55	-4.52	-14.02
ccne2	hsa-miR-125a-3p	34	26	08:01:01	-21	-6.97	-14.02
kit-b	xtr-miR-428b	1792	1784	08:01:01	-15.69	-1.66	-14.02
b4galt3-like.1.L	hsa-miR-15a-3p	180	172	08:00:01	-26.8	-12.78	-14.01
b4galt3-like.2.L	hsa-miR-20b-3p	373	365	08:01:00	-19.55	-5.53	-14.01
pde6h.L	hsa-miR-125a-3p	1429	1421	08:00:01	-24.1	-10.08	-14.01
nt5c2.L	hsa-miR-107	912	904	08:01:01	-22.3	-8.28	-14.01
ccne2.S	xtr-miR-363-5p	6252	6244	08:01:01	-23	-8.99	-14
zic1.S	hsa-miR-92b-5p	571	565	06:00:00	-19.4	-5.39	-14
lpcat3-b	xtr-miR-449a-5p	136	128	08:00:00	-21.7	-7.69	-14
gabarapl1-b	hsa-miR-92b-5p	549	541	08:01:01	-21.3	-7.29	-14
pou5f3.2.L	hsa-miR-4687-3p	265	257	08:01:01	-20	-5.99	-14
ccne2.S	hsa-miR-30d-3p	2452	2444	08:00:01	-17.1	-3.1	-13.99
ugp2.S	hsa-miR-143-5p	1246	1238	08:01:01	-22.5	-8.5	-13.99
lsm14b.S	hsa-miR-3130-3p	3808	3800	08:01:00	-17.7	-3.7	-13.99
ppap2b.S	hsa-miR-769-3p	730	722	08:01:00	-21.5	-7.5	-13.99
hal.2	hsa-miR-139-5p	221	213	08:01:00	-20.6	-6.6	-13.99
hist2h2ab	hsa-miR-125a-3p	184	177	07:00:01	-19.01	-5.01	-13.99
ccne2.S	hsa-miR-4687-3p	7311	7304	07:00:01	-19.3	-5.31	-13.98
popdc2	hsa-miR-31-5p	478	472	06:00:00	-19.9	-5.91	-13.98
ccne2.S	hsa-miR-6832-3p	2489	2483	06:00:00	-19.11	-5.13	-13.97
b4galt3-like.1.L	hsa-let-7a-5p	1685	1678	07:00:01	-16.7	-2.73	-13.96
ppap2b.S	hsa-miR-15a-5p	1251	1244	07:00:00	-20.53	-6.57	-13.95
per1	hsa-miR-34a-5p	52	44	08:01:01	-21	-7.04	-13.95
b4galt3-like.1.L	hsa-miR-216a-3p	3217	3209	08:00:01	-21.55	-7.6	-13.94
pou5f3.3.L	hsa-miR-1258	1073	1066	07:00:01	-22.2	-8.25	-13.94
zfyve1.L	hsa-miR-26a-5p	610	603	07:00:01	-18.2	-4.26	-13.93
fbxl5	hsa-miR-3692-5p	3708	3700	08:00:00	-21.66	-7.72	-13.93
npr1	hsa-miR-3692-5p	923	917	06:00:00	-22.5	-8.56	-13.93
lsm14b.S	hsa-miR-24-3p	2728	2720	08:00:01	-24.8	-10.87	-13.92
rtn4.S	hsa-miR-130b-5p	555	547	08:00:00	-24.6	-10.68	-13.91
lgals3.L	hsa-miR-215-3p	706	698	08:00:01	-20.85	-6.93	-13.91
gabarapl1	hsa-miR-143-5p	1940	1933	07:00:01	-20.06	-6.14	-13.91
gabarapl1	hsa-miR-4687-3p	496	489	07:00:01	-21.82	-7.9	-13.91
diras2.S	xtr-miR-34b	2877	2871	06:00:00	-19.6	-5.69	-13.9
pcdh8.L	hsa-miR-17-3p	1346	1339	07:00:01	-19.75	-5.84	-13.9
pcdh8.L	xtr-miR-17-3p	1346	1339	07:00:01	-19.75	-5.84	-13.9
nt5c2.L	hsa-miR-20b-3p	93	87	06:00:00	-17.6	-3.69	-13.9
lsm14b	hsa-miR-93-5p	678	671	07:00:01	-19.9	-5.99	-13.9
pcdh8	hsa-miR-17-3p	1347	1340	07:00:01	-19.75	-5.84	-13.9
pcdh8	xtr-miR-17-3p	1347	1340	07:00:01	-19.75	-5.84	-13.9
fbxl5	hsa-miR-4427	1308	1300	08:01:01	-14.2	-0.29	-13.9
kit-b	hsa-miR-103a-3p	787	779	08:00:00	-22.2	-8.29	-13.9
kit-b	xtr-miR-103	787	779	08:00:00	-22.2	-8.29	-13.9
npr1	hsa-miR-139-3p	170	162	08:01:01	-19.81	-5.9	-13.9
ror2.L	hsa-miR-17-3p	991	983	08:01:01	-21.6	-7.7	-13.89
pcdh8.2.S	hsa-miR-31-5p	546	540	06:00:00	-20.3	-6.4	-13.89
ccne2.S	hsa-miR-4427	5670	5663	07:00:00	-17.2	-3.31	-13.88
pde6h.S	hsa-miR-769-3p	4275	4267	08:01:00	-18.5	-4.61	-13.88
sdcbp	hsa-miR-34a-5p	89	81	08:01:00	-18.7	-4.81	-13.88
akap2.S	hsa-miR-92b-5p	2506	2499	07:00:01	-18.32	-4.44	-13.87
ror2.S	hsa-miR-34a-5p	325	318	07:00:01	-17.73	-3.85	-13.87
per1.L	hsa-miR-34a-5p	51	43	08:01:01	-21	-7.12	-13.87
ppap2b.L	xtr-miR-181b	83	77	06:00:00	-21.4	-7.52	-13.87
pou5f3.3.L	hsa-miR-196a-5p	1205	1197	08:00:01	-15.45	-1.57	-13.87
ppap2b.S	xtr-miR-181b	83	77	06:00:00	-21.4	-7.53	-13.86
hhip	hsa-miR-99a-3p	152	144	08:00:01	-21.8	-7.93	-13.86
gabarapl1-b	hsa-let-7b-5p	35	27	08:01:01	-17.43	-3.56	-13.86
pcdh8.2.L	hsa-miR-31-5p	621	615	06:00:00	-23.1	-9.24	-13.85
b4galt3	hsa-miR-3692-5p	47	41	06:00:00	-19	-5.14	-13.85
b4galt3-like.1.L	hsa-miR-222-5p	4926	4919	07:00:01	-19.07	-5.22	-13.84
lsm14b.L	hsa-miR-143-5p	720	712	08:01:00	-22.3	-8.45	-13.84
rnd1.L	hsa-miR-143-5p	1075	1067	08:01:01	-20.8	-6.95	-13.84
arx-b	xtr-miR-34b	215	207	08:00:01	-17.3	-3.45	-13.84
akap2.S	hsa-miR-143-5p	117	110	07:00:01	-21.6	-7.76	-13.83
zic1.L	hsa-miR-143-5p	438	430	08:00:01	-21.8	-7.96	-13.83
b4galt3-like.1.L	hsa-let-7b-5p	1685	1678	07:00:01	-16.57	-2.73	-13.83
b4galt3-like.1.L	hsa-miR-4687-3p	1734	1726	08:01:01	-16.45	-2.61	-13.83
glis2-like.L	hsa-miR-298	863	857	06:00:00	-17.1	-3.26	-13.83
cenpe-like.L	hsa-miR-4687-3p	588	581	07:00:01	-18.95	-5.12	-13.82
fbxl5.L	hsa-miR-6780a-3p	215	209	06:00:00	-16.1	-2.27	-13.82
lsm14b.S	hsa-miR-93-3p	3608	3602	06:00:00	-24	-10.17	-13.82
glis2-like.L	hsa-miR-210-3p	999	991	08:01:01	-14.76	-0.93	-13.82
npr2	hsa-miR-4687-3p	596	588	08:01:01	-21.8	-7.97	-13.82
sdcbp	hsa-miR-1258	496	488	08:01:00	-16	-2.17	-13.82
ccne2.S	hsa-miR-4524a-3p	3389	3381	08:01:00	-24.21	-10.39	-13.81
ccne2.S	hsa-miR-210-3p	170	162	08:01:00	-23.67	-9.87	-13.79
hal.1	xtr-miR-22-5p	378	370	08:00:01	-19.05	-5.25	-13.79
dlx5.S	hsa-miR-125a-5p	110	102	08:01:00	-22.91	-9.12	-13.78
fbxl5.S	hsa-miR-4326	1823	1815	08:01:01	-19.9	-6.12	-13.78
lsm14b	xtr-miR-449a-5p	994	987	07:00:00	-20.9	-7.12	-13.77
ror2.L	hsa-miR-124-5p	1108	1100	08:01:00	-19.9	-6.13	-13.76
ccne2.S	hsa-miR-6832-3p	1568	1560	08:01:01	-18.82	-5.06	-13.75
nt5c2.L	hsa-miR-222-5p	1475	1467	08:01:00	-22.6	-8.85	-13.74
b4galt3	hsa-miR-92b-3p	463	455	08:00:00	-20.57	-6.83	-13.73
pde6h	hsa-let-7b-5p	1439	1433	06:00:00	-21.4	-7.66	-13.73
pou5f3.1.L	hsa-miR-3180-3p	856	848	08:01:01	-15.5	-1.76	-13.73
akap2.L	hsa-miR-3180-3p	2127	2119	08:01:01	-22.62	-8.89	-13.72
pcdh8.S	hsa-miR-769-3p	383	375	08:01:01	-19.83	-6.1	-13.72
per1.L	hsa-miR-92b-5p	80	72	08:01:01	-18.7	-4.97	-13.72
lsm14b.L	hsa-miR-103a-3p	713	705	08:01:01	-18.8	-5.07	-13.72
lsm14b.L	hsa-miR-107	713	705	08:01:01	-18.8	-5.07	-13.72
lsm14b.L	xtr-miR-103	713	705	08:01:01	-18.8	-5.07	-13.72
per1	hsa-miR-92b-5p	81	73	08:01:01	-18.7	-4.97	-13.72
fbxl5.S	hsa-let-7b-5p	1489	1483	06:00:00	-19.3	-5.58	-13.71
slc16a12.S	hsa-miR-24-3p	27	19	08:00:01	-22.1	-8.38	-13.71
sdcbp	hsa-miR-93-5p	101	93	08:01:01	-20	-6.28	-13.71
slc16a12	hsa-miR-24-3p	28	20	08:00:01	-22.1	-8.38	-13.71
kit-b	hsa-miR-106a-5p	2292	2284	08:01:01	-16.72	-3	-13.71
kit-b	hsa-miR-17-5p	2292	2284	08:01:01	-16.72	-3	-13.71
npr1	hsa-miR-4687-3p	925	917	08:01:01	-24.1	-10.38	-13.71
ccne2.S	hsa-miR-4326	1402	1394	08:00:00	-22.09	-8.39	-13.7
ppap2b.S	hsa-miR-3180-3p	1087	1079	08:01:01	-23.2	-9.49	-13.7
nt5c2.L	hsa-miR-298	1427	1419	08:01:00	-26.5	-12.79	-13.7
kit-b	xtr-miR-427	1790	1782	08:00:01	-15.1	-1.39	-13.7
fbxl5	hsa-miR-33b-3p	2093	2087	06:00:00	-21.55	-7.85	-13.69
akap2.S	hsa-miR-6780a-3p	1247	1239	08:01:01	-18.11	-4.42	-13.68
diras2.S	xtr-let-7b	2878	2871	07:00:01	-19.4	-5.71	-13.68
bdnf.L	hsa-miR-20b-5p	4656	4650	06:00:00	-20.86	-7.17	-13.68
bdnf-b	hsa-miR-20b-5p	4687	4681	06:00:00	-20.86	-7.17	-13.68
per1	xtr-miR-34b	53	47	06:00:00	-20.4	-6.71	-13.68
glis2-a	hsa-miR-184	842	834	08:01:00	-16.3	-2.61	-13.68
glis2-a	hsa-miR-298	936	928	08:01:01	-16.9	-3.22	-13.68
ror2.S	hsa-miR-3692-5p	55	48	07:00:01	-25.34	-11.66	-13.67
b4galt3	hsa-miR-3180-3p	676	668	08:01:01	-14.09	-0.42	-13.66
lpcat3-b	hsa-miR-125a-3p	242	234	08:01:01	-16.91	-3.24	-13.66
akap2.S	xtr-miR-34b	3527	3519	08:00:01	-18.7	-5.04	-13.65
pcdh8.S	hsa-miR-184	2220	2212	08:01:01	-17.3	-3.64	-13.65
glis2-like.L	hsa-miR-30b-3p	1668	1660	08:01:01	-16.94	-3.28	-13.65
ppap2b.L	xtr-miR-26	645	637	08:00:01	-22.1	-8.44	-13.65
glis2-like.L	hsa-miR-30b-3p	1098	1090	08:00:01	-17.1	-3.45	-13.64
zfp36l2.1	hsa-miR-20b-3p	173	166	07:00:01	-19.8	-6.15	-13.64
vps25.S	hsa-miR-140-5p	118	111	07:00:01	-21.5	-7.86	-13.63
zfp36l2.2	hsa-miR-106a-3p	141	133	08:01:01	-16.8	-3.16	-13.63
gabarapl1-b	hsa-miR-455-5p	1512	1504	08:01:01	-15.1	-1.46	-13.63
glis2-a	hsa-miR-143-5p	787	779	08:01:01	-25.4	-11.77	-13.62
irx1.L	xtr-miR-449a-5p	112	104	08:01:00	-18.9	-5.28	-13.61
sox3	hsa-miR-125a-3p	273	266	07:00:01	-20.2	-6.58	-13.61
irx1-a	xtr-miR-449a-5p	113	105	08:01:00	-18.9	-5.28	-13.61
lsm14b.S	hsa-miR-4524a-3p	3836	3828	08:01:01	-18	-4.39	-13.6
b4galt3-like.2.S	hsa-miR-92b-3p	462	454	08:00:00	-20.57	-6.96	-13.6
pcdh8.2	hsa-miR-4687-3p	244	236	08:01:01	-18.24	-4.63	-13.6
pnlip	hsa-miR-93-5p	24	16	08:00:00	-19.7	-6.09	-13.6
b4galt3-like.1.S	hsa-miR-769-3p	320	312	08:01:01	-19.1	-5.5	-13.59
kit-b	hsa-miR-7-5p	779	772	07:00:01	-19.82	-6.22	-13.59
foxd4l1.1-a	hsa-miR-30b-3p	204	196	08:01:01	-15.5	-1.91	-13.59
hal.1.L	hsa-miR-92b-5p	812	804	08:01:01	-21.3	-7.71	-13.58
per1.L	hsa-miR-92b-5p	43	35	08:01:00	-18.2	-4.61	-13.58
vps25.L	hsa-miR-125a-3p	155	149	06:00:00	-18.85	-5.26	-13.58
epha4-b	hsa-miR-93-5p	97	90	07:00:00	-19.7	-6.11	-13.58
vps25	hsa-miR-125a-3p	156	150	06:00:00	-18.85	-5.26	-13.58
ror2.S	hsa-miR-298	496	490	06:00:00	-19.61	-6.03	-13.57
b4galt3-like.1.L	hsa-miR-2276-3p	3685	3679	06:00:00	-21.4	-7.82	-13.57
bdnf-b	hsa-miR-184	2328	2320	08:01:01	-17.1	-3.52	-13.57
ccne2	hsa-miR-3130-3p	43	36	07:00:00	-21.9	-8.32	-13.57
cnn2	hsa-miR-298	46	39	07:00:01	-18.74	-5.16	-13.57
b4galt3-like.2.S	hsa-miR-3180-3p	67	59	08:01:01	-20.5	-6.93	-13.56
sall1.L	hsa-miR-33b-3p	1088	1081	07:00:00	-23.2	-9.64	-13.55
fbxl5	xtr-miR-449a-5p	2455	2447	08:01:00	-25.1	-11.54	-13.55
ndufs3.L	hsa-miR-101-3p	234	226	08:01:01	-19	-5.45	-13.54
ndufs3.L	xtr-miR-101a	234	226	08:01:01	-19	-5.45	-13.54
aldoc	hsa-miR-33b-3p	406	399	07:00:00	-23.2	-9.65	-13.54
slc16a12.S	hsa-miR-3692-5p	84	76	08:00:00	-20.1	-6.56	-13.53
slc16a12	hsa-miR-3692-5p	85	77	08:00:00	-20.1	-6.56	-13.53
b4galt3-like.1.L	hsa-miR-222-5p	5347	5340	07:00:01	-19	-5.47	-13.52
b4galt3-like.2.L	hsa-miR-2276-3p	248	241	07:00:01	-19.5	-5.97	-13.52
sall3	hsa-miR-298	103	96	07:00:01	-17.4	-3.87	-13.52
akap2.S	hsa-miR-1246	2528	2521	07:00:00	-16.8	-3.29	-13.5
cdx1.L	hsa-miR-210-3p	1932	1924	08:01:01	-19.2	-5.69	-13.5
fbxl5	hsa-miR-4427	1493	1485	08:01:01	-14.2	-0.69	-13.5
b4galt3-like.1.L	hsa-miR-139-3p	2920	2912	08:01:01	-18.89	-5.39	-13.49
rnd1	hsa-miR-107	387	379	08:01:01	-24.7	-11.2	-13.49
fbxl5	hsa-miR-4687-3p	4211	4204	07:00:01	-23.1	-9.6	-13.49
pou5f3.3.L	hsa-miR-139-5p	1056	1050	06:00:00	-24.9	-11.41	-13.49
diras2.S	hsa-let-7a-5p	2878	2871	07:00:01	-19.2	-5.71	-13.48
lsm14b.S	hsa-miR-200a-5p	472	464	08:00:01	-24.7	-11.21	-13.48
ndufs3.L	hsa-miR-15a-5p	235	227	08:00:00	-18.9	-5.41	-13.48
slc16a12.S	hsa-miR-132-5p	244	236	08:00:00	-20.5	-7.02	-13.48
cyp26a1	hsa-miR-302a-3p	143	135	08:01:00	-18.7	-5.21	-13.48
slc16a12	hsa-miR-132-5p	245	237	08:00:00	-20.5	-7.02	-13.48
zfp36l2.L	hsa-miR-140-5p	159	151	08:01:01	-16.61	-3.13	-13.47
zic1.S	hsa-miR-184	731	724	07:00:01	-14.7	-1.22	-13.47
traf6.S	hsa-miR-3180-3p	587	580	07:00:01	-22.47	-8.99	-13.47
glis2-a	hsa-miR-31-5p	937	930	07:00:00	-16.7	-3.22	-13.47
glis2-a	xtr-let-7b	669	661	08:01:01	-16.5	-3.02	-13.47
zic1	hsa-miR-184	733	726	07:00:01	-14.7	-1.22	-13.47
zfp36l2-b	hsa-miR-140-5p	160	152	08:01:01	-16.61	-3.13	-13.47
fam109b	xtr-miR-17-3p	971	963	08:01:01	-20	-6.53	-13.46
b4galt3	hsa-miR-139-3p	399	391	08:01:01	-18.5	-5.03	-13.46
cbfa2t2	hsa-miR-3692-5p	1083	1075	08:01:01	-16.3	-2.83	-13.46
pou5f3.3.L	hsa-miR-24-3p	1188	1180	08:01:01	-18.6	-5.13	-13.46
ccne2.S	hsa-miR-4326	2363	2355	08:01:01	-15.4	-1.94	-13.45
ccne2	hsa-miR-548t-5p	1770	1762	08:00:00	-18.4	-4.94	-13.45
ror2	hsa-miR-182-5p	561	555	06:00:00	-21	-7.54	-13.45
ror2	xtr-miR-182-5p	561	555	06:00:00	-21	-7.54	-13.45
krt19	hsa-miR-34a-5p	111	104	07:00:00	-15.4	-1.94	-13.45
tbc1d20.2	xtr-miR-363-5p	818	812	06:00:00	-22.97	-9.51	-13.45
ccne2.S	hsa-miR-25-3p	5430	5422	08:01:01	-21.5	-8.05	-13.44
ccne2.S	xtr-miR-25	5430	5422	08:01:01	-21.5	-8.05	-13.44
rnd1.L	hsa-miR-210-5p	1398	1390	08:01:01	-22.93	-9.48	-13.44
arx-b	xtr-miR-182-5p	216	208	08:01:00	-16.79	-3.34	-13.44
zfyve1.L	hsa-miR-20b-3p	436	429	07:00:01	-20.17	-6.73	-13.43
ppap2b.L	hsa-miR-125a-3p	71	63	08:01:01	-21.7	-8.26	-13.43
diras2.S	hsa-miR-31-5p	500	494	06:00:00	-16.16	-2.73	-13.42
bdnf.L	hsa-miR-375	2418	2410	08:01:01	-19.4	-5.97	-13.42
tiparp.L	hsa-miR-455-5p	40	32	08:01:00	-17.1	-3.68	-13.41
b4galt3-like.1.S	hsa-miR-30b-3p	309	303	06:00:00	-14.1	-0.68	-13.41
pde6h.L	hsa-miR-130b-3p	1140	1132	08:01:00	-17.25	-3.83	-13.41
pde6h.S	xtr-miR-17-5p	3755	3748	07:00:00	-21.61	-8.19	-13.41
ppap2b.S	hsa-miR-125a-3p	71	63	08:01:01	-21.7	-8.28	-13.41
pde6h	hsa-miR-130b-3p	1155	1147	08:01:00	-17.25	-3.83	-13.41
zfp36l2.S	hsa-miR-92b-5p	1637	1629	08:01:01	-21.1	-7.69	-13.4
pcdh8.L	hsa-miR-6780a-3p	792	784	08:01:00	-20.5	-7.09	-13.4
pcdh8	hsa-miR-6780a-3p	793	785	08:01:00	-20.5	-7.09	-13.4
kit-b	hsa-miR-93-5p	1790	1782	08:00:01	-14.8	-1.39	-13.4
epha4-b	hsa-miR-302a-3p	181	174	07:00:01	-20.4	-7	-13.39
fam109b	hsa-miR-3180-3p	1258	1250	08:01:01	-25.22	-11.82	-13.39
lsm14b	hsa-miR-204-5p	259	251	08:01:01	-20.45	-7.05	-13.39
lsm14b	xtr-miR-204	259	251	08:01:01	-20.45	-7.05	-13.39
fbxl5	hsa-miR-654-3p	1754	1746	08:00:01	-19.7	-6.3	-13.39
cdx1.S	hsa-miR-182-5p	39	31	08:01:00	-15.9	-2.51	-13.38
cdx1.S	xtr-miR-182-5p	39	31	08:01:00	-15.9	-2.51	-13.38
glis2-like.L	hsa-miR-125a-3p	1179	1171	08:01:00	-18.5	-5.11	-13.38
nt5c2.L	hsa-miR-130b-5p	801	794	07:00:01	-23.1	-9.71	-13.38
bdnf-b	hsa-miR-20b-3p	2963	2955	08:01:01	-20.5	-7.12	-13.37
bdnf-b	hsa-miR-375	2430	2422	08:01:01	-19.4	-6.02	-13.37
npr1	xtr-miR-449a-5p	722	714	08:01:00	-22.8	-9.42	-13.37
lsm14b.S	hsa-miR-184	3806	3798	08:01:00	-16.7	-3.33	-13.36
per1	hsa-miR-92b-5p	44	36	08:01:00	-18.2	-4.83	-13.36
lpar6	hsa-miR-30b-5p	930	923	07:00:01	-21.9	-8.53	-13.36
akap2.S	hsa-miR-143-5p	2079	2073	06:00:00	-18.52	-5.16	-13.35
ccne2.S	hsa-miR-129-5p	2200	2193	07:00:01	-18	-4.64	-13.35
ccne2.S	xtr-miR-129	2200	2193	07:00:01	-18	-4.64	-13.35
rtn4.S	xtr-miR-449a-5p	590	582	08:01:01	-16.7	-3.34	-13.35
lpar6.S	hsa-miR-210-3p	338	330	08:01:00	-16.8	-3.44	-13.35
b4galt3-like.2.S	hsa-miR-139-3p	397	389	08:01:01	-18.5	-5.14	-13.35
pde6h.L	hsa-miR-203a-5p	570	562	08:01:01	-20.2	-6.84	-13.35
nt5c2	hsa-miR-298	610	602	08:01:01	-21	-7.64	-13.35
bdnf.L	hsa-miR-3180-3p	1493	1485	08:01:01	-18.7	-5.36	-13.33
nt5c2	hsa-miR-33b-5p	881	873	08:00:00	-18.95	-5.61	-13.33
glis2-like.L	xtr-let-7b	1095	1088	07:00:01	-16.2	-2.87	-13.32
lsm14b.L	xtr-let-7b	728	720	08:00:00	-19.8	-6.47	-13.32
b4galt3-like.1.L	hsa-miR-210-5p	600	594	06:00:00	-19.94	-6.62	-13.31
gabarapl1-b	hsa-miR-210-3p	2558	2550	08:01:00	-20.1	-6.78	-13.31
cdx1.S	hsa-miR-92b-5p	1592	1584	08:01:01	-18.2	-4.89	-13.3
fbxl5	hsa-miR-298	1330	1322	08:01:01	-13.81	-0.5	-13.3
ccne2.S	hsa-miR-143-5p	4557	4551	06:00:00	-21.7	-8.4	-13.29
gabarapl1	hsa-miR-24-3p	362	355	07:00:00	-27.29	-13.99	-13.29
ccne2.S	hsa-miR-130b-5p	2319	2311	08:00:01	-22.05	-8.76	-13.28
bdnf-b	hsa-miR-3180-3p	1497	1489	08:01:01	-18.7	-5.41	-13.28
diras2.S	xtr-miR-449b-5p	3653	3646	07:00:01	-17.16	-3.88	-13.27
pde6h.S	hsa-miR-769-3p	2138	2132	06:00:00	-17.1	-3.82	-13.27
akap2.L	hsa-miR-129-5p	2705	2698	07:00:00	-19.5	-6.23	-13.26
akap2.L	xtr-miR-129	2705	2698	07:00:00	-19.5	-6.23	-13.26
foxd4l1.1-b	hsa-miR-107	286	280	06:00:00	-23.63	-10.36	-13.26
popdc2.L	hsa-miR-4524a-3p	251	245	06:00:00	-18.11	-4.85	-13.25
fbxl5	hsa-miR-93-3p	4161	4154	07:00:00	-17.25	-3.99	-13.25
nt5c2.L	hsa-miR-92b-5p	398	390	08:01:00	-23.4	-10.15	-13.24
ror2.S	hsa-miR-769-3p	724	716	08:01:00	-21.6	-8.36	-13.23
zfp36l2.L	hsa-miR-6832-3p	853	845	08:00:00	-21	-7.76	-13.23
lsm14b.S	hsa-miR-3692-5p	4466	4458	08:01:00	-22.9	-9.66	-13.23
bdnf.L	hsa-miR-92b-5p	2191	2183	08:01:01	-17.4	-4.16	-13.23
glis2-like.L	hsa-miR-184	697	689	08:01:01	-13.8	-0.56	-13.23
sall1.L	hsa-miR-3692-5p	1008	1000	08:01:01	-19.81	-6.57	-13.23
prss27	hsa-miR-26a-5p	1233	1225	08:01:00	-22.8	-9.56	-13.23
glis2-like.L	hsa-miR-30b-3p	1715	1708	07:00:01	-17.2	-3.97	-13.22
epha4-b	xtr-miR-17-5p	78	71	07:00:00	-17	-3.77	-13.22
sall1-a	hsa-miR-3692-5p	1010	1002	08:01:01	-19.81	-6.58	-13.22
fbxl5.L	hsa-miR-4326	217	209	08:00:00	-17.61	-4.39	-13.21
cdx1.L	hsa-miR-22-3p	2196	2188	08:01:00	-23.3	-10.08	-13.21
aldoc	hsa-miR-33b-3p	527	519	08:01:01	-18.5	-5.28	-13.21
fam109b	hsa-miR-10a-5p	1249	1242	07:00:00	-21.35	-8.13	-13.21
fam109b	xtr-miR-10a	1249	1242	07:00:00	-21.35	-8.13	-13.21
fbxl5	hsa-miR-139-3p	2931	2924	07:00:00	-21.35	-8.13	-13.21
krt19	hsa-miR-92b-3p	48	42	06:00:00	-21.2	-7.98	-13.21
gabarapl1-b	hsa-miR-210-3p	1513	1507	06:00:00	-15.49	-2.27	-13.21
ccne2.S	hsa-miR-6832-3p	2445	2437	08:01:00	-13.81	-0.6	-13.2
uqcrq	xtr-miR-126-5p	78	70	08:01:00	-17.1	-3.89	-13.2
ror2.L	xtr-miR-17-3p	991	983	08:01:01	-20.9	-7.7	-13.19
ror2.S	hsa-miR-34a-5p	430	422	08:00:01	-16.3	-3.1	-13.19
cdx1.S	hsa-miR-4687-3p	1596	1590	06:00:00	-18.3	-5.1	-13.19
pde6h.S	xtr-miR-449b-5p	5569	5561	08:01:01	-20.8	-7.6	-13.19
per1.L	xtr-miR-34b	52	46	06:00:00	-20.4	-7.21	-13.18
pou5f3.1.L	hsa-miR-4687-3p	300	292	08:01:01	-22.6	-9.41	-13.18
pou5f3.3.L	hsa-miR-130b-3p	185	178	07:00:01	-21.7	-8.51	-13.18
b4galt3-like.2.L	hsa-miR-143-3p	390	383	07:00:01	-18	-4.82	-13.17
bdnf-b	hsa-miR-92b-5p	2348	2341	07:00:01	-19.4	-6.22	-13.17
lpcat3-b	hsa-let-7b-5p	237	230	07:00:01	-16	-2.82	-13.17
fbxl5	xtr-miR-427	56	49	07:00:00	-14.81	-1.63	-13.17
diras2.S	hsa-miR-3180-3p	336	328	08:01:01	-19.4	-6.23	-13.16
fbxl5.S	hsa-miR-146a-3p	736	728	08:01:00	-17.29	-4.12	-13.16
lsm14b.S	hsa-miR-4524a-3p	2648	2642	06:00:00	-24.1	-10.93	-13.16
glis2-like.L	xtr-miR-427	407	399	08:01:00	-22.1	-8.93	-13.16
rtn4-a	xtr-miR-449a-5p	58	50	08:00:01	-22.3	-9.13	-13.16
bdnf.L	hsa-miR-34a-5p	2803	2795	08:01:01	-20.7	-7.54	-13.15
bdnf.L	hsa-miR-92b-5p	2336	2329	07:00:01	-17.4	-4.24	-13.15
ccne2	hsa-miR-92b-5p	27	19	08:01:01	-19.4	-6.24	-13.15
ror2.L	hsa-miR-139-3p	400	394	06:00:00	-22.2	-9.05	-13.14
glis2-like.L	hsa-miR-182-5p	1377	1369	08:01:00	-14.9	-1.75	-13.14
glis2-like.L	xtr-miR-182-5p	1377	1369	08:01:00	-14.9	-1.75	-13.14
zic1.S	xtr-miR-22-5p	98	90	08:00:01	-19.2	-6.06	-13.13
lsm14b.S	hsa-miR-6780a-3p	610	602	08:01:00	-19.1	-5.96	-13.13
b4galt3-like.2.L	xtr-miR-363-5p	402	394	08:01:00	-19	-5.86	-13.13
pde6h.S	hsa-miR-4687-3p	2428	2420	08:00:01	-21.32	-8.18	-13.13
arx-b	hsa-miR-6780a-3p	1019	1013	06:00:00	-18.59	-5.45	-13.13
cdx1.L	hsa-miR-4687-3p	1179	1172	07:00:01	-20.87	-7.74	-13.12
bdnf.L	hsa-miR-184	2180	2172	08:01:01	-15.86	-2.74	-13.11
glis2-like.L	hsa-miR-143-5p	837	829	08:01:01	-18.3	-5.18	-13.11
glis2-like.L	hsa-miR-216a-3p	2388	2380	08:00:01	-17.1	-3.98	-13.11
vps25.L	hsa-miR-146a-5p	133	125	08:01:01	-22.4	-9.28	-13.11
vps25	hsa-miR-146a-5p	134	126	08:01:01	-22.4	-9.28	-13.11
lpcat3-b	hsa-miR-30b-3p	284	276	08:00:00	-16.86	-3.74	-13.11
b4galt3-like.1.L	hsa-miR-125a-3p	5473	5465	08:01:00	-20.8	-7.69	-13.1
zic1.L	xtr-miR-181b	1114	1106	08:01:00	-19.16	-6.06	-13.09
fbxl5.S	hsa-miR-212-5p	1820	1812	08:01:01	-17.85	-4.75	-13.09
lpcat3-b	hsa-miR-182-5p	291	283	08:00:01	-17.4	-4.3	-13.09
lpcat3-b	xtr-miR-182-5p	291	283	08:00:01	-17.4	-4.3	-13.09
b4galt3-like.1.L	hsa-miR-26a-5p	1086	1079	07:00:01	-20.3	-7.21	-13.08
diras2.S	hsa-let-7b-5p	2878	2871	07:00:01	-18.8	-5.71	-13.08
pcdh8.L	hsa-miR-184	1018	1010	08:01:01	-17.8	-4.71	-13.08
pcdh8	hsa-miR-184	1019	1011	08:01:01	-17.8	-4.71	-13.08
b4galt3	hsa-miR-3180-3p	68	60	08:01:01	-19.3	-6.21	-13.08
fbxl5	hsa-miR-298	1383	1376	07:00:01	-13.3	-0.21	-13.08
sall3	hsa-miR-92b-5p	477	469	08:01:01	-15.8	-2.71	-13.08
ccne2.S	hsa-miR-107	1998	1990	08:01:00	-21.03	-7.95	-13.07
pcdh8.L	hsa-miR-2276-3p	1530	1522	08:01:01	-17.96	-4.88	-13.07
pcdh8	hsa-miR-2276-3p	1531	1523	08:01:01	-17.96	-4.88	-13.07
b4galt3	hsa-miR-25-3p	362	354	08:00:01	-27.86	-14.78	-13.07
b4galt3	xtr-miR-25	362	354	08:00:01	-27.86	-14.78	-13.07
lpcat3-b	xtr-let-7b	237	230	07:00:01	-15.9	-2.82	-13.07
npr2	hsa-miR-33b-3p	758	751	07:00:00	-18.4	-5.32	-13.07
cnn2	hsa-miR-210-3p	333	325	08:01:01	-20.86	-7.78	-13.07
akap2.L	hsa-miR-33b-3p	2628	2621	07:00:01	-21.28	-8.21	-13.06
pou5f3.3.L	hsa-miR-143-5p	251	243	08:00:01	-21.6	-8.53	-13.06
ror2.S	hsa-miR-33b-3p	1049	1041	08:01:01	-20.1	-7.04	-13.05
b4galt3-like.1.L	hsa-miR-30d-3p	6286	6279	07:00:00	-22	-8.94	-13.05
glis2-like.L	hsa-miR-30b-3p	1084	1076	08:01:00	-15.6	-2.54	-13.05
slc16a12.L	hsa-miR-769-3p	565	557	08:01:01	-23.4	-10.34	-13.05
lsm14b	hsa-miR-130b-3p	991	984	07:00:00	-18.3	-5.24	-13.05
lsm14b	hsa-miR-3180-3p	360	352	08:01:01	-13.35	-0.29	-13.05
fbxl5	hsa-miR-31-5p	1142	1134	08:01:00	-13.4	-0.34	-13.05
fbxl5	hsa-miR-3692-5p	4161	4153	08:00:01	-17.05	-3.99	-13.05
b4galt3	hsa-miR-92b-3p	362	354	08:00:01	-27.83	-14.78	-13.04
fbxl5	hsa-miR-17-3p	2634	2628	06:00:00	-19.9	-6.86	-13.03
gabarapl1-b	hsa-miR-4687-3p	1427	1419	08:01:00	-21.6	-8.56	-13.03
diras2.S	hsa-miR-200a-5p	3981	3973	08:01:00	-16.8	-3.77	-13.02
ppap2b.S	xtr-miR-16c	1251	1244	07:00:00	-19.6	-6.57	-13.02
fam109b	hsa-miR-17-3p	1450	1442	08:01:01	-21.1	-8.07	-13.02
diras2.S	xtr-miR-449a-5p	3653	3646	07:00:01	-16.9	-3.88	-13.01
glis2-like.L	hsa-miR-92b-5p	705	697	08:01:01	-14.4	-1.38	-13.01
fbxl5	hsa-miR-298	1159	1152	07:00:01	-13.3	-0.28	-13.01
kit-b	hsa-miR-17-3p	610	604	06:00:00	-20.81	-7.79	-13.01
kit-b	xtr-miR-17-3p	610	604	06:00:00	-20.81	-7.79	-13.01
ror2.L	xtr-miR-7	985	977	08:01:00	-17.23	-4.22	-13
b4galt3-like.1.L	xtr-miR-128	6048	6040	08:01:01	-16.46	-3.45	-13
lsm14b.S	hsa-miR-3692-5p	1306	1300	06:00:00	-17.19	-4.18	-13
b4galt3-like.1.L	hsa-miR-298	5898	5892	06:00:00	-22.85	-9.85	-12.99
diras2.S	hsa-miR-15a-3p	2673	2665	08:01:00	-22.8	-9.8	-12.99
glis2-like.L	hsa-miR-103a-3p	3322	3314	08:00:01	-17.44	-4.44	-12.99
glis2-like.L	xtr-miR-103	3322	3314	08:00:01	-17.44	-4.44	-12.99
bdnf-b	xtr-miR-30c	3556	3549	07:00:00	-17.26	-4.26	-12.99
hal.2	xtr-miR-92a	346	338	08:01:01	-15.9	-2.9	-12.99
hal.1	hsa-miR-4326	38	30	08:00:01	-19.1	-6.1	-12.99
npr2	xtr-miR-449b-5p	225	217	08:01:01	-19.8	-6.8	-12.99
pde6h.L	xtr-miR-9b-5p	1654	1647	07:00:01	-19.91	-6.92	-12.98
fbxl5	hsa-miR-31-5p	1051	1043	08:01:00	-13.4	-0.41	-12.98
pde6h	xtr-miR-9b-5p	1669	1662	07:00:01	-19.91	-6.92	-12.98
ccne2.S	hsa-miR-6889-3p	1587	1579	08:01:01	-22.4	-9.42	-12.97
lsm14b.S	hsa-miR-31-5p	317	309	08:00:01	-24.9	-11.92	-12.97
upf3b.L	xtr-miR-20a-5p	709	702	07:00:00	-24.13	-11.15	-12.97
pde6h	xtr-miR-449a-5p	1423	1416	07:00:01	-20.3	-7.32	-12.97
rnd1.L	hsa-miR-148b-5p	797	789	08:01:00	-17.77	-4.8	-12.96
pcdh8.L	hsa-miR-15a-3p	551	543	08:00:01	-20.4	-7.44	-12.95
b4galt3-like.2.L	xtr-miR-34b	99	92	07:00:01	-19.5	-6.55	-12.95
cyp26a1.S	hsa-miR-140-5p	217	209	08:00:01	-16.1	-3.14	-12.95
cyp26a1.S	hsa-miR-15b-3p	136	128	08:01:01	-23	-10.04	-12.95
pde6h.S	hsa-miR-4524a-3p	1314	1306	08:01:00	-20.22	-7.26	-12.95
pcdh8	hsa-miR-15a-3p	552	544	08:00:01	-20.4	-7.44	-12.95
tbc1d20.2	xtr-miR-181b	678	670	08:01:01	-16.96	-4	-12.95
pou5f3.1.L	xtr-miR-34b	261	253	08:01:01	-16.99	-4.03	-12.95
fbxl5.S	hsa-miR-204-5p	1370	1363	07:00:01	-23.34	-10.39	-12.94
fbxl5.S	xtr-miR-204	1370	1363	07:00:01	-23.34	-10.39	-12.94
glis2-like.L	hsa-miR-3180-3p	1354	1346	08:01:01	-15.1	-2.15	-12.94
fam109b	hsa-miR-3692-5p	1173	1165	08:00:01	-24.7	-11.75	-12.94
b4galt3	xtr-miR-92a	357	349	08:01:01	-27.14	-14.19	-12.94
glis2-a	hsa-miR-124-5p	65	58	07:00:01	-21.1	-8.16	-12.93
fbxl5	hsa-miR-4427	1360	1352	08:01:01	-13.3	-0.36	-12.93
tiparp.S	hsa-miR-4687-3p	96	88	08:01:01	-16.62	-3.69	-12.92
glis2-like.L	hsa-miR-3180-3p	53	45	08:01:01	-18.6	-5.67	-12.92
rtn4-b	hsa-miR-3180-3p	88	80	08:01:01	-26.9	-13.97	-12.92
sox3	hsa-miR-20b-3p	23	15	08:01:01	-18.3	-5.37	-12.92
fbxl5	hsa-miR-4427	1334	1326	08:01:00	-13.3	-0.37	-12.92
pou5f3.1.L	hsa-miR-3180-3p	291	283	08:01:01	-22.6	-9.67	-12.92
lsm14b.L	hsa-miR-33b-3p	716	708	08:01:00	-17.4	-4.48	-12.91
sdcbp	hsa-miR-4687-3p	924	916	08:01:01	-21.2	-8.28	-12.91
ccne2.S	hsa-miR-212-5p	6303	6297	06:00:00	-18	-5.09	-12.9
cdx1.L	hsa-miR-143-5p	715	707	08:01:00	-21.1	-8.19	-12.9
b4galt3-like.2.S	hsa-miR-3180-3p	680	672	08:01:01	-13.8	-0.89	-12.9
rnd1.L	hsa-miR-210-5p	1090	1082	08:01:01	-26.2	-13.29	-12.9
b4galt3-like.1.L	hsa-miR-7-5p	357	349	08:01:01	-17.3	-4.41	-12.88
ccne2.S	hsa-miR-129-1-3p	1518	1511	07:00:00	-16	-3.12	-12.87
cdx1.L	hsa-miR-217	1600	1592	08:00:00	-22.5	-9.62	-12.87
bdnf.L	hsa-miR-210-3p	2417	2409	08:01:01	-18.4	-5.52	-12.87
fbxl5	hsa-miR-3180-3p	3019	3011	08:01:01	-23.6	-10.72	-12.87
prss27	hsa-miR-130b-3p	1355	1347	08:01:01	-17.9	-5.02	-12.87
akap2.S	xtr-miR-34b	1325	1319	06:00:00	-19.1	-6.23	-12.86
gabarapl1-like.S	xtr-miR-449b-5p	868	861	07:00:01	-22.1	-9.23	-12.86
lpar6	xtr-miR-30c	930	923	07:00:01	-21.4	-8.53	-12.86
ccne2.S	hsa-miR-130b-5p	2350	2342	08:01:01	-15.9	-3.04	-12.85
foxa2.L	hsa-miR-103a-3p	412	404	08:01:01	-17.19	-4.33	-12.85
foxa2.L	xtr-miR-103	412	404	08:01:01	-17.19	-4.33	-12.85
cdx1.S	hsa-miR-33b-5p	1511	1503	08:01:00	-19.5	-6.64	-12.85
diras2.S	hsa-miR-3692-5p	2618	2610	08:01:01	-16.76	-3.9	-12.85
pcdh8.S	hsa-let-7b-5p	1294	1286	08:01:00	-15.99	-3.13	-12.85
bdnf.L	hsa-miR-31-5p	2803	2795	08:01:00	-20.4	-7.54	-12.85
b4galt3-like.1.L	hsa-miR-200b-5p	2723	2715	08:01:01	-18.59	-5.74	-12.84
b4galt3-like.2.L	hsa-miR-3180-3p	492	484	08:01:01	-20.1	-7.25	-12.84
ndufs3.L	hsa-miR-103a-3p	234	226	08:00:01	-18.3	-5.45	-12.84
ndufs3.L	xtr-miR-103	234	226	08:00:01	-18.3	-5.45	-12.84
sall3	hsa-miR-93-5p	296	288	08:01:01	-21.4	-8.55	-12.84
akap2.S	hsa-miR-298	1323	1315	08:01:00	-19.63	-6.79	-12.83
glis2-like.L	hsa-miR-146a-5p	735	727	08:01:00	-14.63	-1.79	-12.83
glis2-like.L	hsa-miR-298	2143	2137	06:00:00	-20.5	-7.66	-12.83
gabarapl1-b	xtr-miR-22-5p	1437	1429	08:01:01	-17.5	-4.66	-12.83
epha4-b	hsa-miR-106a-5p	78	71	07:00:00	-16.6	-3.77	-12.82
epha4-b	hsa-miR-17-5p	78	71	07:00:00	-16.6	-3.77	-12.82
epha4-b	hsa-miR-20b-5p	78	71	07:00:00	-16.6	-3.77	-12.82
epha4-b	hsa-miR-93-5p	78	71	07:00:00	-16.6	-3.77	-12.82
ccne2.S	hsa-miR-6780a-3p	2347	2339	08:01:01	-16.1	-3.28	-12.81
pde6h.L	hsa-miR-92b-5p	1415	1407	08:01:01	-22.5	-9.68	-12.81
bdnf-b	hsa-miR-92b-5p	2204	2196	08:01:01	-17.4	-4.58	-12.81
sdcbp	hsa-miR-184	1590	1583	07:00:01	-17.7	-4.88	-12.81
prss27	hsa-miR-4687-3p	1445	1439	06:00:00	-21.2	-8.38	-12.81
foxd4l1.1-a	hsa-miR-30b-3p	46	39	07:00:00	-16.92	-4.1	-12.81
gabarapl1-like.S	hsa-miR-34a-5p	868	861	07:00:01	-22.04	-9.23	-12.8
foxd4l1.2	xtr-miR-428b	643	637	06:00:00	-13.87	-1.06	-12.8
b4galt3-like.1.S	hsa-miR-298	298	290	08:01:00	-18.6	-5.8	-12.79
bdnf.L	hsa-miR-4687-3p	2556	2549	07:00:01	-19.3	-6.5	-12.79
lsm14b	hsa-miR-365a-3p	845	837	08:00:00	-20.9	-8.1	-12.79
lsm14b	xtr-miR-365	845	837	08:00:00	-20.9	-8.1	-12.79
kit-b	hsa-miR-22-3p	74	68	06:00:00	-22.3	-9.5	-12.79
lgals3.S	hsa-miR-2276-3p	294	286	08:01:00	-19.94	-7.15	-12.78
bdnf.L	hsa-miR-106a-5p	4656	4650	06:00:00	-19.96	-7.17	-12.78
bdnf.L	hsa-miR-17-5p	4656	4650	06:00:00	-19.96	-7.17	-12.78
bdnf.L	xtr-miR-17-5p	4656	4650	06:00:00	-19.96	-7.17	-12.78
ppap2b.S	hsa-miR-10a-5p	702	694	08:01:01	-22.4	-9.61	-12.78
ppap2b.S	xtr-miR-10a	702	694	08:01:01	-22.4	-9.61	-12.78
arx-b	hsa-miR-1246	920	912	08:00:01	-19.2	-6.41	-12.78
arx-b	hsa-miR-203a-5p	1265	1257	08:00:00	-20.6	-7.81	-12.78
bdnf-b	hsa-miR-106a-5p	4687	4681	06:00:00	-19.96	-7.17	-12.78
bdnf-b	hsa-miR-17-5p	4687	4681	06:00:00	-19.96	-7.17	-12.78
bdnf-b	xtr-miR-17-5p	4687	4681	06:00:00	-19.96	-7.17	-12.78
npr2	hsa-miR-3130-3p	497	490	07:00:00	-22.92	-10.13	-12.78
fbxl5	hsa-miR-130a-3p	54	48	06:00:00	-16.48	-3.69	-12.78
b4galt3-like.1.L	hsa-miR-3692-5p	267	259	08:01:01	-21.7	-8.92	-12.77
lsm14b.S	hsa-miR-222-3p	2875	2869	06:00:00	-17.7	-4.92	-12.77
upf3b.L	hsa-miR-580-3p	149	141	08:01:00	-20.5	-7.72	-12.77
bdnf.L	xtr-miR-16c	783	776	07:00:00	-17.9	-5.12	-12.77
bdnf-b	xtr-miR-16c	785	778	07:00:00	-17.9	-5.12	-12.77
fam109b	hsa-miR-7152-5p	1141	1133	08:01:01	-22.2	-9.42	-12.77
fbxl5	hsa-miR-298	1214	1207	07:00:01	-13.02	-0.24	-12.77
cdx1.S	hsa-miR-92b-5p	1610	1602	08:01:01	-19.3	-6.53	-12.76
pde6h.S	hsa-miR-103a-3p	1018	1010	08:01:01	-17.4	-4.63	-12.76
pde6h.S	hsa-miR-107	1018	1010	08:01:01	-17.4	-4.63	-12.76
pde6h.S	xtr-miR-103	1018	1010	08:01:01	-17.4	-4.63	-12.76
ccne2	xtr-miR-363-5p	634	627	07:00:01	-18.2	-5.43	-12.76
glis2-a	hsa-miR-580-3p	1125	1117	08:01:00	-15.3	-2.53	-12.76
krt19	xtr-miR-449b-5p	111	104	07:00:00	-14.71	-1.94	-12.76
traf6-b	hsa-miR-31-5p	56	49	07:00:00	-21.5	-8.73	-12.76
sall3	xtr-miR-301	903	895	08:00:00	-19.1	-6.35	-12.74
ugp2.S	hsa-miR-25-3p	207	199	08:00:00	-17.1	-4.36	-12.73
ugp2.S	xtr-miR-25	207	199	08:00:00	-17.1	-4.36	-12.73
lsm14b.S	hsa-miR-4687-3p	2107	2100	07:00:00	-26.8	-14.06	-12.73
zfyve1.L	xtr-miR-26	610	603	07:00:01	-17	-4.26	-12.73
fam109b	xtr-miR-9b-5p	293	286	07:00:01	-17.85	-5.11	-12.73
fbxl5	hsa-miR-31-5p	1366	1358	08:01:00	-13.4	-0.66	-12.73
pou5f3.3.L	hsa-miR-125a-3p	564	556	08:01:01	-21.9	-9.16	-12.73
epha4-b	xtr-miR-20a-5p	78	71	07:00:00	-16.5	-3.77	-12.72
sdcbp	hsa-miR-6780a-3p	1004	996	08:00:00	-20.1	-7.37	-12.72
kit-a	hsa-let-7f-2-3p	460	452	08:01:01	-18	-5.27	-12.72
zfp36l2.L	hsa-miR-338-3p	630	622	08:00:00	-19.7	-6.98	-12.71
zfp36l2.L	xtr-miR-338	630	622	08:00:00	-19.7	-6.98	-12.71
lsm14b.S	hsa-miR-298	1983	1975	08:00:01	-25.4	-12.68	-12.71
glis2-like.L	hsa-miR-3180-3p	943	935	08:01:01	-18.9	-6.18	-12.71
b4galt3	hsa-miR-4687-3p	49	41	08:01:01	-17.85	-5.13	-12.71
rnd1.L	hsa-miR-217	930	922	08:00:00	-21.81	-9.1	-12.7
ccne2	xtr-miR-15c	846	838	08:00:01	-21.5	-8.79	-12.7
ppap2b.S	hsa-miR-2276-3p	1062	1054	08:01:01	-17.2	-4.5	-12.69
rtn4-a	hsa-miR-143-5p	301	293	08:00:01	-21.45	-8.75	-12.69
tbc1d20.1	hsa-miR-4687-3p	132	124	08:01:00	-21.3	-8.6	-12.69
zfp36l2.S	hsa-miR-20b-3p	573	565	08:01:01	-18	-5.31	-12.68
b4galt3-like.1.L	hsa-miR-143-3p	2919	2913	06:00:00	-20.1	-7.41	-12.68
rnd1.S	hsa-miR-210-5p	297	289	08:01:01	-24.5	-11.81	-12.68
foxd4l1.2	xtr-miR-428b	639	633	06:00:00	-14.14	-1.45	-12.68
zic1.L	xtr-miR-22-5p	109	101	08:00:01	-19.2	-6.52	-12.67
aldoc	xtr-miR-17-5p	432	424	08:01:01	-19.33	-6.65	-12.67
lsm14b	xtr-miR-34b	995	987	08:01:00	-20.15	-7.47	-12.67
akap2.L	hsa-miR-3692-5p	1872	1864	08:01:00	-19.7	-7.03	-12.66
lsm14b.S	hsa-miR-139-3p	2649	2641	08:00:01	-23.4	-10.74	-12.65
sox3.L	hsa-miR-4252	456	448	08:01:00	-23.8	-11.14	-12.65
popdc2.L	hsa-miR-216a-3p	337	329	08:00:01	-19.7	-7.04	-12.65
rtn4-a	hsa-miR-31-5p	448	442	06:00:00	-15.85	-3.2	-12.64
akap2.S	xtr-miR-449b-5p	3526	3519	07:00:01	-17.7	-5.06	-12.63
pcdh8.S	hsa-miR-6780a-3p	1179	1171	08:01:00	-22.2	-9.56	-12.63
rnd1.L	hsa-miR-15a-3p	167	159	08:01:01	-22.56	-9.93	-12.63
arx-b	hsa-miR-107	845	837	08:00:01	-20.31	-7.67	-12.63
ccne2	hsa-miR-103a-3p	626	619	07:00:01	-17.2	-4.56	-12.63
ccne2	xtr-miR-103	626	619	07:00:01	-17.2	-4.56	-12.63
pou5f3.1.L	hsa-miR-769-3p	970	962	08:01:00	-18.8	-6.16	-12.63
vps25.L	hsa-miR-3180-3p	79	72	07:00:01	-23.9	-11.27	-12.62
bdnf-b	hsa-let-7a-5p	1789	1783	06:00:00	-15.3	-2.67	-12.62
bdnf-b	hsa-miR-4687-3p	2568	2561	07:00:01	-19.3	-6.67	-12.62
fam109b	hsa-miR-302a-3p	731	724	07:00:00	-19.6	-6.97	-12.62
akap2.L	hsa-miR-30b-3p	1899	1893	06:00:00	-17	-4.38	-12.61
fbxl5.S	hsa-miR-6780a-3p	1821	1814	07:00:00	-17.5	-4.88	-12.61
bdnf-b	hsa-miR-34a-5p	2815	2807	08:01:01	-20.7	-8.08	-12.61
rtn4-a	hsa-miR-130a-3p	302	294	08:00:00	-18.9	-6.28	-12.61
rtn4-a	hsa-miR-130b-3p	302	294	08:00:00	-18.9	-6.28	-12.61
hal.2	hsa-miR-143-5p	221	213	08:01:00	-19.22	-6.6	-12.61
hs3st1.S	hsa-miR-9-5p	203	196	07:00:00	-19.15	-6.54	-12.6
diras2.S	xtr-miR-34b	4430	4422	08:01:01	-19.3	-6.69	-12.6
tspan8	xtr-miR-363-5p	61	55	06:00:00	-19.8	-7.19	-12.6
pde6h.S	hsa-miR-3180-3p	5233	5225	08:00:01	-28.5	-15.9	-12.59
arx-b	hsa-miR-3130-3p	1259	1253	06:00:00	-19.2	-6.6	-12.59
ror2.S	hsa-miR-15a-3p	197	189	08:01:01	-24.5	-11.91	-12.58
cdx1.L	xtr-miR-15c	282	274	08:01:01	-18.8	-6.21	-12.58
zfyve1.L	xtr-miR-92a	269	263	06:00:00	-16.5	-3.91	-12.58
nt5c2.L	hsa-miR-4687-3p	935	928	07:00:01	-18.61	-6.02	-12.58
cbfa2t2	hsa-miR-4687-3p	89	81	08:01:01	-18.3	-5.71	-12.58
sdcbp	hsa-miR-106a-5p	115	107	08:01:01	-17.6	-5.01	-12.58
sdcbp	hsa-miR-17-5p	115	107	08:01:01	-17.6	-5.01	-12.58
sdcbp	xtr-miR-17-5p	115	107	08:01:01	-17.6	-5.01	-12.58
pou5f3.3.L	xtr-miR-34b	1205	1198	07:00:00	-14.16	-1.57	-12.58
ccne2.S	hsa-miR-17-3p	3330	3322	08:01:00	-22.8	-10.22	-12.57
zfyve1.L	xtr-miR-22-5p	619	611	08:00:01	-16.8	-4.22	-12.57
npr2	hsa-miR-3180-3p	650	642	08:01:01	-19.5	-6.92	-12.57
zic1	hsa-miR-212-5p	164	158	06:00:00	-16.42	-3.84	-12.57
sall3	hsa-miR-3180-3p	94	86	08:01:01	-17.1	-4.52	-12.57
sall3	hsa-miR-4687-3p	462	454	08:01:01	-18.91	-6.33	-12.57
lsm14b.S	hsa-miR-107	1838	1830	08:00:00	-21.7	-9.13	-12.56
pcdh8.L	hsa-miR-30b-3p	895	887	08:01:01	-15.1	-2.53	-12.56
ccne2	hsa-miR-200b-5p	1597	1589	08:01:01	-18.5	-5.93	-12.56
mab21l3	hsa-miR-298	408	400	08:01:01	-17.99	-5.42	-12.56
nt5c2	hsa-miR-107	1305	1297	08:01:01	-20.2	-7.63	-12.56
pcdh8	hsa-miR-30b-3p	896	888	08:01:01	-15.1	-2.53	-12.56
gabarapl1	hsa-miR-143-5p	884	876	08:00:01	-19.3	-6.73	-12.56
lgals3.L	hsa-miR-9-5p	215	207	08:01:01	-18.6	-6.04	-12.55
fbxl5	hsa-miR-298	1074	1067	07:00:01	-12.79	-0.23	-12.55
pou5f3.1.L	hsa-miR-92b-5p	328	320	08:01:01	-15.7	-3.14	-12.55
rtn4-a	xtr-miR-19b	621	614	07:00:00	-20.6	-8.05	-12.54
lpar6	hsa-miR-143-3p	655	648	07:00:01	-20	-7.45	-12.54
ugp2.L	hsa-miR-143-5p	227	219	08:01:01	-24.2	-11.66	-12.53
rnd1.S	hsa-miR-143-5p	282	274	08:01:01	-20.8	-8.26	-12.53
gabarapl1-like.S	xtr-miR-29c-5p	544	536	08:01:01	-20.7	-8.16	-12.53
nt5c2.L	hsa-miR-200b-5p	2117	2109	08:00:00	-18.4	-5.86	-12.53
akap2.S	hsa-miR-216a-5p	2109	2103	06:00:00	-15.5	-2.97	-12.52
pcdh8.2.S	hsa-miR-769-3p	515	507	08:01:01	-20.1	-7.57	-12.52
sox3.L	hsa-miR-184	602	594	08:01:01	-18.2	-5.67	-12.52
zfyve1.L	hsa-miR-33b-3p	463	456	07:00:00	-19.91	-7.38	-12.52
traf6.S	hsa-miR-298	561	553	08:01:01	-26.06	-13.53	-12.52
prss27	hsa-miR-769-3p	1919	1911	08:01:01	-20.3	-7.77	-12.52
b4galt3-like.1.L	hsa-miR-4427	1698	1690	08:01:00	-15.3	-2.78	-12.51
diras2.S	hsa-miR-34a-5p	4917	4909	08:01:01	-16.9	-4.38	-12.51
glis2-like.L	xtr-miR-449a-5p	2530	2522	08:01:00	-22.5	-9.98	-12.51
traf6.S	hsa-miR-3692-5p	427	420	07:00:01	-21.6	-9.08	-12.51
akap2.S	hsa-miR-4524a-3p	1440	1432	08:01:00	-21.3	-8.79	-12.5
nt5c2.L	hsa-miR-103a-3p	1917	1909	08:00:01	-22.44	-9.93	-12.5
nt5c2.L	xtr-miR-103	1917	1909	08:00:01	-22.44	-9.93	-12.5
lsm14b.S	hsa-miR-31-5p	1023	1015	08:01:01	-20.4	-7.9	-12.49
zfyve1.L	hsa-miR-375	618	610	08:01:01	-16.8	-4.3	-12.49
kit-b	hsa-miR-93-5p	2292	2284	08:01:01	-15.5	-3	-12.49
prss27	hsa-miR-3692-5p	645	637	08:01:00	-29.1	-16.6	-12.49
lsm14b.S	hsa-miR-93-3p	2632	2625	07:00:01	-17.92	-5.43	-12.48
glis2-like.L	hsa-miR-580-3p	1194	1186	08:01:00	-15.3	-2.81	-12.48
lsm14b	hsa-miR-143-5p	816	810	06:00:00	-21.8	-9.31	-12.48
diras2.S	hsa-miR-125a-3p	701	694	07:00:01	-21.54	-9.06	-12.47
hist2h2ab	hsa-miR-3180-3p	367	359	08:01:01	-20.8	-8.32	-12.47
krt19	hsa-miR-125a-3p	210	202	08:01:01	-17.3	-4.82	-12.47
zfp36l2.S	hsa-miR-4687-3p	583	575	08:01:01	-19.43	-6.96	-12.46
fbxl5.S	hsa-miR-24-3p	826	818	08:01:00	-21.21	-8.74	-12.46
lsm14b.L	xtr-miR-449a-5p	719	712	07:00:01	-18.6	-6.13	-12.46
kit-b	xtr-miR-363-5p	1805	1798	07:00:01	-18.8	-6.33	-12.46
ccne2.S	hsa-miR-129-5p	503	496	07:00:00	-20.4	-7.94	-12.45
ccne2.S	xtr-miR-129	503	496	07:00:00	-20.4	-7.94	-12.45
ror2.L	hsa-miR-103a-3p	1099	1091	08:01:00	-19.38	-6.92	-12.45
ror2.L	xtr-miR-103	1099	1091	08:01:00	-19.38	-6.92	-12.45
sox3.L	hsa-miR-34a-5p	601	594	07:00:01	-18.1	-5.64	-12.45
upf3b.L	hsa-miR-132-3p	174	166	08:01:01	-16.4	-3.94	-12.45
glis2-like.L	hsa-miR-130b-5p	380	372	08:00:01	-25.3	-12.84	-12.45
bdnf-b	hsa-miR-184	2347	2340	07:00:01	-17.9	-5.44	-12.45
lpar6	hsa-miR-4687-3p	273	265	08:01:01	-22.21	-9.75	-12.45
diras2.S	xtr-miR-449a-5p	4429	4422	07:00:01	-19.91	-7.46	-12.44
pcdh8.L	hsa-miR-3176	162	156	06:00:00	-19	-6.55	-12.44
pcdh8.S	hsa-miR-3159	1395	1387	08:01:01	-18.5	-6.05	-12.44
glis2-a	hsa-miR-139-5p	196	188	08:01:01	-18.64	-6.19	-12.44
pcdh8	hsa-miR-3176	163	157	06:00:00	-19	-6.55	-12.44
ugp2.S	hsa-miR-130a-5p	870	862	08:01:01	-16	-3.56	-12.43
popdc2.L	hsa-miR-130b-3p	396	389	07:00:01	-18.4	-5.96	-12.43
bdnf-b	hsa-miR-3935	4159	4153	06:00:00	-16.85	-4.41	-12.43
per1	hsa-miR-2276-3p	439	431	08:01:01	-15.7	-3.26	-12.43
b4galt3-like.2.S	xtr-miR-92a	355	347	08:01:01	-27.14	-14.71	-12.42
glis2-like.L	hsa-miR-20b-3p	3373	3365	08:00:01	-22.7	-10.27	-12.42
pde6h.L	hsa-miR-4524a-3p	896	888	08:00:01	-16.52	-4.09	-12.42
mab21l3	xtr-miR-22-5p	613	605	08:00:01	-20.7	-8.27	-12.42
nt5c2.L	hsa-miR-7152-5p	75	68	07:00:01	-22	-9.57	-12.42
elovl7	xtr-miR-130c	448	440	08:00:01	-16.8	-4.37	-12.42
pde6h	hsa-miR-4524a-3p	911	903	08:00:01	-16.52	-4.09	-12.42
pde6h.S	hsa-miR-30b-3p	1261	1254	07:00:01	-17.6	-5.19	-12.41
tbc1d20.2	xtr-miR-363-5p	94	88	06:00:00	-20.7	-8.28	-12.41
lsm14b.S	hsa-let-7a-5p	400	392	08:01:01	-17.17	-4.76	-12.4
upf3b.L	xtr-miR-449a-5p	433	425	08:01:01	-18.23	-5.82	-12.4
nt5c2	hsa-miR-7152-5p	1932	1924	08:01:01	-20	-7.59	-12.4
popdc2	hsa-miR-31-5p	82	75	07:00:00	-20.2	-7.79	-12.4
ccne2.S	hsa-miR-204-5p	2237	2231	06:00:00	-16.8	-4.4	-12.39
ccne2.S	xtr-miR-204	2237	2231	06:00:00	-16.8	-4.4	-12.39
glis2-a	hsa-miR-3692-5p	212	206	06:00:00	-22.2	-9.8	-12.39
zic1.L	hsa-miR-580-3p	1412	1404	08:00:00	-15.73	-3.34	-12.38
pde6h.S	xtr-miR-29c-5p	3944	3938	06:00:00	-21.16	-8.77	-12.38
nt5c2	hsa-miR-3692-5p	293	285	08:01:01	-17.8	-5.41	-12.38
fbxl5.L	hsa-miR-129-5p	225	218	07:00:01	-14.1	-1.72	-12.37
fbxl5.L	xtr-miR-129	225	218	07:00:01	-14.1	-1.72	-12.37
b4galt3-like.1.L	hsa-miR-153-3p	4718	4711	07:00:00	-15.26	-2.88	-12.37
pde6h.S	hsa-miR-143-5p	1270	1262	08:01:01	-18.1	-5.72	-12.37
nt5c2	hsa-miR-7-5p	1539	1531	08:00:01	-18.93	-6.55	-12.37
elovl7	hsa-miR-124-5p	279	272	07:00:00	-16.69	-4.31	-12.37
gabarapl1	hsa-miR-3180-3p	901	893	08:01:01	-17.85	-5.47	-12.37
zfp36l2-a	hsa-miR-143-3p	319	312	07:00:01	-19.09	-6.71	-12.37
akap2.L	hsa-miR-202-5p	253	247	06:00:00	-17.1	-4.73	-12.36
sdcbp	hsa-miR-3180-3p	48	40	08:01:00	-21.5	-9.13	-12.36
fbxl5	xtr-miR-34b	1940	1932	08:01:00	-22.1	-9.73	-12.36
fbxl5	xtr-miR-20a-5p	56	49	07:00:00	-14	-1.63	-12.36
akap2.S	hsa-miR-4687-3p	2898	2890	08:01:01	-17.13	-4.77	-12.35
zfp36l2.S	xtr-miR-363-5p	1646	1640	06:00:00	-16.5	-4.14	-12.35
ppap2b.S	xtr-miR-15c	1251	1244	07:00:00	-18.93	-6.57	-12.35
cyp26a1.L	hsa-miR-103a-3p	132	124	08:01:01	-17	-4.64	-12.35
cyp26a1.L	xtr-miR-103	132	124	08:01:01	-17	-4.64	-12.35
glis2-a	hsa-miR-26a-5p	1318	1310	08:01:00	-13.6	-1.24	-12.35
glis2-a	xtr-miR-26	1318	1310	08:01:00	-13.6	-1.24	-12.35
vps25	hsa-miR-3180-3p	80	73	07:00:01	-23.9	-11.54	-12.35
prss27	xtr-miR-449a-5p	1989	1981	08:01:00	-18.3	-5.94	-12.35
akap2.L	hsa-miR-143-5p	499	492	07:00:01	-20.49	-8.14	-12.34
diras2.S	xtr-miR-449b-5p	4429	4422	07:00:01	-19.81	-7.46	-12.34
pde6h.S	hsa-miR-222-3p	4625	4617	08:01:00	-20.97	-8.62	-12.34
pde6h.S	xtr-miR-17-5p	2145	2137	08:01:01	-19.09	-6.74	-12.34
ppap2b.L	hsa-miR-217	867	861	06:00:00	-18.21	-5.86	-12.34
nt5c2	hsa-miR-656-3p	713	705	08:00:01	-17.5	-5.15	-12.34
cnn2	hsa-miR-33b-3p	148	141	07:00:01	-20.61	-8.26	-12.34
dlx5.L	hsa-miR-215-3p	301	293	08:00:01	-14.42	-2.08	-12.33
glis2-like.L	hsa-miR-34a-5p	2530	2522	08:01:00	-22.32	-9.98	-12.33
glis2-a	hsa-miR-1246	1257	1249	08:01:01	-15.7	-3.36	-12.33
glis2-a	hsa-miR-302a-3p	329	321	08:01:01	-19.21	-6.87	-12.33
fbxl5	xtr-miR-17-3p	2634	2628	06:00:00	-19.2	-6.86	-12.33
akap2.L	hsa-miR-200a-5p	1915	1907	08:00:01	-19.68	-7.35	-12.32
bdnf.L	hsa-miR-184	2316	2308	08:01:01	-16.2	-3.87	-12.32
pde6h.S	xtr-miR-22-5p	5495	5487	08:00:01	-23.8	-11.47	-12.32
rnd1.L	hsa-miR-210-5p	404	396	08:01:00	-32.75	-20.42	-12.32
akap2.L	hsa-miR-3692-5p	1926	1919	07:00:01	-20.61	-8.29	-12.31
bdnf.L	hsa-miR-92b-5p	2192	2184	08:01:01	-17.6	-5.28	-12.31
bdnf-b	hsa-miR-31-5p	2815	2807	08:01:00	-20.4	-8.08	-12.31
krt19	hsa-miR-2276-3p	146	138	08:01:00	-17.6	-5.28	-12.31
fbxl5	xtr-miR-181b	2400	2392	08:01:01	-16.6	-4.28	-12.31
tbc1d20.2	hsa-miR-4687-3p	568	560	08:01:00	-27.2	-14.88	-12.31
ror2.S	hsa-miR-182-5p	70	62	08:01:00	-21.5	-9.19	-12.3
ror2.S	xtr-miR-182-5p	70	62	08:01:00	-21.5	-9.19	-12.3
pcdh8.S	hsa-miR-2276-3p	1879	1871	08:01:01	-18.26	-5.95	-12.3
vps25.S	hsa-miR-125a-3p	235	229	06:00:00	-20.45	-8.14	-12.3
glis2-like.L	hsa-miR-30b-3p	1577	1569	08:01:01	-14.7	-2.39	-12.3
b4galt3	hsa-miR-93-5p	610	602	08:01:00	-14.4	-2.09	-12.3
ccne2.L	hsa-miR-19a-3p	1346	1338	08:00:00	-20.5	-8.2	-12.29
rtn4.S	hsa-miR-3692-5p	576	570	06:00:00	-16.8	-4.5	-12.29
aldh1l1.L	hsa-miR-146a-5p	509	501	08:01:00	-16.6	-4.3	-12.29
pde6h.S	hsa-miR-34a-5p	5569	5561	08:01:01	-19.9	-7.6	-12.29
bdnf-b	hsa-miR-210-3p	2429	2421	08:01:01	-18.4	-6.1	-12.29
xbp1	xtr-miR-92a	1316	1308	08:00:00	-16.1	-3.8	-12.29
akap2.L	hsa-miR-124-5p	2255	2247	08:01:00	-17.95	-5.66	-12.28
ccne2.S	hsa-miR-139-5p	3335	3327	08:00:00	-23.6	-11.31	-12.28
zfp36l2.L	hsa-miR-129-5p	739	732	07:00:00	-14.31	-2.02	-12.28
zfp36l2.L	xtr-miR-129	739	732	07:00:00	-14.31	-2.02	-12.28
rnd1.S	hsa-miR-210-3p	173	165	08:01:00	-15.23	-2.94	-12.28
tspan8.L	xtr-miR-146b	164	157	07:00:01	-19.8	-7.51	-12.28
bdnf.L	xtr-miR-17-3p	3300	3292	08:01:01	-18.8	-6.51	-12.28
popdc2.L	hsa-miR-93-3p	167	159	08:01:01	-20.2	-7.91	-12.28
mab21l3	hsa-miR-21-5p	598	592	06:00:00	-16.1	-3.81	-12.28
npr2	hsa-miR-92b-3p	374	366	08:01:00	-19.75	-7.46	-12.28
foxd4l1.1-a	hsa-miR-139-5p	360	352	08:01:01	-18.21	-5.92	-12.28
cdx1.S	hsa-miR-17-3p	995	988	07:00:01	-15.87	-3.59	-12.27
cdx1.S	xtr-miR-17-3p	995	988	07:00:01	-15.87	-3.59	-12.27
hal.1.L	hsa-miR-24-3p	160	152	08:01:01	-17.3	-5.02	-12.27
b4galt3-like.1.L	hsa-miR-27a-3p	3940	3932	08:00:01	-18.81	-6.54	-12.26
rtn4-a	xtr-miR-449b-5p	58	50	08:00:01	-21.4	-9.13	-12.26
kit-a	hsa-miR-2276-3p	673	665	08:01:01	-16.59	-4.32	-12.26
npr2	hsa-miR-92b-5p	552	544	08:01:01	-18.3	-6.03	-12.26
diras2.S	hsa-miR-107	1638	1631	07:00:00	-19.2	-6.94	-12.25
lsm14b.S	hsa-miR-34a-5p	3100	3092	08:01:01	-18.7	-6.44	-12.25
pde6h.S	xtr-miR-363-5p	5418	5411	07:00:01	-17.54	-5.28	-12.25
cyp26a1.L	hsa-miR-107	132	124	08:01:01	-16.9	-4.64	-12.25
fbxl5	hsa-miR-4427	1136	1128	08:01:01	-12.6	-0.34	-12.25
pou5f3.2.L	hsa-miR-143-5p	418	410	08:01:01	-17.85	-5.59	-12.25
arx-b	xtr-miR-181b	137	129	08:00:01	-18.7	-6.45	-12.24
arx-b	xtr-miR-449a-5p	214	206	08:00:01	-15.61	-3.36	-12.24
cyp26a1	xtr-miR-428b	146	138	08:01:01	-20.1	-7.85	-12.24
glis2-a	hsa-miR-302a-3p	193	185	08:01:00	-17.12	-4.87	-12.24
lsm14b.S	hsa-miR-143-5p	2698	2690	08:00:00	-18.57	-6.33	-12.23
sall3	hsa-miR-92b-5p	508	500	08:01:01	-15.8	-3.56	-12.23
ror2.S	xtr-miR-427	907	899	08:01:01	-17.8	-5.57	-12.22
rtn4.S	hsa-miR-139-5p	432	424	08:01:01	-28.5	-16.27	-12.22
zfp36l2.L	hsa-miR-92b-5p	149	141	08:01:01	-14.4	-2.17	-12.22
diras2.S	hsa-miR-34a-5p	3653	3646	07:00:01	-16.11	-3.88	-12.22
b4galt3-like.2.S	hsa-miR-93-5p	609	601	08:01:00	-14.4	-2.17	-12.22
bdnf.L	hsa-miR-139-3p	1633	1625	08:01:01	-23.1	-10.87	-12.22
arx-b	hsa-miR-103a-3p	845	837	08:00:01	-19.9	-7.67	-12.22
arx-b	xtr-miR-103	845	837	08:00:01	-19.9	-7.67	-12.22
bdnf-b	hsa-miR-139-3p	1637	1629	08:01:01	-23.1	-10.87	-12.22
sox3	xtr-miR-449a-5p	59	51	08:01:00	-22.3	-10.07	-12.22
glis2-a	hsa-miR-24-3p	1641	1633	08:01:00	-16.96	-4.73	-12.22
lsm14b	xtr-miR-427	558	550	08:00:00	-19.6	-7.37	-12.22
popdc2	hsa-miR-130b-3p	519	512	07:00:00	-18.05	-5.82	-12.22
zfp36l2-b	hsa-miR-92b-5p	150	142	08:01:01	-14.4	-2.17	-12.22
ccne2.S	hsa-miR-204-5p	5947	5940	07:00:01	-20.8	-8.58	-12.21
ccne2.S	xtr-miR-204	5947	5940	07:00:01	-20.8	-8.58	-12.21
gabarapl1-like.S	hsa-miR-3176	1107	1100	07:00:01	-22.3	-10.08	-12.21
zfp36l2-a	hsa-miR-298	610	602	08:00:01	-22.9	-10.68	-12.21
akap2.L	hsa-miR-298	1553	1547	06:00:00	-18.1	-5.89	-12.2
b4galt3-like.1.L	hsa-miR-125a-3p	3137	3131	06:00:00	-19.42	-7.21	-12.2
pcdh8.2.L	hsa-miR-6832-3p	59	51	08:00:00	-17.26	-5.05	-12.2
aldoc	hsa-miR-4687-3p	83	75	08:00:01	-25.55	-13.34	-12.2
lpcat3-a	hsa-miR-125a-3p	259	251	08:01:01	-16.2	-3.99	-12.2
bdnf-b	xtr-miR-17-3p	3312	3304	08:01:01	-18.8	-6.6	-12.19
nt5c2.L	hsa-miR-769-3p	2183	2176	07:00:01	-19.99	-7.79	-12.19
glis2-a	hsa-miR-92b-5p	1505	1497	08:01:01	-15.62	-3.42	-12.19
rnd1	hsa-miR-103a-3p	387	379	08:01:01	-23.4	-11.2	-12.19
rnd1	xtr-miR-103	387	379	08:01:01	-23.4	-11.2	-12.19
gabarapl1	hsa-miR-4524a-3p	1494	1486	08:00:01	-19.5	-7.3	-12.19
rtn4.S	hsa-miR-3692-5p	732	725	07:00:01	-23.1	-10.91	-12.18
b4galt3-like.1.L	hsa-miR-3159	3181	3173	08:01:00	-20.2	-8.01	-12.18
ccne2	hsa-miR-4687-3p	1023	1015	08:00:01	-20.8	-8.61	-12.18
gabarapl1-b	hsa-miR-143-3p	698	690	08:01:00	-17.2	-5.01	-12.18
rtn4.S	hsa-miR-30b-3p	632	626	06:00:00	-17.71	-5.53	-12.17
upf3b.L	hsa-miR-93-5p	709	702	07:00:00	-23.33	-11.15	-12.17
gabarapl1-like.S	hsa-miR-146a-5p	880	872	08:00:01	-19.69	-7.51	-12.17
ppap2b.L	hsa-miR-181a-5p	83	75	08:01:00	-19.7	-7.52	-12.17
ppap2b.L	xtr-miR-181a-5p	83	75	08:01:00	-19.7	-7.52	-12.17
glis2-a	hsa-miR-183-5p	1267	1261	06:00:00	-15.8	-3.62	-12.17
glis2-a	hsa-miR-31-5p	1234	1227	07:00:01	-14	-1.82	-12.17
traf6-b	hsa-miR-143-5p	64	58	06:00:00	-22.8	-10.62	-12.17
pou5f3.1.L	hsa-miR-7-5p	327	321	06:00:00	-14.1	-1.92	-12.17
ccne2.S	hsa-miR-130b-5p	2184	2176	08:01:00	-17.9	-5.73	-12.16
dlx5.L	hsa-miR-34a-5p	240	232	08:01:01	-14.94	-2.77	-12.16
ror2.S	hsa-miR-93-5p	509	501	08:01:00	-17.9	-5.73	-12.16
b4galt3-like.1.L	hsa-miR-1258	1956	1949	07:00:01	-17	-4.83	-12.16
b4galt3-like.1.S	hsa-miR-298	292	286	06:00:00	-18.9	-6.73	-12.16
glis2-like.L	hsa-miR-215-3p	3531	3523	08:00:01	-21.01	-8.84	-12.16
pde6h.L	hsa-miR-3176	1131	1123	08:01:00	-15.1	-2.93	-12.16
ppap2b.S	hsa-miR-181a-5p	83	75	08:01:00	-19.7	-7.53	-12.16
ppap2b.S	xtr-miR-181a-5p	83	75	08:01:00	-19.7	-7.53	-12.16
arx-b	hsa-miR-17-3p	796	789	07:00:01	-17.81	-5.64	-12.16
h2afx	xtr-miR-449a-5p	28	22	06:00:00	-12.9	-0.73	-12.16
fbxl5	hsa-miR-4687-3p	3872	3864	08:01:00	-14.9	-2.73	-12.16
gabarapl1	xtr-miR-363-5p	2318	2310	08:01:00	-20.9	-8.73	-12.16
npr1	hsa-miR-3692-5p	1374	1367	07:00:00	-20.9	-8.73	-12.16
pde6h	hsa-miR-3176	1146	1138	08:01:00	-15.1	-2.93	-12.16
gabarapl1-b	hsa-miR-33b-5p	1443	1435	08:00:01	-22.1	-9.93	-12.16
rtn4.S	hsa-miR-34a-5p	590	582	08:01:01	-15.5	-3.34	-12.15
glis2-like.L	hsa-miR-4687-3p	1836	1829	07:00:01	-16.29	-4.13	-12.15
rnd1.L	hsa-miR-153-3p	1496	1489	07:00:01	-16.6	-4.44	-12.15
rnd1.L	xtr-miR-153	1496	1489	07:00:01	-16.6	-4.44	-12.15
nt5c2.L	hsa-miR-30d-3p	372	364	08:00:00	-16.1	-3.94	-12.15
hist2h2ab	hsa-miR-3180-3p	370	362	08:01:01	-19.3	-7.14	-12.15
fbxl5	hsa-miR-298	1898	1892	06:00:00	-19.3	-7.14	-12.15
fbxl5	hsa-miR-298	991	984	07:00:01	-13	-0.84	-12.15
b4galt3-like.1.L	hsa-miR-92b-5p	617	609	08:01:01	-21	-8.85	-12.14
diras2.S	hsa-miR-15a-5p	4920	4912	08:00:00	-16.5	-4.35	-12.14
diras2.S	hsa-miR-15b-5p	4920	4912	08:00:00	-16.5	-4.35	-12.14
diras2.S	xtr-miR-15c	4920	4912	08:00:00	-16.5	-4.35	-12.14
sall1-a	hsa-miR-143-5p	64	57	07:00:00	-20.69	-8.54	-12.14
krt19	hsa-miR-92b-5p	105	97	08:01:01	-14.7	-2.55	-12.14
npr2	hsa-miR-3692-5p	542	534	08:01:01	-17.1	-4.95	-12.14
akap2.S	hsa-miR-130b-3p	985	977	08:01:01	-16.3	-4.16	-12.13
rtn4.L	hsa-miR-3180-3p	87	79	08:01:01	-26.9	-14.76	-12.13
lgals3.L	hsa-miR-93-5p	91	83	08:00:01	-19.5	-7.36	-12.13
lsm14b.S	hsa-miR-210-5p	1229	1222	07:00:01	-27.9	-15.77	-12.13
sox3.S	hsa-miR-212-5p	618	610	08:01:00	-20.1	-7.96	-12.13
nt5c2.L	hsa-miR-140-5p	1659	1651	08:01:01	-17.6	-5.46	-12.13
foxd4l1.2	xtr-miR-428b	647	641	06:00:00	-13.65	-1.51	-12.13
ror2.S	hsa-miR-103a-3p	2055	2047	08:01:00	-19.68	-7.55	-12.12
ror2.S	xtr-miR-103	2055	2047	08:01:00	-19.68	-7.55	-12.12
cdx1.L	hsa-miR-298	930	923	07:00:00	-20.55	-8.42	-12.12
rnd1.S	hsa-miR-210-3p	171	163	08:01:00	-15.31	-3.18	-12.12
b4galt3-like.2.L	hsa-miR-3935	393	385	08:01:01	-18.4	-6.27	-12.12
bdnf.L	xtr-miR-34b	2650	2644	06:00:00	-16.3	-4.17	-12.12
glis2-like.L	hsa-miR-15b-5p	2715	2708	07:00:00	-14.5	-2.37	-12.12
ccne2	hsa-miR-27a-3p	1349	1341	08:00:00	-19.8	-7.67	-12.12
elovl7	hsa-miR-130a-3p	448	440	08:00:01	-16.5	-4.37	-12.12
hhip	hsa-miR-1246	28	21	07:00:00	-19.7	-7.57	-12.12
lsm14b.S	hsa-miR-2276-3p	2924	2916	08:01:01	-17.5	-5.38	-12.11
lsm14b.L	xtr-miR-92a	856	850	06:00:00	-24.59	-12.47	-12.11
pde6h.L	xtr-miR-449a-5p	1408	1401	07:00:01	-20.3	-8.18	-12.11
bdnf-b	hsa-miR-210-5p	2488	2480	08:01:01	-22.29	-10.17	-12.11
ccne2.S	hsa-miR-6832-3p	2209	2201	08:01:00	-18.45	-6.34	-12.1
cdx1.L	hsa-miR-34a-5p	707	700	07:00:01	-17.9	-5.79	-12.1
vps25.S	xtr-miR-92a	788	780	08:01:01	-19.9	-7.79	-12.1
bdnf.L	hsa-miR-210-5p	2476	2468	08:01:01	-22.29	-10.18	-12.1
gabarapl1-like.S	xtr-miR-449a-5p	868	861	07:00:01	-21.34	-9.23	-12.1
glis2-like.L	hsa-miR-148b-3p	3732	3724	08:00:01	-16.9	-4.79	-12.1
h2afx	hsa-let-7b-5p	27	19	08:01:01	-13.1	-0.99	-12.1
hhip	xtr-miR-92a	393	387	06:00:00	-17.05	-4.94	-12.1
pou5f3.2.L	hsa-miR-139-5p	418	410	08:01:00	-17.7	-5.59	-12.1
diras2.S	xtr-miR-16c	4920	4912	08:00:00	-16.45	-4.35	-12.09
gabarapl1-like.S	hsa-miR-30b-3p	1032	1025	07:00:00	-21.5	-9.4	-12.09
glis2-like.L	hsa-miR-92b-5p	1165	1157	08:01:01	-14.91	-2.81	-12.09
hal.2	hsa-miR-17-3p	221	213	08:00:00	-18.7	-6.6	-12.09
hal.2	xtr-miR-17-3p	221	213	08:00:00	-18.7	-6.6	-12.09
nt5c2	hsa-miR-125a-3p	234	226	08:00:01	-18.83	-6.73	-12.09
foxd4l1.1-a	hsa-miR-125a-3p	580	573	07:00:00	-15.8	-3.7	-12.09
zic1.S	hsa-miR-3130-3p	594	588	06:00:00	-21.7	-9.61	-12.08
diras2.S	hsa-miR-34a-5p	4429	4422	07:00:01	-19.55	-7.46	-12.08
lsm14b.S	hsa-miR-103a-3p	1838	1830	08:00:00	-21.22	-9.13	-12.08
lsm14b.S	xtr-miR-103	1838	1830	08:00:00	-21.22	-9.13	-12.08
pcdh8.L	hsa-miR-222-5p	333	326	07:00:00	-19.1	-7.01	-12.08
sox3.L	hsa-miR-24-2-5p	457	449	08:01:01	-23.2	-11.11	-12.08
rtn4-a	hsa-miR-93-3p	544	536	08:01:01	-22	-9.91	-12.08
pcdh8	hsa-miR-222-5p	334	327	07:00:00	-19.1	-7.01	-12.08
sdcbp	hsa-miR-25-3p	1514	1506	08:01:01	-19.4	-7.31	-12.08
sdcbp	xtr-miR-25	1514	1506	08:01:01	-19.4	-7.31	-12.08
cenpe-like.L	hsa-miR-125a-3p	575	568	07:00:01	-15.9	-3.82	-12.07
ror2.L	hsa-miR-3692-5p	742	734	08:01:01	-16.5	-4.42	-12.07
zic1.S	hsa-miR-143-5p	391	383	08:00:01	-21.4	-9.32	-12.07
glis2-like.L	xtr-miR-363-5p	1353	1346	07:00:01	-14.2	-2.12	-12.07
nt5c2.L	hsa-miR-216a-3p	432	425	07:00:01	-19.3	-7.22	-12.07
zic1	hsa-miR-143-5p	393	385	08:00:01	-21.4	-9.32	-12.07
cbfa2t2	hsa-miR-3692-5p	87	81	06:00:00	-17.8	-5.72	-12.07
ccne2.S	hsa-miR-4687-3p	1006	999	07:00:01	-20.4	-8.33	-12.06
b4galt3-like.1.S	hsa-miR-3692-5p	623	616	07:00:01	-21.9	-9.83	-12.06
pcdh8.S	hsa-miR-216a-3p	592	584	08:01:01	-17.9	-5.83	-12.06
glis2-like.L	xtr-let-7b	1249	1241	08:01:01	-13.5	-1.43	-12.06
hhip	hsa-miR-298	88	82	06:00:00	-17	-4.93	-12.06
sdcbp	hsa-miR-184	770	762	08:01:00	-17.6	-5.53	-12.06
zfp36l2.L	hsa-miR-31-5p	1086	1078	08:01:00	-16.9	-4.84	-12.05
bdnf-b	xtr-miR-34b	641	633	08:00:01	-18.21	-6.15	-12.05
glis2-a	hsa-miR-132-5p	1998	1990	08:00:01	-20.36	-8.3	-12.05
glis2-a	hsa-miR-7-5p	976	968	08:00:01	-15.6	-3.54	-12.05
glis2-a	hsa-miR-92b-3p	2181	2175	06:00:00	-19.2	-7.14	-12.05
fbxl5	hsa-miR-298	2468	2460	08:01:01	-20.4	-8.34	-12.05
foxa2.S	hsa-miR-103a-3p	418	410	08:01:01	-17.19	-5.14	-12.04
foxa2.S	xtr-miR-103	418	410	08:01:01	-17.19	-5.14	-12.04
rtn4.S	hsa-miR-125a-3p	213	205	08:01:01	-15.7	-3.65	-12.04
aldh1l1.L	hsa-miR-101-3p	541	533	08:01:01	-20	-7.95	-12.04
aldh1l1.L	xtr-miR-101a	541	533	08:01:01	-20	-7.95	-12.04
pcdh8.2.L	hsa-miR-139-3p	235	227	08:00:01	-18.9	-6.85	-12.04
slc16a12.S	hsa-miR-143-5p	167	160	07:00:01	-18.3	-6.25	-12.04
traf6-a	hsa-miR-4252	121	113	08:00:01	-16.11	-4.06	-12.04
slc16a12	hsa-miR-143-5p	168	161	07:00:01	-18.3	-6.25	-12.04
gabarapl1	hsa-miR-210-3p	2412	2404	08:01:01	-16.19	-4.14	-12.04
gabarapl1-b	hsa-miR-143-5p	1584	1577	07:00:00	-17.9	-5.85	-12.04
zfp36l2.S	hsa-miR-30b-3p	560	552	08:01:00	-17.9	-5.86	-12.03
cdx1.L	hsa-miR-656-3p	577	569	08:00:01	-17.7	-5.66	-12.03
b4galt3-like.2.L	hsa-miR-3180-3p	403	395	08:01:01	-18	-5.96	-12.03
rtn4-a	hsa-miR-217	660	652	08:01:00	-16.8	-4.76	-12.03
fam109b	hsa-miR-3180-3p	182	174	08:01:01	-16.7	-4.66	-12.03
fam109b	hsa-miR-4687-3p	2235	2227	08:00:01	-20.9	-8.86	-12.03
lpcat3-a	xtr-miR-34b	656	650	06:00:00	-20.7	-8.66	-12.03
lpcat3-b	hsa-miR-210-5p	394	386	08:00:01	-29.52	-17.48	-12.03
akap2.S	xtr-miR-20a-5p	2195	2187	08:01:00	-17.3	-5.27	-12.02
hal.1.L	xtr-miR-34b	753	747	06:00:00	-19.45	-7.42	-12.02
glis2-a	hsa-miR-30b-3p	1012	1004	08:01:00	-15.7	-3.67	-12.02
nt5c2	hsa-miR-132-5p	2004	1996	08:01:00	-21.3	-9.27	-12.02
fbxl5	hsa-miR-3692-5p	591	583	08:01:01	-22.1	-10.07	-12.02
pou5f3.1.L	hsa-miR-181a-5p	79	72	07:00:01	-18.1	-6.07	-12.02
pou5f3.1.L	xtr-miR-181a-5p	79	72	07:00:01	-18.1	-6.07	-12.02
akap2.S	hsa-miR-455-5p	1725	1719	06:00:00	-17.9	-5.88	-12.01
ccne2.L	hsa-miR-103a-3p	1536	1530	06:00:00	-17.3	-5.28	-12.01
ccne2.L	xtr-miR-103	1536	1530	06:00:00	-17.3	-5.28	-12.01
irx1.S	hsa-miR-20b-5p	89	81	08:01:00	-17.33	-5.31	-12.01
zic1.S	hsa-miR-6780a-3p	426	418	08:01:01	-19.8	-7.78	-12.01
b4galt3-like.2.S	hsa-miR-25-3p	360	352	08:00:01	-27.86	-15.84	-12.01
b4galt3-like.2.S	xtr-miR-25	360	352	08:00:01	-27.86	-15.84	-12.01
lsm14b.L	hsa-miR-3692-5p	971	963	08:01:01	-21.6	-9.58	-12.01
pde6h.S	hsa-miR-20b-5p	3755	3748	07:00:00	-20.21	-8.19	-12.01
krt19	xtr-let-7b	113	105	08:01:01	-13.96	-1.94	-12.01
gabarapl1	hsa-miR-93-5p	1280	1272	08:01:00	-14.7	-2.68	-12.01
kit-b	hsa-miR-31-5p	3031	3023	08:01:00	-19.6	-7.58	-12.01
zic1	hsa-miR-6780a-3p	428	420	08:01:01	-19.8	-7.78	-12.01
ccne2.S	hsa-miR-92b-5p	5691	5683	08:01:01	-15.1	-3.09	-12
ror2.S	xtr-miR-449a-5p	325	318	07:00:01	-15.86	-3.85	-12
cdx1.L	hsa-miR-15a-3p	775	767	08:01:00	-22.01	-10	-12
lgals3.S	xtr-miR-428b	299	291	08:01:01	-17.7	-5.69	-12
gabarapl1-like.S	hsa-miR-4687-3p	518	510	08:00:00	-20.4	-8.39	-12
lsm14b	hsa-miR-130a-3p	991	984	07:00:00	-17.25	-5.24	-12
kit-b	hsa-miR-298	2612	2604	08:01:01	-19.9	-7.89	-12
npr1	hsa-miR-130a-5p	638	630	08:00:01	-23.31	-11.3	-12
b4galt3-like.1.S	hsa-miR-30b-3p	320	312	08:01:00	-17.5	-5.5	-11.99
diras2.S	hsa-miR-3180-3p	4819	4811	08:01:01	-22.3	-10.3	-11.99
rnd1.S	hsa-miR-3692-5p	200	194	06:00:00	-19.4	-7.4	-11.99
npr1	hsa-miR-139-3p	652	646	06:00:00	-20.12	-8.12	-11.99
b4galt3-like.1.L	xtr-miR-34b	1684	1676	08:01:00	-15	-3.01	-11.98
lsm14b.S	hsa-miR-15a-3p	2488	2480	08:01:00	-21.1	-9.11	-11.98
b4galt3-like.2.S	hsa-miR-92b-3p	360	352	08:00:01	-27.83	-15.84	-11.98
zfp36l2-a	hsa-miR-125a-3p	319	311	08:01:01	-18.7	-6.71	-11.98
ror2.S	hsa-miR-9-5p	863	855	08:00:01	-16.2	-4.22	-11.97
ror2.S	xtr-miR-9b-5p	863	855	08:00:01	-16.2	-4.22	-11.97
b4galt3-like.1.L	xtr-miR-427	4770	4762	08:01:01	-18.9	-6.92	-11.97
bdnf.L	hsa-miR-15b-5p	783	776	07:00:00	-17.1	-5.12	-11.97
bdnf.L	xtr-miR-15c	783	776	07:00:00	-17.1	-5.12	-11.97
ppap2b.S	hsa-miR-93-5p	368	360	08:01:00	-15.2	-3.22	-11.97
slc16a12.S	hsa-let-7a-5p	578	570	08:01:01	-15.8	-3.82	-11.97
bdnf-b	hsa-miR-15b-5p	785	778	07:00:00	-17.1	-5.12	-11.97
bdnf-b	xtr-miR-15c	785	778	07:00:00	-17.1	-5.12	-11.97
fam109b	xtr-miR-10b	95	87	08:00:01	-19.7	-7.72	-11.97
fbxl5	hsa-miR-132-3p	1974	1966	08:01:00	-15.2	-3.22	-11.97
kit-a	xtr-miR-17-5p	680	672	08:01:00	-17.8	-5.82	-11.97
xbp1	hsa-miR-130a-3p	41	33	08:01:00	-18.7	-6.72	-11.97
rtn4.S	xtr-miR-449a-5p	643	635	08:01:00	-18.42	-6.45	-11.96
zfp36l2.L	xtr-miR-363-5p	144	137	07:00:01	-14.93	-2.96	-11.96
b4galt3-like.1.L	hsa-miR-769-3p	5779	5771	08:00:01	-27.81	-15.84	-11.96
b4galt3-like.2.L	hsa-miR-92b-5p	192	184	08:01:01	-18.4	-6.43	-11.96
sall3	xtr-miR-20a-5p	905	898	07:00:00	-18.29	-6.32	-11.96
zfp36l2-b	xtr-miR-363-5p	145	138	07:00:01	-14.93	-2.96	-11.96
ror2.S	xtr-miR-30e	1204	1196	08:00:01	-15.8	-3.84	-11.95
rtn4.S	hsa-miR-200b-5p	349	341	08:01:01	-18.8	-6.84	-11.95
hal.1.L	hsa-miR-9-5p	216	208	08:00:00	-15.36	-3.4	-11.95
nt5c2	hsa-miR-216a-5p	1460	1452	08:00:00	-22.3	-10.34	-11.95
kit-a	hsa-let-7f-2-3p	467	459	08:01:00	-17.3	-5.34	-11.95
akap2.L	hsa-miR-130a-3p	1390	1382	08:01:01	-17	-5.05	-11.94
akap2.L	xtr-miR-130c	1390	1382	08:01:01	-17	-5.05	-11.94
ror2.S	hsa-miR-7-5p	1941	1933	08:01:01	-15.9	-3.95	-11.94
diras2.S	hsa-miR-3935	946	938	08:00:00	-22.1	-10.15	-11.94
lsm14b.S	hsa-miR-132-5p	4080	4073	07:00:01	-18.7	-6.75	-11.94
aldoc	hsa-miR-93-5p	432	424	08:01:01	-18.6	-6.65	-11.94
nt5c2.L	hsa-miR-24-2-5p	1129	1121	08:01:00	-18.3	-6.35	-11.94
hist2h2ab	hsa-miR-769-3p	229	221	08:01:01	-19.04	-7.09	-11.94
zic1.L	hsa-miR-3180-3p	626	618	08:01:01	-16.9	-4.96	-11.93
lpar6	hsa-miR-2276-3p	518	510	08:01:00	-14.4	-2.46	-11.93
bdnf.L	hsa-miR-33b-5p	1154	1146	08:01:00	-15	-3.07	-11.92
lsm14b.L	hsa-miR-3692-5p	809	801	08:01:00	-23.7	-11.77	-11.92
pde6h.S	hsa-miR-92b-5p	2373	2365	08:01:01	-21.4	-9.47	-11.92
ppap2b.S	hsa-miR-4687-3p	364	356	08:01:00	-17	-5.07	-11.92
bdnf-b	xtr-let-7b	3509	3501	08:01:01	-19.79	-7.86	-11.92
lsm14b	hsa-miR-27a-3p	271	263	08:01:01	-15.8	-3.87	-11.92
npr1	hsa-miR-210-5p	1020	1014	06:00:00	-21.32	-9.39	-11.92
popdc2	hsa-miR-148b-3p	564	556	08:01:00	-14.9	-2.97	-11.92
bdnf.L	hsa-miR-210-3p	205	199	06:00:00	-17.3	-5.38	-11.91
pde6h.S	hsa-miR-106a-5p	3755	3748	07:00:00	-20.11	-8.19	-11.91
pde6h.S	hsa-miR-17-5p	3755	3748	07:00:00	-20.11	-8.19	-11.91
glis2-a	xtr-miR-449a-5p	809	802	07:00:01	-16.2	-4.28	-11.91
fbxl5	hsa-miR-3176	1513	1507	06:00:00	-25.1	-13.18	-11.91
fbxl5	hsa-miR-375	4166	4160	06:00:00	-14.8	-2.88	-11.91
kit-b	hsa-miR-20b-5p	2292	2284	08:01:01	-14.92	-3	-11.91
kit-b	hsa-miR-769-3p	654	646	08:00:00	-25.01	-13.09	-11.91
aldh1l1.L	hsa-miR-212-5p	265	257	08:01:01	-19.4	-7.49	-11.9
gabarapl1-like.S	xtr-miR-363-5p	604	596	08:01:01	-16.6	-4.69	-11.9
aldh1l1	hsa-miR-212-5p	266	258	08:01:01	-19.4	-7.49	-11.9
h2afx	hsa-miR-34a-5p	28	22	06:00:00	-12.64	-0.73	-11.9
mab21l3	hsa-miR-769-3p	453	445	08:01:01	-20.27	-8.36	-11.9
cyp26a1	hsa-miR-33b-3p	142	134	08:01:00	-16.7	-4.79	-11.9
b4galt3-like.1.L	hsa-miR-7154-5p	2396	2389	07:00:00	-22.28	-10.38	-11.89
pde6h.S	hsa-miR-769-3p	459	451	08:01:01	-17.9	-6	-11.89
slc16a12.L	hsa-miR-26a-5p	56	48	08:01:01	-20.3	-8.4	-11.89
bdnf-b	hsa-miR-210-3p	207	201	06:00:00	-17.3	-5.4	-11.89
fam109b	hsa-miR-99a-3p	254	246	08:01:01	-20.1	-8.2	-11.89
pde6h	hsa-miR-769-3p	460	452	08:01:01	-17.9	-6	-11.89
zic1.S	xtr-miR-449a-5p	67	59	08:01:01	-18.1	-6.21	-11.88
b4galt3-like.1.L	xtr-miR-26	1086	1079	07:00:01	-19.1	-7.21	-11.88
cdx1.L	hsa-miR-181a-5p	562	554	08:00:00	-18.2	-6.31	-11.88
cdx1.L	xtr-miR-181a-5p	562	554	08:00:00	-18.2	-6.31	-11.88
lpar6.S	hsa-miR-298	523	517	06:00:00	-19.33	-7.44	-11.88
sdcbp	hsa-miR-125a-3p	141	133	08:00:01	-18.2	-6.31	-11.88
lpcat3-b	xtr-miR-34b	700	694	06:00:00	-20.7	-8.81	-11.88
gabarapl1-b	hsa-miR-24-2-5p	2145	2137	08:01:00	-21.2	-9.31	-11.88
sdcbp	xtr-miR-20a-5p	115	107	08:01:01	-16.9	-5.01	-11.88
foxd4l1.1-b	xtr-miR-15c	287	279	08:00:00	-23.4	-11.51	-11.88
ccne2.S	xtr-miR-17-3p	3330	3322	08:01:00	-22.1	-10.22	-11.87
upf3b.L	hsa-miR-20b-5p	709	702	07:00:00	-23.03	-11.15	-11.87
bdnf-b	hsa-miR-33b-5p	1158	1150	08:01:00	-15	-3.12	-11.87
fam109b	hsa-miR-210-3p	2250	2242	08:01:01	-22.2	-10.32	-11.87
fbxl5	hsa-miR-4427	1107	1099	08:01:01	-12.3	-0.42	-11.87
rtn4.S	hsa-miR-93-5p	258	250	08:01:01	-19.5	-7.63	-11.86
traf6.S	hsa-miR-298	1278	1272	06:00:00	-18.49	-6.62	-11.86
nt5c2.L	hsa-miR-215-3p	1842	1834	08:01:01	-18.5	-6.63	-11.86
fam109b	hsa-miR-204-5p	1146	1139	07:00:00	-22.4	-10.53	-11.86
fam109b	xtr-miR-204	1146	1139	07:00:00	-22.4	-10.53	-11.86
zic1	hsa-miR-3130-3p	596	590	06:00:00	-21.7	-9.83	-11.86
dlx5.S	hsa-miR-135a-5p	335	327	08:01:00	-14.83	-2.97	-11.85
dlx5.S	xtr-miR-135	335	327	08:01:00	-14.83	-2.97	-11.85
ror2.L	hsa-miR-107	1099	1091	08:01:00	-18.78	-6.92	-11.85
pcdh8.S	hsa-let-7a-5p	1294	1286	08:01:00	-14.99	-3.13	-11.85
glis2-a	hsa-miR-2276-3p	1065	1057	08:01:01	-15.6	-3.74	-11.85
fbxl5	hsa-miR-298	2632	2626	06:00:00	-20.11	-8.25	-11.85
kit-b	hsa-miR-132-5p	138	130	08:01:00	-20.15	-8.29	-11.85
lpcat3-b	hsa-miR-222-5p	445	437	08:01:00	-18.9	-7.04	-11.85
npr1	hsa-miR-92b-3p	1035	1027	08:01:00	-22.41	-10.55	-11.85
ccne2.S	hsa-miR-6889-3p	1666	1658	08:01:01	-19.51	-7.66	-11.84
cenpe-like.L	hsa-miR-2276-3p	310	302	08:00:01	-21.2	-9.35	-11.84
zfp36l2.S	hsa-miR-99a-3p	1861	1853	08:01:00	-21	-9.15	-11.84
pde6h.L	hsa-miR-30b-5p	265	258	07:00:00	-19.9	-8.05	-11.84
bdnf-b	xtr-miR-146b	584	576	08:01:00	-22.2	-10.35	-11.84
cenpe	hsa-miR-2276-3p	311	303	08:00:01	-21.2	-9.35	-11.84
slc34a2-b	hsa-miR-30d-3p	77	70	07:00:00	-18.3	-6.45	-11.84
fbxl5	hsa-miR-4427	1218	1210	08:01:01	-12.1	-0.25	-11.84
ccne2.L	hsa-miR-4687-3p	1650	1643	07:00:00	-21.39	-9.55	-11.83
ror2.S	hsa-miR-103a-3p	1873	1865	08:01:01	-22.71	-10.87	-11.83
ror2.S	xtr-miR-103	1873	1865	08:01:01	-22.71	-10.87	-11.83
b4galt3-like.1.L	hsa-miR-216a-3p	3939	3931	08:00:01	-18.4	-6.56	-11.83
b4galt3-like.1.L	hsa-miR-31-5p	3109	3101	08:01:00	-20.53	-8.69	-11.83
b4galt3-like.1.L	hsa-miR-4687-3p	1093	1086	07:00:00	-18.71	-6.87	-11.83
bdnf.L	hsa-let-7a-5p	1776	1770	06:00:00	-15.3	-3.46	-11.83
glis2-like.L	hsa-miR-130b-3p	1244	1238	06:00:00	-12.91	-1.07	-11.83
bdnf-b	hsa-miR-21-5p	2858	2850	08:01:01	-16.9	-5.06	-11.83
bdnf-b	hsa-miR-298	1936	1928	08:00:01	-20.8	-8.96	-11.83
fbxl5	xtr-miR-428b	4342	4334	08:01:00	-19.71	-7.87	-11.83
cdx1.L	hsa-miR-143-5p	1576	1569	07:00:00	-19.2	-7.37	-11.82
pcdh8.S	hsa-miR-33b-5p	326	318	08:00:01	-18	-6.17	-11.82
bdnf.L	xtr-miR-146b	582	574	08:01:00	-22.2	-10.37	-11.82
gabarapl1-like.S	xtr-miR-428b	187	179	08:01:00	-19.2	-7.37	-11.82
glis2-like.L	hsa-miR-15a-5p	2715	2708	07:00:00	-14.2	-2.37	-11.82
glis2-like.L	xtr-miR-15c	2715	2708	07:00:00	-14.2	-2.37	-11.82
pde6h.S	hsa-miR-183-5p	1408	1402	06:00:00	-15.05	-3.22	-11.82
cyp26a1	hsa-miR-302a-3p	143	135	08:01:00	-18.6	-6.77	-11.82
pde6h	hsa-miR-30b-5p	270	263	07:00:00	-19.9	-8.07	-11.82
prss27	hsa-miR-302a-3p	890	882	08:01:01	-18.6	-6.77	-11.82
akap2.L	hsa-miR-15a-3p	998	991	07:00:00	-21	-9.18	-11.81
akap2.S	hsa-miR-143-5p	1723	1717	06:00:00	-16.85	-5.03	-11.81
akap2.S	hsa-miR-200a-5p	800	792	08:01:00	-19.7	-7.88	-11.81
bdnf.L	hsa-miR-33b-3p	437	429	08:01:01	-22.8	-10.98	-11.81
lsm14b	hsa-miR-202-5p	228	220	08:00:01	-21.6	-9.78	-11.81
fbxl5	hsa-miR-31-5p	1340	1332	08:01:00	-12.2	-0.38	-11.81
fbxl5	hsa-miR-4427	1163	1155	08:01:01	-12.1	-0.28	-11.81
kit-b	xtr-miR-20a-5p	2292	2284	08:01:01	-14.82	-3	-11.81
zfp36l2.S	hsa-miR-25-3p	1858	1850	08:01:01	-19.9	-8.09	-11.8
zfp36l2.S	xtr-miR-25	1858	1850	08:01:01	-19.9	-8.09	-11.8
bdnf-b	hsa-miR-33b-3p	439	431	08:01:01	-22.8	-10.99	-11.8
hal.2	hsa-miR-210-3p	57	49	08:01:01	-21.3	-9.49	-11.8
kit-b	hsa-miR-17-3p	2668	2660	08:01:00	-17.1	-5.29	-11.8
kit-b	xtr-miR-17-3p	2668	2660	08:01:00	-17.1	-5.29	-11.8
prss27	hsa-miR-4687-3p	607	599	08:01:00	-19.76	-7.95	-11.8
akap2.S	hsa-miR-4687-3p	2851	2843	08:01:01	-19.6	-7.8	-11.79
ror2.S	xtr-miR-449a-5p	430	422	08:00:01	-14.9	-3.1	-11.79
gabarapl1-like.S	hsa-miR-3180-3p	700	692	08:01:01	-20.67	-8.87	-11.79
fam109b	hsa-miR-298	1519	1512	07:00:01	-19.91	-8.11	-11.79
kit-b	xtr-miR-7	779	772	07:00:01	-18.02	-6.22	-11.79
akap2.S	hsa-miR-3935	2077	2069	08:00:01	-16.26	-4.47	-11.78
zic1.L	hsa-miR-3130-3p	649	643	06:00:00	-21.7	-9.91	-11.78
cdx1.L	hsa-miR-15a-5p	282	274	08:01:01	-18	-6.21	-11.78
pcdh8.S	hsa-miR-4524a-3p	1206	1198	08:00:01	-24.5	-12.71	-11.78
sox3.S	hsa-miR-182-5p	384	377	07:00:01	-17	-5.21	-11.78
sox3.S	xtr-miR-182-5p	384	377	07:00:01	-17	-5.21	-11.78
lgals3.L	hsa-miR-139-3p	970	962	08:01:01	-15.64	-3.86	-11.77
pcdh8.S	hsa-miR-140-5p	2271	2263	08:00:00	-17	-5.22	-11.77
aldh1l1.L	hsa-miR-20b-3p	466	458	08:01:01	-17.7	-5.92	-11.77
bdnf-b	hsa-miR-92b-5p	2205	2197	08:01:01	-17.6	-5.82	-11.77
ror2	hsa-miR-298	911	905	06:00:00	-14.2	-2.42	-11.77
rtn4-a	xtr-miR-34b	306	298	08:01:00	-18.6	-6.82	-11.77
gabarapl1	hsa-let-7f-2-3p	1659	1651	08:01:01	-17.8	-6.02	-11.77
hhip	hsa-miR-298	88	82	06:00:00	-17	-5.22	-11.77
kit-a	hsa-miR-7154-5p	606	598	08:01:00	-16.9	-5.12	-11.77
kit-a	hsa-miR-93-5p	680	672	08:01:00	-17.6	-5.82	-11.77
krt19	hsa-miR-4687-3p	42	36	06:00:00	-22.1	-10.32	-11.77
zfp36l2.S	hsa-miR-92b-3p	1858	1850	08:01:01	-19.86	-8.09	-11.76
hal.1.L	hsa-miR-30b-3p	814	807	07:00:01	-18.5	-6.73	-11.76
b4galt3-like.2.L	xtr-miR-449b-5p	341	333	08:01:00	-22.4	-10.63	-11.76
bdnf.L	hsa-miR-21-5p	2846	2838	08:01:01	-16.9	-5.13	-11.76
bdnf.L	xtr-miR-34b	639	631	08:00:01	-18.21	-6.44	-11.76
glis2-like.L	xtr-miR-363-5p	27	20	07:00:01	-14.84	-3.07	-11.76
hal.2	hsa-miR-222-5p	228	220	08:01:00	-17.7	-5.93	-11.76
lsm14b	hsa-miR-31-5p	1008	1000	08:01:00	-19.5	-7.73	-11.76
fbxl5	hsa-miR-25-3p	2184	2177	07:00:01	-19.66	-7.89	-11.76
fbxl5	xtr-miR-25	2184	2177	07:00:01	-19.66	-7.89	-11.76
akap2.L	hsa-miR-212-5p	121	113	08:01:00	-20	-8.24	-11.75
glis2-like.L	xtr-miR-16c	2715	2708	07:00:00	-14.13	-2.37	-11.75
krt19	hsa-miR-125a-3p	143	136	07:00:01	-17.65	-5.89	-11.75
fbxl5	hsa-miR-4427	995	987	08:01:01	-12.5	-0.74	-11.75
zic1	xtr-miR-22-5p	100	92	08:00:01	-16.8	-5.04	-11.75
gabarapl1-b	hsa-miR-298	519	512	07:00:01	-19	-7.24	-11.75
ccne2.S	hsa-miR-3180-3p	3681	3674	07:00:01	-26.3	-14.55	-11.74
cenpe-like.L	hsa-miR-143-3p	184	176	08:01:01	-16.91	-5.16	-11.74
bdnf-b	hsa-miR-3159	2312	2304	08:00:01	-15.2	-3.45	-11.74
cenpe	hsa-miR-143-3p	185	177	08:01:01	-16.91	-5.16	-11.74
glis2-a	hsa-miR-210-3p	1185	1177	08:01:01	-12.1	-0.35	-11.74
fbxl5	hsa-miR-7-5p	3380	3373	07:00:01	-17.4	-5.65	-11.74
kit-b	hsa-miR-3130-3p	1485	1478	07:00:01	-23.9	-12.15	-11.74
ccne2.L	hsa-miR-124-5p	1157	1149	08:01:00	-17.27	-5.53	-11.73
b4galt3-like.1.L	xtr-miR-427	5183	5175	08:01:01	-17.9	-6.16	-11.73
lsm14b.S	hsa-let-7b-5p	400	392	08:01:01	-16.5	-4.76	-11.73
pcdh8.S	hsa-miR-184	1295	1287	08:01:01	-14.8	-3.06	-11.73
bdnf.L	hsa-miR-191-5p	4544	4537	07:00:01	-12.35	-0.61	-11.73
pde6h.S	hsa-miR-7152-5p	4439	4431	08:00:01	-19.1	-7.36	-11.73
bdnf-b	hsa-miR-191-5p	4575	4568	07:00:01	-12.35	-0.61	-11.73
sdcbp	hsa-miR-139-3p	65	57	08:01:01	-23.3	-11.56	-11.73
kit-b	hsa-miR-139-3p	1826	1820	06:00:00	-17.44	-5.7	-11.73
popdc2	hsa-miR-182-5p	345	337	08:00:01	-21.09	-9.35	-11.73
sdcbp	hsa-miR-222-5p	861	853	08:01:00	-22.8	-11.06	-11.73
fbxl5.L	hsa-miR-24-3p	142	134	08:01:01	-24.76	-13.03	-11.72
lsm14b.S	hsa-miR-769-3p	3189	3181	08:01:01	-14.1	-2.37	-11.72
bdnf.L	xtr-miR-190	171	163	08:00:00	-17.4	-5.67	-11.72
glis2-like.L	hsa-miR-184	854	846	08:00:01	-15.02	-3.29	-11.72
glis2-like.L	xtr-miR-146b	1174	1166	08:00:00	-16.2	-4.47	-11.72
bdnf-b	xtr-miR-128	3733	3725	08:01:00	-17	-5.27	-11.72
akap2.L	hsa-miR-33b-5p	2717	2709	08:01:00	-20.23	-8.51	-11.71
foxa2.S	hsa-miR-148b-5p	296	288	08:01:01	-17.29	-5.58	-11.71
zfyve1.L	hsa-miR-181a-5p	614	606	08:01:00	-16.03	-4.31	-11.71
zfyve1.L	xtr-miR-181a-5p	614	606	08:01:00	-16.03	-4.31	-11.71
pde6h.S	hsa-miR-20b-3p	2841	2833	08:00:01	-19.9	-8.18	-11.71
glis2-a	xtr-miR-449b-5p	809	802	07:00:01	-16	-4.28	-11.71
lpar6	hsa-miR-216a-3p	1217	1210	07:00:01	-16.1	-4.38	-11.71
sdcbp	hsa-miR-106a-5p	101	93	08:01:01	-18	-6.28	-11.71
sdcbp	hsa-miR-17-5p	101	93	08:01:01	-18	-6.28	-11.71
sdcbp	xtr-miR-17-5p	101	93	08:01:01	-18	-6.28	-11.71
prss27	xtr-miR-130c	1355	1347	08:01:01	-16.74	-5.02	-11.71
ccne2.L	hsa-miR-25-3p	660	652	08:00:01	-20.6	-8.89	-11.7
ccne2.L	xtr-miR-25	660	652	08:00:01	-20.6	-8.89	-11.7
ccne2.S	hsa-miR-130b-5p	2288	2280	08:01:01	-17.6	-5.89	-11.7
fbxl5	hsa-miR-135a-5p	3080	3072	08:01:00	-15.93	-4.22	-11.7
fbxl5	xtr-miR-135	3080	3072	08:01:00	-15.93	-4.22	-11.7
kit-b	hsa-miR-107	787	779	08:00:00	-20	-8.29	-11.7
gabarapl1-b	xtr-miR-449b-5p	528	520	08:01:01	-23.2	-11.49	-11.7
zic1.L	hsa-miR-298	782	774	08:01:00	-17.5	-5.8	-11.69
b4galt3-like.1.L	xtr-miR-34b	1971	1963	08:01:01	-21.4	-9.7	-11.69
bdnf-b	hsa-miR-4427	3939	3931	08:00:00	-14.1	-2.4	-11.69
lsm14b	hsa-miR-769-3p	713	706	07:00:01	-18.6	-6.9	-11.69
sdcbp	hsa-miR-222-5p	1569	1561	08:00:01	-20.5	-8.8	-11.69
fbxl5	hsa-miR-3692-5p	1907	1899	08:01:01	-17.45	-5.75	-11.69
slc16a12.S	hsa-miR-143-5p	218	212	06:00:00	-24.1	-12.41	-11.68
aldoc	hsa-miR-30b-3p	303	296	07:00:01	-18.7	-7.01	-11.68
nt5c2.L	hsa-miR-33b-3p	1449	1441	08:01:01	-21.9	-10.21	-11.68
slc16a12	hsa-miR-143-5p	219	213	06:00:00	-24.1	-12.41	-11.68
gabarapl1	hsa-miR-125a-5p	915	907	08:01:01	-18.05	-6.36	-11.68
tiparp.L	hsa-miR-184	152	144	08:00:01	-19.9	-8.22	-11.67
lsm14b.S	hsa-miR-129-1-3p	3150	3142	08:01:00	-19.59	-7.91	-11.67
aldoc	hsa-miR-106a-5p	432	424	08:01:01	-18.33	-6.65	-11.67
aldoc	hsa-miR-17-5p	432	424	08:01:01	-18.33	-6.65	-11.67
bdnf-b	xtr-miR-190	173	165	08:00:00	-17.4	-5.72	-11.67
sdcbp	hsa-miR-302a-3p	100	93	07:00:01	-17.8	-6.12	-11.67
npr2	hsa-miR-143-5p	326	318	08:00:01	-21.86	-10.18	-11.67
cenpe-like.L	hsa-miR-2276-3p	578	570	08:01:01	-14.55	-2.88	-11.66
bdnf-b	hsa-miR-129-5p	4047	4040	07:00:01	-15.96	-4.29	-11.66
bdnf-b	xtr-miR-129	4047	4040	07:00:01	-15.96	-4.29	-11.66
fbxl5	hsa-miR-7-5p	3738	3730	08:01:00	-22.7	-11.03	-11.66
hal.1	hsa-miR-204-5p	36	29	07:00:01	-16.9	-5.23	-11.66
hal.1	xtr-miR-204	36	29	07:00:01	-16.9	-5.23	-11.66
hhip	hsa-miR-298	390	382	08:01:01	-19.2	-7.53	-11.66
kit-b	hsa-miR-33b-3p	3056	3048	08:01:01	-18	-6.33	-11.66
prss27	xtr-miR-427	776	770	06:00:00	-14.81	-3.14	-11.66
ccne2.S	hsa-miR-200b-5p	6995	6987	08:01:00	-15.3	-3.64	-11.65
slc16a12.S	hsa-miR-143-5p	229	222	07:00:00	-20.6	-8.94	-11.65
rtn4-b	hsa-miR-4687-3p	654	646	08:01:01	-17.7	-6.04	-11.65
slc16a12	hsa-miR-143-5p	230	223	07:00:00	-20.6	-8.94	-11.65
fbxl5	hsa-miR-4427	1078	1070	08:01:01	-11.9	-0.24	-11.65
hal.1	hsa-miR-17-3p	556	549	07:00:00	-16.8	-5.14	-11.65
glis2-like.L	hsa-miR-15a-5p	3323	3316	07:00:01	-15.9	-4.25	-11.64
bdnf-b	hsa-miR-184	2325	2317	08:01:01	-15.2	-3.55	-11.64
nt5c2.L	hsa-miR-148b-5p	89	81	08:01:00	-14.05	-2.4	-11.64
lsm14b	xtr-let-7b	105	99	06:00:00	-15.48	-3.83	-11.64
b4galt3	xtr-miR-17-5p	610	602	08:01:00	-13.74	-2.09	-11.64
upf3b.L	hsa-miR-124-5p	667	660	07:00:00	-16.6	-4.96	-11.63
bdnf.L	hsa-miR-129-5p	4016	4009	07:00:01	-15.96	-4.32	-11.63
bdnf.L	xtr-miR-129	4016	4009	07:00:01	-15.96	-4.32	-11.63
traf6.S	hsa-miR-769-3p	1374	1366	08:01:01	-17.53	-5.89	-11.63
prss27	hsa-miR-298	244	236	08:01:01	-22.51	-10.87	-11.63
akap2.S	hsa-miR-298	2077	2069	08:01:01	-16.1	-4.47	-11.62
zfp36l2.L	hsa-miR-210-5p	872	864	08:01:01	-25.4	-13.77	-11.62
b4galt3-like.1.L	hsa-miR-125a-3p	3174	3167	07:00:01	-20.4	-8.77	-11.62
cdx1.L	hsa-miR-6889-3p	1539	1532	07:00:01	-19.9	-8.27	-11.62
glis2-like.L	hsa-let-7a-5p	1095	1088	07:00:01	-14.5	-2.87	-11.62
ppap2b.L	hsa-miR-3692-5p	660	653	07:00:00	-20.5	-8.87	-11.62
zfp36l2.1.L	hsa-miR-30b-3p	84	76	08:01:01	-15.1	-3.47	-11.62
bdnf-b	hsa-let-7b-5p	3509	3501	08:01:01	-19.49	-7.86	-11.62
gabarapl1-b	xtr-miR-92a	381	373	08:01:00	-18.06	-6.43	-11.62
foxd4l1.2	xtr-miR-428b	635	629	06:00:00	-14.5	-2.87	-11.62
akap2.S	hsa-let-7b-5p	1526	1518	08:01:01	-14.9	-3.28	-11.61
foxa2.L	hsa-miR-212-5p	571	563	08:01:00	-17.9	-6.28	-11.61
b4galt3-like.1.L	hsa-miR-196a-5p	4998	4990	08:01:00	-18.25	-6.63	-11.61
cdx1.S	hsa-miR-15b-5p	2131	2124	07:00:00	-20.6	-8.98	-11.61
lsm14b.S	hsa-miR-125a-3p	3760	3752	08:01:01	-16.5	-4.88	-11.61
lsm14b.S	hsa-miR-93-3p	1272	1264	08:00:00	-22.6	-10.98	-11.61
glis2-like.L	xtr-miR-34b	1160	1154	06:00:00	-15.7	-4.08	-11.61
rnd1.L	xtr-miR-92a	1639	1631	08:01:00	-21.45	-9.83	-11.61
lsm14b	xtr-miR-128	270	262	08:01:01	-15.5	-3.88	-11.61
b4galt3	xtr-miR-92a	463	455	08:00:00	-18.45	-6.83	-11.61
pde6h	hsa-miR-132-3p	267	259	08:00:01	-19.71	-8.09	-11.61
ror2.S	hsa-miR-184	431	423	08:01:01	-14.7	-3.09	-11.6
cdx1.S	hsa-miR-298	960	953	07:00:00	-18.6	-6.99	-11.6
lsm14b.S	hsa-miR-16-2-3p	2577	2570	07:00:01	-17.9	-6.29	-11.6
ror2.S	hsa-miR-15a-3p	119	112	07:00:00	-16.25	-4.65	-11.59
upf3b.L	hsa-miR-210-3p	647	639	08:01:01	-20.8	-9.2	-11.59
gabarapl1-like.S	hsa-miR-210-3p	934	927	07:00:01	-18.81	-7.21	-11.59
pde6h.S	hsa-miR-193a-3p	4717	4709	08:01:01	-16	-4.4	-11.59
sall1-b	hsa-miR-143-5p	168	160	08:01:00	-22.7	-11.1	-11.59
glis2-a	xtr-miR-449b-5p	795	789	06:00:00	-20.6	-9	-11.59
nt5c2	hsa-miR-107	883	875	08:01:00	-18.83	-7.23	-11.59
akap2.S	hsa-miR-455-5p	716	709	07:00:00	-17.5	-5.91	-11.58
cdx1.L	hsa-miR-15b-5p	282	274	08:01:01	-17.8	-6.21	-11.58
fbxl5.S	hsa-miR-222-5p	1562	1554	08:00:01	-20.7	-9.11	-11.58
glis2-like.L	hsa-miR-26a-5p	844	836	08:01:01	-14.6	-3.01	-11.58
glis2-like.L	hsa-miR-298	1569	1563	06:00:00	-17.22	-5.63	-11.58
rnd1.L	hsa-let-7b-5p	309	301	08:01:01	-15	-3.41	-11.58
fbxl5	hsa-miR-17-3p	1562	1555	07:00:00	-21.5	-9.91	-11.58
akap2.S	hsa-miR-34a-5p	701	694	07:00:01	-17.8	-6.22	-11.57
krt19	hsa-miR-4687-3p	176	168	08:01:01	-16.76	-5.18	-11.57
kit-a	hsa-miR-106a-5p	680	672	08:01:00	-17.4	-5.82	-11.57
kit-a	hsa-miR-17-5p	680	672	08:01:00	-17.4	-5.82	-11.57
xbp1	hsa-miR-130b-3p	41	33	08:01:00	-18.3	-6.72	-11.57
foxd4l1.1-b	hsa-miR-148b-3p	139	132	07:00:01	-19.41	-7.83	-11.57
pou5f3.1.L	xtr-miR-7	327	321	06:00:00	-13.5	-1.92	-11.57
ccne2.L	xtr-miR-34b	742	734	08:01:01	-15.7	-4.13	-11.56
ccne2.S	hsa-miR-3130-3p	1847	1840	07:00:00	-21.6	-10.03	-11.56
cdx1.L	xtr-miR-22-5p	1264	1256	08:01:01	-17.4	-5.83	-11.56
lsm14b.S	hsa-miR-27a-3p	259	251	08:01:01	-17.8	-6.23	-11.56
b4galt3-like.2.S	xtr-miR-17-5p	609	601	08:01:00	-13.74	-2.17	-11.56
pde6h.S	xtr-miR-449b-5p	32	24	08:01:01	-15.04	-3.47	-11.56
nt5c2.L	hsa-miR-3935	91	85	06:00:00	-13.9	-2.33	-11.56
fam109b	hsa-miR-7152-5p	1249	1241	08:01:01	-19.7	-8.13	-11.56
glis2-a	hsa-miR-183-5p	1236	1230	06:00:00	-12.8	-1.23	-11.56
glis2-a	xtr-miR-427	194	186	08:01:00	-16.46	-4.89	-11.56
nt5c2	hsa-miR-103a-3p	1305	1297	08:01:01	-19.2	-7.63	-11.56
nt5c2	xtr-miR-103	1305	1297	08:01:01	-19.2	-7.63	-11.56
sall3	hsa-miR-20b-5p	905	898	07:00:00	-17.89	-6.32	-11.56
hhip	hsa-miR-1246	28	21	07:00:00	-19.7	-8.13	-11.56
sall3	hsa-miR-30d-3p	189	181	08:01:00	-18.4	-6.83	-11.56
rtn4.S	xtr-miR-449b-5p	590	582	08:01:01	-14.9	-3.34	-11.55
traf6.S	hsa-miR-107	1587	1579	08:01:00	-20.3	-8.74	-11.55
ccne2	hsa-miR-31-5p	103	95	08:01:00	-16.7	-5.14	-11.55
xbp1	hsa-miR-183-5p	1305	1299	06:00:00	-15.3	-3.74	-11.55
cenpe-like.L	hsa-miR-125a-3p	258	250	08:00:01	-18.1	-6.55	-11.54
rtn4.S	xtr-miR-449b-5p	643	635	08:01:00	-18	-6.45	-11.54
ugp2.S	hsa-miR-15b-3p	1031	1023	08:01:01	-20.2	-8.65	-11.54
b4galt3-like.1.L	hsa-miR-3692-5p	1231	1224	07:00:01	-22	-10.45	-11.54
b4galt3-like.2.S	hsa-miR-298	677	671	06:00:00	-12.75	-1.2	-11.54
bdnf.L	hsa-miR-203a-5p	1784	1776	08:00:00	-17.47	-5.92	-11.54
cenpe	hsa-miR-125a-3p	259	251	08:00:01	-18.1	-6.55	-11.54
fbxl5	hsa-miR-3180-3p	4145	4137	08:01:01	-17.5	-5.95	-11.54
npr1	hsa-miR-6889-3p	633	626	07:00:01	-24.6	-13.05	-11.54
slc34a2-a	hsa-miR-30d-3p	80	73	07:00:00	-18.3	-6.75	-11.54
b4galt3-like.2.S	hsa-miR-3159	802	796	06:00:00	-16.05	-4.51	-11.53
rtn4-a	hsa-miR-107	365	357	08:01:01	-18.2	-6.66	-11.53
lpcat3-b	hsa-miR-10a-5p	440	432	08:01:01	-18.1	-6.56	-11.53
lpcat3-b	xtr-miR-10a	440	432	08:01:01	-18.1	-6.56	-11.53
npr1	hsa-miR-139-3p	766	758	08:01:00	-19.65	-8.11	-11.53
prss27	xtr-miR-26	1233	1225	08:01:00	-21.1	-9.56	-11.53
foxd4l1.2	hsa-miR-4252	770	764	06:00:00	-16.72	-5.18	-11.53
akap2.S	hsa-miR-298	3518	3510	08:01:01	-15.43	-3.9	-11.52
akap2.S	hsa-miR-33b-5p	1615	1607	08:01:01	-25	-13.47	-11.52
ror2.S	hsa-miR-107	2055	2047	08:01:00	-19.08	-7.55	-11.52
pde6h	xtr-miR-449b-5p	33	25	08:01:01	-15.04	-3.51	-11.52
gabarapl1	hsa-miR-769-3p	1624	1617	07:00:00	-20.01	-8.48	-11.52
akap2.S	hsa-miR-1258	1794	1786	08:00:01	-17.1	-5.58	-11.51
upf3b.L	xtr-miR-449a-5p	356	348	08:01:00	-18.9	-7.38	-11.51
traf6.S	hsa-miR-4687-3p	1196	1188	08:01:00	-18.95	-7.43	-11.51
nt5c2.L	xtr-miR-427	1121	1113	08:01:00	-15.46	-3.94	-11.51
lsm14b	hsa-miR-92b-5p	366	358	08:01:01	-13.5	-1.98	-11.51
diras2.S	hsa-miR-3692-5p	1457	1451	06:00:00	-18.9	-7.39	-11.5
pcdh8.2.S	hsa-miR-7152-5p	411	405	06:00:00	-16.62	-5.11	-11.5
fbxl5	hsa-miR-3180-3p	828	820	08:01:01	-18.33	-6.82	-11.5
gabarapl1	hsa-miR-30d-3p	1289	1283	06:00:00	-14.5	-2.99	-11.5
npr1	hsa-miR-3180-3p	873	865	08:01:01	-19.04	-7.53	-11.5
slc34a2-a	hsa-miR-30b-3p	93	85	08:01:01	-18.4	-6.89	-11.5
ror2.S	hsa-miR-216a-3p	1042	1034	08:01:00	-18.22	-6.72	-11.49
ror2.S	xtr-miR-449b-5p	430	422	08:00:01	-14.6	-3.1	-11.49
diras2.S	hsa-miR-7154-5p	4250	4242	08:01:00	-17.6	-6.1	-11.49
popdc2.L	hsa-miR-34a-5p	583	576	07:00:01	-19.9	-8.4	-11.49
traf6.S	xtr-miR-181b	459	451	08:01:01	-21.29	-9.79	-11.49
lsm14b	hsa-miR-210-3p	731	723	08:01:01	-21.99	-10.49	-11.49
sdcbp	hsa-miR-3935	712	706	06:00:00	-20.57	-9.07	-11.49
b4galt3	hsa-miR-298	673	667	06:00:00	-13.03	-1.53	-11.49
akap2.S	hsa-miR-7152-5p	181	175	06:00:00	-17.53	-6.04	-11.48
tspan8.L	hsa-miR-146a-5p	164	157	07:00:01	-19	-7.51	-11.48
b4galt3-like.2.S	xtr-miR-92a	462	454	08:00:00	-18.45	-6.96	-11.48
pde6h.S	xtr-miR-130c	1236	1228	08:01:00	-15.5	-4.01	-11.48
pde6h.S	xtr-miR-301	3780	3773	07:00:01	-19.4	-7.91	-11.48
fbxl5	hsa-miR-4427	1387	1379	08:01:01	-11.7	-0.21	-11.48
kit-b	xtr-miR-428a	1789	1782	07:00:01	-12.63	-1.14	-11.48
pcdh8.2.S	hsa-miR-4427	248	240	08:00:00	-21.3	-9.82	-11.47
bdnf.L	hsa-miR-184	2313	2305	08:01:01	-15.2	-3.72	-11.47
pde6h.S	xtr-miR-181b	4429	4421	08:01:00	-16.1	-4.62	-11.47
epha4-b	xtr-miR-427	78	71	07:00:00	-15.25	-3.77	-11.47
hist2h2ab	xtr-miR-428a	542	534	08:01:01	-17.04	-5.56	-11.47
fbxl5	hsa-miR-25-3p	2216	2208	08:01:00	-18.1	-6.62	-11.47
fbxl5	xtr-miR-25	2216	2208	08:01:00	-18.1	-6.62	-11.47
lpcat3-b	hsa-miR-9-5p	383	375	08:00:01	-20.8	-9.32	-11.47
pou5f3.3.L	hsa-miR-3180-3p	368	360	08:01:01	-18.1	-6.62	-11.47
ccne2.S	hsa-miR-143-5p	835	829	06:00:00	-22.35	-10.88	-11.46
lsm14b.S	hsa-miR-93-3p	3811	3805	06:00:00	-15.07	-3.6	-11.46
bdnf.L	hsa-miR-3935	4127	4121	06:00:00	-16.85	-5.38	-11.46
pde6h.L	hsa-miR-30b-3p	271	263	08:00:01	-18	-6.53	-11.46
lsm14b	xtr-miR-449b-5p	994	987	07:00:00	-18.59	-7.12	-11.46
pou5f3.3.L	hsa-miR-34a-5p	1204	1196	08:01:00	-13.49	-2.02	-11.46
zfp36l2.S	hsa-miR-7-5p	767	761	06:00:00	-17.33	-5.87	-11.45
zfp36l2.S	xtr-miR-7	767	761	06:00:00	-17.33	-5.87	-11.45
diras2.S	hsa-miR-769-3p	3213	3205	08:01:01	-15.8	-4.34	-11.45
glis2-a	hsa-miR-26a-5p	817	809	08:01:01	-16.1	-4.64	-11.45
glis2-a	xtr-miR-26	817	809	08:01:01	-16.1	-4.64	-11.45
glis2-a	xtr-miR-7	976	968	08:00:01	-15	-3.54	-11.45
nt5c2	hsa-miR-31-5p	306	298	08:01:01	-16.7	-5.24	-11.45
pde6h	xtr-miR-34b	34	26	08:01:01	-14.9	-3.44	-11.45
rnd1	hsa-miR-202-5p	993	985	08:01:00	-12.4	-0.94	-11.45
hal.1	hsa-miR-16-2-3p	121	113	08:01:00	-18.49	-7.03	-11.45
cdx1.L	hsa-miR-15a-3p	600	592	08:01:01	-19.7	-8.25	-11.44
diras2.S	hsa-miR-222-3p	4544	4536	08:01:01	-19.9	-8.45	-11.44
pde6h.S	xtr-miR-34b	33	25	08:01:01	-14.9	-3.45	-11.44
ccne2.S	hsa-miR-92b-5p	6455	6447	08:01:00	-17.9	-6.46	-11.43
pcdh8.S	hsa-miR-4326	1527	1519	08:01:01	-21.3	-9.86	-11.43
glis2-like.L	hsa-miR-93-5p	1674	1668	06:00:00	-13.55	-2.11	-11.43
slc16a12.S	hsa-miR-140-5p	136	128	08:01:01	-19.32	-7.88	-11.43
nt5c2.L	xtr-miR-363-5p	1882	1874	08:01:01	-20.61	-9.17	-11.43
fam109b	hsa-miR-4326	2080	2072	08:01:00	-16.29	-4.85	-11.43
slc16a12	hsa-miR-140-5p	137	129	08:01:01	-19.32	-7.88	-11.43
lpcat3-a	hsa-miR-4687-3p	645	637	08:01:01	-20.1	-8.66	-11.43
b4galt3-like.1.L	hsa-miR-298	4726	4719	07:00:01	-17.17	-5.74	-11.42
aldoc	hsa-miR-302a-3p	407	399	08:01:01	-21.1	-9.67	-11.42
fam109b	xtr-miR-17-3p	1450	1442	08:01:01	-19.5	-8.07	-11.42
irx1.S	xtr-miR-17-5p	89	81	08:01:00	-16.73	-5.31	-11.41
ror2.S	xtr-miR-449b-5p	68	61	07:00:00	-20.6	-9.18	-11.41
rtn4.L	xtr-miR-16c	254	246	08:01:01	-17.22	-5.8	-11.41
gabarapl1-like.S	hsa-miR-93-5p	185	178	07:00:00	-19.4	-7.99	-11.41
glis2-like.L	xtr-miR-449b-5p	2530	2522	08:01:00	-21.4	-9.98	-11.41
bdnf-b	hsa-miR-184	2193	2185	08:01:01	-14.38	-2.96	-11.41
rtn4-b	xtr-miR-16c	254	246	08:01:01	-17.22	-5.8	-11.41
fam109b	hsa-miR-103a-3p	1462	1454	08:01:01	-15.3	-3.88	-11.41
fam109b	xtr-miR-103	1462	1454	08:01:01	-15.3	-3.88	-11.41
kit-b	hsa-miR-2276-3p	1006	998	08:01:00	-17.8	-6.38	-11.41
prss27	hsa-miR-130a-3p	1355	1347	08:01:01	-16.44	-5.02	-11.41
tiparp.S	hsa-miR-2276-3p	41	33	08:01:01	-19.6	-8.19	-11.4
rnd1.S	hsa-miR-204-5p	593	585	08:01:00	-22.1	-10.69	-11.4
rnd1.S	xtr-miR-204	593	585	08:01:00	-22.1	-10.69	-11.4
glis2-like.L	hsa-miR-191-5p	853	847	06:00:00	-14.66	-3.25	-11.4
pde6h.L	xtr-miR-363-5p	24	16	08:01:01	-14.44	-3.03	-11.4
fbxl5	xtr-miR-101a	2964	2958	06:00:00	-15.5	-4.09	-11.4
fbxl5	hsa-miR-130b-3p	54	48	06:00:00	-15.1	-3.69	-11.4
sdcbp	hsa-miR-3159	495	489	06:00:00	-17.92	-6.52	-11.39
pde6h	xtr-miR-363-5p	25	17	08:01:01	-14.44	-3.04	-11.39
cnn2	hsa-miR-4326	350	342	08:00:01	-19.3	-7.9	-11.39
akap2.L	hsa-miR-17-3p	947	940	07:00:00	-19.5	-8.11	-11.38
dlx5.L	hsa-miR-1246	255	247	08:00:00	-13.7	-2.31	-11.38
b4galt3-like.1.L	xtr-miR-7	357	349	08:01:01	-15.8	-4.41	-11.38
diras2.S	hsa-miR-15a-3p	1479	1471	08:00:01	-18.3	-6.91	-11.38
zfyve1.L	hsa-miR-217	269	261	08:01:00	-15.3	-3.91	-11.38
aldh1l1.L	xtr-miR-449a-5p	457	451	06:00:00	-18.4	-7.01	-11.38
bdnf.L	xtr-miR-20a-5p	4656	4650	06:00:00	-18.56	-7.17	-11.38
glis2-like.L	hsa-miR-92b-5p	627	619	08:01:01	-17.2	-5.81	-11.38
ndufs3.L	xtr-miR-15c	235	227	08:00:00	-16.8	-5.41	-11.38
bdnf-b	xtr-miR-20a-5p	4687	4681	06:00:00	-18.56	-7.17	-11.38
glis2-a	xtr-miR-449b-5p	1168	1160	08:01:01	-15.4	-4.01	-11.38
gabarapl1-b	hsa-miR-92b-3p	381	373	08:01:00	-17.82	-6.43	-11.38
lsm14b.S	xtr-miR-15c	1206	1198	08:01:00	-20.9	-9.52	-11.37
vps25.S	hsa-miR-146a-5p	213	205	08:01:01	-21.2	-9.82	-11.37
gabarapl1-like.S	xtr-miR-146b	880	872	08:00:01	-18.89	-7.51	-11.37
pde6h.L	hsa-let-7b-5p	1424	1418	06:00:00	-21.4	-10.02	-11.37
fbxl5	hsa-miR-125a-3p	2384	2376	08:01:01	-15.5	-4.12	-11.37
fbxl5	hsa-miR-33a-3p	3198	3190	08:01:01	-14.99	-3.61	-11.37
kit-a	xtr-miR-20a-5p	680	672	08:01:00	-17.2	-5.82	-11.37
hhip	hsa-miR-1246	99	91	08:01:00	-17.1	-5.72	-11.37
irx1.L	hsa-miR-143-3p	129	122	07:00:01	-13.2	-1.83	-11.36
bdnf-b	hsa-miR-7-5p	2314	2306	08:01:01	-14.95	-3.58	-11.36
bdnf-b	hsa-miR-9-5p	2773	2765	08:01:01	-16.3	-4.93	-11.36
ror2	hsa-miR-4524a-3p	906	899	07:00:01	-13.1	-1.73	-11.36
glis2-a	hsa-miR-103a-3p	1557	1549	08:01:00	-12.4	-1.03	-11.36
glis2-a	hsa-miR-107	1557	1549	08:01:00	-12.4	-1.03	-11.36
glis2-a	xtr-miR-103	1557	1549	08:01:00	-12.4	-1.03	-11.36
hist2h2ab	hsa-miR-146a-5p	129	123	06:00:00	-21.6	-10.23	-11.36
pde6h	hsa-let-7b-5p	59	51	08:01:01	-17.92	-6.55	-11.36
hhip	hsa-miR-375	380	372	08:01:00	-14.4	-3.03	-11.36
irx1-a	hsa-miR-143-3p	130	123	07:00:01	-13.2	-1.83	-11.36
kit-a	hsa-miR-4524a-3p	760	752	08:00:01	-17.36	-5.99	-11.36
rtn4.L	hsa-miR-4687-3p	654	646	08:01:01	-17.7	-6.34	-11.35
rtn4.S	hsa-miR-30b-3p	591	585	06:00:00	-14.7	-3.34	-11.35
b4galt3-like.1.L	hsa-miR-4427	4226	4218	08:01:01	-15.8	-4.44	-11.35
lpar6.S	hsa-miR-580-3p	661	653	08:00:01	-13.4	-2.04	-11.35
glis2-a	hsa-miR-92b-5p	1096	1088	08:01:01	-12.64	-1.28	-11.35
npr1	hsa-miR-124-5p	1246	1238	08:01:01	-19.7	-8.34	-11.35
ror2.S	xtr-miR-7	1941	1933	08:01:01	-15.3	-3.95	-11.34
b4galt3-like.2.L	hsa-miR-143-3p	242	234	08:00:00	-13.1	-1.75	-11.34
ndufs3.L	hsa-miR-107	234	226	08:00:01	-16.8	-5.45	-11.34
pde6h.S	hsa-miR-15a-3p	3446	3438	08:01:01	-19.49	-8.14	-11.34
popdc2.L	hsa-miR-222-5p	588	580	08:01:00	-16.56	-5.21	-11.34
traf6.S	hsa-miR-184	29	22	07:00:01	-17.2	-5.85	-11.34
traf6.S	hsa-miR-210-5p	751	745	06:00:00	-18.6	-7.25	-11.34
bdnf-b	xtr-let-7b	1789	1783	06:00:00	-14.02	-2.67	-11.34
akap2.L	hsa-miR-34a-5p	158	150	08:01:01	-16	-4.66	-11.33
ugp2.S	xtr-miR-92a	207	199	08:00:00	-15.7	-4.36	-11.33
b4galt3-like.1.S	hsa-miR-34a-5p	413	406	07:00:01	-17.3	-5.96	-11.33
fbxl5.S	hsa-miR-203a-3p	733	726	07:00:00	-14.14	-2.8	-11.33
zfyve1.L	xtr-miR-17-5p	317	310	07:00:00	-16.7	-5.36	-11.33
lsm14b.L	hsa-miR-130a-5p	712	705	07:00:01	-15.87	-4.53	-11.33
sall1.S	hsa-miR-6832-3p	372	365	07:00:00	-18.22	-6.88	-11.33
rtn4-a	hsa-miR-103a-3p	365	357	08:01:01	-18	-6.66	-11.33
rtn4-a	xtr-miR-103	365	357	08:01:01	-18	-6.66	-11.33
rnd1	hsa-miR-25-3p	859	852	07:00:00	-20.75	-9.41	-11.33
rnd1	xtr-miR-25	859	852	07:00:00	-20.75	-9.41	-11.33
kit-b	hsa-let-7b-5p	2966	2958	08:01:01	-14.1	-2.76	-11.33
lpcat3-a	xtr-miR-449a-5p	127	119	08:00:00	-21.7	-10.36	-11.33
akap2.S	hsa-miR-20b-5p	2195	2187	08:01:00	-16.6	-5.27	-11.32
bdnf.L	hsa-let-7b-5p	1935	1928	07:00:00	-17.1	-5.77	-11.32
bdnf.L	hsa-miR-15a-3p	1296	1288	08:01:00	-18.92	-7.59	-11.32
bdnf.L	hsa-miR-654-3p	3576	3569	07:00:01	-15.25	-3.92	-11.32
bdnf-b	hsa-miR-15a-3p	1300	1292	08:01:00	-18.92	-7.59	-11.32
nt5c2.L	hsa-miR-4687-3p	2005	1998	07:00:01	-20.3	-8.97	-11.32
rtn4-a	xtr-miR-34b	59	51	08:01:01	-20.54	-9.21	-11.32
fam109b	xtr-miR-427	732	724	08:01:00	-18.3	-6.97	-11.32
lpcat3-b	xtr-miR-449b-5p	699	691	08:01:01	-19.5	-8.17	-11.32
cnn2	hsa-miR-17-3p	133	125	08:01:00	-19.8	-8.47	-11.32
xbp1	hsa-miR-31-5p	1089	1081	08:01:01	-16.5	-5.17	-11.32
ccne2.S	hsa-miR-27a-3p	1641	1635	06:00:00	-18	-6.68	-11.31
diras2.S	hsa-miR-93-3p	1457	1450	07:00:00	-18.71	-7.39	-11.31
fbxl5.S	hsa-miR-33b-3p	829	821	08:00:01	-21.9	-10.58	-11.31
vps25.S	hsa-miR-130b-3p	398	390	08:00:01	-17.2	-5.88	-11.31
bdnf.L	hsa-miR-4687-3p	3133	3125	08:00:01	-20.82	-9.5	-11.31
pde6h.S	hsa-miR-17-3p	2099	2091	08:01:00	-18.2	-6.88	-11.31
pde6h.S	xtr-miR-17-3p	2099	2091	08:01:00	-18.2	-6.88	-11.31
bdnf-b	hsa-miR-1258	2656	2648	08:00:01	-14.5	-3.18	-11.31
bdnf-b	hsa-miR-4687-3p	3145	3137	08:00:01	-20.82	-9.5	-11.31
pde6h	xtr-miR-34b	1424	1416	08:01:01	-18.6	-7.28	-11.31
akap2.L	hsa-miR-103a-3p	2700	2692	08:01:00	-19	-7.69	-11.3
akap2.L	hsa-miR-107	2700	2692	08:01:00	-19	-7.69	-11.3
akap2.L	xtr-miR-103	2700	2692	08:01:00	-19	-7.69	-11.3
[truncated: 14,674 more rows]
